# Supplementary material for: Dppa2 and Dppa4 directly regulate the Dux-driven zygotic transcriptional program
Source: Genes Dev. 2019 Feb 1;33(3-4):194–208. doi: 10.1101/gad.321174.118 (PMC6362816; doi:10.1101/gad.321174.118)
Supplement: Supplemental Material [file supp_gad.321174.118_SupplementalTable1.xlsx]

## Sheet: SupplementalTable1_screen_all_m
Probe	Chromosome	Start	End	Probe Strand	Bahd1_neg	Bahd1_pos	Dppa2_neg	Dppa2_pos	Dppa4_neg	Dppa4_pos	Eya1_neg	Eya1_pos	Gata3_neg	Gata3_pos	Hdac9_neg	Hdac9_pos	Irf1_neg	Irf1_pos	Sp110_neg	Sp110_pos	tox3_neg	tox3_pos	Trp63_neg	Trp63_pos	Usp3_neg	Usp3_pos	Zscan4_neg	Zscan4_pos
Xkr4	1	3205901	3671498	-	-1.52391	-2.29918	-3.79986	-3.72757	-3.34479	-3.01843	-2.9486	-3.88281	-2.72863	-2.95483	-1.00214	-1.32367	-1.44636	-2.14355	-3.85814	-3.09382	-1.01132	-1.72482	-0.733128	-0.505729	-2.72141	-2.41068	-4.13216	-2.95115
Gm1992	1	3466587	3513553	+	-4.37187	-4.40105	-4.39178	-4.40623	-4.40759	-4.41059	-4.342	-4.38146	-4.40654	-4.40848	-4.33331	-4.37339	-4.37215	-4.12373	-4.39218	-4.36921	-4.33544	-4.38847	-4.24794	-4.40701	-4.34429	-4.3732	-4.40384	-4.40961
Rp1	1	4343507	4360314	-	-4.37187	-4.35161	-4.39178	-4.40623	-4.3417	-4.41059	-4.342	-4.38146	-4.40654	-4.40848	-4.33331	-4.37339	-4.37215	-4.09928	-4.39218	-4.30082	-4.33544	-4.38847	-4.24794	-4.2258	-4.34429	-3.8706	-3.91584	-4.18336
Sox17	1	4490928	4496413	-	-3.23069	-1.73533	-2.69148	-1.3039	-2.13323	0.315995	-1.46456	-1.77488	0.124679	2.27848	-1.58027	-1.18368	-3.07798	-3.14553	-2.92153	-1.44708	-3.14028	0.860988	-3.58521	-0.800621	-2.3542	-1.14836	-2.35882	-0.13192
Mrpl15	1	4773206	4785739	-	7.33651	7.2907	7.75901	7.59564	7.77171	7.61581	7.13918	6.92375	7.5696	7.23791	7.2556	7.1029	7.49929	6.97165	7.73561	7.55832	7.05482	6.78973	6.98099	6.33805	7.34906	7.15765	7.74986	7.7512
Lypla1	1	4807788	4886770	+	6.82868	6.80963	5.86542	6.07573	5.92904	6.08992	7.192	7.04459	6.55668	6.02938	6.88293	6.90681	6.6925	6.62814	6.28192	6.48505	7.10526	6.92411	6.99186	7.32921	7.39519	7.36673	5.82877	5.99473
Tcea1	1	4857814	4897909	+	7.50762	7.52382	7.16073	7.22734	7.22942	7.38221	7.78105	7.41821	7.55167	7.19905	7.59082	7.48995	7.633	7.54362	7.52737	7.54064	7.61955	7.25447	7.56266	7.56449	8.02072	7.94397	7.16155	7.36813
Gm6104	1	4879202	4880669	-	1.74286	1.57451	2.09707	1.55783	2.00908	2.75997	2.41219	2.25807	2.22743	1.2919	1.84206	2.57247	2.03997	1.79341	2.1011	2.37873	1.19063	2.47064	2.37269	2.35384	2.01164	2.57085	2.23479	1.5431
Rgs20	1	4909576	5070285	-	-2.25721	-2.13605	-3.51888	-2.5947	-1.49401	-1.86816	-1.59851	-0.852399	-1.40383	-3.85993	-0.943236	-1.70858	-1.64884	-3.06108	-1.55536	-2.10218	-2.07416	-0.0510598	-2.74302	-1.78756	-1.15937	-1.81409	-2.63589	-2.53296
Gm16041	1	4970857	4976820	+	-4.37187	-4.40105	-4.39178	-4.40623	-4.40759	-4.41059	-4.11214	-3.97716	-4.40654	-4.40848	-4.33331	-4.37339	-4.0818	-4.41038	-4.39218	-3.66747	-4.33544	-4.38847	-4.24794	-4.40701	-4.34429	-4.3732	-4.26167	-4.31886
Atp6v1h	1	5083173	5162549	+	5.35531	5.64053	5.50727	5.61504	5.55789	5.58994	5.42674	5.17285	5.48449	5.6285	5.38659	5.41526	5.65299	6.05132	5.58285	5.31818	5.22672	5.33875	5.20423	5.61106	5.71128	5.43014	5.49966	5.61788
Oprk1	1	5588493	5606131	+	-2.72291	-1.60135	-2.46829	-1.91623	-2.51497	-0.883789	-3.05149	-2.03019	-2.51891	-3.19799	-3.16564	-2.12102	-4.37215	-4.09595	-2.50332	-2.48879	-3.6034	-2.91969	-2.54381	-0.503149	-2.90418	-1.17722	-2.11048	-1.06661
Npbwr1	1	5913707	5917398	-	-4.37187	-4.28173	-4.39178	-4.40623	-4.40759	-4.27949	-4.342	-3.58884	-4.40654	-4.32423	-4.33331	-4.37339	-4.37215	-4.41038	-3.89736	-4.36921	-4.33544	-4.38847	-4.24794	-2.65625	-4.34429	-4.09793	-4.40384	-4.40961
Rb1cc1	1	6206197	6276648	+	4.51567	4.75321	3.73912	4.08267	3.68923	4.14393	4.97821	4.90555	4.47275	4.81403	4.67677	4.94312	4.551	4.65962	3.98988	4.50385	4.71176	5.00083	4.7894	5.40465	4.79105	5.21345	3.58772	4.55821
4732440D04Rik	1	6213293	6214590	-	-4.02596	-3.76411	-4.39178	-4.09894	-4.40759	-4.20985	-4.342	-3.81454	-4.38631	-4.20608	-4.33331	-4.28666	-4.0818	-3.16497	-4.34702	-4.29654	-4.33544	-4.38847	-4.24794	-4.39267	-4.34429	-4.09793	-4.40384	-3.64196
4732440D04Rik	1	6214612	6215292	-	-4.10184	-4.40105	-4.39178	-4.40623	-4.38384	-4.15039	-3.79425	-3.3553	-4.38631	-4.40848	-4.33331	-4.37339	-4.37215	-4.41038	-4.39218	-4.36921	-4.33544	-4.38847	-4.24794	-4.40701	-4.34429	-4.3732	-4.40384	-4.40961
Fam150a	1	6359331	6394731	+	-4.37187	-4.28173	-3.25	-3.85164	-4.15575	-3.13555	-4.342	-4.38146	-3.88434	-4.38667	-4.16551	-4.28666	-4.37215	-4.40117	-3.09269	-4.05725	-4.33544	-4.38847	-4.24794	-3.9662	-4.34429	-3.8706	-3.94381	-2.12109
St18	1	6487231	6860940	+	-3.64027	-4.18075	-4.39178	-3.79286	-4.18316	-4.37979	-2.52793	-3.47851	-4.01688	-4.21713	-4.33331	-2.20843	-3.21024	0.415466	-4.23444	-4.30082	-3.4306	-3.74638	-4.24794	-4.40701	-2.60306	-3.67013	-4.40384	-4.34778
Pcmtd1	1	7088920	7173626	+	6.06923	6.11077	5.77046	5.79024	5.76907	5.60093	6.14174	6.04277	5.98263	5.50598	6.06672	5.99269	5.6871	5.81571	5.72436	5.83387	5.81424	5.61246	6.05243	5.89494	6.11403	6.0902	5.77555	5.93806
Gm9826	1	7177739	7179037	+	2.14557	3.52604	0.84777	2.40343	1.39441	-0.830709	0.733293	1.23461	1.26318	1.55447	0.990041	1.3702	-2.0902	3.02061	0.788319	1.15925	3.78536	-1.90458	4.21477	-1.00219	3.93322	1.28857	1.06565	2.33416
Sntg1	1	8361475	9299878	-	-3.83918	-4.40105	-4.39178	-4.40623	-4.40759	-4.10408	-3.2776	-3.97716	-4.34373	-4.32537	-3.20947	-4.28666	-4.37215	-4.35099	-4.07277	-3.95707	-3.49151	-4.38847	-3.58521	-4.39267	-4.17473	-3.30414	-4.40384	-4.3311
Rrs1	1	9545408	9547454	+	5.97076	5.89438	5.82292	5.83075	5.8542	5.75864	6.08328	6.09435	5.86908	5.70798	6.00076	6.0449	5.94074	5.50074	5.87512	5.87333	6.27214	5.88999	6.13466	5.94957	6.07359	5.96876	5.8942	5.80296
Adhfe1	1	9547948	9577970	+	0.419847	0.189615	1.13303	0.604163	0.88446	0.641084	-0.259077	-0.415603	0.9125	0.525183	0.217757	-0.476658	-0.131085	0.589701	0.903941	0.394981	-0.927517	-0.415741	-0.793137	-1.7492	0.0606008	0.334023	0.886683	0.372625
2610203C22Rik	1	9560832	9631175	-	-4.37187	-4.40105	-4.39178	-4.40623	-4.40759	-4.41059	-4.342	-4.38146	-4.40654	-4.40848	-4.33331	-4.35117	-4.37215	-4.40117	-4.39218	-4.36921	-3.60574	-4.38847	-4.24794	-4.40701	-4.34429	-4.3732	-4.40384	-4.40961
3110035E14Rik	1	9601199	9627143	+	-4.37187	-4.40105	-4.39178	-4.40623	-4.40759	-4.37979	-4.342	-4.38146	-4.40654	-4.40848	-4.33331	-4.37339	-4.11287	-3.44136	-4.39218	-4.36921	-4.33544	-4.38847	-4.24794	-4.40701	-4.34429	-4.3732	-4.40384	-4.34778
Mybl1	1	9667415	9700209	-	3.79883	4.49592	2.60977	3.34305	2.798	3.14897	4.13951	4.12797	3.28345	3.20228	3.86195	4.42078	3.44069	4.37208	3.14691	3.35665	3.86538	4.71664	4.01947	4.67095	3.93048	4.49738	2.69655	3.79524
Vcpip1	1	9718622	9748382	-	5.12559	5.29912	4.01929	4.35159	3.96957	4.58388	5.71294	5.94007	4.80596	5.1847	5.27733	5.47523	5.15883	6.48507	4.35984	4.88978	5.57785	5.7604	5.69726	5.95322	5.7146	6.0362	3.73318	4.65145
Sgk3	1	9798130	9902556	+	2.49129	2.15151	2.50668	2.36757	2.37323	2.65162	2.91028	2.71035	2.61499	2.67712	2.54088	2.23652	2.50246	1.26199	2.75126	2.91538	2.55086	2.38765	2.91566	2.47995	2.95132	3.37132	2.47592	2.92204
Gm6195	1	9802194	9802553	-	0.650538	0.298517	1.14717	0.643807	1.30467	0.902324	0.362777	0.439368	0.891382	0.385994	1.0729	0.46295	1.25583	-0.0166967	1.07542	0.755855	0.623574	-0.532944	0.413222	-0.94943	0.401468	0.391923	1.05528	0.416697
6030422M02Rik	1	9908638	9942085	+	-0.950244	-1.82372	-1.19777	-1.55846	-1.06646	-2.13383	-1.77115	-0.890063	-0.58768	-2.38038	-2.24594	-2.01891	-2.27142	-3.42664	-0.770964	-0.86152	-0.506327	-3.64295	-3.24917	-2.69885	-0.839966	-2.10182	-1.13759	-0.995481
Gm10567	1	9960171	9962809	-	0.706194	0.096439	1.08065	0.787015	0.782132	0.764223	0.57953	0.72175	0.989718	0.955607	1.02441	0.909237	0.339222	-1.2072	0.613767	0.374129	0.492805	-0.00697461	0.701029	0.961465	0.738093	0.800392	0.984288	0.643491
Ppp1r42	1	9968624	10009136	-	-4.37187	-3.7257	-4.39178	-4.16198	-4.31795	-3.98937	-4.342	-4.38146	-4.38631	-4.21713	-4.33331	-4.37339	-4.0818	-2.90416	-4.39218	-4.30082	-4.33544	-4.12189	-4.24794	-4.01956	-3.61512	-4.3732	-4.40384	-4.00075
Gm15818	1	9982387	9992366	+	-4.37187	-4.40105	-4.39178	-4.40623	-4.40759	-4.41059	-4.342	-4.38146	-4.40654	-4.40848	-4.33331	-4.37339	-4.37215	-4.41038	-4.39218	-4.36921	-4.33544	-4.38847	-4.24794	-4.40701	-4.34429	-4.3732	-4.40384	-4.40961
Cops5	1	10024602	10038127	-	6.24047	6.24013	6.42393	6.33515	6.55729	6.51389	6.13996	5.89809	6.4973	6.61508	6.25758	6.12453	6.52889	6.32766	6.5439	6.45555	6.18383	6.13389	6.10306	6.28301	6.44657	6.31804	6.45239	6.1001
Cspp1	1	10038218	10136768	+	4.86222	4.78185	4.58221	4.7928	4.60337	4.83227	4.84812	4.65582	4.70258	4.59332	4.95852	4.80536	4.78487	4.66866	4.79415	4.57322	4.84275	4.50885	4.87925	4.80882	4.77708	4.82769	4.60196	5.05903
Arfgef1	1	10137571	10232670	-	5.05639	4.97944	4.13135	4.63796	4.1828	4.42861	5.17126	5.37576	4.82342	5.4316	5.09287	5.11588	4.73538	4.97229	4.35989	4.8413	5.08811	5.39091	5.39189	5.22313	5.06899	5.46254	4.25715	5.13328
Cpa6	1	10324720	10719945	-	-4.37187	-4.40105	-4.39178	-4.40623	-4.40759	-4.41059	-4.342	-4.38146	-4.40654	-4.40848	-4.33331	-4.37339	-4.37215	-3.95834	-4.34702	-4.36921	-4.33544	-4.38847	-4.24794	-4.40701	-4.34429	-4.3732	-4.40384	-4.40961
Prex2	1	10993465	11303682	+	3.59504	4.28043	2.1789	3.73488	2.27016	4.4689	4.59829	4.83535	3.40739	4.59042	3.72299	4.66798	3.8107	4.16387	3.13537	4.06153	4.26074	4.51791	4.23481	4.20764	4.47602	5.07397	2.22985	4.73794
A830018L16Rik	1	11414105	11975901	+	0.603656	0.427868	-0.443999	-0.287808	-0.287309	-0.234869	1.01249	0.973352	0.229748	-0.756545	0.644512	0.672897	0.512521	-2.62633	0.111499	0.611446	1.15209	-0.137819	0.646212	0.0674978	1.3388	1.19906	0.0826866	-0.119215
AC102654.1	1	11414112	11537707	+	-1.46901	-2.19289	-3.0048	-2.90251	-3.05799	-2.90648	-1.36517	-1.47534	-2.42155	-3.05598	-2.76608	-2.07235	-1.02653	-3.98713	-2.16468	-1.31354	-1.28976	-2.98202	-2.46662	-3.11723	-2.88714	-1.8063	-2.88892	-2.36353
Sulf1	1	12692430	12860371	+	5.22759	4.64232	4.26434	4.20878	4.45954	4.32769	5.48089	5.10919	4.96044	3.772	5.4663	5.3484	5.27704	4.09943	4.70246	4.73174	5.67463	5.43077	5.89205	5.01583	5.51504	5.19393	4.46929	4.78513
Slco5a1	1	12866549	12991177	-	1.70069	1.03836	0.369404	0.726987	0.624695	0.550638	1.50605	1.52391	1.03058	-0.270854	1.7267	1.34174	1.20762	2.01527	1.05565	0.803677	1.81669	2.84507	2.05138	2.40433	1.21111	1.29851	0.626648	-1.60439
Dppa5b	1	13062019	13062348	+	-2.77842	-4.18075	-1.89114	-3.25214	-2.09352	-2.8377	-4.342	-4.38146	-2.82988	-3.73266	-3.73378	-3.85771	-3.37415	-4.12447	-2.18397	-3.1298	-4.28417	-4.30945	-4.24794	-4.09695	-4.03215	-4.3732	-3.15213	-3.73287
Prdm14	1	13113457	13127163	-	3.56915	3.94516	3.69597	4.15693	3.80503	3.88335	3.54181	4.12922	3.78169	2.37452	3.47383	3.88012	3.45369	2.29729	3.78879	4.25804	3.23956	3.58363	3.52895	2.96218	3.45094	3.90883	3.98998	3.66374
Ncoa2	1	13139105	13374083	-	4.47734	4.71418	3.56175	4.23568	3.54484	4.01384	5.13086	5.42977	4.31387	4.77383	4.63605	5.04838	4.32268	4.34172	3.81673	4.55063	4.75601	5.16507	4.99761	5.13059	4.79418	4.99029	3.676	4.42914
Tram1	1	13564702	13589864	-	5.70321	5.72583	5.35312	5.37028	5.32071	5.43106	5.86413	5.71904	5.58878	5.73872	5.78172	5.78656	5.66128	5.63387	5.58316	5.52828	5.9075	5.94385	6.07595	6.06323	5.91099	6.09238	5.24386	5.60126
Lactb2	1	13624845	13660546	-	5.57582	5.77964	5.56185	5.63523	5.49561	5.61194	5.50387	5.82425	5.73301	5.93024	5.5551	5.53497	5.47196	4.82785	5.6519	5.88341	5.33904	5.12693	5.41152	5.53234	5.76495	5.85954	5.52239	5.46752
Xkr9	1	13668771	13701723	+	-4.02596	-4.39279	-4.39178	-4.17975	-4.22531	-4.00436	-3.59118	-2.159	-3.91841	-2.58371	-2.77226	-3.79441	-4.0818	-1.84799	-3.71419	-4.29654	-4.33544	-4.30945	-3.61603	-4.20999	-4.17473	-1.97108	-4.40384	-4.06492
Eya1	1	14168954	14310200	-	1.33674	0.381828	0.661608	0.613722	1.06127	0.494725	3.82062	10.4781	1.27767	1.46075	1.6548	1.55744	1.40209	1.0126	1.38344	1.56802	1.76148	2.05069	2.00365	0.591578	1.94404	1.21857	0.795027	-0.488962
Msc	1	14753346	14755966	-	3.11276	3.27814	3.34874	3.77781	3.50513	3.61057	3.42106	3.64801	3.29228	1.92826	3.10241	3.03659	3.42858	3.79124	3.46631	3.87824	3.1641	-0.22173	2.86376	2.35551	3.40023	3.47799	3.5061	3.14764
Gm9947	1	14755454	14758373	+	-2.35237	-3.06356	-2.71555	-2.63567	-2.50176	-2.91598	-3.80954	-1.16406	-2.3145	-3.76781	-2.39344	-2.79605	-3.09476	-3.66396	-3.47264	-3.26754	-3.16761	-4.30945	-2.74302	-4.20999	-3.15987	-4.09793	-2.43719	-2.93037
Trpa1	1	14872648	14918862	-	0.280212	1.23067	-0.661347	0.217795	-0.672152	0.659634	0.886197	1.47022	0.212388	-0.145069	0.841965	1.07959	0.70274	-1.39294	0.0457395	1.29895	0.797481	0.591224	0.85198	0.52271	0.715317	1.98301	-0.16261	1.4446
Gm10566	1	15268799	15269797	-	-4.37187	-4.40105	-4.33518	-4.25187	-4.3258	-4.41059	-4.342	-3.58884	-4.40654	-4.40848	-4.27917	-4.37339	-4.37215	-4.36751	-4.16309	-4.30082	-4.33544	-4.38847	-4.24794	-4.40701	-4.34429	-4.3732	-4.40384	-4.40961
Kcnb2	1	15287259	15716367	+	-4.37187	-4.40105	-4.39178	-4.40623	-4.40759	-4.41059	-4.342	-4.21884	-4.40654	-4.40848	-4.33331	-4.37339	-4.37215	-4.41038	-4.39218	-4.36921	-4.33544	-4.38847	-4.24794	-3.83167	-4.34429	-3.77936	-4.40384	-4.40961
Terf1	1	15805658	15843428	+	6.38623	6.30148	6.55376	6.41821	6.56573	6.45205	6.32353	6.06122	6.57734	6.31118	6.32714	6.28612	6.7143	6.18948	6.64777	6.5246	6.26004	5.4457	6.33567	6.10595	6.53368	6.3924	6.55169	6.47839
Gm106	1	15853862	15892722	-	-4.37187	-4.40105	-4.39178	-3.83335	-4.40759	-4.3967	-4.342	-4.38146	-4.29047	-4.40848	-4.33331	-4.37339	-4.37215	-3.0253	-4.39218	-4.36921	-3.39481	-4.38847	-4.24794	-4.30318	-4.34429	-3.91123	-4.40384	-4.26187
4930444P10Rik	1	16065979	16093325	-	-3.92822	-3.97196	-4.06571	-4.17975	-4.18554	-4.1429	-4.342	-4.38146	-4.21355	-4.0103	-3.13313	-3.8719	-4.37215	-3.84703	-4.39218	-3.77443	-4.33544	-4.38847	-4.24794	-3.83292	-4.03215	-4.09793	-4.12143	-3.2876
Rpl7	1	16101295	16104662	-	10.2436	10.2383	10.546	10.3784	10.5688	10.4545	9.91114	9.51484	10.4466	10.3287	10.0887	9.98533	10.3721	10.0216	10.4392	10.3046	9.93039	10.1072	9.80499	10.2601	10.2314	10.081	10.4844	10.3255
Rdh10	1	16105774	16133734	+	2.70876	2.40046	2.16762	2.01792	2.16877	2.13581	2.88567	2.49734	2.4115	2.22033	2.91718	2.34152	2.82555	1.5791	2.42832	1.79123	3.32533	3.12297	3.23823	2.83249	3.00082	2.63016	2.06937	2.38158
Stau2	1	16228674	16520112	-	2.55339	2.29378	2.26798	2.20804	2.37382	2.345	2.47647	2.18195	2.52275	2.71335	2.6117	2.32917	2.59659	1.78081	2.26957	2.23594	2.43802	2.93533	2.68624	3.19811	2.45214	2.65184	2.24513	2.08587
Gm7568	1	16253592	16267921	+	-4.37187	-4.40105	-4.39178	-4.40623	-4.40759	-4.41059	-4.342	-4.38146	-4.40654	-4.40848	-4.33331	-4.37339	-4.37215	-4.41038	-4.39218	-4.36921	-4.33544	-4.38847	-4.24794	-4.40701	-4.34429	-4.3732	-4.40384	-4.40961
Ube2w	1	16569782	16619489	-	3.61992	3.62288	3.1307	3.51408	3.36879	3.84622	3.55576	3.40036	3.64037	3.39957	3.71853	3.50891	3.70799	2.84284	3.77302	3.73372	3.80912	3.72969	3.69428	3.66818	3.93225	4.10282	3.1684	3.96402
Tceb1	1	16642766	16656865	-	6.03217	6.23518	6.38347	6.37734	6.46558	6.70496	5.75117	5.67696	6.41268	6.72293	5.96556	5.81679	6.54988	6.09975	6.57796	6.48296	5.8928	5.72204	5.81456	6.24756	6.34317	6.28821	6.35305	6.45676
Tmem70	1	16665207	16678275	+	3.69427	3.65062	3.64414	3.62687	3.697	3.86441	3.5404	3.37035	3.83328	3.76682	3.40478	3.5807	3.6848	3.67595	3.7752	3.76444	3.46135	3.07355	3.56049	3.72498	3.70935	3.63897	3.56052	4.09241
Ly96	1	16688456	16709605	+	-3.00089	-3.25677	-4.22468	-4.03486	-3.85793	-4.33969	-4.0394	-3.44254	-3.94655	-3.74381	-3.73378	-3.88114	-2.84511	-0.901379	-3.49737	-4.30082	-3.77432	-2.93291	-4.24794	-3.34483	-2.59554	-4.09793	-3.93751	-4.14717
Gm5828	1	16768270	16770138	-	0.587598	0.505607	0.3585	0.426317	0.440433	0.22963	0.94303	1.07149	0.54019	0.761377	1.09155	1.1088	0.65701	1.99268	-0.264597	0.963011	1.08385	0.834644	1.04775	0.615434	0.983798	0.891706	0.339228	0.536851
Jph1	1	16994938	17097889	-	2.73059	1.96911	1.88984	1.70133	1.78004	2.06112	2.07126	1.89703	2.00749	1.19364	2.73085	2.45161	2.3064	0.117339	1.76708	1.53853	2.74215	1.77546	3.09298	2.62385	2.33617	2.51927	1.64868	1.86003
Gdap1	1	17145362	17164271	+	-3.61683	-3.44842	-3.85646	-4.40623	-3.97147	-4.3365	-3.89378	-3.18424	-4.00864	-4.40848	-3.64099	-3.61102	-3.84649	-4.37672	-3.6968	-4.19615	-3.36549	-3.21397	-3.40235	-4.20999	-1.78518	-4.00722	-3.7909	-3.63743
Pi15	1	17601901	17630938	+	-4.37187	-3.54418	-4.39178	-4.33398	-4.40759	-4.37979	-4.342	-3.46268	-4.40654	-4.40848	-4.33331	-3.7167	-4.37215	-4.41038	-4.39218	-4.36921	-4.28417	-3.67598	-3.61603	-4.40701	-4.34429	-4.00722	-4.40384	-4.40961
Gm16070	1	17676027	17727646	-	-4.37187	-4.40105	-4.39178	-4.40623	-4.40759	-4.35039	-4.342	-4.21884	-4.40654	-4.40848	-4.33331	-4.37339	-4.37215	-4.41038	-4.01822	-3.53062	-4.33544	-4.38847	-4.24794	-4.20999	-4.34429	-4.3732	-4.40384	-4.32502
Crispld1	1	17727045	17766344	+	0.267013	0.155963	-1.08769	-1.19435	-0.188074	-0.772762	0.4131	0.438954	-0.431815	-3.35194	0.226657	-0.137948	-0.138519	-0.730029	0.0540204	-0.644991	-0.0468848	0.411971	0.444486	0.019387	0.594566	0.620973	-0.432015	0.599975
Crisp4	1	18115191	18145902	-	-4.37187	-4.40105	-4.39178	-4.40623	-4.40759	-4.41059	-4.342	-4.38146	-4.40654	-4.40848	-4.33331	-4.37339	-4.37215	-4.41038	-4.39218	-4.36921	-4.33544	-4.38847	-4.24794	-4.40701	-4.34429	-4.3732	-4.40384	-4.40961
Defb18	1	18236473	18237443	-	-4.37187	-4.40105	-4.39178	-4.40623	-4.40759	-4.41059	-4.342	-4.38146	-4.40654	-4.40848	-4.33331	-4.37339	-4.37215	-4.41038	-4.39218	-4.36921	-4.33544	-4.38847	-4.24794	-4.40701	-4.34429	-4.3732	-4.40384	-4.40961
Defb41	1	18250980	18265138	-	-4.37187	-4.40105	-4.39178	-4.40623	-4.40759	-4.41059	-4.342	-4.38146	-4.40654	-4.40848	-4.33331	-4.37339	-4.37215	-4.41038	-4.23444	-4.36921	-4.33544	-4.38847	-4.24794	-4.40701	-4.34429	-4.3732	-4.40384	-4.40961
Gm15386	1	18260524	18265080	-	-4.37187	-4.40105	-4.39178	-4.40623	-4.40759	-4.41059	-4.342	-4.38146	-4.40654	-4.40848	-4.33331	-4.37339	-4.37215	-4.41038	-4.39218	-4.36921	-4.33544	-4.38847	-4.24794	-4.40701	-4.34429	-4.3732	-4.40384	-4.40961
Gm15825	1	19063299	19104840	-	-4.37187	-4.40105	-4.39178	-4.40623	-4.40759	-4.41059	-4.342	-4.38146	-4.40654	-4.40848	-4.33331	-4.37339	-4.37215	-4.41038	-4.39218	-4.36921	-4.33544	-4.38847	-4.24794	-4.40701	-4.34429	-4.3732	-4.40384	-4.40961
Tfap2d	1	19103022	19166346	+	-4.37187	-4.40105	-4.39178	-4.40623	-4.40759	-4.41059	-4.0394	-4.38146	-4.40654	-4.40848	-4.33331	-4.37339	-4.0818	-4.37672	-4.39218	-4.36921	-4.28417	-4.07439	-3.37493	-4.28885	-4.34429	-4.3732	-4.27434	-4.40961
Tfap2b	1	19208914	19238734	+	-4.37187	-4.1002	-4.39178	-4.40623	-4.40759	-4.41059	-4.342	-4.38146	-4.40654	-4.40848	-3.57034	-4.37339	-3.54881	-1.06132	-4.39218	-3.62273	-4.33544	-1.6706	-3.3894	-3.44591	-3.79473	-4.3732	-3.91584	-4.31886
Pkhd1	1	20057779	20618064	-	-0.766212	-0.370249	-1.58653	-1.45886	-2.4517	-1.59752	-0.446309	1.15062	-0.595923	-0.862495	-1.48522	-0.789918	-0.993871	0.903569	-1.95768	-0.168195	-0.803375	-0.901899	-1.73715	-1.09911	-0.310913	-0.391965	-1.64172	-1.64229
4930486I03Rik	1	20381093	20392300	+	-4.37187	-4.40105	-4.39178	-4.40623	-4.40759	-4.41059	-4.342	-4.38146	-4.40654	-4.40848	-4.33331	-4.37339	-4.37215	-4.41038	-4.39218	-4.36921	-4.33544	-4.38847	-4.24794	-4.40701	-4.34429	-4.3732	-4.40384	-4.40961
Il17a	1	20730905	20734496	+	-4.37187	-4.40105	-4.39178	-4.40623	-4.40759	-4.41059	-4.342	-4.38146	-4.40654	-4.40848	-4.33331	-4.37339	-4.37215	-4.41038	-4.39218	-4.36921	-4.33544	-4.38847	-4.24794	-4.40701	-4.34429	-4.3732	-4.40384	-4.40961
Il17f	1	20777151	20784270	-	-1.66312	0.306719	-0.84304	0.242581	-0.339144	-0.172245	-1.7445	-1.92495	-1.20852	-0.509888	-2.43292	0.363465	-0.839767	0.558147	-0.654502	-1.21302	-2.55136	0.745184	-4.24794	-0.681634	-2.11559	-2.57368	-0.675375	-0.24328
Mcm3	1	20802974	20820278	-	8.60927	8.4339	8.69352	8.55176	8.66827	8.49911	8.58789	8.38888	8.63258	8.2936	8.54378	8.53248	8.56296	8.31539	8.56429	8.52103	8.5694	8.49819	8.63616	8.33085	8.60116	8.28367	8.71698	8.57745
Paqr8	1	20890622	20938755	+	1.78055	1.58438	1.87377	1.55924	1.93611	1.54761	1.90666	1.89345	1.72039	0.920747	1.97443	1.76906	1.78255	2.92759	1.81744	1.56754	1.86339	2.12571	1.9923	1.27637	1.98171	1.57802	1.86445	1.4134
Efhc1	1	20951626	20990838	+	0.46224	0.433201	1.14759	1.29951	1.20097	1.04969	0.217176	0.0751189	0.849431	-0.018704	0.556846	-0.17395	-0.0852803	0.273688	0.92705	1.30443	-0.550803	-0.83719	-0.176416	-0.555618	0.165336	-0.0186798	1.26787	1.3673
Tram2	1	20996296	21079229	-	3.45455	3.25403	3.34077	3.44224	3.2586	3.4739	3.42703	3.89253	3.3714	3.03113	3.35496	3.59654	3.34268	4.06334	3.26301	3.46933	3.1995	3.31545	3.66285	3.02221	3.17319	3.45072	3.43116	3.52369
Tmem14a	1	21218575	21230167	+	0.115036	0.643239	0.530561	0.0635928	0.433976	0.149948	0.723548	0.856996	0.603074	0.820302	0.431411	0.942501	0.858146	1.77662	0.803958	0.362075	0.666092	0.431518	-0.0912084	1.05207	0.750825	0.655449	0.413844	-1.32137
Gsta3	1	21240589	21265361	+	1.36872	2.14818	1.79671	1.71702	1.58281	1.61278	1.80743	2.2739	1.83162	1.00344	1.08443	1.31555	2.15185	1.52049	2.01419	2.34841	1.77049	0.729928	1.52162	1.17629	2.22261	2.24976	1.80897	1.91668
AC163025.1	1	21272338	21273082	+	-3.96229	-2.94388	-2.48902	-3.45617	-3.63547	-2.53304	-2.86237	-2.92406	-3.45133	-3.55472	-3.81256	-3.44295	-2.75535	-3.29836	-3.37129	-2.41583	-3.87982	-4.07439	-4.24794	-3.73973	-3.71468	-4.3732	-2.74832	-3.1429
Khdc1a	1	21349641	21352200	+	-4.37187	-4.40105	-4.39178	-4.40623	-4.40759	-4.41059	-4.342	-4.38146	-4.40654	-4.40848	-4.33331	-4.37339	-4.37215	-3.96415	-4.39218	-4.36921	-4.33544	-4.38847	-4.24794	-4.40701	-4.34429	-4.3732	-4.40384	-4.40961
Khdc1c	1	21368331	21370845	+	-4.37187	-4.40105	-4.39178	-4.40623	-4.40759	-4.41059	-4.342	-4.38146	-4.40654	-4.40848	-4.33331	-4.37339	-4.37215	-4.09928	-4.39218	-4.36921	-4.33544	-4.38847	-4.24794	-4.40701	-4.34429	-4.3732	-4.40384	-4.40961
Khdc1b	1	21383556	21386373	+	-4.37187	-4.40105	-4.39178	-4.40623	-4.40759	-4.41059	-4.342	-4.38146	-4.40654	-4.40848	-4.33331	-4.37339	-4.37215	-4.41038	-4.39218	-4.36921	-4.33544	-4.38847	-4.24794	-4.40701	-4.34429	-4.3732	-4.40384	-4.40961
Kcnq5	1	21398403	21961942	-	-2.54614	-1.31932	-3.77098	-2.90157	-3.44981	-2.13078	-0.902461	-1.00002	-2.94192	-3.08554	-1.24771	-0.771154	-1.92586	-3.10342	-3.37129	-2.86746	-2.17247	-1.5036	-0.303889	0.971328	-1.25112	-0.39639	-3.64416	-2.856
Rims1	1	22286251	22805994	-	2.01258	1.91192	1.60643	1.99967	1.78044	1.8991	2.10105	1.9717	1.97496	0.837489	2.24886	2.10872	1.89269	1.141	2.02647	1.83223	2.03778	0.796439	2.07544	2.41409	2.19765	1.992	1.87042	1.76512
4933415F23Rik	1	23100473	23102253	-	-4.37187	-4.40105	-4.39178	-4.40623	-4.40759	-4.41059	-4.342	-4.38146	-4.40654	-4.40848	-4.33331	-4.37339	-4.37215	-4.41038	-4.39218	-4.36921	-4.33544	-4.38847	-4.24794	-4.40701	-4.34429	-4.3732	-4.40384	-4.40961
Gm6420	1	23255987	23256406	-	-4.37187	-4.40105	-4.39178	-4.40623	-4.40759	-4.41059	-4.342	-4.38146	-4.40654	-4.40848	-4.33331	-4.37339	-4.37215	-4.41038	-4.39218	-4.36921	-4.33544	-4.38847	-4.24794	-4.40701	-4.34429	-4.3732	-4.40384	-4.40961
Ogfrl1	1	23366424	23383175	-	3.33745	3.29926	3.53261	3.51328	3.35626	3.39075	3.17864	2.60481	3.46337	2.90615	3.3368	2.9799	3.29988	1.71608	3.44744	3.22216	3.24518	2.08843	3.26644	3.15397	3.26416	3.28723	3.52895	3.47662
B3gat2	1	23761753	23849158	+	-2.89814	-2.11465	-1.91715	-2.0308	-2.73148	-2.56552	-3.16987	-2.61953	-3.54623	-3.05082	-2.00287	-3.36181	-3.67842	-2.81062	-3.38161	-2.34697	-2.27178	-3.13824	-3.24917	-3.36836	-3.5317	-3.34522	-1.2283	-2.56416
Smap1	1	23844846	23922317	-	5.57751	5.62739	5.61441	5.66116	5.58069	5.64282	5.49749	5.50892	5.62009	5.72473	5.53581	5.50448	5.46631	5.21833	5.58828	5.7347	5.3724	5.48325	5.42779	5.33729	5.43008	5.65694	5.59621	5.86721
1110058L19Rik	1	23995939	24005656	-	2.81734	3.05072	3.40241	3.13698	3.42923	3.335	2.4045	2.63519	3.11055	3.05468	2.61582	2.66877	3.16981	2.87573	3.53875	3.23224	2.59118	2.55573	2.46275	2.62302	2.77321	2.85018	3.39816	2.90106
Fam135a	1	24010758	24100341	-	4.4211	4.15495	3.42744	3.75037	3.43807	3.95444	4.56744	4.34578	4.11347	4.19391	4.45424	4.27097	3.94395	3.73311	3.78921	4.06696	4.40663	4.39781	4.50473	4.66059	4.41875	4.76427	3.45988	4.06299
Col9a1	1	24177610	24252684	+	-3.39365	-1.86477	-2.865	-4.02539	-3.285	-2.64644	-3.24878	-1.82957	-2.99379	-4.07201	-3.56884	-1.83215	-2.01495	1.78233	-3.29582	-2.59742	-3.87982	-2.27163	-4.24794	-3.7528	-2.64325	-3.8706	-3.23191	-1.04356
Col19a1	1	24261890	24587472	-	-4.37187	-4.39279	-4.33518	-4.40623	-4.40759	-4.3967	-4.342	-4.38146	-4.40654	-4.40848	-4.33331	-4.37339	-4.0818	-2.4112	-4.30428	-4.26881	-4.33544	-4.07439	-4.24794	-3.9662	-4.34429	-4.3732	-4.40384	-4.40961
Gm10222	1	24612404	24612700	-	-1.11831	-0.658134	-2.00954	-1.46304	-4.22164	-4.31959	-3.19374	-2.66352	-3.80497	-1.45926	0.698909	-3.42791	-3.3783	-4.29036	-2.86753	-0.970113	-3.87982	-3.53645	-4.24794	-4.20999	-3.02777	-2.14759	-4.27434	-4.26927
Lmbrd1	1	24678544	24766299	+	2.75774	2.78089	2.57081	2.35216	2.59166	2.38553	3.05382	2.86727	2.69453	3.03058	3.00974	3.00393	3.1865	3.26451	2.83734	2.57943	2.98883	2.79384	3.22439	3.16616	3.30033	3.24089	2.40458	2.70307
Bai3	1	25067476	25829707	-	-2.56308	-0.918724	-2.71335	-2.46764	-2.77544	-3.20918	-1.86608	-0.839584	-1.98196	-2.64996	-2.12701	-1.8213	-2.40103	-0.863537	-2.74093	-3.05589	-1.15271	-0.439599	-2.05123	-2.23272	-1.59405	-1.68947	-3.48479	-1.37655
Gm9884	1	25830657	25831878	+	-4.37187	-4.40105	-4.39178	-4.40623	-4.40759	-4.41059	-4.342	-4.38146	-4.40654	-4.40848	-4.33331	-4.37339	-4.37215	-4.41038	-4.39218	-4.36921	-4.33544	-4.38847	-4.24794	-4.40701	-4.34429	-4.3732	-4.40384	-4.40961
4931408C20Rik	1	26681814	26687460	-	-4.37187	-4.40105	-4.39178	-4.40623	-4.40759	-4.41059	-4.342	-3.71885	-4.40654	-4.40848	-4.33331	-4.37339	-4.37215	-4.41038	-4.39218	-4.36921	-4.33544	-4.38847	-4.24794	-4.40701	-4.34429	-4.3732	-4.40384	-4.40961
Gm597	1	28776144	28780252	-	-4.37187	-4.40105	-4.39178	-4.40623	-4.40759	-4.41059	-4.342	-4.38146	-4.40654	-4.40848	-4.33331	-4.37339	-4.37215	-4.41038	-4.39218	-4.36921	-4.33544	-4.38847	-4.24794	-4.40701	-4.34429	-4.3732	-4.40384	-4.40961
Gm6462	1	28938035	28938340	+	-4.37187	-4.40105	-4.39178	-4.40623	-4.40759	-4.41059	-4.342	-4.38146	-4.40654	-4.40848	-4.33331	-4.37339	-4.37215	-4.41038	-4.39218	-4.36921	-4.33544	-4.38847	-4.24794	-4.40701	-4.34429	-4.3732	-4.40384	-4.40961
Gm9898	1	30718554	30719961	-	-4.37187	-4.40105	-4.39178	-4.40623	-4.40759	-4.41059	-4.342	-4.38146	-4.40654	-4.40848	-4.33331	-4.37339	-4.37215	-4.41038	-4.39218	-4.36921	-4.33544	-4.38847	-4.24794	-4.40701	-4.34429	-4.3732	-4.40384	-4.40961
Phf3	1	30802342	30863256	-	7.43479	7.79776	6.89643	7.36542	6.91786	7.17232	7.66229	7.86244	7.29043	7.70694	7.45932	7.8429	7.36443	7.85671	6.96799	7.33744	7.49208	7.73688	7.47644	7.8048	7.58481	7.9232	6.88543	7.48119
Ptp4a1	1	30940303	30949770	-	4.71575	5.91446	5.02538	5.20581	4.62828	4.94629	5.46071	5.89328	4.79929	5.34083	5.65036	5.64916	5.13711	6.11792	5.19878	5.17199	5.2282	6.15649	6.12925	5.46454	5.34047	5.66966	4.37096	5.17608
Gm5698	1	30976950	30978965	-	-0.33135	2.12003	-0.136634	2.46365	-0.0493369	2.8757	-0.650449	2.11894	-0.4435	1.20896	0.0428797	1.81317	-0.727754	1.82053	0.390441	2.29634	-0.559758	2.81399	-0.635268	4.56532	-0.958319	2.80007	-0.296895	3.9737
Gm5699	1	30997867	30999905	-	-1.66832	0.856626	-0.55686	1.54332	-1.10264	2.32487	-1.40743	1.35105	-1.20646	0.904321	-0.643867	0.61201	-2.36565	1.57015	-0.369716	1.66364	-2.07184	2.05229	-2.58558	2.20543	-0.132616	2.18178	-1.28503	3.01989
4931428L18Rik	1	31141078	31222661	-	-3.83918	-4.22193	-3.5806	-4.17975	-3.87883	-3.52529	-2.96449	-4.38146	-4.10449	-4.38667	-4.02407	-4.35117	-4.11287	-3.46596	-3.85814	-3.70374	-3.68193	-3.96789	-4.24794	-4.40701	-3.51507	-3.22966	-4.40384	-2.57569
Lgsn	1	31176406	31204656	+	-4.37187	-4.40105	-4.39178	-4.40623	-4.40759	-4.41059	-4.342	-4.38146	-4.40654	-4.40848	-4.33331	-3.95863	-4.37215	-4.41038	-4.39218	-4.36921	-4.33544	-4.38847	-4.24794	-4.40701	-4.34429	-4.3732	-4.40384	-4.40961
4930521A18Rik	1	31222839	31224287	+	-4.37187	-4.40105	-4.39178	-4.40623	-4.40759	-4.41059	-4.342	-4.38146	-4.40654	-4.40848	-4.33331	-4.37339	-4.37215	-4.41038	-4.39218	-4.36921	-4.33544	-4.38847	-4.24794	-4.40701	-4.34429	-4.3732	-4.40384	-4.40961
AC121888.1	1	31286945	31287706	+	-1.16827	1.49284	-0.534887	1.81085	-0.514497	2.27716	-0.852349	0.891975	-0.968477	0.397939	-0.581037	1.0892	-0.782913	1.77644	-0.174495	1.53038	-1.25723	1.98811	-0.37973	2.23308	-1.29825	2.19736	-0.890194	3.10169
Gm10307	1	31615458	31616843	+	1.11593	0.862256	1.39306	1.06914	1.48653	0.973818	1.10077	1.07203	1.07211	0.927209	1.16327	0.806154	1.06714	-0.150997	1.51277	0.529283	1.17791	-0.851761	0.655198	0.148735	1.16651	0.323907	1.68499	1.18144
Khdrbs2	1	32172806	32657738	+	-3.70549	-4.28173	-3.95727	-3.87245	-4.18554	-3.88357	-4.342	-4.38146	-4.40654	-4.20723	-4.33331	-4.37339	-4.0818	-2.5582	-4.23444	-3.92962	-4.28417	-3.40482	-4.24794	-4.20999	-3.62517	-4.3732	-4.12143	-3.21057
Gm9839	1	32519563	32520999	-	-4.37187	-4.40105	-4.39178	-4.40623	-4.40759	-4.41059	-4.342	-4.38146	-4.40654	-4.40848	-4.33331	-4.37339	-4.37215	-4.32402	-4.39218	-4.36921	-4.33544	-4.38847	-4.24794	-4.40701	-4.34429	-4.3732	-4.40384	-4.40961
Gm5415	1	32543546	32547293	-	-4.37187	-4.40105	-4.39178	-4.40623	-4.40759	-4.41059	-4.342	-4.38146	-4.40654	-4.40848	-4.33331	-4.37339	-4.37215	-4.32402	-4.39218	-4.36921	-4.33544	-4.38847	-4.24794	-4.40701	-4.34429	-4.3732	-4.40384	-4.40961
Prim2	1	33453811	33669786	-	5.05803	5.26675	5.11553	5.1899	5.19617	5.26899	4.95659	4.85081	5.15916	5.32744	4.89538	5.04922	5.0986	5.08255	5.09914	5.20213	4.8382	4.85854	4.74005	5.13306	5.0052	5.17488	5.21918	5.20167
1700001G17Rik	1	33669843	33670712	+	-3.92822	-3.35805	-3.95727	-4.09894	-4.20928	-3.07784	-3.72573	-4.38146	-3.57809	-3.67286	-4.33331	-3.8719	-4.37215	-4.41038	-3.91617	-3.32895	-3.77432	-4.07439	-3.61603	-4.02878	-4.34429	-3.77936	-4.06079	-3.29522
Rab23	1	33719882	33742564	+	5.26279	5.51137	5.17452	5.20386	5.16461	5.11256	5.33202	5.32017	5.22622	5.03057	5.46803	5.59547	5.28844	5.23076	5.14635	5.15789	5.38678	5.54031	5.46135	6.43222	5.31569	5.30835	5.08277	4.55966
Bag2	1	33745484	33757794	-	2.36148	1.70916	2.23098	2.00698	2.24764	1.90586	1.53592	1.50833	2.1856	2.15654	2.26088	1.8896	1.70527	1.04299	2.17111	1.71249	2.11412	1.07145	2.49496	1.68016	1.65605	1.51913	2.20601	1.95865
Zfp451	1	33760472	33814595	-	5.81468	5.89207	5.49787	5.60137	5.52809	5.53476	6.08925	6.02437	5.76347	5.53972	5.97828	6.06835	5.88777	5.26475	5.58756	5.6956	6.01155	5.99129	6.06287	6.0516	6.06066	6.06201	5.39495	5.85256
Bend6	1	33852052	33907816	-	0.237453	-0.795704	0.657053	0.558537	0.198582	0.126931	-1.75377	-0.308331	0.450481	-0.577877	-0.0863439	-0.125548	-0.392083	0.920214	-0.0366285	-0.927155	-0.211236	-1.1248	0.346416	0.0599469	-0.272367	-0.342394	0.219376	0.217486
Dst	1	34011825	34308650	+	7.99694	8.26998	6.88342	7.62885	6.94838	7.37826	8.28821	8.84816	7.54623	7.58007	8.07104	8.32505	7.58723	7.4936	7.10799	7.68511	8.30137	8.57624	8.25043	8.43135	7.9012	8.70044	7.06972	8.147
Ccdc115	1	34436671	34439672	-	4.4271	4.60398	4.48299	4.31721	4.52085	4.60257	4.60152	4.19349	4.5074	4.44806	4.35282	4.42058	4.62087	4.53774	4.70793	4.29195	4.56856	4.75198	4.36262	4.60175	4.72818	4.55921	4.44331	4.52086
Imp4	1	34439851	34445736	+	5.74652	5.76488	5.26943	5.41098	5.52303	5.61532	6.21023	6.11164	5.68472	5.50687	5.8854	5.92055	6.03388	6.13193	5.61363	5.76661	6.13171	6.04869	6.03578	6.04713	6.19851	6.16991	5.35096	5.7779
Ptpn18	1	34459746	34473775	+	0.623017	-0.0502035	0.957215	0.96919	0.954693	1.34188	-2.21823	-1.33601	0.522778	0.635922	0.0111014	0.0205454	0.438981	1.66438	0.466828	0.0683347	-0.567491	-0.929551	-0.112693	-0.200967	-0.607935	-0.256621	1.05056	1.77367
Prss39	1	34498430	34503062	+	-3.51909	-4.28173	-2.08136	-3.21135	-3.56976	-2.57693	-4.342	-3.43272	-3.42535	-3.54103	-3.59949	-3.63784	-4.37215	-3.67077	-3.42306	-3.56241	-4.28417	-1.97262	-4.24794	-4.40701	-4.34429	-3.69162	-2.9004	-2.45921
Cfc1	1	34535648	34544311	+	-0.357037	-0.744875	0.675576	-0.689575	0.873535	-0.392963	0.0211482	-1.11612	0.119923	-1.03905	0.377432	-1.53709	0.108425	-2.93786	0.304744	0.213007	-0.380609	-2.51233	-1.81682	-3.72785	-0.229762	-0.908725	0.958486	-1.52713
Prss40	1	34543975	34560943	-	-4.27413	-3.81118	-3.78719	-3.59189	-3.81816	-4.17151	-4.342	-4.38146	-4.3107	-3.93126	-4.33331	-4.35117	-4.37215	-4.41038	-3.3293	-3.84173	-4.28417	-4.30945	-4.24794	-4.28885	-4.17473	-4.00722	-3.123	-3.79448
1700101I19Rik	1	34579224	34579613	-	-4.37187	-4.40105	-4.39178	-4.40623	-4.40759	-4.41059	-4.342	-4.38146	-4.40654	-4.40848	-4.33331	-4.37339	-4.37215	-4.41038	-4.39218	-4.36921	-4.33544	-4.38847	-4.24794	-4.40701	-4.34429	-4.3732	-4.40384	-4.40961
Fam123c	1	34579693	34590938	+	-3.96229	-4.28173	-4.28128	-4.40623	-3.93714	-4.23171	-4.342	-4.01106	-4.40309	-4.26852	-4.33331	-4.04976	-4.37215	-1.88843	-4.23051	-4.36921	-4.33544	-2.24838	-3.24917	-2.29555	-4.17473	-4.09793	-4.40384	-4.31886
C230030N03Rik	1	34678188	34724301	+	-0.876006	-0.420053	-3.32848	-2.77288	-3.83126	-2.91598	-0.608633	-1.85272	-2.63143	-1.61324	-2.53377	0.23518	-1.47634	-2.23656	-3.12536	-3.09969	-0.132715	-0.53356	-1.03311	1.58708	-1.43606	0.0552341	-3.34199	-2.03889
Arhgef4	1	34721924	34813309	+	2.08269	2.5445	2.65838	2.69149	2.56168	2.35049	2.16029	1.33566	2.14758	2.25612	2.23484	2.83598	2.09241	1.381	2.27424	1.92243	2.0938	2.25715	1.95494	4.18037	2.07503	1.88766	2.65391	2.5384
Fam168b	1	34813219	34843065	-	6.50206	6.45239	6.22954	6.22388	6.16215	6.067	6.56731	6.6442	6.31262	6.4463	6.51081	6.64177	6.35237	6.42852	6.26173	6.21637	6.57037	6.56313	6.76806	6.74066	6.44784	6.44468	6.28029	6.26129
Plekhb2	1	34849976	34879580	+	3.47202	3.67505	3.771	3.62042	3.67669	3.64622	3.33505	3.63893	3.50932	3.63556	3.16633	3.54151	3.38482	3.97575	3.67177	3.82151	3.07795	3.09687	3.41043	4.07936	3.40396	3.60127	3.71869	3.77179
Hs6st1	1	36068400	36106446	+	6.58196	6.6919	6.51909	6.88379	6.52528	6.68795	6.60171	6.77067	6.58444	6.90308	6.52296	6.76021	6.29036	6.03327	6.27703	6.7444	6.61627	6.76379	6.56973	6.85852	6.34195	6.66543	6.59623	6.87335
Uggt1	1	36141530	36244305	-	6.41283	6.55623	6.19968	6.38177	6.1755	6.28897	6.66767	6.62909	6.40672	6.47825	6.47955	6.59138	6.34712	7.36402	6.06112	6.3579	6.51845	6.79639	6.54811	6.66282	6.51698	6.56363	6.23974	6.35921
Neurl3	1	36264602	36273425	-	-2.8493	-3.21564	-1.82449	-2.06341	-2.34715	-2.32984	-4.11214	-3.30973	-2.77777	-0.939237	-3.48664	-3.1265	-3.21656	-4.28115	-2.10044	-3.30955	-2.29884	-2.69429	-3.02114	-2.13504	-2.214	-2.37127	-2.02348	-2.07198
Arid5a	1	36307733	36324029	+	1.75206	2.10867	1.96562	2.12608	2.06079	2.43338	2.1673	2.23247	1.87916	2.16908	2.0096	1.98011	1.91838	5.98616	1.9653	2.0857	1.99699	2.37367	1.93833	3.35994	1.98015	2.03181	2.21596	2.75231
Kansl3	1	36335730	36369181	-	5.4284	5.45864	5.56763	5.56106	5.43164	5.18781	5.22757	5.32482	5.40075	5.3183	5.34659	5.49762	5.25731	6.20757	5.35721	5.29249	5.3371	5.35174	5.28549	5.28174	5.24232	5.30941	5.57583	5.5567
Lman2l	1	36422065	36445271	-	3.30304	3.36972	2.89406	3.09119	2.81445	2.7217	3.67313	3.63856	3.05327	3.14732	3.45348	3.40816	3.34709	3.39588	3.03994	2.93322	3.4858	3.90148	3.62724	3.08372	3.38858	3.44848	2.82435	3.15378
Cnnm4	1	36471620	36508764	+	2.71496	2.85642	2.80011	3.08995	2.61005	3.27809	2.79338	2.84988	2.66674	2.99496	2.69121	2.86477	2.51725	2.27254	2.56046	2.70743	2.72139	3.24404	2.95446	3.50598	2.43113	3.18834	2.68201	3.40082
Cnnm3	1	36511867	36528237	+	4.84558	4.72748	4.82177	4.84741	4.69649	4.69111	4.78942	4.98194	4.71144	4.58688	4.92296	4.82428	4.70346	3.96212	4.66503	4.67586	4.97776	4.88894	5.02318	4.93083	4.63364	4.59621	4.85313	4.69891
Ankrd23	1	36530534	36535729	-	1.68269	1.42027	2.09283	2.08905	1.9863	1.72679	0.885674	0.28824	1.55253	1.80622	1.55994	1.12147	1.30854	0.272816	1.86892	1.71821	1.28123	0.564433	1.36475	1.74641	1.00377	0.255284	2.19677	1.85789
Ankrd39	1	36538173	36547201	-	2.21221	1.7342	2.39487	2.4112	2.39253	2.26202	2.03594	1.80198	2.15726	2.21315	2.16666	1.80248	2.04678	1.20657	2.48595	2.05821	2.28561	1.52152	2.17103	2.30685	2.14438	2.02834	2.4702	2.43055
Sema4c	1	36548642	36558349	-	2.0121	0.928885	1.89547	1.82074	1.94278	1.77631	1.74593	0.85387	2.13869	3.80604	1.99839	1.54589	1.72036	0.501601	1.5981	1.5346	1.83541	2.59104	1.28083	2.1035	1.45602	1.01889	2.00962	1.93346
D430040D24Rik	1	36558359	36565613	+	-4.37187	-4.40105	-4.39178	-4.40623	-4.38384	-4.41059	-4.342	-4.38146	-4.40654	-4.29033	-4.33331	-4.37339	-4.37215	-4.41038	-3.89736	-4.36921	-4.33544	-4.38847	-4.24794	-4.40701	-4.34429	-4.09793	-4.40384	-4.40961
Fam178b	1	36562694	36683183	-	3.26198	3.53297	3.46734	3.60369	3.45613	3.437	3.61958	3.64654	3.10393	3.15442	3.03451	3.30469	3.43197	3.26297	3.29618	3.37597	3.15023	3.23076	3.14099	3.14069	3.42533	3.13033	3.54446	3.75403
Cox5b	1	36691487	36693385	+	6.61482	6.75263	7.46915	7.27376	7.38246	7.36235	6.28146	6.29868	6.87902	7.08225	6.5677	6.48022	6.92153	7.01454	7.27965	7.08357	6.3792	6.73059	6.35191	6.87615	6.60782	6.44607	7.49044	7.37007
Actr1b	1	36699202	36714422	-	6.31077	6.16991	6.18897	6.28539	6.29578	6.29133	6.23783	6.10444	6.32072	6.13217	6.29742	6.25214	6.16498	5.64625	6.00865	6.2754	6.34105	6.23866	6.29665	6.25174	6.27379	6.07348	6.3244	6.31838
Zap70	1	36761861	36782816	+	0.773075	1.02799	1.81393	1.61455	1.62943	1.21581	0.823832	0.420747	1.16609	1.38752	0.584362	1.01923	0.671142	0.39671	1.51011	1.11959	0.455938	0.355629	0.101277	1.07648	0.909983	0.759555	2.03855	1.00399
Tmem131	1	36792191	36939527	-	7.36463	7.42055	6.73581	7.23687	6.78802	6.99973	7.774	8.04172	7.19016	6.76405	7.58925	7.71994	7.1826	7.06444	6.9135	7.41105	7.64877	7.21076	7.65075	7.79522	7.48493	7.73371	6.8085	7.01608
Rpl12-ps1	1	36957893	36958517	-	-3.49293	-3.77845	-3.12766	-3.33018	-2.73226	-3.98759	-4.11214	-4.38146	-3.33771	-4.30357	-3.95023	-4.28666	-4.0818	-4.28115	-3.18019	-3.85696	-4.28417	-4.38847	-4.24794	-4.40701	-4.02683	-3.61292	-3.02614	-4.08525
Vwa3b	1	37026596	37076996	+	-4.10184	-4.35161	-3.46942	-3.62645	-3.65655	-4.20985	-4.342	-4.21884	-3.92668	-4.13403	-3.91212	-4.37339	-3.41915	-1.93149	-3.57787	-3.55351	-4.33544	-4.38847	-3.61603	-2.93438	-4.02683	-4.3732	-3.55785	-3.79637
Vwa3b	1	37153844	37187605	+	-1.24945	-0.682402	-2.54766	-1.895	-2.47762	-1.95313	-0.356713	0.232625	-1.48043	-3.00994	-1.23587	-0.859518	-0.886903	-0.745474	-1.38078	-0.488488	-0.77566	-0.915416	-1.0189	-1.3689	-0.610472	0.0371833	-1.83725	-1.416
Cnga3	1	37218336	37263384	+	1.67052	3.45379	2.43153	2.72244	2.08749	2.98142	1.79906	2.41035	2.00883	2.76956	1.82638	3.16412	1.77955	2.30524	2.08143	2.48845	1.64746	3.32356	1.28765	3.33999	1.85752	2.13231	2.22009	3.30744
Inpp4a	1	37299865	37410736	+	2.59981	2.67723	2.7292	2.88335	2.57883	2.75539	2.71688	2.94063	2.49688	2.80821	2.78965	2.77105	2.615	3.16574	2.67635	2.75191	2.70026	2.38709	2.44611	2.88894	2.47019	2.96876	2.64269	2.96029
4930439A04Rik	1	37329667	37334172	-	-4.37187	-4.40105	-4.39178	-4.40623	-4.40759	-4.41059	-4.342	-4.38146	-4.40654	-4.40848	-4.33331	-4.37339	-4.37215	-4.41038	-4.39218	-4.36921	-4.33544	-4.38847	-4.24794	-4.40701	-4.34429	-4.3732	-4.40384	-4.40961
6330578E17Rik	1	37417084	37430103	-	6.24699	6.23047	5.88872	5.87524	5.87073	6.00335	6.42975	6.40887	6.2168	6.18886	6.41002	6.47443	6.38882	6.54936	6.09901	6.05259	6.52694	6.65632	6.49197	6.70982	6.5343	6.52194	5.85536	5.87492
Unc50	1	37430170	37439124	+	4.08025	4.16533	4.43228	4.36528	4.49404	4.30006	4.0451	4.08696	4.36127	4.39083	4.22932	3.98429	4.28623	4.46706	4.46804	4.24196	4.00974	4.20024	4.195	4.15159	4.21619	4.25652	4.46836	4.28134
Mgat4a	1	37439340	37541016	-	3.66487	3.63601	3.37521	3.58831	3.42308	3.41254	3.51591	3.7449	3.4913	3.4234	3.49029	3.82023	3.31964	4.26674	3.55487	3.34015	3.61958	3.25387	3.7863	3.66086	3.39946	4.00224	3.50184	3.91927
2010300C02Rik	1	37611677	37720085	-	0.544404	0.445458	1.04058	1.37481	0.697587	1.41803	-0.542181	-0.119305	0.285062	1.8377	-0.617354	0.67741	-0.175619	1.48846	0.571135	0.189832	-0.210562	1.1813	0.0954854	1.81493	-0.536795	0.703182	0.833848	0.814258
4930556I23Rik	1	37614259	37615372	+	-4.37187	-4.40105	-4.39178	-4.40623	-4.40759	-4.41059	-4.342	-4.38146	-4.40654	-4.40848	-4.33331	-4.37339	-4.37215	-4.41038	-4.39218	-4.36921	-4.33544	-4.38847	-4.24794	-4.40701	-4.34429	-4.3732	-4.40384	-4.40961
Tsga10	1	37754572	37865298	-	1.68673	1.5329	1.22743	1.1923	1.28077	1.05543	1.71112	1.92186	1.55693	1.39001	1.78015	1.63542	1.82332	1.64338	1.58514	1.35638	1.72086	1.47723	2.10899	0.831643	1.80709	1.60388	1.34501	1.13848
Lipt1	1	37871738	37877387	+	2.3916	2.4901	2.79216	2.39745	2.63589	2.51731	2.39682	1.97967	2.64818	2.45123	2.54624	2.22348	2.64966	1.95726	2.67572	2.47102	2.73423	2.14875	2.60916	2.22383	2.71782	2.4935	2.54808	2.42921
Mitd1	1	37874801	37890411	-	3.75724	3.79382	4.05399	3.90546	4.12711	3.88016	3.57307	3.18762	4.05948	3.82191	3.90788	3.75033	4.68851	4.8674	4.23389	3.9061	3.57509	3.55353	3.62879	3.72026	3.82109	3.899	4.00704	3.93555
Mrpl30	1	37890477	37898535	+	5.42307	5.21776	6.15463	5.64058	6.11255	5.8164	4.97174	4.82481	5.68012	5.53841	5.24669	5.06605	5.81437	5.26736	5.96954	5.53696	5.12783	4.90977	4.89201	5.0717	5.31152	5.12992	6.05124	5.46295
Lyg2	1	37905921	37916493	-	-4.37187	-4.40105	-4.39178	-4.40623	-4.40759	-4.41059	-4.342	-4.38146	-4.40654	-4.40848	-4.33331	-4.37339	-4.37215	-4.41038	-4.39218	-4.36921	-4.33544	-4.38847	-4.24794	-4.40701	-4.34429	-4.3732	-4.40384	-4.3311
Gm15457	1	37933596	37954136	+	-4.37187	-4.40105	-4.39178	-4.40623	-4.40759	-4.41059	-4.342	-4.38146	-4.40654	-4.40848	-4.33331	-4.37339	-4.37215	-3.55732	-4.39218	-4.36921	-4.33544	-4.38847	-4.24794	-4.40701	-4.34429	-4.3732	-4.40384	-4.40961
Lyg1	1	37946736	37957759	-	-4.37187	-4.40105	-4.39178	-4.40623	-4.40759	-4.41059	-4.342	-4.38146	-4.40654	-4.40848	-4.33331	-4.37339	-4.37215	-4.40117	-4.39218	-4.36921	-4.33544	-4.38847	-4.24794	-4.39267	-4.34429	-4.3732	-4.40384	-4.40961
Txndc9	1	37983867	37997346	-	5.71844	5.76839	5.57373	5.86259	5.87502	6.06542	5.74689	5.69728	5.96322	6.25674	5.81153	5.76394	6.09114	5.96833	6.05639	6.00012	5.69173	5.89858	5.74031	6.28077	5.92936	6.08884	5.68308	6.06972
Eif5b	1	37998010	38055579	+	7.50189	7.46049	7.67736	7.52279	7.66432	7.6541	7.39957	7.47569	7.55142	7.52332	7.45905	7.35557	7.50903	7.88729	7.65609	7.59729	7.43003	7.40936	7.36205	7.48129	7.5123	7.60269	7.61405	7.69486
Rev1	1	38052787	38129662	-	6.13434	6.18127	6.26348	6.26244	6.14479	5.97669	5.91781	5.80858	6.04044	5.81004	6.13561	6.22811	5.8753	5.59464	6.13834	6.09778	5.87292	5.72581	5.91337	6.36849	5.85117	5.99488	6.28238	6.24603
Aff3	1	38177326	38664955	-	2.63455	2.28159	1.95795	1.97327	1.77237	2.23837	3.19058	2.93967	2.26453	1.70632	3.06387	2.60831	2.66823	1.32395	2.34352	2.38529	3.16159	2.64258	3.00594	2.46503	2.64299	3.11352	1.8999	2.56954
Gm16150	1	38235420	38246666	+	-4.37187	-4.40105	-4.39178	-4.40623	-4.40759	-4.41059	-4.342	-4.38146	-4.40654	-4.40848	-4.33331	-4.37339	-4.37215	-4.41038	-4.39218	-4.36921	-4.33544	-4.38847	-4.24794	-4.40701	-4.34429	-4.3732	-4.40384	-4.40961
Gm16151	1	38307902	38311930	+	-4.37187	-4.40105	-4.39178	-4.40623	-4.40759	-4.41059	-4.342	-4.38146	-4.40654	-4.40848	-4.33331	-4.37339	-4.37215	-4.41038	-4.39218	-4.36921	-4.33544	-4.38847	-4.24794	-4.40701	-4.34429	-4.3732	-4.40384	-4.40961
Gm16152	1	38384949	38393974	+	-4.37187	-4.40105	-4.39178	-4.40623	-4.40759	-4.41059	-4.342	-4.38146	-4.40654	-4.40848	-4.33331	-4.37339	-4.37215	-3.9865	-4.39218	-4.36921	-4.33544	-4.38847	-4.24794	-4.40701	-4.34429	-4.3732	-4.40384	-4.40961
Lonrf2	1	38793669	38836090	-	-1.00557	-0.0539492	-2.12151	-1.4307	-1.99082	-1.41544	0.0413877	0.861946	-1.25752	-1.77915	-1.14262	0.00868807	-1.1663	-3.34414	-0.790624	-0.666955	-0.404654	-1.89713	-0.500441	0.0462591	-0.654125	0.452004	-1.82275	-0.940954
Chst10	1	38863877	38898160	-	3.51184	2.87091	3.83038	3.49302	3.88268	3.51537	3.44308	2.9174	3.52414	2.30795	3.78607	3.31563	3.54997	0.345998	3.69278	3.34574	3.4925	2.40176	3.38653	3.09972	3.52223	3.28454	3.85506	2.49764
Nms	1	38939149	38950278	+	-4.37187	-4.40105	-4.39178	-4.40623	-4.40759	-4.41059	-4.342	-4.38146	-4.40309	-4.40848	-4.33331	-3.93641	-4.37215	-4.41038	-4.39218	-4.30082	-4.33544	-4.38847	-4.24794	-4.40701	-4.34429	-4.3732	-4.26167	-4.40961
Pdcl3	1	38987814	38997236	+	5.54689	5.43633	5.93818	5.70313	5.97747	5.89611	5.11716	4.98974	5.68509	6.1363	5.29915	5.15519	5.58429	5.24304	5.89436	5.55609	5.22545	4.66269	5.12965	5.36495	5.36752	5.27976	5.85621	5.69107
Npas2	1	39193731	39363234	+	-1.5501	-2.22502	-1.89217	-1.88573	-2.43713	-1.79079	-1.63312	-0.927642	-2.91051	-0.264771	-2.6567	-2.13183	-2.19673	0.204348	-1.81041	-1.81187	-1.59937	-1.74771	-3.58521	-1.75575	-2.46101	-1.97108	-1.14141	-0.754627
Rpl31	1	39367851	39371908	+	8.27122	8.26584	9.09235	8.85789	9.07892	8.88037	7.60002	7.25191	8.5233	8.67724	7.92716	7.77129	8.41466	8.14272	8.83336	8.54583	7.66602	7.93774	7.45827	8.15986	8.05876	7.94036	9.05583	8.60731
Tbc1d8	1	39371499	39478747	-	3.47726	3.89023	3.7686	4.12248	3.63845	3.96855	3.34941	3.85355	3.56561	4.02698	3.49381	3.86224	3.29324	3.63656	3.55664	3.85851	3.27917	3.46081	3.23408	3.76426	3.07572	3.69614	3.87936	4.47005
D1Bwg0212e	1	39534992	39546881	+	5.84686	5.89161	5.79576	5.8772	5.89124	5.89145	6.03351	6.0419	5.96727	5.84863	5.9928	5.94897	5.91807	5.48422	5.94378	6.01452	6.01395	5.79946	6.13268	5.86723	5.98724	5.93691	5.86217	5.99307
Gm15832	1	39547570	39552002	-	3.4475	3.51243	3.41463	3.14083	3.4117	3.32573	3.63445	3.39967	3.39694	3.49403	3.58713	3.40686	3.50063	3.10397	3.63754	3.21891	3.64529	3.16674	3.81176	3.66911	3.63888	3.78678	3.35575	3.19638
Rnf149	1	39551296	39577405	-	5.36423	5.36888	4.97102	5.12624	5.0153	5.1425	5.53339	5.32327	5.27701	5.45273	5.30226	5.35413	5.35357	4.84597	5.17872	5.24596	5.51672	5.3772	5.51283	5.71354	5.52465	5.68116	5.05877	5.05572
Creg2	1	39618406	39651182	-	-0.656101	-1.83893	0.209218	0.359952	-0.169108	-0.246684	-1.66624	-2.29406	-0.225961	-0.0784068	-2.58173	-2.96194	-2.52283	-1.61164	-0.688809	-1.21027	-1.54341	-1.05614	-2.32149	-0.830894	-1.3336	-0.840101	0.380457	0.292068
Rfx8	1	39665306	39720997	-	-3.01068	-3.61928	-3.9552	-3.89101	-3.32235	-4.33969	-3.58076	-4.38146	-4.40654	-4.15626	-4.16551	-4.17068	-3.90396	-4.31481	-3.44107	-4.19615	-4.33544	-4.38847	-4.24794	-4.02878	-4.17473	-4.3732	-3.60698	-4.40961
Gm3646	1	39804141	39805332	-	-4.37187	-4.40105	-4.39178	-4.40623	-4.40759	-4.41059	-4.342	-4.38146	-4.40654	-4.40848	-4.33331	-4.37339	-4.37215	-4.41038	-4.39218	-4.36921	-4.33544	-4.38847	-4.24794	-4.40701	-4.34429	-4.3732	-4.40384	-4.40961
Map4k4	1	39900913	40026310	+	7.58325	7.57468	7.50763	7.62824	7.47322	7.36374	7.58373	7.4495	7.49334	7.39495	7.526	7.62097	7.35634	6.67862	7.43074	7.41707	7.49723	8.21773	7.48251	7.38732	7.45599	7.58032	7.55096	7.15543
Il1r2	1	40084768	40125219	+	-0.952946	-0.1143	0.0161638	-0.172638	-0.246883	-0.173065	-0.20105	-0.639514	-0.518656	-0.577986	-2.18336	-1.23933	-0.230257	-2.63178	-0.377469	0.047629	-2.37667	-1.66548	-0.619699	-1.04787	0.475091	-0.682425	0.107738	-0.60151
Il1r1	1	40225080	40316198	+	-1.44716	-0.0131362	-2.73856	-0.498316	-2.35714	-0.812663	-0.788843	-0.190355	-1.69356	-0.755018	-1.39436	0.53415	-1.09057	-2.94469	-2.05303	-2.05264	-0.660463	-1.04962	-0.252698	-0.342187	-0.80056	0.237515	-1.91239	-1.3515
Il1rl2	1	40324627	40365471	+	-3.27092	-3.83677	-4.33518	-4.16198	-4.2599	-3.81555	-4.342	-3.84684	-3.7407	-4.18542	-3.51728	-3.46638	-3.29271	-4.41038	-3.60856	-3.56286	-3.17117	-3.39396	-4.24794	-0.0166238	-4.03215	-2.78093	-3.69054	-3.98034
Il1rl1	1	40429570	40465415	+	-4.37187	-4.40105	-4.39178	-4.40623	-4.40759	-4.41059	-4.342	-4.38146	-4.40654	-4.40848	-4.33331	-4.37339	-4.37215	-4.41038	-4.39218	-4.36921	-4.33544	-4.38847	-4.24794	-4.40701	-4.34429	-4.3732	-4.40384	-4.40961
Il18r1	1	40465552	40500854	+	-4.37187	-4.1002	-4.39178	-4.40623	-4.40759	-4.37979	-4.342	-4.38146	-4.38631	-4.40848	-4.33331	-4.37339	-4.37215	-4.41038	-4.34702	-4.36921	-4.33544	-3.95703	-4.24794	-4.40701	-4.29379	-4.3732	-4.40384	-4.40961
Il18rap	1	40515362	40551705	+	-4.37187	-3.72054	-4.28128	-4.17975	-4.38384	-3.72164	-3.79425	-3.3159	-4.28549	-4.40848	-4.33331	-3.38832	-4.37215	-4.2508	-4.01822	-4.36921	-2.8971	-4.38847	-3.37493	-2.53892	-4.34429	-4.09793	-4.40384	-4.14708
Slc9a4	1	40580227	40630731	+	-4.37187	-4.40105	-4.39178	-4.40623	-4.40759	-4.41059	-4.342	-4.38146	-4.40654	-4.40848	-4.33331	-4.37339	-4.37215	-4.41038	-4.39218	-4.36921	-4.33544	-3.96789	-4.24794	-3.88881	-4.34429	-4.3732	-4.40384	-4.40961
Slc9a2	1	40681712	40768885	+	-4.37187	-4.02139	-4.39178	-4.40623	-4.3417	-4.41059	-3.72573	-4.38146	-4.40654	-4.40848	-3.18726	-4.37339	-4.0818	-0.728407	-4.39218	-3.73585	-3.76985	-3.38756	-4.24794	-2.86159	-4.29379	-4.3732	-3.92443	-4.40961
Mfsd9	1	40772038	40790687	-	1.24724	1.15856	1.39353	1.26848	1.1843	1.25501	1.08941	0.902243	1.35015	1.37126	1.30638	1.4631	0.853841	0.238966	1.15736	1.40847	1.07641	0.98373	1.19724	0.988025	1.17375	1.40798	1.18089	1.41599
Tmem182	1	40805601	40855944	+	-4.37187	-4.23019	-4.39178	-4.40623	-4.40759	-4.41059	-4.342	-4.38146	-4.40654	-4.40848	-4.33331	-4.37339	-4.37215	-4.41038	-4.39218	-4.36921	-4.33544	-4.38847	-4.24794	-4.40701	-4.34429	-4.3732	-4.40384	-4.40961
AC101702.1	1	40863734	40864219	-	-4.37187	-4.40105	-4.39178	-4.40623	-4.40759	-4.41059	-4.342	-4.38146	-4.40654	-4.40848	-4.33331	-4.37339	-4.37215	-4.41038	-4.39218	-4.36921	-4.33544	-4.38847	-4.24794	-4.40701	-4.34429	-4.3732	-4.40384	-4.40961
Gm9915	1	42229726	42231108	+	-4.37187	-4.40105	-4.39178	-4.40623	-4.40759	-4.41059	-4.342	-4.38146	-4.40654	-4.40848	-4.33331	-4.37339	-4.37215	-4.41038	-4.39218	-4.36921	-4.33544	-4.38847	-4.24794	-4.40701	-4.34429	-4.3732	-4.40384	-4.40961
2610017I09Rik	1	42648162	42667672	-	-4.37187	-4.40105	-4.39178	-4.33398	-4.40759	-4.3967	-4.342	-4.38146	-4.40654	-4.0103	-4.33331	-4.37339	-4.37215	-2.94331	-4.23051	-4.36921	-4.33544	-3.06185	-4.24794	-3.88671	-4.34429	-4.3732	-4.40384	-4.40961
2610017I09Rik	1	42692940	42694825	-	-4.37187	-4.40105	-4.39178	-4.40623	-4.40759	-4.41059	-4.342	-4.38146	-4.40654	-4.40848	-4.33331	-4.37339	-4.37215	-4.41038	-4.39218	-4.36921	-4.33544	-4.38847	-4.24794	-4.30318	-4.34429	-4.3732	-4.40384	-4.40961
Gm20646	1	42694925	42740968	+	-4.37187	-4.40105	-4.39178	-4.40623	-4.40759	-4.41059	-4.342	-4.38146	-4.40654	-4.40848	-4.33331	-4.37339	-4.37215	-4.41038	-4.39218	-4.36921	-4.33544	-3.88887	-4.24794	-4.40701	-4.34429	-4.3732	-4.40384	-4.32502
Pou3f3	1	42697146	42700207	+	-1.53458	-0.798061	-1.49105	-0.687216	-1.20358	-0.426166	-0.450195	0.0599313	-1.01704	0.170152	-0.793432	-0.335563	-1.5988	1.69825	-1.77105	-1.31519	-0.430298	2.38026	-0.601633	1.1676	-1.36482	-0.363659	-1.33139	-0.905528
Mrps9	1	42851233	42905682	+	5.72473	5.83853	6.48022	6.18342	6.4004	6.26985	5.44088	5.14054	6.01825	5.75249	5.74227	5.56996	5.82911	5.88338	6.30843	5.95421	5.45918	5.50635	5.42543	5.61936	5.54432	5.51309	6.34754	6.09299
Gpr45	1	42952872	43035449	+	-4.37187	-4.40105	-4.28128	-4.40623	-4.40759	-4.3967	-4.342	-4.38146	-4.38631	-4.40848	-4.33331	-4.37339	-4.0818	-4.2508	-4.11793	-4.36921	-4.33544	-4.38847	-4.24794	-4.09695	-4.34429	-3.77936	-4.25094	-4.31886
AC112941.2	1	42953139	43030781	+	-4.37187	-4.40105	-4.39178	-4.40623	-4.40759	-4.41059	-4.342	-4.38146	-4.40654	-4.40848	-4.33331	-4.37339	-4.37215	-4.41038	-4.11793	-4.36921	-4.33544	-4.38847	-4.24794	-4.40701	-4.34429	-4.00722	-4.40384	-4.40961
Tgfbrap1	1	43047269	43098622	-	3.11505	2.99792	2.73027	2.86952	2.7301	2.65972	3.44035	3.08127	2.9923	3.24715	3.36507	3.23847	3.05143	3.11066	2.74478	2.80968	3.34682	3.38931	3.18928	2.92619	3.14958	3.13475	2.76552	2.82851
8430432A02Rik	1	43092588	43093835	+	-4.37187	-4.40105	-4.39178	-4.40623	-4.40759	-4.41059	-4.342	-4.38146	-4.40654	-4.40848	-4.33331	-4.37339	-4.37215	-4.41038	-4.39218	-4.36921	-4.33544	-4.30945	-3.61603	-4.40701	-4.34429	-4.3732	-4.40384	-4.40961
AI597479	1	43098710	43115947	+	4.68116	4.69254	4.21086	4.32855	4.36097	4.50212	4.74067	4.80522	4.57964	4.59646	4.81371	4.83509	4.67772	4.50206	4.48604	4.52083	4.63928	4.69587	4.77778	4.82081	4.88345	4.94839	4.19628	4.53901
Fhl2	1	43123074	43163961	-	0.0263865	-0.777056	-1.4053	-1.31534	-0.74645	-0.581509	-0.0157378	-0.876605	-0.488345	1.08923	-0.124362	-0.668567	-0.0578678	1.07833	-1.15692	-0.779897	0.0958695	-1.0951	0.255119	1.15928	-0.594469	0.402815	-1.5897	-1.87677
Nck2	1	43445751	43570515	+	3.31212	3.1673	3.26605	3.27481	3.12664	3.03177	3.18871	3.27109	3.3219	4.61367	3.29005	3.34708	3.18067	3.55577	3.15046	3.19012	3.3753	2.99932	3.45761	3.71338	3.01245	3.34987	3.21824	3.40295
1500015O10Rik	1	43730602	43742578	+	-3.80323	-3.4776	-3.52316	-2.88884	-1.76411	-2.42712	-1.77098	-3.11192	-3.04988	-1.53425	-2.8376	-2.53981	-3.44109	-2.25958	-2.60364	-3.20296	-4.28417	-3.22237	-3.61603	-1.56398	-1.72984	-3.50461	-2.28064	-3.21206
Uxs1	1	43746966	43827800	-	3.86746	3.68202	4.02368	3.65819	3.96792	3.88788	3.99489	3.90188	4.04627	3.83402	3.73858	3.62356	3.81628	4.17	4.07685	3.96328	3.88731	3.56157	3.88834	3.7519	4.05959	3.86074	3.93738	4.11222
Tpp2	1	43934002	44002999	+	6.3758	6.48845	5.81236	6.09428	5.85266	6.212	6.70766	6.58652	6.41488	6.33852	6.51012	6.65648	6.40363	6.24942	6.06826	6.45883	6.57372	6.57162	6.72349	6.94352	6.77613	6.87446	5.72925	6.32557
A530098C11Rik	1	44009408	44020034	-	-4.37187	-4.40105	-4.39178	-4.40623	-4.40759	-4.41059	-4.342	-4.38146	-4.40654	-4.40848	-4.33331	-4.37339	-4.37215	-4.41038	-4.39218	-4.36921	-4.33544	-4.38847	-4.24794	-4.40701	-4.34429	-4.3732	-4.40384	-4.26927
Gm8251	1	44055952	44061936	-	-3.61683	-3.05201	-4.21284	-3.60785	-4.15942	-3.43256	-2.50945	-1.95974	-3.10937	-2.10177	-3.57034	-2.79605	-2.79086	-3.62905	-3.80144	-3.5714	-3.77432	-2.84159	-4.24794	-3.13818	-3.26244	-2.67218	-4.26167	-2.77796
1700029F09Rik	1	44086613	44102441	-	4.23425	4.31251	4.30874	4.20636	4.35954	4.34877	4.18092	3.92886	4.5175	4.37086	4.40597	3.91194	4.61553	3.77695	4.56733	4.35426	4.24217	4.13311	4.20778	4.2571	4.622	4.42627	4.16604	4.39301
Kdelc1	1	44091463	44118808	-	4.17766	4.1139	4.23212	4.13557	4.36624	4.16414	4.30089	4.13002	4.37154	3.93064	4.25049	4.01205	4.39816	3.46947	4.36778	4.27948	4.22724	4.1871	4.23627	4.2218	4.48384	4.14312	4.25434	4.24413
Bivm	1	44118957	44144770	+	3.56306	3.44244	3.26239	3.24953	3.33144	3.19182	3.53508	3.36426	3.61925	3.18281	3.73658	3.59789	3.60386	2.75122	3.26034	3.38403	3.78442	3.58923	3.93437	3.72294	3.778	3.49415	3.24809	3.4992
Ercc5	1	44147847	44181260	+	4.92965	5.35282	5.16414	5.11597	5.09687	5.02647	4.56797	4.86848	4.79521	5.07006	4.99061	5.25159	4.77454	5.43178	4.92389	5.01652	4.678	5.0782	4.67662	5.09514	4.74624	5.00754	5.12631	5.45355
4832428D23Rik	1	44204070	44218961	-	-4.37187	-4.40105	-4.39178	-4.33398	-4.40759	-4.37979	-4.342	-3.58884	-4.38631	-4.40848	-4.33331	-4.37339	-4.37215	-1.72096	-4.34702	-3.90152	-4.28417	-4.38847	-3.40235	-4.40701	-4.34429	-4.09793	-4.40384	-4.05633
Gulp1	1	44551511	44796833	+	0.0393312	-0.35387	-2.04091	-0.964201	-0.66782	-0.853818	0.451723	0.10185	0.227553	0.267504	0.420032	-0.128022	-0.0712209	0.665733	-0.411329	-0.231061	0.7612	-2.18765	0.920487	-0.182028	0.420269	0.42999	-1.44486	-0.9287
Col3a1	1	45311538	45349706	+	-3.17318	-3.92934	-4.39178	-4.36349	-4.40759	-4.19596	-4.0394	-3.88281	-4.04239	-4.40848	-3.04066	-4.37339	-1.98854	0.963733	-4.0757	-4.29654	-3.15012	-4.30945	-2.37617	-3.24894	-3.57733	-3.61292	-4.27434	-4.34778
Col5a2	1	45374321	45503282	-	-1.66004	-1.03356	-2.09382	-2.47199	-2.54294	-1.47119	-0.459506	-0.151103	-1.5981	-2.06487	-1.36145	-1.02529	-1.21951	1.81045	-2.35273	-0.39116	-2.0446	-0.407892	-1.46017	-0.548535	-0.517387	-0.0793811	-2.47142	0.13757
Wdr75	1	45795166	45823619	+	7.03381	6.86558	6.87082	6.81464	6.98972	6.89338	7.14798	6.92582	7.10528	6.9052	7.03844	6.89378	7.19666	6.54354	7.08057	7.01574	7.09147	6.95779	7.08548	6.99018	7.26819	7.13844	6.87148	6.76346
Slc40a1	1	45908070	45925594	-	3.4942	3.41761	2.45194	2.84095	2.89165	3.28053	3.78081	3.62025	3.29479	3.51085	3.85759	3.85497	3.63138	2.17789	2.79244	3.46542	3.83001	3.37537	4.17498	4.62573	3.53964	3.79883	2.87088	3.69023
Rpl23a-ps1	1	45981548	45982015	+	-3.0992	-2.65535	-1.44791	-2.20365	-0.808462	-1.41396	-4.11214	-3.75411	-2.23341	-2.4753	-1.75223	-3.70097	-2.08794	-3.51119	-1.47165	-2.16537	-3.32086	-4.38847	-4.24794	-4.40701	-3.63334	-4.00722	-0.88007	-1.98188
Gm3852	1	46011547	46012266	-	-4.37187	-4.40105	-4.39178	-4.40623	-4.40759	-4.41059	-4.342	-4.38146	-4.40654	-4.40848	-4.33331	-4.37339	-4.37215	-4.41038	-4.39218	-4.36921	-4.33544	-4.38847	-4.24794	-4.40701	-4.34429	-4.3732	-4.40384	-4.40961
Gm4776	1	46020072	46030469	-	-4.37187	-4.40105	-4.39178	-4.40623	-4.40759	-4.41059	-4.342	-4.38146	-4.40654	-4.40848	-4.33331	-4.37339	-4.37215	-4.41038	-4.39218	-4.36921	-4.33544	-4.38847	-4.24794	-4.40701	-4.34429	-4.3732	-4.40384	-4.40961
Dnahc7b	1	46066738	46373550	+	-3.27054	-2.64237	-3.96696	-2.14228	-4.06311	-0.665734	-3.89378	-1.92155	-3.47394	-2.7355	-3.8961	-2.38836	-3.84233	-1.38144	-3.80144	-2.88919	-3.76985	-3.21397	-4.24794	-3.57012	-3.90719	-2.05575	-3.74736	-0.986434
Dnahc7c	1	46608961	46626111	+	-4.37187	-4.40105	-4.39178	-4.40623	-4.40759	-4.41059	-4.342	-4.38146	-4.40654	-4.40848	-4.33331	-4.37339	-4.37215	-4.41038	-4.39218	-4.29654	-4.33544	-4.38847	-4.24794	-4.40701	-4.34429	-4.3732	-4.40384	-4.40961
Slc39a10	1	46807544	46854046	-	6.30136	6.06157	5.00201	5.49421	5.29112	5.37185	6.60715	6.30491	5.99582	5.58876	6.51364	6.39922	6.18823	4.94461	5.48457	5.92638	6.71416	6.29591	6.85193	6.6637	6.65227	6.56682	5.15697	5.36327
C230029F24Rik	1	49244616	49338246	+	-4.37187	-4.40105	-4.39178	-4.40623	-4.40759	-4.41059	-4.342	-4.38146	-4.40654	-4.40848	-4.33331	-4.37339	-4.37215	-4.41038	-4.39218	-4.36921	-4.33544	-4.38847	-4.24794	-4.40701	-4.34429	-4.3732	-4.40384	-4.40961
Tmeff2	1	50900647	51187270	+	-0.654961	0.0564876	-0.805393	-0.36511	-0.508269	-0.125188	-1.11402	-1.61809	-1.13399	-1.22423	-0.344279	-1.41181	-0.788385	-1.21189	-1.17865	-0.793705	-0.829253	-1.08559	-0.356558	0.689265	-1.51659	-1.04095	-0.70355	0.246656
Sdpr	1	51289126	51302959	+	-3.70549	-4.15811	-4.06571	-4.25187	-3.97147	-4.03319	-4.342	-4.21884	-3.93568	-2.72655	-4.33331	-4.37339	-3.90396	-3.96415	-3.4478	-3.80839	-4.28417	-3.99537	-4.24794	-2.81309	-3.98165	-2.62503	-4.25094	-4.32502
Obfc2a	1	51469498	51478399	-	6.00147	6.45864	5.37611	5.77968	5.34651	5.94786	6.21656	6.51623	5.83737	5.94206	5.98078	6.12057	5.9014	5.71475	5.55993	6.00339	6.02862	6.33644	6.21445	6.49169	6.38181	6.75385	5.25744	6.03124
Myo1b	1	51749765	51916071	-	4.93848	4.94972	5.02512	5.16896	4.96055	4.95594	4.90698	4.76082	5.12886	5.39114	4.89563	4.94145	4.88752	4.48154	4.92212	5.21401	4.77147	4.75565	4.89431	4.93774	4.8827	5.05919	5.05836	5.41301
Gm8420	1	51940650	51941261	-	5.31353	5.29831	5.904	5.57247	5.85859	5.69177	5.0394	4.89367	5.51498	5.50682	5.10168	4.99166	5.54224	5.58954	5.81414	5.33168	4.98294	4.97185	4.78646	5.44975	5.09276	4.90245	5.76878	5.37927
Stat4	1	51987148	52107188	+	3.11037	2.80088	3.41417	2.7693	3.72358	3.06516	3.19608	2.76445	3.33671	2.03208	3.30744	2.86621	3.521	2.43511	3.46554	3.36606	3.13772	2.71605	3.04011	2.40349	3.30903	2.55609	3.45577	2.73658
Gm3940	1	52090635	52091066	-	1.71301	-1.96883	1.0548	1.69293	1.95339	-1.8477	1.11791	-0.193726	-1.40784	-2.66087	-0.957407	0.90058	1.22719	-1.68523	0.292004	-0.565633	-1.26694	-3.22486	-0.220678	-3.24152	-0.583165	0.0144866	2.3106	-0.882723
Stat1	1	52119438	52161865	+	3.58229	3.78899	3.43234	3.39778	3.42596	3.50518	3.87545	3.95456	3.4348	3.23042	3.68519	3.89842	6.27386	5.76204	3.4609	3.44158	3.72158	4.40851	3.74403	4.0624	3.73501	3.76203	3.34953	3.66195
Gls	1	52163448	52233232	-	6.02053	5.70021	5.06146	4.9653	5.07896	5.3113	5.93305	5.62609	5.5745	5.06324	5.98125	5.82511	5.75791	6.26484	5.44451	5.29849	6.09619	5.74599	6.36254	6.56627	5.99837	6.10494	4.97201	5.13168
Nab1	1	52457294	52500679	-	2.95726	3.10799	2.14781	2.19677	2.35458	2.45662	2.78332	3.39107	2.86963	3.42664	3.25997	3.08236	2.76269	2.79723	2.29361	2.6022	3.23465	3.05604	3.25538	3.57333	3.01212	3.60425	2.06183	2.94852
Tmem194b	1	52630705	52651919	+	3.31339	3.09226	3.55064	3.18402	3.42322	3.00887	2.76841	2.75775	3.19049	2.89105	3.1126	2.67135	2.94437	2.70616	3.259	2.81246	3.05335	2.85753	2.76497	2.82154	2.58476	2.65684	3.47982	3.12545
Mfsd6	1	52656286	52727462	-	0.738601	-0.237232	0.435603	-0.0575466	0.192617	-0.0146733	-0.16913	0.497131	0.183016	0.583369	0.93776	0.267223	0.537201	0.148041	0.402936	-0.508051	-0.0202618	0.41806	0.945538	0.743263	0.0922634	0.1975	0.339866	0.405561
Inpp1	1	52789413	52817688	-	0.610405	1.23737	0.771761	0.358644	0.525814	0.180886	0.572302	0.0174758	0.542208	0.0908051	0.589789	0.833239	0.839391	3.73583	0.696277	0.316137	0.623225	0.491755	0.68756	0.778744	0.873088	0.725961	0.539599	0.270079
Hibch	1	52845013	52920986	+	3.17185	3.25666	3.54446	3.45081	3.52226	3.50166	3.08741	2.59437	3.4485	3.45029	3.37176	3.06159	3.18281	3.54003	3.5569	3.4692	2.99002	2.8325	2.6673	2.69751	3.11445	3.23082	3.40216	3.32514
1700019D03Rik	1	52922324	52963260	-	4.26637	4.25882	3.78724	3.55395	4.02334	3.67134	4.96249	5.04344	4.48752	3.65766	4.86992	4.81322	4.23306	3.9197	4.55715	4.54189	4.30783	4.69659	4.68028	4.12471	4.76268	4.79533	3.99712	3.56117
Mstn	1	53061663	53068079	+	-4.37187	-4.40105	-4.39178	-4.40623	-4.40759	-4.41059	-4.342	-4.38146	-4.40654	-4.40848	-4.33331	-4.37339	-4.37215	-4.41038	-4.39218	-4.36921	-4.33544	-4.38847	-4.24794	-4.40701	-4.34429	-4.3732	-4.40384	-4.40961
1700019A02Rik	1	53158577	53187617	-	-0.0348141	-0.262037	0.644013	-0.137885	0.438453	0.10446	-1.73113	-1.32833	0.336576	-0.608795	-0.410256	-0.877943	-0.304573	-1.66254	0.647843	-0.259032	-0.501162	-2.97338	-0.378928	-1.60005	-0.780229	-2.74143	0.363074	-0.538975
Pms1	1	53189187	53297018	-	4.15273	4.06778	3.98883	4.01693	4.05438	4.16474	3.969	4.15462	4.22519	4.06809	4.2616	4.03936	4.29475	4.01533	4.13335	4.2253	4.18194	3.74657	4.20977	4.02505	4.33334	4.11433	3.90686	3.73663
Ormdl1	1	53297095	53310309	+	3.70187	3.49831	3.3252	3.02687	3.39157	3.10706	3.76046	3.79472	3.75331	3.71235	3.73201	3.53465	3.94428	3.61571	3.66144	3.54838	3.77889	3.71557	3.90411	3.82756	4.01286	3.96389	3.07835	2.67481
Osgepl1	1	53313624	53326343	+	3.15236	3.21314	2.9068	2.71211	3.02089	2.80835	3.08193	2.95573	3.22362	3.21151	3.1795	3.01168	3.38537	2.68515	3.10287	2.99749	3.14625	3.08414	3.13301	3.10181	3.39545	2.99283	2.78125	2.88983
Asnsd1	1	53325507	53352752	-	6.2042	6.31154	6.35252	6.22495	6.37562	6.29556	6.0706	5.91401	6.36094	6.42833	6.18671	6.28124	6.26714	6.36629	6.37058	6.31923	6.07786	6.21932	6.1332	6.31656	6.1708	6.1837	6.32066	6.22524
Dnahc7a	1	53397002	53706784	-	-3.2702	-1.88529	-3.51567	-2.31689	-2.84856	-0.888493	-2.18736	-2.24374	-1.96166	-3.64399	-3.73378	-1.96755	-2.44173	-2.81363	-3.15773	-2.15548	-1.91304	-3.96789	-2.11229	-2.30884	-2.46673	-1.65305	-3.07442	-1.442
Stk17b	1	53755506	53785224	-	4.35024	4.4138	4.05565	4.09114	4.14012	4.3474	4.35936	4.2922	4.22328	4.41484	4.45669	4.37681	4.42099	4.2132	4.25603	4.2539	4.40244	4.08887	4.46594	4.50171	4.54613	4.57536	3.90558	4.24158
Hecw2	1	53806882	54195168	-	2.14447	2.56397	0.969354	1.82462	1.39987	1.80292	2.91599	3.09634	2.13209	1.06707	2.55968	2.73136	2.58781	3.6254	1.70643	2.2329	2.90251	2.7022	3.02021	3.0763	3.09699	3.66118	1.42976	2.66022
Ccdc150	1	54250683	54368727	+	-0.871225	-0.733606	-1.27133	-0.981652	-0.788752	-1.01957	-1.81368	-1.25012	-1.03975	-1.28178	-0.94291	-0.437177	-1.97255	-1.53123	-1.26996	-0.507977	-1.91304	-1.26406	-2.0251	-1.8138	-1.56589	-1.0313	-0.737813	-0.210135
Gtf3c3	1	54397581	54438971	-	4.9277	5.16708	4.24651	4.62918	4.32786	4.76909	5.30413	5.21309	4.96468	4.66337	5.13059	5.28194	4.9235	5.13469	4.50054	5.10878	5.21831	5.05199	5.20474	5.1843	5.3353	5.41606	4.46594	5.03959
Pgap1	1	54473000	54557684	-	5.05144	4.5329	4.05654	3.77938	4.10246	3.88632	5.60116	5.3627	4.64691	3.56926	5.30384	4.63515	4.80206	2.91246	4.4374	4.39277	5.63136	4.81584	5.60797	4.95049	5.6692	5.55705	3.93347	4.04681
Ankrd44	1	54645340	54926387	-	0.798019	1.20059	0.507352	0.786918	0.196632	0.794721	0.873842	2.25346	0.355797	0.427198	0.208847	0.575581	0.348375	1.87976	0.176771	1.2165	0.310638	2.85335	0.687099	1.17497	0.685111	1.93949	0.0945564	1.74639
Sf3b1	1	54985169	55027478	-	8.50131	8.37292	8.30144	8.3327	8.30104	8.26651	8.58049	8.21817	8.57377	8.4821	8.54282	8.48489	8.52407	8.82042	8.4304	8.37839	8.48972	8.2634	8.52929	8.41986	8.67897	8.49995	8.29666	8.41088
Coq10b	1	55052770	55072701	+	3.71788	3.783	3.55798	3.54609	3.65392	4.03072	3.90037	3.79251	3.83462	4.08683	3.83848	3.79849	3.97166	3.94777	3.79305	3.86644	3.90534	3.84591	3.97254	4.34349	4.01817	4.21479	3.29155	3.97525
Hspd1	1	55077835	55088243	-	9.85214	9.70443	9.37369	9.46166	9.47167	9.5816	10.1573	9.7798	9.87586	9.53919	9.9036	9.91228	10.0451	9.06741	9.67296	9.75032	10.1292	9.55767	9.98182	9.93279	10.1631	10.0809	9.37371	9.58795
Hspe1	1	55088132	55091307	+	7.77927	7.72907	8.33134	8.04039	8.40474	8.12204	7.33665	7.07228	8.13028	7.9164	7.68091	7.30994	8.08746	7.67405	8.35069	7.92657	7.46531	7.39591	7.287	7.74776	7.81566	7.55225	8.29668	7.82371
Mob4	1	55131231	55154899	+	5.45003	5.2875	5.35027	5.16931	5.37041	5.31028	5.5092	5.46164	5.42118	5.21334	5.48846	5.38483	5.61347	5.26361	5.62773	5.50622	5.40007	5.07653	5.46112	5.55061	5.79964	5.71467	5.15086	5.18944
Rftn2	1	55170159	55226782	-	-0.777515	-1.24756	0.188765	-1.40319	0.00600368	-0.567244	-1.20484	-1.66612	-0.428949	-0.474294	-0.910658	-1.19119	-0.690964	2.30891	-0.0563265	-0.573304	-1.74517	-1.25212	-1.70253	-1.18609	-1.71534	-1.3245	0.0411805	-1.23579
Mars2	1	55237177	55240058	+	3.44844	3.62706	3.08789	3.07065	3.00624	3.1022	3.96813	4.19215	3.41873	3.44668	3.6129	3.69748	3.53307	3.51935	3.20983	3.50304	3.91853	3.78443	4.03778	3.97256	4.00501	4.24586	2.95065	3.07035
Boll	1	55248658	55363469	-	-0.842166	-0.517481	-2.12675	-1.31303	-1.12886	-1.36379	-0.169657	-0.430948	-0.939116	-0.77529	-0.783109	-0.438801	-0.412624	-1.46413	-1.044	-0.838375	-0.255473	-0.999158	0.34542	-0.37646	-0.0433967	0.274797	-1.58621	-0.300825
Plcl1	1	55406388	55751802	+	-3.10814	-2.71324	-4.33518	-2.71731	-2.97941	-2.76926	-4.342	-4.38146	-4.28549	-1.62135	-3.38499	-3.77657	-3.019	-2.93171	-3.83005	-3.03683	-3.77432	-1.84528	-4.24794	-0.974654	-3.09288	-2.21386	-3.94381	-1.62668
Hsfy2	1	56636053	56637451	-	-4.37187	-4.40105	-4.39178	-4.40623	-4.40759	-4.41059	-4.342	-4.38146	-4.40654	-4.40848	-4.33331	-4.37339	-4.37215	-4.41038	-4.39218	-4.36921	-4.33544	-4.38847	-4.24794	-4.40701	-4.34429	-4.3732	-4.40384	-4.40961
Satb2	1	56793986	56978650	-	2.36481	3.10654	1.52232	2.88178	1.62366	2.83389	3.00135	3.7308	2.53283	4.16802	2.3644	2.89119	2.2494	4.50471	1.96073	2.9847	2.55292	3.79059	2.73911	3.13728	2.53515	3.7255	1.78042	3.50385
9130024F11Rik	1	56971491	56975197	+	-4.37187	-3.53375	-4.39178	-3.77951	-3.73241	-3.51631	-2.74522	-3.84684	-4.18948	-2.42427	-4.33331	-4.37339	-4.0818	-0.27095	-4.39218	-4.30082	-4.33544	-2.05441	-4.24794	-2.56788	-3.56463	-3.40863	-4.40384	-4.05884
1700066M21Rik	1	57377620	57385423	+	2.29157	2.10713	1.68287	1.76523	1.78261	1.6535	2.82601	2.77284	2.07469	2.4283	2.51977	2.15945	2.32404	1.31381	1.99709	2.17306	2.67859	2.39749	2.55348	2.55206	2.77628	2.87389	1.43112	1.692
1110034B05Rik	1	57388237	57407101	-	3.00635	3.23522	3.34224	3.05125	3.33934	3.22972	3.39678	2.69434	3.40216	3.42174	3.17291	3.09055	3.72761	3.23396	3.6822	3.16896	3.17101	2.72478	2.94824	3.36948	3.57277	3.13217	3.13779	3.00508
9430016H08Rik	1	57406328	57417953	+	3.72869	3.96655	3.92148	3.82981	3.99405	3.8815	4.04832	3.71902	4.0247	3.97608	3.89074	3.8251	4.24456	4.17225	4.07576	4.0331	3.92827	3.71438	4.00187	3.79323	4.18251	3.91977	3.90328	3.86611
Spats2l	1	57774162	57948394	+	1.34533	0.320537	0.371002	0.46162	0.832001	0.302986	1.00651	0.510976	0.972861	0.74934	0.643962	0.272907	1.46328	0.112238	0.580536	0.723113	1.12448	-0.224261	0.765078	2.46369	1.02731	1.11611	0.739385	-0.530727
Gm17234	1	57909835	57917111	-	-4.37187	-4.40105	-4.39178	-4.40623	-4.40759	-4.41059	-4.342	-4.38146	-4.40654	-4.40848	-4.33331	-4.37339	-4.37215	-4.41038	-4.39218	-4.36921	-4.33544	-4.38847	-4.24794	-4.40701	-4.34429	-4.3732	-4.40384	-4.40961
Kctd18	1	57955101	58018956	-	3.5477	3.42127	3.34774	3.19454	3.34515	3.21351	3.52294	3.52023	3.36256	3.40455	3.35476	3.50264	3.40229	3.3318	3.3115	3.26987	3.44245	3.36314	3.6063	3.30107	3.23107	3.50108	3.40804	3.55109
Sgol2	1	57995971	58025899	+	6.27729	6.47583	5.97905	6.18754	5.88024	6.1822	6.40995	6.3335	6.16387	6.34769	6.26027	6.37467	6.1936	6.1801	6.07996	6.29412	6.21124	6.34072	6.1818	6.62737	6.44759	6.56531	5.88564	6.56658
Aox1	1	58029931	58106413	+	-1.2076	0.0731076	-1.23978	-0.63855	-1.45022	-0.910038	-0.628857	0.141898	-0.587837	-0.678059	-0.664874	-0.878502	-0.937313	-0.505734	-0.996166	-0.837075	-1.27329	-0.844289	-0.235584	-0.395208	-1.04742	-0.0736934	-1.5828	-2.36815
Aox3	1	58113130	58200698	+	-1.0674	-0.629395	-1.99202	-2.04709	-1.99082	-1.50827	-0.346883	1.52399	-0.579306	0.245213	-0.554885	-0.270166	-0.651703	0.0433296	-0.964272	-0.518074	-0.0810619	-2.48415	0.455586	-1.26956	-0.289096	0.31791	-1.60735	-2.97813
Aox4	1	58210397	58268597	+	-1.33803	0.282324	-1.48789	-0.933215	-1.00687	-0.612063	-0.076097	-0.55266	-1.03639	-1.95593	-1.1042	-0.150714	-0.219041	0.453316	-0.749984	-0.402029	-0.588088	1.99102	-1.87621	-2.78468	-0.0173032	-0.432889	-1.09953	-1.4426
Gm15759	1	58254117	58315656	-	-4.37187	-4.40105	-4.39178	-4.40623	-4.40759	-4.41059	-4.342	-4.38146	-4.40654	-4.40848	-4.33331	-4.37339	-4.37215	-4.41038	-4.39218	-4.36921	-4.33544	-4.38847	-4.24794	-4.40701	-4.34429	-4.3732	-4.40384	-4.40961
Aox3l1	1	58278326	58379264	+	-4.27413	-4.40105	-4.39178	-4.40623	-4.40759	-4.41059	-4.342	-4.38146	-4.40654	-4.29033	-4.33331	-4.37339	-4.37215	-4.41038	-4.05961	-4.36921	-4.33544	-4.38847	-4.24794	-4.40701	-4.34429	-4.3732	-4.40384	-4.40961
Bzw1	1	58393136	58406548	+	8.23991	8.30629	7.58614	7.72633	7.73815	7.8015	8.55783	8.16234	8.25141	8.23498	8.41278	8.35855	8.45811	8.32927	7.94648	8.04085	8.61345	8.66575	8.51051	8.73931	8.68327	8.61595	7.55411	7.83046
Clk1	1	58410189	58424066	-	6.18269	6.35834	6.13193	6.06003	6.22734	6.15532	6.22201	6.03889	6.20275	6.19815	6.29656	6.13795	6.18853	6.12032	6.42361	6.26902	6.17609	6.0872	6.09647	6.19959	6.41137	6.34336	6.17214	6.30155
Ppil3	1	58430994	58445486	-	3.9945	4.15571	4.26474	4.07322	4.38167	4.14391	3.85599	3.71064	4.34763	4.17218	4.14843	3.94222	4.41514	4.01856	4.45841	4.17767	4.12233	3.76857	3.90712	3.93752	4.44293	4.13446	4.19047	3.69701
Nif3l1	1	58445151	58481816	+	5.28736	5.18385	5.27233	5.04787	5.33752	5.20546	5.3831	5.24262	5.37354	5.21025	5.29433	5.25021	5.59206	5.28521	5.43986	5.36635	5.44261	5.14985	5.39154	5.10073	5.52571	5.313	5.3101	4.78655
Orc2	1	58462771	58505109	-	6.5813	6.66825	6.34824	6.42182	6.43729	6.49677	6.79989	6.60278	6.73415	6.67751	6.65602	6.64112	6.83452	6.21005	6.58588	6.60627	6.74261	6.61812	6.651	6.8238	6.98449	6.86945	6.29189	6.44373
Gm15834	1	58505148	58523230	+	-3.22324	-2.73093	-3.85098	-4.16198	-3.86732	-3.6516	-1.86091	-2.32353	-3.13575	-2.85495	-3.19658	-3.22445	-3.54881	-2.77632	-3.52116	-3.45836	-3.87982	-2.98408	-4.24794	-3.38715	-3.13292	-3.20873	-3.79821	-3.21626
Fam126b	1	58522806	58586323	-	3.5667	3.78967	2.27449	2.65696	2.27954	2.99595	4.1577	4.21004	3.13575	3.12683	3.59605	3.81846	3.3475	3.40851	2.98033	3.05161	3.92137	4.05473	4.21851	4.33232	4.18491	4.51656	2.00364	3.24326
Ndufb3	1	58586384	58595964	+	4.73348	4.70414	5.45185	5.19093	5.42351	5.27326	4.00042	4.07021	4.92148	4.68464	4.40459	4.09346	4.84528	4.68231	5.38684	4.9988	4.21498	4.02931	3.99772	4.40509	4.39053	4.49401	5.42333	5.00228
Gm10068	1	58646608	58648317	+	-4.37187	-4.22193	-2.04307	-4.40623	-3.83122	-4.19596	-4.342	-4.21884	-3.92272	-4.40848	-3.51621	-4.37339	-3.90396	-4.41038	-3.61753	-4.26881	-3.76985	-4.38847	-4.24794	-4.39267	-3.14959	-4.00722	-3.56243	-4.40961
Als2cr12	1	58658117	58695989	-	-4.37187	-4.40105	-4.39178	-4.40623	-4.40759	-4.41059	-4.342	-4.38146	-4.40654	-4.40848	-4.33331	-4.35117	-4.11287	-0.931526	-4.39218	-4.36921	-4.33544	-4.38847	-4.24794	-4.40701	-4.34429	-4.00722	-4.40384	-4.40961
Cflar	1	58711508	58758884	+	2.48311	2.05374	1.69044	1.52562	1.74622	1.3093	2.21381	2.15382	2.02745	2.03515	2.40897	2.43154	2.20871	4.00052	2.07103	1.78312	2.47504	2.25469	2.67082	2.33209	2.54	2.21125	1.80312	1.74601
Casp8	1	58795374	58847503	+	-0.256936	-0.724052	-0.984365	-0.365343	-0.907713	-0.370894	-1.54364	-0.232053	-0.24691	-0.00535478	-0.75586	0.37722	-0.320086	1.98919	-1.02925	-0.431983	0.0511636	-1.45965	-0.241626	-0.136649	-0.439206	-0.133241	-0.393389	0.316001
Trak2	1	58900449	58973430	-	5.19259	5.52674	4.58057	5.21422	4.68892	5.3899	5.4249	5.75802	5.12167	5.54121	5.35102	5.63543	5.07704	5.12843	4.85568	5.20989	5.43837	5.59795	5.40725	5.86015	5.29591	5.76541	4.67575	5.64891
Stradb	1	58973522	58995715	+	2.53465	2.58566	2.52112	2.62131	2.43556	2.48676	2.52613	2.68273	2.3774	2.53385	2.42075	2.51634	2.38415	2.11951	2.20967	2.52965	2.38613	2.4194	2.32103	2.69809	2.33877	2.44501	2.43663	2.71248
Als2cr11	1	58997123	59003443	-	-4.37187	-4.40105	-4.39178	-4.40623	-4.40759	-4.41059	-4.342	-4.38146	-4.40654	-4.40848	-4.33331	-4.37339	-4.37215	-3.21979	-4.39218	-4.36921	-4.33544	-4.38847	-4.24794	-4.40701	-4.34429	-4.3732	-4.40384	-4.40961
Als2cr11	1	59050506	59094900	-	-3.61638	-4.40105	-4.39178	-3.83335	-4.38384	-3.95992	-3.58076	-4.38146	-3.72569	-4.26852	-4.16551	-3.95073	-4.37215	-0.5832	-4.0757	-3.74774	-4.33544	-4.38847	-4.24794	-4.39267	-3.47727	-4.09793	-4.40384	-4.39737
Tmem237	1	59100594	59120096	-	3.714	3.64224	3.48847	3.49664	3.70568	3.49368	3.7586	3.58579	3.62549	3.07956	3.84217	3.55511	3.8206	3.63294	3.72778	3.35313	3.70309	3.43674	3.62877	3.57821	3.82915	3.69196	3.5293	3.03304
Mpp4	1	59120936	59163389	-	2.51006	2.85105	3.24345	2.85996	3.13218	3.10894	2.30987	2.99843	2.56806	2.52959	2.61483	2.90465	2.65368	4.30226	3.11024	2.7398	2.47907	2.75966	2.46821	3.36762	2.24748	2.30771	3.25471	3.10105
Als2	1	59162926	59237231	-	5.6613	6.06197	5.30906	5.70869	5.28465	5.58362	5.85156	6.3334	5.50795	5.64182	5.69883	6.15315	5.57563	6.81608	5.29346	5.76151	5.79178	6.31851	5.75996	6.88812	5.67829	6.06405	5.32896	5.76002
Cdk15	1	59256906	59352993	+	-3.30727	-3.653	-3.09085	-3.48441	-2.18302	-3.56806	-3.61809	-4.38146	-3.72569	-4.01436	-3.59949	-3.85771	-3.62457	-2.78495	-3.1422	-3.27371	-3.37427	-3.13602	-4.24794	-4.20999	-4.02683	-3.73194	-3.93751	-4.31278
Fzd7	1	59482147	59486947	+	6.49711	6.11054	6.1147	6.00676	6.06748	5.98034	6.45274	6.49627	6.23263	5.4793	6.52479	6.27277	6.16225	5.63546	6.07062	5.9771	6.56083	5.69564	6.64489	6.48936	6.26025	6.18009	6.12783	6.26402
Gm973	1	59516264	59634508	+	0.332434	0.531199	0.96335	0.923982	1.15449	0.645811	0.00835933	-0.307023	0.935669	0.800089	0.332291	-0.0157438	0.7923	3.52209	0.882949	0.712765	-0.571367	-0.201625	-0.222188	0.0848034	0.293833	0.137092	0.898716	0.4416
Sumo1	1	59639434	59670834	-	6.92638	7.03372	7.0573	6.90198	7.21028	7.09136	6.86807	6.59027	7.22745	7.07903	6.85787	6.87513	7.24824	6.97533	7.31944	7.08357	6.88904	6.60489	6.80208	6.86372	7.21049	7.05526	7.01511	6.71969
Nop58	1	59685006	59711510	+	8.25933	8.19656	8.30015	8.2472	8.40076	8.38495	8.45527	8.11316	8.5152	8.31086	8.36607	8.12452	8.57978	7.69123	8.47726	8.40524	8.39522	8.12895	8.14212	8.2905	8.66699	8.38189	8.27039	8.20396
Bmpr2	1	59764279	59870549	+	2.18156	2.17403	0.406291	0.974754	0.380786	0.862626	2.76698	2.86288	1.73487	1.76068	2.37266	2.47937	1.79957	1.45094	0.7604	1.47315	2.91861	3.17376	3.1434	3.45507	2.51265	3.052	0.188209	1.55457
Fam117b	1	59913006	59985346	+	4.61181	4.84761	4.33992	4.52334	4.14556	4.48507	4.76814	5.0278	4.48971	4.23249	4.61065	4.83014	4.31073	5.72457	4.33764	4.68986	4.75512	5.06119	4.94025	5.18497	4.72406	4.8858	4.28736	4.72456
Ica1l	1	59989070	60043087	-	-2.25623	-1.99714	-2.04606	-1.65989	-2.27004	-1.80664	-1.29001	-1.52141	-1.92678	-2.6611	-2.13516	-1.56948	-2.40103	2.20717	-2.0877	-1.64891	-1.15271	-1.58644	-1.96275	-2.71581	-1.41637	-1.49874	-2.05441	-1.57225
Wdr12	1	60076868	60098645	-	6.27193	6.22884	6.42035	6.18548	6.48572	6.2947	6.17264	5.8496	6.42731	6.19834	6.24831	6.14017	6.52959	6.02041	6.55557	6.21283	6.30587	6.23372	6.17948	6.29037	6.42348	6.1585	6.41892	6.08432
Carf	1	60098247	60151032	+	0.947717	0.443106	-1.06412	-0.367161	-0.64421	-0.747621	1.19241	1.39484	0.0760243	0.224759	0.738824	0.602936	0.23242	-0.351569	-0.252995	0.326518	0.962191	0.6747	0.80169	0.838477	0.574825	1.1808	-0.835426	0.0487872
Nbeal1	1	60180599	60338328	+	4.2714	4.36764	3.30585	3.54494	3.2344	3.45687	4.70134	4.9702	3.96752	4.00659	4.39677	4.48397	4.11259	4.04393	3.67842	4.1616	4.59686	4.92394	4.71661	4.64862	4.5859	4.79366	3.21593	4.19904
Cyp20a1	1	60343323	60388060	+	4.01392	3.70667	3.76278	3.50138	3.74975	3.59857	3.99737	3.63953	3.85363	3.90208	4.00304	3.94799	4.05391	3.82988	3.83139	3.56964	4.03377	3.81525	4.20792	3.34327	4.02909	3.90341	3.61341	3.85829
Abi2	1	60409619	60481162	+	5.50988	5.19332	4.90265	4.74435	4.92859	4.91965	5.83457	5.67094	5.27527	4.71652	5.71614	5.35081	5.52264	4.60941	5.14288	5.14827	5.78477	5.83913	5.94979	5.2518	5.78888	5.58441	4.88514	4.80663
Raph1	1	60483236	60567104	-	4.09656	4.0486	3.30254	3.63857	3.30847	3.61391	4.53	4.65292	3.75232	3.4768	4.33141	4.40225	4.08998	3.16293	3.71947	4.00784	4.49866	3.72029	4.46124	4.36907	4.36639	4.56097	3.36912	4.26533
Cd28	1	60716800	60773359	+	-4.37187	-3.39901	-4.39178	-4.33398	-4.40759	-4.41059	-4.11214	-2.84346	-3.52019	-4.01145	-2.80844	-2.40054	-3.67842	-2.49743	-4.23444	-3.30143	-3.2696	-4.38847	-2.58558	-4.39267	-3.90719	-2.21386	-4.06079	-2.90885
Gm11579	1	60776665	60781834	-	-4.37187	-4.40105	-4.39178	-4.40623	-4.40759	-4.41059	-4.342	-4.38146	-4.40654	-4.40848	-4.33331	-4.35117	-4.37215	-4.41038	-4.39218	-4.29654	-3.62679	-4.38847	-4.24794	-4.39267	-4.34429	-4.3732	-4.26167	-4.3311
2310016D23Rik	1	60778843	60803790	+	-4.37187	-4.40105	-4.39178	-4.40623	-4.40759	-4.41059	-4.342	-4.38146	-4.40654	-4.40848	-4.33331	-4.37339	-4.37215	-4.41038	-4.39218	-4.36921	-4.33544	-4.38847	-4.24794	-4.40701	-4.34429	-4.3732	-4.25094	-4.40961
Ctla4	1	60887000	60915832	+	-4.37187	-4.40105	-4.39178	-4.40623	-4.38384	-4.41059	-4.342	-4.38146	-4.40654	-4.40848	-4.33331	-3.63324	-4.37215	-4.41038	-4.30428	-4.36921	-4.33544	-4.38847	-4.24794	-4.40701	-4.34429	-4.3732	-4.40384	-4.40961
Icos	1	60977927	61000320	+	-4.37187	-4.40105	-4.39178	-4.40623	-4.40759	-4.41059	-4.342	-4.38146	-4.40654	-4.40848	-4.33331	-4.37339	-4.37215	-0.703779	-4.39218	-4.36921	-4.33544	-3.96789	-4.24794	-4.40701	-4.34429	-4.3732	-4.40384	-4.40961
Gm11587	1	61306636	61307746	+	-4.37187	-4.40105	-4.39178	-4.40623	-4.40759	-4.41059	-4.342	-4.38146	-4.40654	-4.40848	-4.33331	-4.37339	-4.37215	-4.41038	-4.39218	-4.36921	-4.33544	-4.38847	-4.24794	-4.40701	-4.34429	-4.3732	-4.40384	-4.40961
9530026F06Rik	1	61378432	61395904	+	-4.37187	-4.39279	-4.39178	-4.40623	-4.40759	-4.41059	-4.342	-4.38146	-4.40654	-4.40848	-4.33331	-4.37339	-4.37215	-4.41038	-4.39218	-4.36921	-4.33544	-4.38847	-4.24794	-4.40701	-4.34429	-4.3732	-4.40384	-4.40961
Gm11588	1	61440101	61469475	+	-4.37187	-4.40105	-4.39178	-4.40623	-4.40759	-4.41059	-4.342	-4.38146	-4.40654	-4.40848	-4.33331	-4.37339	-4.37215	-4.41038	-4.39218	-4.36921	-4.33544	-4.38847	-4.24794	-4.40701	-4.34429	-4.3732	-4.40384	-4.40961
4930587A21Rik	1	61616943	61621149	-	-4.37187	-4.40105	-4.39178	-4.40623	-4.40759	-4.41059	-4.342	-4.38146	-4.40654	-4.40848	-4.33331	-4.37339	-4.37215	-4.41038	-4.39218	-4.36921	-4.33544	-4.38847	-4.24794	-4.40701	-4.34429	-4.3732	-4.40384	-4.40961
Pard3b	1	61638824	62642284	+	-2.73788	-2.14635	-3.38922	-3.16614	-3.59418	-2.15104	-3.89378	-3.11293	-2.771	-2.97849	-3.27586	-1.87496	-2.56748	1.07305	-3.0624	-2.54252	-2.87371	-1.85957	-3.13209	-2.74325	-2.47247	-1.77033	-3.14173	-2.77946
4930448K12Rik	1	61767415	61851540	-	-4.37187	-4.40105	-4.39178	-4.40623	-4.40759	-4.41059	-4.342	-4.38146	-4.40654	-4.40848	-4.33331	-4.37339	-4.37215	-4.41038	-4.39218	-4.36921	-4.33544	-4.38847	-4.24794	-4.40701	-4.34429	-4.3732	-4.40384	-4.40961
Gm12747	1	62131195	62136109	-	-4.37187	-4.40105	-4.39178	-4.40623	-4.40759	-4.41059	-4.342	-4.38146	-4.40654	-4.40848	-4.33331	-4.37339	-4.37215	-4.41038	-4.39218	-4.36921	-4.33544	-4.38847	-4.24794	-4.40701	-4.34429	-4.3732	-4.40384	-4.40961
Gm11610	1	62456725	62499261	-	-4.37187	-4.40105	-4.39178	-4.40623	-4.40759	-4.41059	-4.342	-4.38146	-4.40654	-4.40848	-4.33331	-4.37339	-4.37215	-4.41038	-4.39218	-4.36921	-4.33544	-4.38847	-4.24794	-4.40701	-4.34429	-4.3732	-4.40384	-4.40961
Nrp2	1	62703285	62818695	+	5.00321	4.3815	4.49204	4.25899	4.49205	4.30094	5.2324	4.2083	4.73233	2.98425	5.23343	5.01974	4.94577	4.43966	4.58305	3.88617	5.39103	5.4269	5.4063	5.35039	5.2314	4.85876	4.43601	3.43509
Ino80d	1	62958418	63114667	-	5.91474	6.04617	4.99951	5.31573	5.08342	5.18226	6.59292	6.90296	5.60497	6.02615	6.16821	6.30861	5.90687	6.07899	5.47348	5.73674	6.3093	6.32908	6.41987	6.22114	6.21012	6.5053	5.00943	5.2115
Gm11602	1	63114471	63158290	+	-1.37209	-1.21104	-2.40558	-1.1076	-1.60691	-1.74848	-0.916204	-1.07404	-1.43702	-2.24984	-2.16133	-1.56703	-0.93922	-1.31036	-1.32082	-1.73536	-0.909304	-2.15705	-1.51353	-2.07908	0.0277852	-0.681646	-1.97898	-1.9918
Ndufs1	1	63143596	63176822	-	6.70876	6.78394	6.7054	6.72228	6.79371	6.79469	6.77486	6.70531	6.86986	6.83063	6.82737	6.76927	6.84398	6.5036	6.81707	6.8212	6.78531	6.64561	6.80791	6.87375	6.94587	6.86168	6.72082	6.70573
Eef1b2	1	63176825	63180486	+	9.87735	10.0069	10.12	10.1378	10.1317	10.1766	9.6104	9.50984	10.0933	10.1424	9.78148	9.71928	9.87566	9.93268	10.1503	10.0561	9.70083	9.8243	9.44416	9.97835	9.88923	9.80964	10.1132	10.2541
Gpr1	1	63182691	63214543	-	-2.34332	-2.26438	-3.21295	-3.09032	-2.43467	-2.80855	-1.22431	-1.92472	-2.3304	-3.13486	-2.89812	-1.0785	-1.41319	2.07725	-1.81276	-3.55152	-1.58926	-2.51272	-0.328073	-3.75596	-0.668315	-2.2182	-3.08557	-1.81422
Gm11607	1	63200313	63207614	+	0.0156622	-0.543065	-1.44424	-0.953256	-0.716843	-1.4224	0.963605	0.898497	-0.20158	-2.40829	0.261671	-0.147482	-0.252878	-1.48607	-0.415852	-0.797477	0.572395	-1.05422	0.177405	-0.802022	0.637272	-0.0853766	-0.808169	-2.44812
Gm11608	1	63266848	63273120	-	-4.37187	-4.40105	-4.39178	-4.40623	-4.40759	-4.41059	-4.342	-4.38146	-4.40654	-4.40848	-4.33331	-4.37339	-4.37215	-4.13294	-4.39218	-4.36921	-4.33544	-4.38847	-4.24794	-4.40701	-4.34429	-4.3732	-4.40384	-4.40961
Zdbf2	1	63273265	63314576	+	6.71028	6.447	5.41966	5.75267	5.51467	5.74083	7.07361	6.97726	6.25546	5.44459	6.94189	6.75394	6.62997	6.15416	5.94886	6.00882	7.17587	6.76635	7.43299	6.94487	7.00962	6.97378	5.46392	4.592
Adam23	1	63445891	63596515	+	6.45097	6.34602	6.45306	6.60424	6.41872	6.32356	6.36324	6.56597	6.41934	5.5543	6.39474	6.251	6.09218	5.6421	6.51102	6.48325	6.30491	5.39233	6.20322	5.52332	6.21236	6.172	6.47956	6.2849
Dytn	1	63622851	63686927	-	-4.37187	-4.40105	-4.39178	-4.40623	-4.40759	-4.41059	-4.342	-4.38146	-4.40654	-4.40848	-4.33331	-4.37339	-4.37215	-4.41038	-4.39218	-4.36921	-4.33544	-4.07439	-4.24794	-4.40701	-4.34429	-4.3732	-4.40384	-4.40961
Mdh1b	1	63698819	63730318	-	-2.5751	-3.92108	-3.33536	-3.4101	-2.74466	-3.83138	-3.17799	-3.84684	-2.91595	-3.15617	-3.31545	-3.29404	-2.55081	-3.34414	-2.74498	-3.49889	-3.6034	-3.56639	-3.3894	-3.76169	-2.1567	-3.50461	-2.86305	-3.14755
Fastkd2	1	63730614	63754655	+	4.94567	4.88276	4.68525	4.54581	4.77526	4.76475	5.16984	4.90707	5.00521	4.72587	5.16592	5.11679	5.30034	4.80154	5.04444	4.87811	5.06034	5.1452	5.19866	5.03032	5.29695	5.25383	4.74645	4.49354
4933402D24Rik	1	63754907	63769267	-	-4.37187	-4.40105	-4.39178	-4.40623	-4.40759	-4.41059	-4.342	-4.38146	-4.40654	-4.40848	-4.33331	-4.37339	-4.37215	-4.41038	-4.39218	-4.36921	-4.33544	-4.38847	-4.24794	-4.40701	-4.34429	-4.3732	-4.40384	-4.40961
Gm13749	1	63964727	63968999	+	-4.37187	-4.40105	-4.39178	-4.40623	-4.40759	-4.41059	-4.342	-4.38146	-4.40654	-4.40848	-4.33331	-4.37339	-4.37215	-4.41038	-4.39218	-4.36921	-4.33544	-4.38847	-4.24794	-4.40701	-4.34429	-4.3732	-4.40384	-4.40961
Klf7	1	64029447	64122282	-	3.87329	3.85162	3.03528	3.32023	3.1997	3.3927	4.18275	4.15551	3.64336	3.26799	4.09301	3.82894	3.83612	3.97611	3.53396	3.6219	4.16435	4.16809	4.2681	4.66958	3.9963	4.05137	3.21589	3.57318
Gm13748	1	64078654	64090782	+	-4.37187	-4.40105	-4.39178	-4.40623	-4.40759	-4.41059	-4.342	-4.38146	-4.40654	-4.40848	-4.33331	-4.37339	-4.37215	-4.41038	-4.39218	-4.36921	-4.33544	-4.38847	-4.24794	-4.40701	-4.34429	-4.3732	-4.40384	-4.40961
Creb1	1	64532804	64604547	+	4.99109	4.61517	4.30235	4.02939	4.31488	4.30284	5.2306	4.96771	4.74511	4.60059	5.23123	5.03681	4.89819	4.40682	4.6228	4.43825	5.17964	5.06408	5.46646	5.43878	5.22281	5.07644	4.26417	4.36659
Mettl21a	1	64606473	64617242	-	2.90167	2.79851	3.07482	2.50585	2.95205	2.78667	2.85175	2.90692	2.96085	2.73407	3.01095	2.79407	3.04211	2.65077	3.0999	3.01092	2.93147	2.775	2.83366	2.77554	2.92634	2.6369	2.98118	2.50912
2810408I11Rik	1	64679871	64690659	-	2.33075	2.53375	2.9562	2.80603	3.16159	3.0464	2.18615	2.00507	2.66391	2.59785	2.47607	2.00751	2.62595	3.62188	2.94293	2.7146	2.3367	2.90101	2.1981	1.91395	2.52557	2.41767	3.03859	3.12951
Ccnyl1	1	64690455	64725644	+	4.59022	4.91489	3.80985	4.1148	3.91309	4.44411	4.91981	4.54913	4.63818	4.49463	4.6192	4.85229	4.70699	5.06014	4.21886	4.32801	4.89487	4.52127	4.79172	4.67514	4.96785	5.04288	4.03383	4.19333
Fzd5	1	64730560	64737750	-	6.3197	6.18296	6.07781	6.17182	5.9305	6.02445	6.72453	6.95133	6.21061	5.50937	6.31472	6.35433	6.07617	5.71374	6.17507	6.40357	6.5092	6.39728	6.48825	5.73454	6.4312	6.34483	6.08898	5.55934
Plekhm3	1	64785983	64956824	-	3.34368	3.56075	2.85504	3.0027	2.75094	2.9031	3.44324	3.7431	3.09308	3.34327	3.33189	3.82883	2.96491	3.13621	2.8312	3.33993	3.33112	3.46434	3.33832	3.38941	3.1858	3.57453	2.92551	3.60327
Akr1cl	1	65012689	65032759	-	-4.02596	-2.25537	-3.41646	-3.60785	-3.21544	-2.0193	-3.47864	-2.92807	-3.66745	-2.14079	-3.91212	-2.78416	-3.23352	-2.05671	-3.19539	-3.27371	-3.64597	-3.96789	-3.3894	-3.69863	-3.40535	-2.88325	-3.58532	-2.86972
Cryge	1	65048554	65051149	-	-3.31696	-2.34887	-1.42937	-1.86102	-1.57252	-1.74421	-4.11214	-2.27794	-2.1979	-2.00852	-3.59949	-2.89318	-3.55199	-3.01229	-1.55983	-2.30717	-4.16029	-4.30945	-4.24794	-3.53083	-4.29379	-3.02886	-1.18512	-1.15301
Crygd	1	65061872	65063452	-	-2.7023	-1.6695	-1.39479	-0.812024	-0.799664	-1.50626	-3.61809	-1.62025	-1.19361	-0.755176	-2.36448	-2.442	-2.47217	-1.14058	-1.80897	-1.27087	-4.00583	-4.07439	-1.35879	-3.69863	-3.14092	-4.09793	-0.69235	-1.23329
Crygc	1	65071525	65073689	-	-3.39679	-3.89687	-3.74393	-2.79693	-2.51497	-2.50441	-4.342	-2.89133	-3.30037	-2.10459	-3.73378	-3.95073	-3.09476	-3.34169	-3.03459	-3.12078	-4.33544	-4.30945	-4.24794	-4.39267	-3.71749	-3.73194	-2.90779	-3.39943
Crygb	1	65080228	65082267	-	-4.37187	-4.35161	-4.28128	-3.97811	-4.3417	-4.2487	-4.342	-4.38146	-4.34373	-3.96491	-4.33331	-4.37339	-4.37215	-4.40117	-3.89794	-3.84173	-4.33544	-4.38847	-4.24794	-4.40701	-4.29379	-3.91123	-4.12143	-3.9803
Cryga	1	65100389	65103373	-	-2.23776	-0.231772	0.0117388	-0.43017	-0.107984	-0.550167	-3.34603	-2.40912	-0.953938	-0.838709	-1.26301	-0.969114	-0.900974	-0.847508	-0.971767	-0.404246	-2.17632	-2.40604	-3.61603	-3.20193	-1.72837	-3.73194	0.0384187	-0.383115
D630023F18Rik	1	65100619	65123214	-	3.14396	4.09187	3.63666	3.85632	3.63068	3.65851	3.21413	3.66583	3.33524	3.42296	3.17404	3.9517	3.48099	4.88803	3.451	3.82066	2.92081	3.58214	2.96377	3.1157	3.47824	3.81175	3.60483	3.70174
Idh1	1	65158616	65186479	-	6.1358	6.43486	6.54178	6.56049	6.41399	6.47751	6.01277	6.22886	6.41646	6.96957	5.9991	6.30079	6.01527	5.63832	6.35447	6.53287	5.89259	5.93982	5.91639	6.16596	6.14555	6.3011	6.49236	6.39207
Pikfyve	1	65186750	65274012	+	4.47449	4.51626	3.20824	3.82462	3.16632	3.81737	4.94329	4.9665	4.20004	4.30463	4.396	4.60567	4.25982	5.64515	3.32813	4.01622	4.72181	4.93256	4.72571	4.90618	4.91198	5.06372	3.36899	4.34187
Pth2r	1	65282056	65389244	+	-4.37187	-3.38445	-4.33518	-4.17962	-3.96896	-4.10816	-3.89378	-3.60676	-3.74803	-4.15626	-3.73663	-3.43053	-2.64527	-0.551553	-4.00535	-3.87482	-4.00583	-4.38847	-2.58558	-3.00577	-3.16793	-3.73194	-4.40384	-3.37853
Crygf	1	65926522	65928307	+	-4.37187	-4.40105	-4.39178	-4.40623	-4.3258	-4.41059	-4.342	-4.38146	-4.40654	-4.40848	-4.33331	-4.37339	-4.37215	-4.41038	-4.39218	-4.36921	-4.33544	-4.38847	-4.24794	-4.40701	-4.34429	-4.3732	-4.40384	-4.26319
Mtap2	1	66175273	66442583	+	2.98839	3.07438	2.43714	2.47907	2.41315	2.35288	3.18627	2.9352	2.75452	2.06889	3.50341	3.3007	2.84208	1.48244	2.54662	2.3479	3.40136	3.25393	3.67676	3.19295	3.13329	3.48745	2.42269	2.71297
Gm10558	1	66322276	66328796	-	-4.37187	-4.40105	-4.39178	-4.40623	-4.40759	-4.41059	-4.342	-4.38146	-4.40654	-4.40848	-4.33331	-4.37339	-4.37215	-4.41038	-4.39218	-4.36921	-4.33544	-4.38847	-4.24794	-4.40701	-4.34429	-4.3732	-4.40384	-4.40961
Unc80	1	66468367	66699866	+	-1.08583	-1.04967	-2.27726	-1.9592	-2.45533	-2.97481	-1.86632	-1.70711	-3.09173	-1.74305	-1.46862	-1.33827	-2.31212	-1.74042	-2.28922	-1.17717	-1.61165	-2.12866	-1.02633	-1.11945	-1.2808	-0.368124	-2.82076	-0.398286
Rpe	1	66700831	66719805	+	5.6516	5.95369	5.24355	5.34035	5.33519	5.4515	5.87161	5.91106	5.65102	5.77399	5.71632	5.94314	5.8605	6.0811	5.51824	5.66442	5.76324	5.76034	5.9199	6.32387	6.02124	6.12245	5.2117	5.53272
Kansl1l	1	66719248	66817562	-	1.65542	1.56689	1.42985	1.55367	1.45801	1.64215	2.29894	1.04087	1.55573	1.23234	1.74703	1.36313	1.76798	1.59143	1.61933	1.3354	1.97577	1.24691	1.57507	1.7152	2.16044	1.01938	1.46509	1.60645
Acadl	1	66830839	66863277	-	3.93761	3.80159	4.08538	3.93039	4.11072	4.14103	3.44235	3.67938	3.96482	4.24062	4.08785	3.72126	3.92528	4.26466	3.8584	3.76459	3.71579	3.48201	3.99886	3.91068	3.62792	3.72174	4.15969	4.23745
Myl1	1	66924295	66945404	-	-4.37187	-4.40105	-4.33518	-4.40623	-4.40759	-4.3026	-4.342	-4.38146	-4.40654	-4.40848	-4.33331	-4.37339	-4.11287	1.29329	-4.39218	-4.36921	-3.82111	-4.38847	-4.24794	-4.40701	-4.34429	-4.3732	-4.40384	-4.31886
Lancl1	1	67000517	67038872	-	4.79404	4.98695	4.99663	5.08892	5.05263	5.15769	4.6164	4.75262	4.88166	4.79858	4.74725	4.88877	4.86638	4.94615	4.97322	5.05347	4.62976	4.97668	4.73313	5.46568	4.62423	4.91754	5.07774	5.24914
Cps1	1	67123026	67231259	+	-1.15273	-1.11576	-0.302098	-1.85086	-1.92376	-1.8341	-0.812216	-0.907641	-1.31083	-1.94065	-2.2948	-1.68581	-0.880517	-0.0406302	-1.67051	-1.27864	-1.61165	-3.11291	-0.874843	-2.7894	-0.503051	-1.52263	-1.39512	-1.26633
Gm15668	1	67249200	67323609	+	-4.37187	-4.40105	-4.39178	-4.40623	-4.40759	-4.41059	-4.342	-4.38146	-4.40654	-4.40848	-4.33331	-4.37339	-4.37215	-4.41038	-4.39218	-4.36921	-4.33544	-4.38847	-4.24794	-4.40701	-4.34429	-4.3732	-4.40384	-4.40961
Gm15669	1	67792481	67805324	+	-4.37187	-4.40105	-4.39178	-4.40623	-4.40759	-4.41059	-4.342	-4.38146	-4.40654	-4.40848	-4.33331	-4.37339	-4.37215	-4.41038	-4.39218	-4.36921	-4.33544	-4.38847	-4.24794	-4.40701	-4.34429	-4.3732	-4.40384	-4.40961
Gm15671	1	68005086	68025896	+	-4.37187	-4.40105	-4.39178	-4.40623	-4.40759	-4.41059	-4.342	-4.38146	-4.40654	-4.40848	-4.33331	-4.37339	-4.37215	-4.41038	-4.39218	-4.36921	-4.33544	-3.96789	-4.24794	-4.40701	-4.34429	-4.3732	-4.40384	-4.40961
Erbb4	1	68032186	69108059	-	-4.37187	-4.40105	-4.39178	-4.40623	-4.40759	-4.1737	-4.342	-4.38146	-4.40654	-4.40848	-4.33331	-4.37339	-4.37215	-2.1906	-4.39218	-4.36921	-4.33544	-2.01248	-4.24794	-4.10617	-4.34429	-4.3732	-4.40384	-4.34778
Gm16076	1	69091913	69106740	-	-4.37187	-4.40105	-4.39178	-4.40623	-4.40759	-4.41059	-4.342	-4.38146	-4.40654	-4.40848	-4.33331	-4.37339	-4.37215	-4.41038	-4.39218	-4.36921	-4.33544	-4.38847	-4.24794	-4.39267	-4.34429	-4.3732	-4.40384	-4.40961
Ikzf2	1	69531214	69685960	-	-0.361425	-1.50462	-1.69127	-2.50131	-1.99542	-1.86708	-1.29786	-0.979427	-1.33229	-2.91002	-1.36418	-0.730839	-0.380768	3.02124	-0.992881	-2.83222	-1.97071	-1.14682	-0.23953	-1.19029	-0.735956	-1.56457	-2.10574	-1.00641
Spag16	1	69826988	70725132	+	-0.709561	-0.237363	-1.13283	-1.35464	-1.49572	-1.11952	-0.0591	0.108763	-0.61348	-2.46578	-0.149587	-0.782289	-0.465096	1.08839	-1.09086	-0.105929	-0.563579	-0.486506	-0.856267	-0.877856	-0.0414474	-1.02719	-1.17097	-0.483549
Vwc2l	1	70725715	70885397	+	-4.37187	-4.40105	-4.39178	-4.40623	-4.40759	-4.41059	-4.342	-4.38146	-4.40654	-4.40848	-4.33331	-4.37339	-4.37215	-4.41038	-4.39218	-4.36921	-4.33544	-4.38847	-4.24794	-4.40701	-4.34429	-4.3732	-4.40384	-4.40961
Bard1	1	71027498	71103146	-	5.48418	5.44193	5.31464	5.32488	5.27381	5.22604	5.62233	5.75277	5.37072	4.99053	5.49076	5.51898	5.38357	4.98697	5.28665	5.47172	5.45441	5.23876	5.65862	5.19049	5.38821	5.55005	5.33049	5.43158
Abca12	1	71243090	71414910	-	-2.2943	-2.92261	-4.06571	-2.85086	-4.22164	-3.38286	-3.16987	-2.89811	-2.90187	-3.85091	-2.40521	-2.42207	-2.42125	-0.537073	-3.91796	-2.15556	-2.46652	-0.534716	-2.58644	-3.05166	-3.62517	-2.06437	-3.92443	-2.68784
Atic	1	71557150	71579631	+	7.7683	7.52334	7.37024	7.3029	7.48528	7.37748	7.982	7.57072	7.7081	7.30217	7.83416	7.73768	7.93074	7.13144	7.53766	7.42838	8.03124	7.90893	8.05841	7.82543	7.99186	7.74295	7.44574	7.47609
Fn1	1	71585523	71653171	-	9.33756	9.27709	9.1165	9.19057	9.09983	8.93248	9.50568	9.53807	9.22557	8.23962	9.4106	9.33236	8.69116	7.93083	8.88485	9.12745	9.34236	8.13274	9.39623	8.58459	9.13924	8.82007	9.16236	9.55527
Apol7d	1	71652837	71662843	+	-0.822585	-1.32318	-0.373765	-0.759395	-1.06702	-1.86338	-1.2906	-0.733045	-0.707466	-2.13815	-0.718967	-1.32611	-1.14714	-2.58665	-0.454225	-1.3746	-0.611795	-3.2554	-1.56073	-1.87355	-1.38628	-1.26034	-1.02925	-1.44909
Rpl21-ps1	1	72004288	72004770	+	-2.16701	-1.65528	0.560739	-0.170963	0.272216	-0.385164	-3.61809	-2.82217	-0.655246	-1.40366	-2.2713	-2.30525	-1.36224	-2.31571	0.135636	-0.94046	-1.99107	-3.80781	-3.40235	-3.86237	-1.83268	-1.8486	0.0145534	-1.10041
Mreg	1	72159233	72212307	-	7.4878	8.63913	7.46034	8.41929	7.42577	8.4844	7.46408	8.08116	7.36226	7.20623	7.29806	8.1485	7.24932	7.18903	7.38786	8.17385	7.22329	7.47454	7.2317	8.19999	7.35889	8.70797	7.47687	8.65211
Pecr	1	72259167	72284314	-	4.11795	3.82891	5.01327	4.69681	4.94505	4.57639	3.52752	3.01625	4.45819	3.81287	3.88037	3.48231	3.93811	3.036	4.7576	4.26231	3.52446	3.34753	3.63697	3.05755	3.75791	3.25063	5.03488	4.53933
Tmem169	1	72284369	72303104	+	-3.1043	-1.97449	-1.04041	-1.19952	-0.925642	-1.03534	-1.44506	-2.08891	-1.4794	-1.77731	-2.1915	-0.925311	-1.21535	3.6419	-1.3654	-2.10467	-1.31538	-1.70353	-2.90513	-2.2216	-2.11015	-1.6627	-1.9785	-1.60308
Xrcc5	1	72307421	72394952	+	6.67371	6.64797	6.95426	6.83652	6.98966	6.98214	6.60911	6.4777	6.85267	6.35571	6.71368	6.5931	6.7901	6.179	6.98259	6.88504	6.48627	6.2432	6.45507	6.62361	6.72566	6.5107	6.93633	6.77934
2004-03-01	1	72427112	72536930	-	-4.37187	-4.40105	-4.39178	-4.40623	-4.40759	-4.33969	-4.342	-3.5915	-4.40654	-4.40848	-4.33331	-4.37339	-4.37215	-3.95834	-4.39218	-3.86628	-4.33544	-3.95703	-4.24794	-4.19677	-4.34429	-4.3732	-4.25094	-4.40961
Smarcal1	1	72583251	72633134	+	4.8456	4.93804	5.0955	5.105	5.11265	5.03565	4.86848	4.98764	5.01843	4.92472	4.97644	5.07911	4.82604	4.53982	4.99415	5.04005	4.84045	4.88965	4.78252	4.83768	4.81989	4.85432	5.09656	4.92571
Ankar	1	72642980	72700564	-	-4.37187	-4.40105	-4.39178	-4.40623	-4.40759	-4.41059	-4.342	-4.38146	-4.34373	-4.40848	-4.33331	-4.37339	-4.37215	-4.32402	-4.39218	-4.36921	-4.33544	-4.38847	-3.24917	-3.42455	-4.34429	-4.3732	-4.40384	-4.40961
Rpl37a	1	72711260	72713809	+	8.79447	9.02313	9.70597	9.50089	9.65483	9.42039	8.03058	8.20767	9.12396	9.18036	8.64934	8.30216	8.90303	8.86839	9.39924	9.12269	8.28702	8.65912	8.08724	8.6689	8.47751	8.49969	9.64625	9.33951
Igfbp2	1	72824503	72852474	+	8.56399	9.05798	9.16829	9.45965	9.03317	9.37316	7.80125	8.35601	8.51495	7.81002	8.12985	8.49985	8.13221	8.73628	8.74314	9.00769	7.88352	8.7187	8.01079	8.13629	7.78867	8.41911	9.28679	9.99303
Igfbp5	1	72857932	72874884	-	-1.50315	-2.32839	-1.70745	-2.2077	-1.4076	-1.68761	-0.521961	-1.5702	-1.53557	-2.40829	-0.950548	-2.18569	-1.80355	-3.28233	-1.92065	-2.49785	-0.477976	0.832617	0.140292	-0.731101	-1.08203	-1.61769	-0.961047	-1.87109
Tnp1	1	73015083	73015899	-	-4.37187	-4.40105	-4.39178	-4.40623	-4.40759	-4.41059	-4.342	-4.38146	-4.40654	-4.40848	-4.33331	-4.37339	-4.37215	-4.41038	-4.39218	-4.36921	-4.33544	-4.38847	-4.24794	-4.40701	-4.34429	-4.3732	-4.40384	-4.40961
Tns1	1	73910231	74124447	-	2.71918	2.57708	2.76619	3.04691	2.63336	2.5093	3.49719	4.14544	3.10276	3.96877	2.64318	3.23188	2.61934	2.99198	2.54672	3.48581	3.10376	3.41972	2.76354	3.03031	3.04528	3.42874	2.75831	2.83113
Rufy4	1	74125541	74148223	+	-3.75593	-3.81279	-2.87751	-2.62686	-2.69225	-2.857	-3.59118	-3.34845	-3.22816	-1.61862	-4.02407	-3.85771	-3.62457	-3.96489	-4.0757	-2.81712	-4.16029	-1.65862	-4.24794	-1.9791	-4.34429	-4.3732	-2.31997	-1.90349
Cxcr2	1	74153989	74161238	+	-4.37187	-4.40105	-4.39178	-4.40623	-4.40759	-4.41059	-4.342	-4.38146	-4.40654	-3.80854	-4.33331	-4.37339	-4.37215	-3.95834	-4.39218	-4.36921	-4.33544	-4.38847	-4.24794	-4.39267	-4.34429	-4.3732	-4.40384	-4.40961
Cxcr1	1	74191785	74194631	-	-4.27413	-4.15811	-4.39178	-4.36349	-4.3417	-4.41059	-4.342	-4.06007	-4.40654	-4.38667	-4.27917	-4.17068	-4.37215	-4.07355	-4.39218	-4.30082	-4.33544	-4.30945	-4.24794	-4.01956	-4.34429	-4.3732	-4.25094	-4.40961
Arpc2	1	74236497	74268209	+	6.81339	6.84583	6.91495	6.93344	7.04658	7.01218	6.62173	6.6774	7.00913	7.53411	6.86007	6.78736	6.86341	6.97031	6.98289	6.97261	6.72004	6.63658	6.77779	7.18332	6.762	6.737	6.97355	6.89241
Gpbar1	1	74278550	74279624	+	-4.27413	-3.81118	-2.97601	-2.72628	-2.36023	-3.64208	-3.56439	-4.01106	-3.20413	-3.35337	-3.06335	-4.28666	-3.82253	-4.35099	-3.71419	-3.55645	-4.33544	-4.30945	-2.72667	-4.40701	-3.26473	-3.91123	-2.53561	-4.34778
Aamp	1	74279840	74284738	-	7.16618	7.11737	7.5863	7.39985	7.58287	7.48521	7.03894	7.16376	7.24464	7.21411	7.10585	7.03622	7.19807	7.11202	7.40495	7.33291	7.02197	6.91034	7.00619	6.93006	7.05861	7.03619	7.5873	7.37556
Pnkd	1	74284930	74353694	+	5.05396	5.01311	5.73948	5.46051	5.5109	5.44616	4.76278	4.8234	5.14134	4.76756	4.81427	4.92986	4.86807	4.47557	5.30949	5.02032	4.79371	5.00117	4.80721	5.32241	4.69145	4.55816	5.65156	4.93749
Tmbim1	1	74288247	74305622	-	3.23594	3.69087	3.62693	3.70803	3.67686	3.3432	3.00284	3.31624	3.43785	4.06023	3.32539	3.55953	3.1312	4.95427	3.39517	3.34224	2.9153	3.1429	3.30261	4.00672	2.92183	2.94924	3.63732	3.91005
Gm216	1	74362108	74369321	+	0.905202	0.996681	1.30963	0.841561	1.20665	0.50367	1.66679	2.49019	1.11114	-1.83796	0.646318	0.935015	1.11375	0.327676	1.61889	1.73884	1.17255	0.580143	0.480281	-0.828532	1.82993	0.565772	1.22382	-0.0312765
Slc11a1	1	74375203	74386062	+	1.60176	1.87279	2.65679	2.48056	2.66123	2.12523	1.81646	2.15579	2.16548	0.681905	1.39674	1.39148	1.72066	2.83634	2.48436	2.1365	1.31231	0.585932	0.790846	0.0515718	1.74632	1.47978	2.68824	1.86797
Ctdsp1	1	74391509	74397285	+	5.22626	5.05329	4.69218	5.00606	5.01848	4.99017	5.12955	5.49398	5.0915	5.00233	5.40281	5.38551	5.1137	4.81222	4.82986	5.1651	5.44423	5.15396	5.42409	5.18348	4.92235	5.02094	5.03081	5.00575
Vil1	1	74409376	74435559	+	0.475419	0.488608	0.865806	0.620623	1.00662	0.565237	0.0924866	0.914935	0.50485	0.398407	0.0200378	0.536858	0.177409	-0.593173	0.512357	0.872404	0.140234	-1.08709	-1.03566	0.317067	-0.00804597	0.104647	0.657402	0.294819
Usp37	1	74435510	74544286	-	5.86866	6.01644	5.54899	5.61053	5.50399	5.6444	6.18088	6.24394	5.77677	5.66939	6.0613	6.04232	5.9	5.63062	5.71413	5.83694	6.0501	6.15861	6.14452	5.91933	5.99676	6.25109	5.48417	5.84949
Rqcd1	1	74506058	74530844	+	6.87084	6.82912	6.73167	6.64537	6.75906	6.69763	6.95155	6.95737	6.8151	6.71563	6.94835	7.02548	6.92002	6.87792	6.82363	6.84111	6.99476	6.80924	7.00627	6.76409	7.00115	6.92763	6.75428	6.68749
Plcd4	1	74542888	74567794	+	-0.430233	0.643602	-0.358007	-0.0706143	-0.182259	-0.300255	0.529102	-0.610277	-0.553259	0.0730598	0.019193	0.520594	0.186194	0.729724	-0.320678	-0.459625	0.0467156	0.276317	-0.0794499	-0.637199	0.481542	-0.84695	-0.197328	0.434889
Zfp142	1	74565127	74588246	-	5.14922	5.15266	4.44946	4.705	4.60802	4.69872	5.67002	5.59044	4.98114	4.86616	5.29586	5.32312	5.15632	5.00144	4.69725	5.10649	5.69525	5.71406	5.52939	5.3949	5.3777	5.43334	4.63108	4.98638
Bcs1l	1	74588289	74592443	+	3.73515	3.6351	3.91226	3.74094	3.94984	3.83428	3.75088	3.73763	3.80812	3.8365	3.65171	3.73381	3.72937	3.41341	3.96044	3.9371	3.61522	3.30086	3.70143	3.38671	3.6141	3.76223	3.96344	3.83815
Rnf25	1	74593748	74601397	-	4.47767	4.53539	4.63109	4.52781	4.74357	4.68021	4.64685	4.62641	4.51154	4.56112	4.41394	4.50885	4.66726	5.28179	4.65299	4.61027	4.48583	4.38007	4.41992	4.42417	4.63922	4.56764	4.6461	4.86114
Stk36	1	74601445	74636894	+	1.76036	1.91662	1.46948	1.51724	1.54606	1.37857	2.20682	2.80747	1.72223	1.90235	1.99612	2.10067	1.96366	3.98463	1.51735	1.8204	2.21564	2.32697	1.83656	1.96895	1.98769	2.04134	1.59322	1.59015
Ttll4	1	74661745	74701832	+	6.41172	6.2902	5.744	5.87987	5.88629	5.88993	6.31567	6.39172	6.23826	5.81227	6.5574	6.4515	6.22034	6.27682	6.02443	6.1066	6.59403	6.5073	6.69846	6.40485	6.28632	6.21603	5.88934	6.064
Cyp27a1	1	74713574	74737890	+	0.443957	0.922921	1.52326	1.25964	1.27344	1.31874	-0.153211	-1.76678	0.496482	1.36558	0.538218	0.204006	0.486197	2.72715	1.10097	-0.211657	-0.340845	0.164867	-0.202637	-0.360953	0.72149	-1.24156	1.43331	1.16326
Prkag3	1	74739499	74749221	-	-3.7427	-4.11087	-3.65545	-3.42175	-3.06515	-3.81437	-4.342	-3.46268	-2.91996	-2.69779	-2.95205	-3.53596	-3.90396	-1.68482	-3.39466	-3.13197	-4.00583	-3.67598	-4.24794	-3.68975	-4.34429	-3.39485	-3.153	-4.32502
Wnt6	1	74771892	74785319	+	0.347699	1.6034	0.61042	0.957997	0.253161	0.367662	0.895014	1.99672	0.563194	2.72398	1.57049	1.9574	0.297442	1.204	0.294341	0.785297	0.877417	1.82807	1.68195	2.37655	-0.316947	0.973014	0.344432	-0.298783
Wnt10a	1	74791516	74804179	+	-2.19261	-1.24549	-2.30256	-2.35863	-3.17928	-3.31255	-3.17799	-1.53594	-2.53892	-2.78161	-1.68777	-0.356699	-3.31667	-0.667494	-2.81679	-2.79055	-0.990835	0.488902	-1.61831	-0.139396	-2.72996	-1.67879	-3.30692	-3.72047
Gm16582	1	74850895	74879953	+	-4.37187	-4.40105	-4.39178	-4.40623	-4.40759	-4.41059	-4.342	-4.38146	-4.40654	-4.40848	-4.33331	-4.37339	-4.37215	-4.41038	-4.39218	-4.36921	-4.33544	-4.38847	-4.24794	-4.40701	-4.34429	-4.3732	-4.40384	-4.40961
Cdk5r2	1	74855029	74857732	+	0.718567	1.12354	0.912658	1.28916	0.767964	0.789377	1.0132	1.77556	0.695274	0.273285	0.615112	0.703359	0.303726	1.81561	0.527135	1.22245	0.814813	1.38594	0.31615	0.29157	0.555145	1.37303	1.07596	1.05303
Fev	1	74881509	74885419	-	-4.37187	-4.35161	-4.39178	-4.40623	-4.40759	-3.90712	-3.58076	-4.38146	-4.34373	-3.89621	-4.33331	-4.37339	-4.0818	-2.00193	-4.39218	-4.36921	-4.33544	2.56391	-4.24794	-3.18706	-4.34429	-4.00722	-4.40384	-4.08525
Cryba2	1	74889934	74893143	-	-4.37187	-4.40105	-4.39178	-4.40623	-4.38384	-4.3967	-4.342	-4.38146	-4.40309	-4.40848	-4.33331	-4.37339	-4.37215	-3.79541	-4.39218	-4.36921	-4.33544	-1.15004	-4.24794	-3.05571	-4.03215	-4.3732	-4.40384	-4.40961
Ccdc108	1	74902071	74935599	-	-3.00089	-2.01529	-3.9552	-4.17975	-4.027	-4.28871	-3.80954	-2.44667	-3.97774	-4.09898	-3.18726	-3.7167	-3.17415	-4.06364	-3.43377	-4.36921	-3.15012	-3.70394	-2.58558	-2.27365	-3.29766	-3.67013	-3.95022	-3.48244
Gm15841	1	74902371	74907653	+	-4.37187	-4.40105	-4.39178	-4.40623	-4.40759	-4.41059	-4.342	-3.97716	-4.40654	-4.40848	-4.33331	-4.37339	-4.37215	-4.41038	-4.39218	-4.36921	-4.33544	-4.38847	-4.24794	-4.40701	-4.34429	-4.3732	-4.40384	-4.40961
Ihh	1	74945319	74951651	-	-1.35016	-1.36089	-1.25704	-1.15137	-0.803972	-1.89101	-0.570815	-2.20935	-1.05409	-1.35648	-2.38135	-1.35271	-1.42276	-1.0663	-1.10526	-2.5354	-1.67538	0.653305	-0.740556	-0.723009	-0.801556	-2.51943	-1.27773	-1.91378
Nhej1	1	74967139	75046639	-	2.50483	2.79986	2.82213	2.69487	2.84132	2.70059	2.40165	2.5201	2.64982	2.27995	2.40886	2.61008	2.77131	2.7159	2.86404	2.54831	2.29806	2.66327	2.29163	1.73127	2.50492	2.32826	2.72909	2.43989
Slc23a3	1	75125544	75133890	-	-4.02596	-1.79518	-3.52536	-2.41517	-3.42062	-2.50411	-3.79425	-2.63745	-3.93568	-2.44272	-4.16551	-3.2862	-2.69089	-3.23591	-3.38558	-2.38102	-4.00583	-0.911807	-3.09853	-2.70171	-2.1567	-1.32268	-3.97925	-1.34268
1810031K17Rik	1	75134554	75142368	-	4.30857	4.59792	4.43245	4.43903	4.25203	4.42336	4.59963	4.34806	4.01738	5.03283	4.06472	4.62039	4.51223	4.72647	4.31448	4.28614	4.18364	5.30965	4.06383	4.36362	4.65497	4.29458	4.25403	4.79206
Fam134a	1	75142786	75147909	+	4.28335	4.64373	4.47874	4.47689	4.40604	4.3125	4.26784	4.52134	4.23763	4.8967	4.17015	4.56024	4.21102	4.21085	4.27862	4.30325	4.2131	5.21948	4.31322	4.16385	4.14237	4.22627	4.45163	4.62906
Zfand2b	1	75168646	75171629	+	3.0862	3.12391	3.95373	3.69158	3.93498	3.62198	2.75392	2.63318	3.36785	3.35551	2.92078	2.95288	3.26511	2.56898	3.52017	3.26675	3.01806	2.5765	2.98212	2.66117	2.7603	2.43184	3.94576	3.51649
Abcb6	1	75171717	75180392	-	3.77166	3.80494	3.91256	3.53387	3.77212	3.51783	3.86622	4.32669	3.65262	3.91525	3.79387	3.93264	3.80245	3.23578	3.67359	3.51952	3.87992	4.35131	3.88103	3.65716	3.73931	3.55237	3.80176	3.71625
Atg9a	1	75180866	75191923	-	4.07977	4.13867	4.09967	4.2773	4.09085	4.14669	4.18802	4.49753	4.04756	4.48392	4.05707	4.19347	3.85659	3.89853	3.82369	4.28849	4.26215	4.4294	4.1934	3.94942	4.01592	3.90301	4.15961	4.32351
Ankzf1	1	75192151	75199387	+	4.83171	4.69384	5.19215	5.046	5.08666	4.90064	4.43047	4.34969	4.80826	4.64786	4.43874	4.57169	4.59339	3.89536	5.07015	4.90196	4.53873	4.02294	4.50256	4.20915	4.37976	4.19519	5.17723	5.13897
Glb1l	1	75198243	75210778	-	1.04079	1.09982	0.864639	0.592598	0.742529	0.393055	1.47714	1.43311	1.0171	0.829399	1.30543	0.627984	1.11664	0.682154	0.937967	0.654523	1.33286	0.445922	1.37866	0.732765	1.50587	0.344703	0.716461	0.517398
Stk16	1	75210838	75215606	+	4.80746	4.67136	4.95678	4.80938	5.01382	4.9451	4.76686	4.76845	4.83401	4.55621	4.88526	4.64569	4.77165	4.52249	5.00114	4.80909	4.93067	4.42214	4.61825	4.41941	4.78978	4.62236	5.09539	4.82887
Tuba4a	1	75214974	75219253	-	6.89012	6.93673	7.06427	7.02978	7.08304	7.25868	6.9064	6.8463	7.02725	7.12041	6.79836	6.71585	6.96026	6.725	7.11636	7.07438	6.9303	7.20787	6.84408	6.81735	6.91986	6.62862	7.11932	7.28044
AC166150.1	1	75220095	75232093	-	-4.37187	-4.1002	-4.33518	-4.40623	-3.94472	-4.3365	-3.61809	-3.59149	-4.28549	-4.12298	-4.27917	-3.95073	-3.60364	-2.7795	-4.34702	-3.6975	-4.28417	-3.50834	-4.24794	-3.7066	-4.34429	-4.3732	-4.27434	-4.31886
Dnajb2	1	75236465	75244804	+	1.68583	1.64187	1.46093	1.54317	1.62132	1.12919	1.87896	1.62295	1.55402	2.01855	1.55994	1.84353	1.4578	2.69181	1.11225	1.30981	1.61744	1.86499	1.56977	1.2512	1.88423	1.10761	1.62638	1.26062
Ptprn	1	75247041	75264208	-	3.03126	3.58197	2.61137	2.35471	2.71174	2.83246	3.16587	3.36932	2.77046	3.06476	3.37049	3.52338	3.04746	4.18991	2.62117	2.57526	3.63702	4.10292	3.22756	4.00567	2.89819	2.9327	2.42618	2.7489
Resp18	1	75272199	75278415	-	-4.37187	-4.39279	-4.39178	-4.29124	-4.31795	-4.3026	-4.342	-4.38146	-4.40654	-4.0103	-4.33331	-4.17068	-4.37215	-2.86053	-4.39218	-4.36921	-4.33544	-4.38847	-4.24794	-4.20999	-4.34429	-4.3732	-4.40384	-4.32502
Dnpep	1	75307896	75317637	-	5.62163	5.71302	6.16505	6.00391	6.1089	6.11134	5.36519	5.66508	5.80592	6.16957	5.58954	5.55784	5.6197	6.07868	5.76942	5.90098	5.36001	5.7192	5.38301	5.35295	5.44818	5.3334	6.077	6.10985
Des	1	75360329	75368579	+	3.41743	3.73105	4.34273	4.29627	4.19045	4.2323	2.89255	3.22149	3.48833	4.26456	2.72599	3.2015	3.2447	3.34767	3.81352	3.73446	2.73163	2.96397	2.69398	3.80863	2.68088	2.92639	4.21002	4.43317
Gm15179	1	75368212	75375012	-	-4.37187	-4.40105	-4.39178	-4.40623	-4.40759	-4.41059	-4.342	-3.71885	-4.40654	-4.40848	-4.33331	-4.37339	-4.37215	-4.41038	-4.39218	-4.36921	-4.33544	-4.38847	-4.24794	-4.08262	-4.34429	-4.3732	-4.40384	-4.40961
Speg	1	75375297	75432320	+	3.22942	2.33149	3.19382	3.154	3.26022	3.14754	2.55261	2.51848	2.92287	2.8232	2.91642	2.19235	2.63762	0.923744	2.88886	2.72805	2.97045	3.41737	2.6272	3.60598	2.28178	2.23954	3.33024	2.90991
Gm15178	1	75392131	75396363	-	-4.37187	-4.40105	-4.39178	-4.40623	-4.40759	-4.41059	-4.342	-4.38146	-4.40654	-4.40848	-4.33331	-4.37339	-4.37215	-4.41038	-4.39218	-4.36921	-4.33544	-4.38847	-4.24794	-4.40701	-4.34429	-4.3732	-4.40384	-4.40961
Gmppa	1	75435930	75443179	+	4.63835	4.68532	5.03262	5.2004	5.02889	5.15248	4.63539	4.65901	4.88104	4.96887	4.59099	4.56837	4.5954	4.51648	4.79869	4.87408	4.53889	4.64229	4.27613	3.9879	4.49453	4.52981	5.14647	5.1242
Accn4	1	75450436	75474343	+	-4.37187	-4.40105	-4.39178	-4.40623	-4.40759	-4.41059	-4.342	-4.06007	-4.40654	-4.21713	-4.33331	-4.37339	-4.37215	-4.41038	-4.39218	-4.36921	-4.16029	-0.999008	-4.24794	-3.89994	-4.34429	-4.3732	-4.40384	-4.40961
Chpf	1	75474569	75479471	-	4.6672	4.68175	4.93695	5.08546	4.96011	5.03852	4.63375	5.09371	4.74992	5.0101	4.66436	4.79567	4.55156	4.62525	4.69796	4.8845	4.71672	4.71493	4.68516	4.35814	4.38714	4.46487	5.05832	4.95811
Obsl1	1	75479310	75506452	-	5.6337	5.18342	5.73772	5.77218	5.75845	5.67727	5.47727	5.66619	5.52237	5.27796	5.51612	5.2361	5.35412	7.25839	5.3871	5.54289	5.46686	4.66325	5.22199	4.53843	5.2555	4.84003	5.71311	5.22447
Tmem198	1	75479532	75485705	+	-0.686591	-0.689221	-0.18278	-1.07507	-0.242649	-0.671507	-0.00566059	-0.347072	-0.217481	0.0563587	-0.737878	-0.600708	-0.61034	-0.388541	-0.779531	-0.993734	-2.09369	-0.190093	0.0242628	-0.85669	-1.32387	-1.90285	-0.124954	-0.624644
Inha	1	75507077	75510366	+	-0.705991	-1.92641	0.371865	-0.653239	0.217433	-0.637543	-1.29786	-2.78691	-0.868729	-2.09474	-1.0578	-2.46849	-1.06609	0.0656378	0.0118193	-1.09922	-1.47023	-2.24647	-3.3894	-3.4208	-1.07927	-1.84233	0.382756	-0.946474
Stk11ip	1	75521529	75537335	+	5.19467	5.14774	5.02413	5.20465	5.18984	5.08716	5.29237	5.30441	5.11806	5.08845	5.20874	5.24371	5.21384	5.98933	5.18889	5.1307	5.28449	5.20463	5.21815	4.94371	5.13654	4.99701	5.18639	5.342
Slc4a3	1	75546266	75562172	+	2.80644	2.48024	3.35003	3.26143	3.24457	2.9873	2.49251	1.96957	2.73062	2.6104	2.50824	2.29248	2.32691	2.3054	2.92117	2.81372	2.32437	1.67971	2.42189	1.52271	2.1993	2.15322	3.27372	3.05579
Epha4	1	77367185	77515088	-	5.34489	5.55053	4.86306	5.20076	4.77655	4.97091	5.85781	6.30018	5.33632	5.43693	5.47632	5.97824	5.21201	5.33563	5.07729	5.63085	5.56717	4.81088	5.71852	5.43857	5.67166	5.81349	4.85319	5.12487
Pax3	1	78101267	78197134	-	-4.27413	-3.79559	-3.65545	-3.87886	-4.38384	-2.5084	-4.342	-3.88281	-4.02253	-3.46338	-3.56884	-4.28666	-3.82253	1.89323	-4.39218	-2.92527	-2.78286	0.127167	-3.58521	-1.65898	-4.17473	-3.22966	-4.10876	-2.11108
Sgpp2	1	78310346	78420286	+	-3.74144	-4.28173	-4.04045	-3.66829	-3.88564	-4.3967	-3.58076	-3.89745	-3.64099	-3.32671	-3.78243	-4.35117	-4.11287	-2.56177	-4.39218	-4.04656	-3.82111	-3.27329	-3.37493	-3.9662	-4.17473	-3.69162	-3.93751	-4.17728
Farsb	1	78417958	78488859	-	6.86712	6.8176	7.03933	6.96031	7.15887	7.15393	6.84428	6.53732	7.13225	7.04338	6.82714	6.82466	7.09981	6.44707	7.1524	7.00487	6.81447	6.52716	6.7751	6.79086	7.00002	6.95722	7.03549	6.93243
BC035947	1	78497806	78511963	-	-3.45404	-2.26014	-3.85646	-3.4846	-4.38384	-3.46839	-3.03042	-3.38371	-4.38631	-3.49159	-3.95023	-2.14643	-3.07672	-4.41038	-3.85814	-4.09352	-3.87982	-3.99537	-3.37493	-4.08262	-2.53556	-3.40863	-4.40384	-3.9803
Mogat1	1	78510991	78538173	+	-4.02596	-4.40105	-4.04045	-4.05036	-4.38384	-4.31959	-3.79425	-4.01106	-3.58937	-3.8509	-3.31025	-3.39308	-3.84233	-4.41038	-3.85277	-4.36921	-4.33544	-4.38847	-4.24794	-4.40701	-4.17473	-4.3732	-3.23231	-3.83634
Acsl3	1	78657825	78706987	+	5.42052	5.03517	5.39329	5.27572	5.41318	5.26395	4.91199	4.42633	5.5019	5.51516	5.24418	4.89643	5.09708	4.63039	5.30505	5.01721	5.1371	4.8524	5.43795	5.01781	5.17243	5.04672	5.36242	5.09517
Utp14b	1	78658038	78667588	+	3.63444	3.81279	2.65768	3.32984	2.64061	3.64007	3.87339	3.94365	3.29681	4.06835	3.63924	3.83317	3.35577	4.30061	2.86639	3.39382	3.68538	3.75391	3.9394	4.19678	3.72218	4.1447	2.68203	3.96384
Kcne4	1	78816949	78820024	+	-4.37187	-4.40105	-4.39178	-4.40623	-4.40759	-4.41059	-4.342	-4.38146	-4.40654	-4.40848	-4.33331	-4.37339	-4.37215	-4.23097	-4.39218	-4.36921	-4.33544	-4.38847	-4.24794	-4.19566	-4.34429	-4.3732	-4.40384	-4.40961
Gm5830	1	78967637	78968079	-	-4.27413	-3.16567	-3.47585	-4.36349	-3.22355	-4.3057	-1.65301	-3.84684	-3.25922	-3.34287	-3.04167	-2.17854	-3.84233	-4.22186	-3.93031	-3.85668	-3.54074	-3.57479	-3.58521	-4.39267	-4.29379	-3.04264	-3.123	-3.97422
Scg2	1	79434669	79440090	-	-3.51909	-3.98088	-4.28128	-4.05036	-3.56698	-3.00846	-4.342	-4.38146	-4.13448	-4.12298	-4.33331	-3.85893	-3.52386	-3.05579	-4.16309	-4.09171	-4.28417	-3.40482	-4.24794	-4.40701	-4.34429	-4.3732	-3.611	-3.66238
Ap1s3	1	79606876	79671972	-	2.31011	1.44018	1.17911	0.624258	1.36359	1.28231	2.27417	1.46665	1.82973	1.28054	2.66029	1.90207	1.96297	2.44074	1.58128	1.38228	2.27152	1.89477	2.59643	1.88307	2.14503	2.29259	0.948495	1.2707
Wdfy1	1	79702262	79776143	-	4.91493	4.74285	4.75116	4.64454	4.7375	4.6261	4.87247	4.62608	4.81519	5.02792	4.78507	4.80611	4.86696	4.52595	4.70969	4.61054	4.71159	4.85396	4.7913	4.55442	4.85496	4.67147	4.7314	4.4714
Mrpl44	1	79776018	79781445	+	4.91144	5.0096	5.10729	4.99755	5.16723	5.03102	4.96886	4.7656	5.05832	4.96668	4.992	5.00903	5.13886	4.97385	5.15763	4.97171	5.03346	5.03037	4.99229	4.90879	5.0247	4.99116	5.13268	4.95059
Serpine2	1	79794197	79858696	-	4.29678	5.27724	5.05385	5.05911	4.79326	4.97882	4.00894	4.24896	4.33108	4.77748	4.42241	5.10464	4.31128	4.99386	4.61007	4.70253	4.21844	5.61179	4.05903	5.90092	4.28732	5.17963	4.69007	4.72158
Gm5529	1	79922536	79923426	-	-2.82585	-3.44842	-2.84427	-3.60059	-2.51761	-3.89265	-3.80954	-2.88588	-2.39769	-3.73266	-1.71611	-3.8719	-1.97348	-3.4111	-2.76112	-2.54183	-3.27613	-4.38847	-2.53517	-4.2258	-1.81508	-3.67013	-2.31537	-4.09877
Fam124b	1	80198706	80218473	-	-4.37187	-4.23019	-4.39178	-4.13701	-4.40759	-4.3026	-4.342	-3.2195	-4.30725	-3.91564	-3.8961	-3.3188	-4.37215	-4.41038	-4.39218	-4.36921	-4.28417	-4.12189	-4.24794	-4.30318	-4.02683	-4.3732	-4.25094	-3.46312
Cul3	1	80264923	80340480	-	6.78132	6.87628	6.32218	6.62879	6.46137	6.78462	7.10182	6.98708	6.8612	6.97269	7.0211	7.03003	6.8935	6.61353	6.57574	6.90081	7.0761	6.91629	7.08816	7.07018	7.15336	7.2121	6.31433	6.86618
Gm6189	1	80383104	80385188	-	-0.00225481	3.47462	0.876398	3.38842	0.816616	4.9751	-0.480508	2.07173	0.728194	3.12701	0.0188917	2.84602	-0.521667	2.65548	0.444174	2.91776	-0.197139	3.48579	-0.165494	3.09724	-0.163633	3.42129	0.550476	4.97164
Dock10	1	80501073	80758553	-	-3.14584	-1.9413	-4.28128	-3.16614	-4.40759	-2.90335	-3.16987	-0.77015	-3.91841	-3.38061	-3.73663	-2.17854	-1.80355	-2.16778	-3.76864	-3.33875	-2.71404	-3.1458	-2.72667	-3.74548	-2.96551	-0.495346	-4.12143	-2.706
9430031J16Rik	1	81076950	81341764	+	-4.37187	-4.40105	-4.33518	-4.40623	-4.40759	-4.08155	-4.342	-4.38146	-4.40309	-4.40848	-4.33331	-4.37339	-4.37215	-4.09928	-4.39218	-4.36921	-4.33544	-4.38847	-4.24794	-4.40701	-4.34429	-4.3732	-4.40384	-4.40961
Irs1	1	82233101	82291416	-	1.44615	1.21435	0.80363	0.914085	0.83763	1.03316	0.718366	0.989811	0.795267	0.677846	1.75528	1.71572	0.868841	0.450946	0.592632	0.400319	1.4443	2.43234	2.3645	2.92434	0.714521	1.16188	0.733877	1.28619
Gm9747	1	82233112	82235933	+	-4.37187	-4.40105	-4.39178	-4.40623	-4.40759	-4.41059	-4.342	-4.38146	-4.40654	-4.40848	-4.33331	-4.37339	-4.37215	-4.41038	-4.39218	-4.36921	-4.33544	-4.38847	-4.24794	-4.40701	-4.34429	-4.3732	-4.40384	-4.40961
Rhbdd1	1	82316452	82445366	+	3.2334	3.48519	3.06348	3.45889	3.03131	3.22199	3.25141	3.02801	3.22546	3.62474	3.18182	3.35492	3.1494	4.05921	2.82412	3.08746	2.92746	4.04436	3.20482	3.76707	3.2099	3.38302	3.00001	3.30818
Col4a4	1	82452558	82586849	-	-4.37187	-4.23019	-4.39178	-4.20472	-4.40759	-4.11234	-3.34054	-4.38146	-4.40654	-4.32537	-4.33331	-4.37339	-4.37215	-3.96489	-4.39218	-4.36921	-3.60574	-4.30945	-4.24794	-3.83292	-4.34429	-4.3732	-4.40384	-4.40961
Col4a3	1	82586921	82722059	+	-4.37187	-4.40105	-4.39178	-4.40623	-4.40759	-4.3967	-4.342	-4.38146	-4.40654	-4.40848	-4.33331	-4.37339	-4.37215	1.21171	-4.39218	-4.36921	-4.33544	-4.30945	-4.24794	-1.97105	-4.03215	-4.3732	-4.40384	-4.39737
Mff	1	82724890	82752394	+	5.70594	5.68367	5.9522	5.81168	5.93535	5.95873	5.34316	5.32741	5.77965	5.88353	5.60519	5.52213	5.68741	5.75566	5.93211	5.70899	5.3774	5.43505	5.37044	5.72502	5.63231	5.67582	5.86095	5.76223
Tm4sf20	1	82756649	82768461	-	-4.37187	-4.40105	-4.39178	-4.40623	-4.40759	-4.41059	-4.342	-4.38146	-4.40654	-4.40848	-4.33331	-4.37339	-4.37215	-4.37672	-4.39218	-4.36921	-4.33544	-4.38847	-4.24794	-4.40701	-4.34429	-4.3732	-4.40384	-4.40961
Agfg1	1	82839483	82896275	+	6.2949	6.42557	5.6426	6.02251	5.73921	5.93626	6.56237	6.69283	6.21996	6.29085	6.3441	6.40979	6.15892	5.65558	5.85328	6.33475	6.47782	6.37929	6.44098	6.57681	6.56184	6.76449	5.76644	6.22813
Slc19a3	1	83012523	83038448	-	0.0982816	-0.859504	-0.435319	-0.447476	-0.471723	-1.14249	-1.68198	-0.644832	-0.888915	0.0618804	-0.96604	-0.681596	-1.11902	-0.935596	-0.49547	-0.650271	-1.7835	-2.69011	-0.339183	-2.55763	-1.21816	-0.910422	-0.714462	0.0876353
Ccl20	1	83116766	83119167	+	-3.3468	-3.39075	-3.29952	-4.40623	-2.76664	-3.14225	-3.89378	-3.84684	-4.01688	-4.40848	-2.62203	-3.04372	-2.59558	-3.82353	-4.14654	-4.06579	-3.87982	-4.38847	-3.3894	-4.09295	-3.71749	-3.20873	-3.95022	-4.34778
Wdr69	1	83159752	83210574	+	-4.37187	-4.40105	-4.39178	-4.40623	-4.40759	-4.41059	-4.342	-4.38146	-4.3107	-4.40848	-4.33331	-4.37339	-4.37215	-4.37672	-4.39218	-4.36921	-4.33544	-4.38847	-4.24794	-4.40701	-4.34429	-4.3732	-4.40384	-4.40961
Sphkap	1	83254139	83408200	-	-3.10758	-3.42679	-4.39178	-3.84155	-4.38384	-4.06571	-2.79279	-2.8713	-3.54851	-1.80253	-3.6825	-3.95863	-1.83809	-0.281601	-3.85655	-4.1601	-1.8292	-1.96146	-0.805824	-2.44799	-2.57661	-1.44353	-4.40384	-3.99943
Pid1	1	84036296	84364180	-	3.24904	4.05708	2.65708	3.15895	2.70221	2.99738	3.36439	4.27439	3.01435	3.17286	3.7011	4.4198	3.41019	4.17007	2.80604	3.40499	3.61759	3.83977	3.92892	3.97847	3.3	4.02496	2.82209	3.72722
Dner	1	84369841	84696221	-	1.16088	1.31468	1.33824	1.19874	1.223	1.10674	1.15652	0.857017	1.1903	-0.221135	1.17162	1.40496	0.932395	1.68788	1.10047	1.20349	1.26012	0.789785	1.60467	1.75979	0.839339	1.5005	1.17015	1.04764
Trip12	1	84721189	84839304	-	9.32107	9.45177	8.49634	8.8466	8.50534	8.78484	10.0239	10.308	9.16773	9.28384	9.43805	9.77195	9.40765	9.68105	8.86743	9.37937	9.68279	9.46516	9.57173	9.46491	9.76294	9.95409	8.50138	9.05644
Fbxo36	1	84839841	84900487	+	1.80724	1.92748	2.11945	2.13203	2.11087	1.91235	1.83951	1.38415	1.95522	1.73615	1.31484	1.11954	1.99345	2.13404	2.14513	1.79368	1.091	0.486508	1.58207	1.60404	2.12553	1.36417	2.21747	1.86308
Slc16a14	1	84905898	84935125	-	-1.6591	-3.28173	-2.40497	-3.35623	-3.51185	-2.49985	-0.559203	-1.84132	-2.36391	-3.60172	-2.16295	-2.13984	-1.92586	-2.70716	-2.81207	-2.12564	-1.10949	-1.03382	-2.58644	-1.39541	-0.687009	-1.60198	-3.48479	-3.881
C130026I21Rik	1	84992690	85270566	-	-2.73536	-1.12177	-3.21615	-1.46784	-2.71379	-0.103124	-4.342	-2.14113	-2.97858	-1.3021	-3.54872	-2.55363	-1.48621	4.32561	-2.40579	-1.77327	-4.16029	-3.95703	-4.24794	-3.20068	-4.29379	-0.727822	-2.27132	0.23703
A530032D15Rik	1	85083069	85109853	-	-4.37187	-4.05076	-4.39178	-3.28309	-4.3417	-1.89338	-4.342	-4.21884	-4.40654	-3.44821	-3.78243	-3.85771	-4.11287	1.61	-4.39218	-4.36921	-4.33544	-4.38847	-4.24794	-4.19677	-4.34429	-4.3732	-4.40384	-2.34517
Gm10553	1	85100164	85100535	+	-4.37187	-4.40105	-4.39178	-4.25187	-4.40759	-4.3967	-4.342	-4.38146	-4.40654	-3.36939	-4.33331	-4.37339	-4.37215	-4.41038	-4.39218	-4.29654	-4.33544	-4.38847	-4.24794	-4.40701	-4.34429	-4.3732	-4.40384	-3.70589
A530040E14Rik	1	85105946	85114035	+	-3.3468	0.663694	-2.74506	1.07343	-2.98979	2.39221	-2.72427	-0.23406	-2.88378	0.183954	-3.21589	-0.18828	-2.26822	0.656232	-3.07278	-1.93033	-1.32905	-1.34616	-3.24917	-2.14412	-4.34429	-0.248595	-3.03707	2.02594
Gm16028	1	85246851	85255465	+	-4.37187	-3.98088	-4.33518	-4.29124	-4.40759	-3.84692	-4.342	-4.38146	-4.40654	-4.07201	-4.33331	-4.37339	-4.37215	-3.71009	-4.39218	-4.26881	-4.33544	-4.38847	-4.24794	-4.40701	-4.34429	-4.3732	-4.40384	-3.98034
Gm16025	1	85326729	85342615	+	-3.17318	-3.52549	-4.33518	-4.02539	-3.59231	-4.13896	-3.89378	-3.89745	-3.86963	-4.30357	-3.38499	-3.85893	-2.51408	-2.67478	-4.39218	-4.19615	-3.68193	-4.30945	-4.24794	-4.28885	-4.34429	-3.8706	-4.26167	-4.40961
Gm16092	1	85511133	85527161	-	-2.88345	-2.53335	-3.78719	-4.25187	-2.96337	-3.3018	-4.342	-1.85507	-2.21644	-3.22844	-3.13736	-3.47689	-3.90396	-3.95834	-3.02919	-3.91011	-4.28417	-4.30945	-2.83198	-3.93675	-3.41264	-3.16752	-3.15702	-3.881
AC147806.1	1	85575676	85577295	+	-4.37187	-4.40105	-4.39178	-4.40623	-4.40759	-4.41059	-4.342	-4.38146	-4.40654	-4.40848	-4.33331	-4.37339	-4.37215	-4.40117	-4.39218	-4.36921	-4.33544	-4.38847	-4.24794	-4.40701	-4.34429	-4.3732	-4.40384	-4.40961
Sp110	1	85576899	85598817	-	0.00334189	2.7729	-0.368127	3.02302	0.193032	4.1227	-1.01349	1.2564	0.546683	3.34942	0.138196	1.78524	0.203869	4.84808	0.813205	7.06875	-2.37395	1.05698	0.0222346	1.4594	-0.531299	3.02657	0.565508	4.38962
Gm16094	1	85599286	85599839	+	-4.37187	-4.40105	-4.39178	-4.40623	-4.40759	-4.41059	-4.342	-4.38146	-4.40654	-4.40848	-4.33331	-4.37339	-4.37215	-4.40117	-4.39218	-4.36921	-4.33544	-4.38847	-4.24794	-4.40701	-4.34429	-4.3732	-4.40384	-4.40961
Sp140	1	85600378	85645037	+	-3.65318	-1.71948	-3.11374	-1.464	-3.38701	0.119502	-4.0394	-3.61157	-3.22163	-0.178047	-2.42488	-2.73675	-1.16625	3.74758	-3.4871	-1.81134	-2.97329	-4.12189	-3.37493	-2.93064	-4.29379	-1.67512	-3.66871	0.503079
Gm17017	1	85641222	85650585	-	-3.61683	-3.7429	-4.28128	-3.58272	-4.40759	-4.3026	-4.342	-4.38146	-4.23378	-3.93126	-3.81256	-4.37339	-4.37215	-3.22643	-4.16309	-2.65118	-4.33544	-4.38847	-4.24794	-4.40701	-4.34429	-4.09793	-4.26167	-3.98823
Sp100	1	85649988	85709998	+	-4.37187	-4.40105	-4.39178	-4.40623	-4.24905	-4.41059	-3.79425	-4.38146	-4.40654	-4.40848	-4.33331	-4.37339	-1.50225	2.43544	-4.34702	-4.36921	-4.33544	-3.99537	-4.24794	-3.95171	-4.34429	-4.3732	-4.40384	-4.40961
A630001G21Rik	1	85717083	85778643	-	-1.36706	-0.953013	-1.54878	-1.78888	-1.46435	-2.0699	-1.34625	-0.716055	-1.04584	-0.788832	-0.497524	-1.16695	-0.879014	-1.33031	-0.878808	-1.05249	-1.62796	-1.12929	-1.9251	-1.58188	-1.092	-0.63896	-1.23925	-0.883361
Cab39	1	85793441	85851576	+	6.10327	6.48297	5.90412	6.25286	5.91344	6.32628	6.13158	6.10707	6.1141	6.32893	6.21025	6.25533	6.12531	5.81345	5.99432	6.24793	6.22358	6.35098	6.18538	6.66824	6.19419	6.47558	5.88375	6.64602
Itm2c	1	85894281	85908675	+	4.30731	4.34739	4.73832	4.40326	4.65188	4.37045	4.09528	4.0958	4.22052	4.18007	4.02812	4.29724	4.23368	5.73753	4.40614	4.37468	3.99357	4.2818	4.24247	4.59893	3.90286	3.89374	4.62132	4.77359
4933407L21Rik	1	85928483	85940624	+	-4.37187	-4.40105	-4.39178	-4.40623	-4.40759	-4.41059	-4.342	-4.38146	-4.40654	-4.40848	-4.33331	-4.37339	-4.37215	-4.41038	-4.39218	-4.36921	-4.33544	-4.38847	-4.24794	-4.40701	-4.34429	-4.3732	-4.40384	-4.40961
Gpr55	1	85939537	85961055	-	-4.37187	-3.63021	-4.39178	-4.20472	-4.40759	-4.31959	-4.342	-4.06007	-4.38631	-4.38667	-4.33331	-3.7167	-4.37215	-3.33439	-4.34702	-4.36921	-4.33544	-3.65381	-4.24794	-0.736375	-4.29379	-4.3732	-4.40384	-3.84407
Spata3	1	86016816	86029958	+	-4.37187	-4.40105	-4.39178	-4.40623	-4.40759	-4.41059	-4.342	-4.38146	-4.40654	-4.40848	-4.33331	-4.37339	-4.37215	-4.41038	-4.30428	-4.36921	-4.33544	-4.38847	-4.24794	-4.09295	-4.34429	-4.3732	-4.27434	-4.32502
2810459M11Rik	1	86045863	86055456	+	-1.40619	-3.29604	-1.93591	-1.57373	-1.63774	-1.86816	-1.59539	-2.2526	-1.91065	-2.80229	-1.62481	-2.07079	-2.35347	-3.78987	-2.31114	-3.42181	-1.17911	-0.666509	-1.08417	-1.85213	-1.9204	-1.58437	-2.3189	-2.19238
Psmd1	1	86064387	86139151	+	8.15283	8.14527	8.07399	8.16147	8.14841	8.22015	8.25929	8.07759	8.30689	8.25515	8.16108	8.14442	8.20577	8.0884	8.07097	8.17632	8.21481	8.14685	8.16085	8.25704	8.35453	8.3013	8.09401	8.04682
Htr2b	1	86099026	86111970	-	-4.37187	-4.40105	-4.39178	-4.40623	-4.40759	-4.41059	-4.0394	-4.38146	-4.40654	-4.40848	-4.33331	-4.37339	-4.37215	-4.41038	-4.39218	-4.36921	-4.33544	-4.38847	-4.24794	-3.42968	-4.34429	-4.3732	-4.40384	-4.40961
RP24-308M3.1	1	86133637	86162788	+	5.14227	5.1906	5.89599	5.64266	5.95301	5.8536	5.05693	4.85384	5.45274	5.25884	5.0245	5.04545	5.33391	5.27097	5.80544	5.40261	5.06864	4.76173	5.12788	4.77501	5.0291	4.96632	5.9205	5.47486
Armc9	1	86154780	86278284	+	4.02071	4.20179	3.97101	4.03986	4.04664	4.14918	4.19238	4.04915	3.99421	3.75943	4.14924	4.19066	4.06687	3.63817	3.97559	3.98838	4.00195	3.95585	4.1103	4.22802	4.01739	4.28596	4.05725	4.12329
Gm16341	1	86275509	86301375	-	-4.37187	-4.40105	-4.39178	-4.40623	-4.40759	-4.41059	-4.342	-4.38146	-4.23033	-4.40848	-3.57034	-4.37339	-4.37215	-4.41038	-4.39218	-4.36921	-4.33544	-4.30945	-4.24794	-3.91684	-4.34429	-4.3732	-4.40384	-4.39737
B3gnt7	1	86303221	86307303	+	6.53776	6.10337	6.46488	6.4522	6.57621	6.52012	6.56854	6.60426	6.46041	5.63441	6.69552	6.51318	6.60692	5.89812	6.35802	6.50985	6.65919	5.62797	6.79306	6.17986	6.38726	6.36147	6.54938	6.76222
Gm5258	1	86323267	86323593	+	-4.37187	-4.40105	-4.39178	-4.40623	-4.40759	-4.41059	-4.342	-4.38146	-4.40654	-4.40848	-4.27917	-4.37339	-4.37215	-4.41038	-4.39218	-4.36921	-4.33544	-4.38847	-4.24794	-4.40701	-4.34429	-4.3732	-4.40384	-4.40961
Ncl	1	86344719	86359455	-	11.1323	10.9598	10.8273	10.8429	10.9923	11.075	11.1841	11.137	11.2233	10.8516	11.0972	10.9435	11.327	10.7326	10.9671	11.0121	11.1969	10.9412	11.1172	10.9989	11.289	11.1079	10.9028	10.8825
C130036L24Rik	1	86359574	86373791	+	0.233772	0.168724	0.746394	0.215907	0.694782	0.0113577	0.766038	-0.6351	0.0787275	-0.23911	-0.25087	0.220937	0.272295	-0.310434	0.548812	-1.00318	-0.225405	-0.368078	-0.500441	-0.10755	0.746386	-1.15828	0.560653	0.493493
Nmur1	1	86386242	86388162	-	-4.27413	-4.39279	-4.33518	-4.33398	-4.40759	-4.35039	-4.342	-4.21884	-4.40654	-4.26852	-4.33331	-3.95863	-4.37215	-4.10506	-4.39218	-3.79789	-4.33544	-2.22533	-4.24794	-3.56578	-3.58219	-4.3732	-4.40384	-4.40961
1700019O17Rik	1	86426329	86428049	+	-4.37187	-4.35161	-4.21284	-4.40623	-4.40759	-4.3967	-4.342	-4.38146	-4.13978	-3.98498	-4.33331	-4.37339	-4.37215	-4.41038	-4.39218	-4.36921	-4.33544	-4.38847	-4.24794	-4.19566	-4.34429	-4.00722	-4.40384	-4.39737
Ptma	1	86526736	86530698	+	10.9028	10.3689	10.2763	10.4306	10.4717	10.52	10.7596	10.1084	10.2726	10.3094	10.6987	10.5269	10.7347	10.2158	10.5753	10.5507	10.9715	10.8958	11.0193	10.8774	10.9471	10.6106	10.3268	10.2902
Pde6d	1	86542994	86582629	-	3.86096	3.87643	4.19994	4.38759	4.29258	4.47402	3.34096	3.48132	3.9621	4.2496	3.64467	3.66255	3.96797	3.69341	4.12653	4.07126	3.61649	3.37029	3.19799	3.6441	3.54043	3.63888	4.25317	4.43011
Cops7b	1	86582904	86606978	+	5.20405	5.17789	5.42848	5.2644	5.3932	5.29614	5.23252	5.20043	5.23091	5.05924	5.31044	5.2636	5.32151	5.34451	5.36806	5.31825	5.24867	5.24219	5.1942	4.84299	5.28241	5.12045	5.50555	5.25004
Nppc	1	86666293	86670573	-	-3.5809	-2.2348	-3.03637	-1.79327	-2.52584	-0.477458	-3.80954	-2.71243	-2.98815	-2.0722	-3.59949	-2.32198	-3.21656	-2.45287	-3.53643	-2.41512	-4.28417	-0.17978	-2.16831	-0.986796	-3.44556	-2.64214	-3.93129	-2.35688
Dis3l2	1	86703804	87050097	+	3.78233	3.74283	4.32902	4.05753	4.23356	3.91723	3.41084	3.48423	3.74966	3.50293	3.6013	3.62649	3.50672	3.92268	3.95452	3.80048	3.19747	3.53624	3.37736	3.58111	3.31203	3.31503	4.41896	4.01678
Alppl2	1	87086690	87089928	-	-1.3625	-0.519775	-1.96624	0.0897362	-2.41695	-0.829941	-2.85685	-0.668769	-1.26554	-0.105573	-1.76431	-0.511761	-2.85606	-2.84679	-1.55121	-0.537583	-2.81316	-0.790412	-3.37493	0.879696	-3.26473	-0.00800081	-2.4519	0.907586
Alpi	1	87098002	87101606	-	-4.37187	-4.40105	-4.39178	-4.40623	-4.40759	-4.41059	-4.342	-4.38146	-4.40654	-4.40848	-4.33331	-4.37339	-4.37215	-4.41038	-4.39218	-4.36921	-4.33544	-4.38847	-4.24794	-4.40701	-4.34429	-4.3732	-4.40384	-4.40961
Akp3	1	87125008	87127912	+	-4.37187	-4.35161	-4.39178	-4.40623	-4.40759	-4.41059	-4.342	-3.71885	-4.40654	-4.32423	-4.33331	-4.37339	-4.37215	-4.41038	-4.39218	-4.36921	-4.33544	-3.99537	-4.24794	-4.02878	-4.34429	-4.3732	-4.40384	-4.40961
Ecel1	1	87147655	87156521	-	-1.44834	-0.134694	-1.07015	0.796913	-0.483667	1.40826	-0.434974	-0.466724	-0.740544	0.4362	-1.04884	-0.00582977	-1.15732	-2.41508	-1.21497	-0.363	-1.32384	1.89433	-2.18507	1.36328	-0.301076	0.566717	-0.332207	1.39708
Prss56	1	87183493	87188404	+	-1.79731	-1.34201	-1.08601	-1.66675	-1.58838	-1.16473	-1.3929	-2.65956	-1.66858	-1.37069	-2.59374	-2.82533	-2.06163	-2.01686	-1.3302	-1.54748	-3.02642	-1.6706	-2.73962	0.299683	-2.10386	-2.21386	-1.19859	-0.94531
Chrnd	1	87190652	87200069	+	-3.65318	-3.89687	-2.92635	-2.73845	-2.83785	-3.72164	-4.342	-4.38146	-2.80764	-4.40848	-3.52905	-3.95073	-3.84233	-4.40117	-3.98779	-3.82399	-4.33544	-4.38847	-4.24794	-3.5569	-3.90719	-4.3732	-2.77086	-4.17728
Chrng	1	87205811	87211835	+	-4.02596	-4.15811	-3.30233	-3.05832	-3.34626	-3.22828	-4.342	-3.48231	-3.46103	-4.07201	-3.52905	-4.28666	-3.90396	-4.41038	-2.32695	-3.55415	-4.33544	-4.30945	-3.37493	-4.40701	-3.62517	-3.77936	-3.11391	-3.3277
Eif4e2	1	87213914	87240488	+	6.8085	6.91508	7.07779	7.06281	7.09913	7.12185	6.82888	6.77824	7.00215	6.79313	6.78345	6.78864	6.91221	6.95218	7.0612	7.04979	6.7606	6.38924	6.73178	6.81029	6.89219	6.78336	7.14205	7.21839
Efhd1	1	87264363	87310839	+	1.54648	0.853684	1.88367	1.50115	2.03403	1.37417	1.96284	1.60802	1.69773	0.351592	1.71932	1.49631	2.02298	1.10528	2.00363	1.27482	1.97218	2.21094	2.00974	0.136288	1.91889	1.08745	1.89809	0.84246
Gm16535	1	87264481	87265174	-	-4.10184	-4.40105	-4.28128	-4.40623	-4.40759	-4.41059	-4.342	-4.38146	-4.23378	-4.40848	-4.33331	-4.37339	-4.37215	-4.41038	-4.39218	-4.36921	-4.33544	-4.30945	-4.24794	-4.40701	-4.29379	-4.3732	-4.40384	-4.40961
Gigyf2	1	87326998	87450796	+	6.68859	6.74562	6.1446	6.50291	6.19486	6.36804	6.77983	6.99489	6.58205	6.5948	6.69844	6.85499	6.40027	6.86437	6.32077	6.67115	6.72558	6.82365	6.76164	6.89736	6.75266	6.74575	6.22001	6.54903
Kcnj13	1	87386363	87394729	-	-4.37187	-4.39279	-4.39178	-4.40623	-4.40759	-4.41059	-4.342	-4.38146	-4.40654	-4.40848	-4.33331	-4.37339	-4.37215	-4.37672	-4.39218	-4.36921	-4.33544	-3.70394	-4.24794	-4.40701	-4.34429	-4.3732	-4.40384	-4.40961
3110079O15Rik	1	87470264	87475459	+	-3.83884	-4.06496	-3.61563	-2.3819	-2.99194	-3.11749	-4.11214	-4.38146	-3.34746	-2.99354	-3.06335	-3.77657	-3.74637	-3.4603	-2.44796	-3.62096	-4.33544	-4.12189	-4.24794	-4.40701	-4.34429	-3.69162	-3.09614	-4.40961
Ngef	1	87476834	87573870	-	0.286406	-0.405756	0.555852	0.742233	0.115932	1.00777	-1.76363	-0.647414	-0.342851	-0.10318	-0.217317	0.256163	-0.727466	-1.41057	-0.191663	-0.113143	-0.334272	-1.15004	-0.540572	1.96546	-0.64857	0.201024	0.275573	1.04762
Neu2	1	87509889	87597845	+	-4.37187	-4.40105	-4.39178	-4.40623	-4.40759	-4.3659	-3.61809	-4.38146	-4.40654	-4.38667	-3.36438	-4.28666	-4.37215	-4.41038	-4.23444	-4.36921	-4.33544	-4.07439	-4.24794	-4.30318	-4.34429	-4.3732	-4.40384	-4.40961
Inpp5d	1	87620312	87720507	+	6.90994	7.25358	7.22462	7.42169	7.12042	7.11432	6.90946	7.25084	6.94482	7.12916	6.81908	7.3618	6.7543	7.48453	6.88781	7.19497	6.57437	7.04717	6.49387	6.18694	6.73604	6.915	7.28875	7.27737
Atg16l1	1	87755870	87792428	+	5.47141	5.65182	5.49656	5.53114	5.56839	5.55202	5.59539	5.67075	5.54783	5.40501	5.65208	5.53533	5.65025	5.70102	5.67009	5.58674	5.66288	5.44888	5.58328	5.32917	5.56087	5.66507	5.53593	5.81078
5830472F04Rik	1	87796467	87796817	+	-4.37187	-4.40105	-4.39178	-4.40623	-4.40759	-4.41059	-4.342	-4.38146	-4.40654	-4.40848	-4.33331	-4.37339	-4.37215	-4.41038	-4.39218	-4.36921	-4.33544	-4.38847	-4.24794	-4.40701	-4.34429	-4.3732	-4.40384	-4.40961
Sag	1	87803680	87845158	+	-3.61638	-3.68119	-3.65545	-2.81583	-2.94442	-4.00436	-4.11214	-3.5915	-3.45354	-3.76214	-2.20892	-2.10911	-4.11287	-2.02866	-3.38691	-4.06579	-3.45165	-4.12189	-3.40235	-3.13615	-4.02683	-4.3732	-2.70655	-2.66237
Dgkd	1	87853287	87944489	+	6.22056	5.9808	6.16655	6.26207	6.12595	6.1427	6.03391	6.05607	6.15879	5.91617	6.21296	6.09171	5.93197	6.22532	6.03652	6.02418	6.06514	5.84267	6.07992	6.07344	5.86204	6.05704	6.22165	6.31633
Usp40	1	87945121	88008551	-	3.2003	3.42542	2.70946	2.71455	2.75112	2.59229	3.42419	4.03907	3.03755	3.03153	3.53602	3.59573	3.17353	3.18261	2.92503	3.34839	3.20627	3.64636	3.47211	3.5944	3.43525	3.62087	2.7822	3.36128
Ugt1a10	1	88055388	88219004	+	-4.27413	-3.49474	-4.21284	-3.67094	-4.3417	-3.84564	-3.72573	-3.10928	-4.07697	-4.32423	-3.43912	-3.44416	-4.0818	-1.57549	-3.5416	-3.09103	-4.33544	-2.83719	-4.24794	-0.393874	-4.02683	-3.8706	-4.40384	-4.31886
Gm20528	1	88055393	88218584	-	-4.37187	-4.40105	-4.39178	-4.40623	-4.40759	-4.41059	-4.342	-4.38146	-4.40654	-4.40848	-4.33331	-4.37339	-4.37215	-4.41038	-4.39218	-4.36921	-4.33544	-4.38847	-4.24794	-4.40701	-4.34429	-4.3732	-4.40384	-4.40961
Ugt1a9	1	88070800	88218997	+	-4.27413	-3.49474	-4.21284	-3.67094	-4.3417	-3.84564	-3.72573	-3.10928	-4.07697	-4.32423	-3.43912	-3.44416	-4.0818	-1.51677	-3.5416	-3.09103	-4.33544	-2.83719	-4.24794	-0.393874	-4.02683	-3.8706	-4.40384	-4.31886
Ugt1a8	1	88087813	88219004	+	-4.27413	-3.49474	-4.21284	-3.67094	-4.3417	-3.84564	-3.72573	-3.10928	-4.07697	-4.32423	-3.43912	-3.44416	-4.0818	-1.57549	-3.5416	-3.09103	-4.33544	-2.83719	-4.24794	-0.393874	-4.02683	-3.8706	-4.40384	-4.31886
Ugt1a7c	1	88095062	88220002	+	-4.27413	-3.49474	-4.21284	-3.67094	-4.3417	-3.84564	-3.72573	-3.10928	-4.07697	-4.32423	-3.43912	-3.44416	-4.0818	-1.57549	-3.5416	-3.09103	-4.33544	-2.83719	-4.24794	-0.393874	-4.02683	-3.8706	-4.40384	-4.31886
Ugt1a6b	1	88103252	88219003	+	-4.27413	-3.42486	-4.21284	-3.67094	-4.3417	-3.84564	-3.72573	-3.10928	-4.07697	-4.32423	-3.43912	-3.20224	-3.84649	-1.57549	-3.5416	-3.01837	-4.33544	-2.5882	-4.24794	-0.18312	-4.02683	-3.8706	-4.40384	-4.18468
Ugt1a6a	1	88103252	88220002	+	-4.27413	-3.49474	-4.21284	-3.67094	-4.3417	-3.84564	-3.72573	-2.38403	-4.07697	-4.32423	-3.43912	-3.44416	-4.0818	-1.51677	-3.46737	-3.09103	-4.33544	-2.05516	-4.24794	-0.18312	-4.02683	-3.69162	-4.40384	-3.97599
Ugt1a5	1	88166012	88218997	+	-4.27413	-3.49474	-4.21284	-3.67094	-4.3417	-3.84564	-3.72573	-3.10928	-4.07697	-4.32423	-3.43912	-3.44416	-4.0818	-1.57549	-3.5416	-3.09103	-4.33544	-2.83719	-4.24794	-0.393874	-4.02683	-3.8706	-4.40384	-4.13493
Ugt1a2	1	88200601	88218997	+	-4.27413	-3.49474	-4.21284	-3.67094	-4.3417	-3.78863	-3.72573	-3.10928	-4.07697	-4.32423	-3.43912	-3.44416	-4.0818	-1.52155	-3.5416	-3.09103	-4.33544	-2.83719	-4.24794	-0.393874	-4.02683	-3.8706	-4.40384	-4.31886
Dnajb3	1	88204732	88205748	-	-1.18435	-0.520717	-1.72488	-0.58351	-1.16897	-0.232037	-2.73701	-0.525252	-1.42732	-1.38219	-1.95895	-0.479827	-1.06027	-1.89019	-1.11295	-0.279389	-2.25299	-3.24507	-2.58644	-2.54593	-1.02826	-0.174082	-1.4108	-0.0221284
Ugt1a1	1	88211959	88218997	+	-4.27413	-3.42486	-4.21284	-3.67094	-4.3417	-3.57755	-3.72573	-3.10928	-4.07697	-4.32423	-3.43912	-3.19626	-4.0818	-1.57549	-3.5416	-3.09103	-4.33544	-2.83719	-4.24794	-0.362053	-3.71468	-3.8706	-4.40384	-4.13493
Heatr7b1	1	88226986	88262289	+	-4.02596	-4.39279	-3.90067	-4.20472	-4.027	-4.41059	-4.342	-3.89745	-4.13448	-4.20608	-4.27917	-3.44416	-4.11287	-3.92468	-3.9717	-4.1601	-4.33544	-3.95703	-3.61603	-3.39211	-4.34429	-4.3732	-3.46222	-3.71778
Hjurp	1	88262471	88277633	-	7.14478	7.2222	6.85496	7.10407	6.8011	6.88622	7.17007	7.25698	7.00015	6.99783	7.16939	7.19936	6.93769	6.6714	6.88472	7.09585	7.17883	7.11313	7.13472	7.14925	6.94366	7.162	6.92541	7.49657
Trpm8	1	88277661	88389293	+	-4.37187	-4.40105	-4.39178	-4.40623	-4.40759	-4.41059	-4.342	-4.38146	-4.40654	-4.40848	-4.33331	-4.37339	-4.37215	-3.97336	-4.39218	-4.36921	-4.33544	-4.38847	-4.24794	-3.99976	-4.34429	-4.3732	-4.40384	-4.40961
4930453O03Rik	1	88347489	88352930	-	-4.37187	-4.40105	-4.39178	-4.40623	-4.40759	-4.41059	-4.342	-4.38146	-4.40654	-4.40848	-4.33331	-4.37339	-4.37215	-4.41038	-4.39218	-4.36921	-4.33544	-4.38847	-4.24794	-4.40701	-4.34429	-4.3732	-4.40384	-4.40961
Spp2	1	88406961	88426438	+	-4.37187	-4.40105	-4.39178	-4.40623	-4.40759	-4.41059	-4.342	-4.38146	-4.40654	-4.40848	-4.33331	-4.37339	-4.37215	-4.41038	-4.39218	-4.36921	-4.33544	-4.38847	-4.24794	-4.40701	-4.34429	-4.3732	-4.40384	-4.39737
Glrp1	1	88501123	88509886	-	-4.37187	-4.40105	-4.39178	-4.40623	-4.40759	-4.41059	-4.342	-4.38146	-4.40654	-4.40848	-4.33331	-4.37339	-4.37215	-4.41038	-4.39218	-4.36921	-4.33544	-4.38847	-4.24794	-4.40701	-4.34429	-4.3732	-4.40384	-4.40961
Arl4c	1	88673125	88702221	-	4.88983	4.18258	4.45487	3.97523	4.51893	4.0802	3.81031	3.53699	4.39669	4.63975	4.96077	4.51843	4.35072	4.34839	4.06675	3.7395	4.56729	4.00357	5.05163	4.67842	3.94203	3.63552	4.46678	3.93096
Sh3bp4	1	89070415	89155068	+	4.77352	5.11071	4.83115	5.31409	4.80371	5.13563	4.97762	5.30102	4.8201	5.1844	4.72834	4.91425	4.74944	4.86616	4.519	5.06846	4.87709	4.98478	4.89993	5.11845	4.70799	5.21162	4.86102	5.49913
Agap1	1	89454811	89895282	+	5.30904	5.2392	5.27048	5.40426	5.26277	5.23519	5.26756	5.31168	5.18221	5.08331	5.34885	5.37041	5.11191	4.86648	5.16846	5.09581	5.17343	5.65581	5.28036	5.66358	5.07185	5.15445	5.31166	5.04532
Gbx2	1	89927962	89933290	-	4.82066	4.26639	4.63234	4.73851	4.78512	4.81549	5.29499	5.35099	4.65955	2.47442	4.89325	4.67144	5.21989	3.94611	4.83284	4.86372	5.17772	4.38068	5.18059	4.25966	5.04242	4.75345	4.56267	4.27725
D130058E05Rik	1	89930234	89931862	+	1.2429	0.995355	1.62352	1.65356	1.54531	1.05804	1.38879	0.877633	1.27447	-0.0239198	1.29305	0.820574	1.29533	-0.930354	1.31099	0.948954	1.45242	-0.474994	1.07571	-1.11918	0.73366	0.24023	1.52043	0.267614
Asb18	1	89952591	90014666	-	-4.27413	-4.40105	-4.39178	-4.40623	-4.40759	-4.41059	-4.342	-4.38146	-4.40654	-4.40848	-4.33331	-4.37339	-4.37215	-4.41038	-4.39218	-4.36921	-4.33544	-4.38847	-4.24794	-4.40701	-4.34429	-4.3732	-4.27434	-4.40961
Iqca	1	90042132	90153401	-	-3.83884	-2.44812	-2.7103	-3.28094	-2.37343	-3.303	-3.80954	-3.30006	-3.51173	-3.7773	-3.81256	-3.53596	-4.37215	-3.6096	-3.69116	-3.25035	-4.33544	-4.07439	-4.24794	-4.05554	-3.62517	-4.3732	-2.55604	-2.86972
Cxcr7	1	90203980	90216751	+	1.66055	1.61177	1.31107	1.13809	1.34311	1.15157	2.05011	2.0131	1.52912	2.07913	1.74485	1.74097	1.77771	0.863	1.38991	1.57178	1.69304	3.07414	1.88206	1.54746	2.16895	2.44988	1.37757	0.734211
Cops8	1	90603425	90613341	+	5.76594	5.78603	6.03027	5.87938	6.11128	5.90998	5.81236	5.52626	5.89541	5.85917	5.81085	5.86519	5.9607	6.68518	6.03829	5.7376	5.85881	5.91711	5.73948	5.67511	5.8482	5.97642	6.02298	5.72273
Gm9991	1	90675161	90679793	+	-4.37187	-4.40105	-4.39178	-4.40623	-4.40759	-4.41059	-4.342	-4.38146	-4.40654	-4.40848	-4.33331	-4.37339	-4.37215	-4.41038	-4.39218	-4.36921	-4.33544	-4.38847	-4.24794	-4.40701	-4.34429	-4.3732	-4.40384	-4.40961
Col6a3	1	90765923	90843971	-	-3.04819	-2.39922	-3.27947	-2.29831	-4.18554	-2.74343	-2.63149	-0.86415	-3.40554	-2.66416	-2.90023	-3.38543	-2.88058	-2.99227	-2.5501	-1.95134	-3.57553	-2.83719	-4.24794	-0.633714	-2.96551	-1.16293	-2.79931	-1.35065
Mlph	1	90915085	90951142	+	-1.75632	-1.45737	-1.33281	-0.412746	-2.08434	-0.926287	-1.87175	-0.910721	-1.32979	-1.28583	-1.57288	-1.3571	-1.47864	-3.0624	-1.31194	-1.22655	-2.82054	-1.78611	-2.73962	-2.52091	-1.47785	-0.44539	-1.11318	-1.81422
Prlh	1	90953108	90954012	+	-4.37187	-4.40105	-4.39178	-4.40623	-4.40759	-4.41059	-4.342	-4.38146	-4.40654	-4.40848	-4.33331	-4.37339	-4.37215	-4.41038	-4.39218	-4.36921	-4.33544	-4.38847	-4.24794	-4.40701	-4.34429	-4.3732	-4.40384	-4.40961
Rab17	1	90958133	90969661	-	-0.0719722	1.03872	0.417374	0.236968	0.344291	-0.0124551	-0.804206	-0.0879974	-0.112127	0.523383	-0.514109	0.726927	-0.0831074	-1.27485	0.129877	-0.426229	-0.0471379	-0.162784	-0.489217	1.58449	0.0664652	0.454712	-0.208238	-3.63585
Lrrfip1	1	90998727	91128944	+	4.09425	4.12828	3.91741	4.05471	3.92431	3.93696	3.8281	3.56753	3.97942	5.06281	4.2229	4.29239	3.83998	3.95648	3.76403	3.61605	3.96862	4.04531	4.21468	4.5359	4.05562	4.3796	3.88969	3.76092
Rbm44	1	91145103	91170795	+	1.7772	2.13597	2.02608	2.26109	1.76552	2.47134	1.56643	1.71227	1.91802	1.94986	1.63795	1.62981	1.3716	0.570501	1.88406	2.61521	1.3843	0.377935	0.884381	0.535341	1.27041	2.4306	2.10888	2.26059
Ramp1	1	91179822	91225196	+	-4.37187	-3.12496	-3.26744	-1.98405	-3.77494	-2.2474	-4.342	-4.01106	-4.40309	-3.32001	-3.64099	-3.85771	-4.37215	-4.16445	-4.05961	-3.55351	-4.33544	-4.38847	-4.24794	-3.54847	-4.29379	-4.00722	-2.80794	-1.84825
Ube2f	1	91250311	91288877	+	4.62896	4.24065	4.83817	4.51844	4.88727	4.67363	4.51161	4.27668	4.71924	4.76673	4.64637	4.39465	4.83343	4.71806	4.92363	4.54111	4.48928	3.9943	4.46488	4.27464	4.64135	4.70362	4.84688	4.35223
Scly	1	91298338	91321075	+	4.31406	4.12947	4.42726	4.49103	4.46706	4.33335	4.37971	4.26034	4.37337	4.47133	4.19953	4.15836	4.51287	5.74264	4.33894	4.23172	4.17676	4.004	4.29745	3.82685	4.36726	3.84881	4.57237	4.49783
Gm17090	1	91305092	91321101	-	-4.27413	-4.40105	-4.33518	-4.40623	-4.40759	-4.35039	-4.342	-4.38146	-4.40309	-4.29033	-4.33331	-4.35117	-4.37215	-4.31481	-4.30428	-4.29654	-4.33544	-4.38847	-3.37493	-4.30318	-4.34429	-4.09793	-4.25094	-4.40961
Espnl	1	91322075	91348306	+	-3.92822	-2.04347	-3.33933	-2.8214	-2.59554	-2.61979	-1.13982	-1.08957	-2.53966	-1.74767	-3.54872	-2.93121	-2.72157	-0.993521	-1.94504	-2.29275	-1.66531	-3.01402	-2.09782	0.26705	-2.83296	-1.67739	-3.30692	-2.51619
Klhl30	1	91351016	91362416	+	-3.83884	-2.89289	-3.05078	-3.072	-3.09338	-3.86604	-3.80954	-3.19269	-3.22898	-2.12008	-3.42739	-2.29222	-3.67842	-2.42858	-3.09874	-2.9198	-2.78286	-3.06218	-3.61603	-1.24122	-3.41264	-2.97924	-3.30692	-2.79072
Fam132b	1	91366430	91374216	+	1.65081	1.14712	1.4466	1.53252	1.49904	1.62745	1.17954	0.834026	1.35549	2.60849	1.35396	1.0072	1.11691	0.254059	1.35663	1.54094	1.47229	1.23662	2.08445	0.971898	1.26861	1.71606	1.56156	2.10307
Ilkap	1	91375831	91398783	-	5.40156	5.28035	5.78903	5.49435	5.78586	5.51307	4.89714	4.73182	5.41911	5.31804	5.14531	5.07668	5.38351	4.7268	5.69096	5.29413	5.05219	4.84883	5.19715	5.17142	5.05148	4.85142	5.82327	5.49153
Hes6	1	91411483	91414038	-	4.02596	3.62839	4.33962	3.78438	4.24318	3.72902	3.91277	3.39475	3.84801	3.43032	3.7817	3.57913	3.98079	3.16263	4.14651	3.48877	4.07918	4.66472	3.66937	4.09971	4.00641	3.72423	4.24619	3.59289
Per2	1	91415984	91459330	-	0.00593595	-1.27844	-0.548826	-0.963661	-0.483223	-1.73872	0.639885	0.452289	-0.198461	-0.654613	0.612048	-0.0147963	0.534612	-0.946756	-0.20604	-0.618391	1.14339	0.586821	1.06811	0.10571	0.889455	0.137356	-1.36579	-1.95221
Traf3ip1	1	91494668	91529303	+	3.99719	3.91694	3.74917	3.77389	3.71123	3.72332	4.04753	4.35411	3.8722	3.55044	4.16882	4.18475	4.06357	3.59034	3.91339	3.77674	4.15703	4.00536	4.33048	3.9511	3.96811	4.2358	3.8006	3.64219
Asb1	1	91540565	91559590	+	3.89485	4.03606	3.7951	3.56937	3.69727	3.72284	4.11198	4.48001	3.72638	3.63494	4.24828	4.25882	3.79359	4.31384	3.80531	3.81119	4.17106	3.7511	4.22291	3.89788	3.95258	4.12365	3.72742	3.48932
Twist2	1	91801461	91848028	+	-3.37024	-3.8941	-3.25453	-2.26083	-3.41122	-2.08255	-3.89378	-2.9439	-3.37531	-3.56354	-3.31545	-2.39183	-3.0574	4.4738	-2.9711	-3.94815	-2.45896	-2.69011	-3.37493	-1.97445	-3.90719	-2.50052	-3.27189	-4.18468
Hdac4	1	91928785	91931176	-	3.93795	3.58271	4.30727	4.05471	4.25236	3.76288	3.65654	3.83979	3.72773	3.334	3.93867	3.90124	3.7417	3.66221	4.2374	3.9235	3.71276	3.60069	3.92771	3.41769	3.49166	3.32668	4.36918	4.0263
Hdac4	1	91932757	92148393	-	3.6824	3.89077	2.53864	3.28092	2.57128	2.77666	4.28267	4.49482	3.33034	3.38637	3.80768	4.12337	3.43506	3.77497	2.83255	3.58466	4.15664	4.17167	4.15192	4.28189	3.95138	4.11391	2.75138	3.31055
Ndufa10	1	92439010	92473860	-	6.55614	6.64663	7.13635	6.99068	7.16917	7.13979	6.26392	6.22834	6.7899	6.80613	6.53443	6.50408	6.60852	6.70753	6.93858	6.85244	6.28555	6.44165	6.23136	6.45767	6.32062	6.46871	7.1365	6.94536
Olfr1416	1	92479681	92480619	-	-4.37187	-4.40105	-4.39178	-4.40623	-4.40759	-4.41059	-4.342	-4.38146	-4.40654	-4.40848	-4.33331	-4.37339	-4.37215	-4.41038	-4.39218	-4.36921	-4.33544	-4.38847	-4.24794	-4.40701	-4.34429	-4.3732	-4.40384	-4.40961
Olfr1415	1	92490818	92491753	-	-4.37187	-4.40105	-4.39178	-4.40623	-4.40759	-4.41059	-4.342	-4.38146	-4.40654	-4.40848	-4.33331	-4.37339	-4.37215	-4.41038	-4.39218	-4.36921	-4.33544	-4.38847	-4.24794	-4.40701	-4.34429	-4.3732	-4.40384	-4.40961
Olfr1414	1	92511048	92518515	-	-4.37187	-4.40105	-4.39178	-4.40623	-4.40759	-4.41059	-4.342	-4.38146	-4.40654	-4.40848	-4.33331	-4.37339	-4.37215	-4.41038	-4.39218	-4.36921	-4.33544	-4.38847	-4.24794	-4.40701	-4.34429	-4.3732	-4.40384	-4.40961
Olfr1413	1	92573125	92574206	+	-4.37187	-4.40105	-4.39178	-4.40623	-4.40759	-4.41059	-4.342	-4.38146	-4.40654	-4.40848	-4.33331	-4.37339	-4.37215	-4.41038	-4.39218	-4.36921	-4.33544	-4.38847	-4.24794	-4.40701	-4.34429	-4.3732	-4.40384	-4.40961
Olfr1412	1	92588332	92589297	+	-4.37187	-4.40105	-4.39178	-4.40623	-4.40759	-4.41059	-4.342	-4.38146	-4.40654	-4.40848	-4.33331	-4.37339	-4.37215	-4.41038	-4.39218	-4.36921	-4.33544	-4.38847	-4.24794	-4.40701	-4.34429	-4.3732	-4.40384	-4.40961
Olfr1411	1	92596521	92597492	+	-4.37187	-4.40105	-4.39178	-4.40623	-4.40759	-4.41059	-4.342	-4.38146	-4.40654	-4.40848	-4.33331	-4.37339	-4.37215	-4.41038	-4.39218	-4.36921	-4.33544	-4.38847	-4.24794	-4.40701	-4.34429	-4.3732	-4.40384	-4.40961
Olfr1410	1	92607839	92608847	+	-4.37187	-4.40105	-4.39178	-4.40623	-4.40759	-4.41059	-4.342	-4.38146	-4.40654	-4.40848	-4.33331	-4.37339	-4.0818	-4.41038	-4.39218	-4.36921	-4.33544	-4.38847	-4.24794	-4.32962	-4.34429	-4.3732	-4.40384	-4.40961
Olfr12	1	92619881	92621001	+	-4.37187	-4.35161	-4.39178	-4.40623	-4.40759	-4.37979	-4.342	-4.38146	-4.40309	-4.29033	-4.33331	-4.35117	-4.37215	-4.41038	-4.39218	-4.36921	-4.33544	-4.07439	-4.24794	-3.86237	-4.34429	-4.3732	-4.40384	-4.39737
Myeov2	1	92637145	92641985	-	4.49962	4.58585	5.40627	4.94176	5.36408	5.19297	3.64197	3.72198	4.88254	4.9555	4.29375	3.91374	4.87552	4.73617	5.40666	4.6799	3.94946	4.21623	3.68288	4.4367	4.43371	4.49945	5.35437	4.82993
Otos	1	92644218	92648841	-	-3.61638	-3.27235	-3.64089	-3.55201	-4.3417	-4.3967	-4.11214	-3.2701	-4.40309	-3.59509	-3.95023	-4.37339	-4.37215	-4.35099	-4.30428	-4.36921	-4.00583	-3.99537	-4.24794	-2.44799	-4.34429	-3.67013	-4.40384	-3.77781
Gpc1	1	92831645	92860198	+	4.93289	4.98367	4.86471	5.1857	4.91013	5.28577	4.65177	4.92346	4.87713	5.4387	4.92864	4.96933	4.54448	3.9398	4.57337	4.83611	4.83069	5.33713	5.17747	5.58998	4.49027	5.10922	5.02486	5.0613
Ankmy1	1	92870129	92902906	-	-3.5809	-2.65686	-2.64568	-2.8214	-3.22881	-2.60963	-3.59118	-1.93829	-2.98038	-2.60518	-3.42739	-3.29404	-3.84649	-2.19882	-4.09744	-2.80506	-3.77432	-3.74638	-3.37493	-3.11449	-3.80419	-2.16757	-3.13169	-2.34743
Dusp28	1	92906989	92908620	+	1.5111	2.14063	1.94223	2.09058	1.72372	2.16259	1.72054	1.81206	1.46359	1.75902	1.37302	1.94648	1.78698	3.48486	1.90138	1.83919	1.66788	1.45859	1.40207	2.18896	1.62346	2.05871	1.99616	2.42138
Rnpepl1	1	92910783	92924384	+	4.58957	4.42448	4.81809	4.88898	4.7311	4.58785	4.33063	4.43881	4.33654	4.93863	4.59512	4.60602	4.24433	4.28605	4.39234	4.4886	4.42203	4.32688	4.52053	4.41858	3.92969	4.13683	4.79647	4.70663
Capn10	1	92934376	92947941	+	4.19214	4.30426	4.3319	4.42374	4.44674	4.30341	4.07357	4.15315	4.21426	4.20361	4.37538	4.18932	4.08799	4.33383	4.26545	4.19956	4.17022	4.02786	4.05404	4.35413	4.10107	4.32817	4.48116	4.28438
Gpr35	1	92973119	92986391	+	-3.00051	-1.14141	-4.21284	-3.4846	-4.16726	-3.44707	-2.74522	-1.16506	-2.33343	-2.27419	-1.92683	-0.886546	-1.91237	-3.01707	-2.64135	-4.22816	-2.4455	-0.987686	-4.24794	0.527253	-1.38484	-2.22225	-3.94824	-2.86217
Aqp12	1	93006334	93012269	+	-4.37187	-4.40105	-4.39178	-4.40623	-4.40759	-4.41059	-4.342	-4.38146	-4.40654	-4.40848	-4.33331	-4.37339	-4.37215	-4.41038	-4.39218	-4.36921	-4.33544	-4.38847	-4.24794	-4.40701	-4.34429	-4.3732	-4.40384	-4.40961
Kif1a	1	93015456	93101865	-	4.5866	4.26958	4.09388	3.9623	3.96819	4.09402	4.15416	3.51239	3.91149	4.08429	4.54699	4.60426	3.84689	3.69585	3.76461	3.57033	4.28738	5.83852	4.64033	5.0269	4.2037	4.34545	4.00716	3.82782
Agxt	1	93135245	93145407	+	-4.37187	-4.39279	-4.39178	-4.40623	-4.3417	-4.41059	-4.342	-4.38146	-4.40654	-4.09455	-4.02407	-4.37339	-4.37215	-4.35099	-4.25911	-4.26881	-4.33544	-4.38847	-4.24794	-3.95171	-4.29379	-4.09793	-4.40384	-4.26187
2310007B03Rik	1	93151349	93160948	-	-0.99167	-0.785801	-2.17551	-2.78018	-1.50116	-2.65788	-3.13254	-0.83928	-2.04486	-1.22765	-0.547759	0.123584	-1.67374	-3.18892	-2.67513	-3.12927	-0.966612	-1.93524	-0.688505	0.650059	-2.95619	-1.12662	-2.43719	-2.43008
E030010N08Rik	1	93215899	93231072	+	2.0691	2.05875	1.8793	1.7962	2.01291	1.70013	2.5062	2.51424	2.08786	1.32958	2.28191	1.99605	2.25528	-1.34348	2.34381	2.61197	2.17606	1.10892	1.99301	1.40331	2.17131	1.99633	2.06964	1.57779
Sned1	1	93235841	93301065	+	3.36501	3.1265	2.24336	3.10143	2.47224	3.12466	3.88212	4.4116	3.00761	3.33026	3.78224	3.64326	3.21772	1.63734	3.02386	3.25537	4.04782	3.06563	3.94642	3.99357	3.41896	4.26638	2.34471	2.8236
Mterfd2	1	93299211	93305915	-	3.9768	4.12444	4.11897	3.95783	4.17275	4.11606	4.11299	3.9197	4.16017	4.14761	4.0916	3.92722	4.34018	4.22214	4.25965	3.95482	4.12074	3.79329	3.98375	4.20615	4.28809	4.13219	4.09374	3.89938
Pask	1	93308770	93343482	-	5.58727	5.5817	5.42353	5.54564	5.35594	5.42263	5.72345	5.82565	5.56239	5.26629	5.5865	5.57324	5.4813	5.22794	5.49075	5.64385	5.6348	5.33121	5.69518	5.46121	5.52983	5.65207	5.41659	5.59061
Ppp1r7	1	93342854	93373489	+	6.05677	6.02608	5.98668	5.84251	6.02424	6.04115	6.18572	6.02593	6.10406	5.99463	6.15004	6.08213	6.2728	5.90793	6.15928	6.00872	6.10471	6.07858	6.11614	6.15349	6.31814	6.26025	6.03347	6.00671
Ano7	1	93373896	93403502	+	-2.06303	-2.89483	-2.92039	-1.93358	-2.69948	-3.0677	-1.98398	-1.16766	-2.52737	-2.20928	-2.59617	-2.96907	-1.34068	-3.59238	-1.91931	-3.60895	-1.05569	-1.10924	-2.3719	-0.626588	-2.59554	-1.3577	-3.07442	-2.69214
Hdlbp	1	93405940	93478808	-	8.44825	8.54767	7.75561	8.20315	7.89498	8.20012	8.88035	8.97101	8.34775	8.61669	8.61816	8.6919	8.4711	8.74585	7.99784	8.44303	8.78843	8.80976	8.76022	8.80667	8.72324	8.89382	7.83913	8.23719
Gm17415	1	93421682	93422488	+	-2.86491	-2.47355	-1.54965	-2.33745	-1.56478	-2.32984	-2.43648	-3.88281	-2.12723	-2.6451	-2.95205	-3.11989	-2.42214	-3.23374	-2.43437	-2.48378	-3.15012	-3.65381	-1.66216	-4.09295	-3.35763	-3.07515	-1.8381	-2.44247
2002-09-01	1	93478964	93510260	+	7.52875	7.37633	7.13838	7.1135	7.17629	7.17976	7.65804	7.61927	7.52408	7.6233	7.61369	7.56958	7.54626	7.43859	7.39432	7.43917	7.60309	7.47364	7.71767	7.5678	7.6613	7.72531	7.10758	7.08
Farp2	1	93512079	93621976	+	0.337775	-0.403993	-0.467223	-0.807211	-0.685412	-0.871746	0.521324	1.09246	-0.329724	-0.0183693	-0.00343867	0.174886	0.454581	3.61676	-0.212872	-0.721202	0.485464	0.53578	-0.0218695	0.448987	0.151503	0.667119	-0.526753	-0.559516
Stk25	1	93621902	93635722	-	5.67732	5.7311	5.95821	6.08308	5.96142	5.85074	5.21347	5.1331	5.71097	5.80741	5.54101	5.47766	5.37528	5.45543	5.68723	5.66295	5.21738	5.12201	5.21857	5.9374	5.23508	5.27789	6.03195	5.95988
Bok	1	93685694	93695762	+	3.39959	3.0893	3.90361	3.43167	3.7593	3.76014	2.81924	2.56451	3.4248	2.35102	3.32862	3.01145	3.30397	2.04048	3.7432	3.1273	3.31364	2.84788	3.47103	3.60668	3.08286	2.63896	3.784	2.7721
Thap4	1	93705391	93754838	-	4.94413	4.71316	5.30702	5.15893	5.26824	4.95791	4.64804	4.76539	4.91414	4.96807	4.87288	4.81013	4.83801	4.33126	4.99931	4.9156	4.83892	4.45599	4.85527	4.42254	4.63705	4.30782	5.30424	4.92872
Atg4b	1	93751500	93789434	+	4.61822	4.36593	4.98698	4.71408	4.98944	4.60329	4.55052	4.3598	4.78746	5.39824	4.60718	4.41992	4.59014	4.22075	4.76744	4.58145	4.54955	4.05276	4.36938	4.28383	4.62548	4.27729	4.99167	4.82881
Dtymk	1	93792576	93801934	-	6.97063	6.87202	7.25615	6.98371	7.29995	7.06775	6.80881	6.6339	7.10684	6.82019	6.96548	6.6551	7.20924	6.85662	7.38787	6.95648	6.91682	6.82145	6.72892	6.80774	7.05978	6.7634	7.1915	6.78093
Ing5	1	93803965	93822101	+	5.89495	5.86308	5.66023	5.58718	5.62905	5.54918	6.17859	6.02132	5.83536	5.60582	6.04427	5.99555	6.00452	5.31511	5.73598	5.63845	6.15421	5.99757	6.11903	5.92872	6.12588	5.94698	5.5681	5.48552
D2hgdh	1	93825240	93852348	+	1.86658	1.677	1.2792	1.0406	1.16454	1.1368	1.88281	1.75232	1.46843	1.17662	1.92424	1.79654	1.66614	-0.068746	1.56479	1.54968	2.02297	0.871938	1.98991	0.718176	1.64109	1.40531	1.19379	1.40479
Gal3st2	1	93861344	93876494	+	-4.37187	-4.40105	-4.33518	-4.40623	-4.40759	-4.41059	-4.342	-4.38146	-4.40654	-4.40848	-4.33331	-4.28666	-4.37215	-4.41038	-4.05961	-4.26881	-4.33544	-4.38847	-4.24794	-4.40701	-4.34429	-4.3732	-4.40384	-4.14708
Gm9994	1	93918437	93941239	+	-4.37187	-4.40105	-4.39178	-4.40623	-4.40759	-4.41059	-4.342	-4.38146	-4.3107	-4.40848	-4.33331	-3.88114	-4.37215	-4.41038	-4.39218	-4.36921	-4.28417	-4.38847	-4.24794	-4.40701	-4.34429	-4.3732	-4.26167	-4.40961
Gm6086	1	93990509	94011541	+	-3.75593	-3.25677	-4.39178	-3.82387	-4.3417	-4.09019	-3.00183	-3.09285	-3.93173	-3.44955	-3.95023	-2.06975	-2.66491	-4.41038	-4.00764	-3.62419	-2.87371	-3.95703	-1.88108	-3.70549	-3.41264	-3.40863	-4.26167	-2.6095
Neu4	1	94020493	94028326	+	-4.37187	-4.40105	-4.39178	-4.33398	-4.40759	-4.3026	-4.342	-4.38146	-4.40654	-4.40848	-4.33331	-4.37339	-4.37215	-4.41038	-4.39218	-4.36921	-4.33544	-3.12361	-4.24794	-4.39267	-4.34429	-4.3732	-4.40384	-4.39737
Pdcd1	1	94038307	94052553	-	-4.27413	-2.7228	-3.23063	-3.4607	-4.07158	-1.11929	-4.342	-3.10812	-3.68357	-2.53189	-3.78243	-3.70097	-3.90396	-1.61177	-4.25911	-2.93485	-4.33544	-4.38847	-4.24794	-3.0361	-4.29379	-2.31076	-3.43643	-1.61067
Fam174a	1	95313628	95335284	+	1.99864	2.01993	2.09886	1.72496	2.04406	1.78568	1.73932	1.19677	1.991	1.76577	2.03643	1.70512	1.91209	1.69361	2.02893	1.80561	1.6912	0.915381	2.03485	1.43081	2.02295	1.83842	2.03292	1.7752
St8sia4	1	95587684	95667594	-	-2.28949	-2.16162	-4.39178	-3.96326	-3.97147	-2.85977	-1.26472	-2.19082	-3.50048	-4.32537	-1.25739	-1.57365	-2.65994	-1.02653	-3.37129	-2.91526	-1.51298	-1.22099	-1.29226	-1.24687	-1.19242	-0.666415	-3.94824	-3.12865
Slco4c1	1	96818784	96872171	-	1.40212	1.11222	-0.30242	0.70312	-0.131764	0.212192	2.17746	1.55372	1.16354	0.445478	1.57065	1.08734	1.07949	-0.0487762	0.0767686	0.940694	1.85725	1.02326	1.77143	0.70959	2.26099	1.98207	0.256389	0.881754
Slco6b1	1	96906176	96997577	-	-4.37187	-4.40105	-4.39178	-4.40623	-4.40759	-4.41059	-4.342	-4.38146	-4.40654	-4.40848	-4.33331	-4.37339	-4.37215	-3.95834	-4.39218	-4.36921	-4.33544	-4.38847	-4.24794	-4.40701	-4.34429	-4.3732	-4.40384	-4.40961
Gm6430	1	97024681	97025928	+	-2.18815	-3.25882	-2.92635	-3.0469	-2.98979	-2.96218	-2.86237	-3.18424	-2.39859	-2.9488	-2.97188	-3.11989	-1.88819	-3.46728	-2.72782	-3.18979	-2.99045	-4.07439	-3.58521	-4.39267	-2.86661	-2.85325	-2.31195	-3.88091
Slco6c1	1	97059038	97128253	-	-4.37187	-4.40105	-4.39178	-4.40623	-4.40759	-4.41059	-4.342	-4.38146	-4.40654	-4.40848	-4.33331	-4.37339	-4.37215	-4.41038	-4.39218	-4.36921	-4.33544	-4.38847	-4.24794	-4.40701	-4.34429	-4.3732	-4.40384	-4.40961
D1Ertd622e	1	97643903	97662074	-	2.6081	2.37882	2.15833	2.39455	2.12285	2.56657	2.44391	2.23368	2.35304	2.42528	2.53412	2.5193	2.62976	0.82325	2.17992	2.03916	2.72222	2.69754	2.55064	2.42048	2.54859	2.91618	2.10318	2.02768
Ppip5k2	1	97706048	97770411	-	5.96795	5.94579	4.83779	5.15794	5.05148	5.21627	6.46748	6.33486	5.79363	5.64986	6.23136	6.12546	5.93965	6.14746	5.42199	5.67434	6.43925	6.2759	6.48377	6.29137	6.56234	6.57456	4.79396	4.92072
Gin1	1	97770172	97793709	+	3.18803	3.08236	2.70772	2.88075	2.9062	3.04195	3.41923	3.18998	3.16674	3.10377	3.25592	3.10664	3.4146	3.10607	2.94484	2.87288	3.3897	3.23991	3.17731	3.35328	3.43998	3.38818	2.78705	2.75646
Pam	1	97795114	98095646	-	2.73876	2.8459	2.21406	2.26692	2.44264	2.19878	2.63526	2.75413	2.53382	2.44625	2.57333	3.03427	2.29568	3.93541	2.25253	2.5081	2.86806	2.93892	2.78386	3.22607	2.54615	3.0495	2.35839	2.63754
B230216N24Rik	1	98031116	98057680	-	-2.71975	-3.72054	-4.21284	-4.36349	-4.22531	-4.41059	-2.9486	-2.92406	-3.67861	-4.09455	-2.80844	-4.37339	-4.0818	-3.18911	-3.13636	-4.16618	-2.99125	-2.88185	-2.9533	-4.20999	-3.90719	-3.3174	-4.12143	-3.098
Slco6d1	1	98421124	98516988	+	-4.37187	-4.40105	-4.39178	-4.40623	-4.40759	-4.41059	-4.342	-4.38146	-4.40654	-4.40848	-4.33331	-4.37339	-4.37215	-4.41038	-4.39218	-4.36921	-4.33544	-4.38847	-4.24794	-4.40701	-4.34429	-4.3732	-4.40384	-4.40961
Cntnap5b	1	99772765	100485942	+	-4.37187	-4.40105	-4.39178	-4.40623	-4.40759	-4.41059	-4.342	-4.38146	-4.40654	-4.40848	-3.95023	-4.37339	-4.37215	-3.31983	-4.39218	-4.36921	-4.33544	-4.38847	-4.24794	-4.40701	-4.34429	-4.3732	-4.40384	-4.40961
Cdh20	1	104768529	104995481	+	-4.37187	-3.82386	-3.96696	-3.90788	-4.38384	-4.00237	-4.342	-3.44254	-4.18965	-4.32537	-4.33331	-4.37339	-4.37215	-0.80131	-4.23051	-3.47432	-4.00583	-3.80781	-4.24794	-4.01956	-4.29379	-3.19035	-4.06079	-3.57349
Gm15699	1	104911431	104912333	-	-4.37187	-4.40105	-4.39178	-4.40623	-4.40759	-4.41059	-4.342	-4.38146	-4.40654	-4.40848	-4.33331	-4.37339	-4.37215	-4.41038	-4.39218	-4.36921	-4.33544	-4.38847	-4.24794	-4.40701	-4.34429	-4.3732	-4.40384	-4.40961
Rnf152	1	105276917	105356710	-	0.361143	-0.431001	-0.665781	-0.174	-0.493674	-0.488857	0.168198	0.154856	-0.140622	-0.351916	0.305294	-0.598656	-0.425576	-1.41003	-0.383144	-0.447962	-0.0739614	-0.224209	-0.25292	0.0954423	0.0702112	0.3211	-0.0780867	0.766579
Pign	1	105518422	105659008	-	3.58515	3.76449	3.22046	3.29582	3.22781	3.40107	4.04489	3.93682	3.62406	3.77147	3.68976	3.7899	3.76056	3.61531	3.59492	3.67521	3.68161	3.86596	4.07312	4.00995	3.91874	4.04578	3.14532	3.65386
2310035C23Rik	1	105663861	105755131	+	4.74934	4.99316	4.14933	4.52509	4.26576	4.67025	5.24056	5.2849	4.62014	4.59104	4.98127	5.03125	4.78195	4.93349	4.6265	4.71082	5.11077	5.18138	5.1555	5.03225	5.18937	5.37164	4.13163	5.08768
Tnfrsf11a	1	105780723	105847981	+	-0.767888	-1.1948	-1.60483	-0.391497	-1.14238	-0.321502	-1.30759	-1.04463	-1.16238	-0.978902	-0.337522	-1.26196	-2.83843	-2.3381	-1.21384	-1.84085	-1.22557	-2.30689	-2.09976	-1.24164	-2.38749	-0.870793	-1.19212	0.0830745
Zcchc2	1	105990406	106034074	+	4.86193	4.70927	4.51536	4.6815	4.46478	4.56325	5.1588	4.98617	4.70641	4.56325	4.98842	4.86267	4.67814	3.98899	4.57437	4.5386	5.15868	5.14115	5.16413	5.05843	4.8734	4.86196	4.47902	4.61562
Phlpp1	1	106171752	106394250	+	3.59316	3.255	2.99936	3.44673	3.13047	3.25835	3.54144	3.5503	3.40881	3.3179	3.60349	3.56452	3.24647	2.65495	3.01709	3.20188	3.57903	3.49581	3.87564	3.27063	3.27651	3.20743	3.18977	3.29605
Bcl2	1	106538178	106714274	-	0.385041	-0.476948	-0.508015	-0.795161	-0.325214	-0.484318	-0.126505	-0.00211296	-0.28304	-1.32458	0.243584	0.0793593	0.0856382	0.390105	-0.323198	-1.39498	0.608346	0.39183	0.866736	0.00951362	-1.19661	-0.332402	-0.680181	-0.809307
D630008O14Rik	1	106541943	106575045	+	-4.37187	-4.40105	-4.39178	-4.40623	-4.40759	-4.41059	-4.342	-4.38146	-4.40654	-4.40848	-4.33331	-4.37339	-4.37215	-4.41038	-4.39218	-4.36921	-4.33544	-4.38847	-4.24794	-4.40701	-4.34429	-4.3732	-4.40384	-4.40961
Kdsr	1	106720410	106759742	-	4.80877	4.97255	4.90071	4.67393	4.8272	4.71903	4.6144	4.7004	4.77242	4.59095	4.87255	4.74812	4.66561	4.29325	4.87267	4.72845	4.7049	5.22816	4.71328	4.97595	4.75382	4.88295	4.8123	4.88636
Vps4b	1	106764071	106796728	-	6.14206	6.10878	5.62986	5.76971	5.69174	5.87683	6.31219	6.20129	6.18914	6.07496	6.20268	6.18086	6.15874	6.24134	5.85997	6.10058	6.21265	6.19524	6.30276	6.24381	6.39932	6.42356	5.59809	5.83269
Serpinb5	1	106861173	106883348	+	-3.70549	-2.52627	-3.74047	-3.89742	-3.43613	-3.8216	-4.0394	-3.71402	-3.14088	-0.412369	-4.16551	-2.7028	-4.0818	-4.41038	-2.74961	-4.22816	-4.16029	-2.80953	-4.24794	0.350584	-3.10049	-3.54525	-4.07332	-4.40961
Serpinb12	1	106934449	106957080	+	-4.37187	-4.40105	-4.39178	-4.40623	-4.40759	-4.41059	-4.342	-4.38146	-4.40654	-4.40848	-4.33331	-4.37339	-4.37215	-4.41038	-4.39218	-4.36921	-4.33544	-4.38847	-4.24794	-4.40701	-4.34429	-4.3732	-4.40384	-4.40961
Serpinb13	1	106980984	107001195	+	-4.37187	-4.40105	-4.39178	-4.40623	-4.40759	-4.41059	-4.342	-4.38146	-4.40654	-4.40848	-4.33331	-4.37339	-4.37215	-4.41038	-4.39218	-4.36921	-4.33544	-4.38847	-4.24794	-4.40701	-4.34429	-4.3732	-4.40384	-4.40961
Serpinb3a	1	107045587	107052337	-	-4.37187	-4.40105	-4.39178	-4.40623	-4.40759	-4.41059	-4.342	-4.38146	-4.40654	-4.40848	-4.33331	-4.37339	-4.37215	-4.41038	-4.39218	-4.36921	-4.33544	-4.38847	-4.24794	-4.40701	-4.34429	-4.3732	-4.40384	-4.40961
Serpinb3d	1	107078193	107083480	-	-4.37187	-4.40105	-4.39178	-4.40623	-4.40759	-4.41059	-4.342	-4.38146	-4.40654	-4.40848	-4.33331	-4.37339	-4.37215	-4.41038	-4.39218	-4.36921	-4.33544	-4.38847	-4.24794	-4.40701	-4.34429	-4.3732	-4.40384	-4.40961
Serpinb3b	1	107153940	107278361	-	-4.37187	-4.40105	-4.39178	-4.40623	-4.40759	-4.41059	-4.342	-4.38146	-4.40654	-4.40848	-4.33331	-4.37339	-4.37215	-4.41038	-4.39218	-4.36921	-4.33544	-4.38847	-4.24794	-4.40701	-4.34429	-4.3732	-4.40384	-4.40961
Serpinb3c	1	107271201	107278371	-	-4.37187	-4.40105	-4.39178	-4.40623	-4.40759	-4.41059	-4.342	-4.38146	-4.40654	-4.40848	-4.33331	-4.37339	-4.37215	-3.38919	-4.39218	-4.36921	-4.33544	-4.38847	-4.24794	-4.40701	-4.34429	-4.3732	-4.40384	-4.40961
Serpinb11	1	107361929	107380475	+	-4.37187	-4.40105	-4.39178	-4.40623	-4.40759	-4.41059	-4.342	-4.38146	-4.40654	-4.40848	-4.33331	-4.37339	-4.37215	-4.41038	-4.39218	-4.36921	-4.33544	-4.38847	-4.24794	-4.40701	-4.34429	-4.3732	-4.40384	-4.40961
Gm15391	1	107385200	107387412	-	-4.37187	-4.40105	-4.39178	-4.40623	-4.40759	-4.41059	-4.342	-4.38146	-4.40654	-4.40848	-4.33331	-4.37339	-4.37215	-4.41038	-4.39218	-4.36921	-4.33544	-4.38847	-4.24794	-4.40701	-4.34429	-4.3732	-4.40384	-4.40961
Serpinb7	1	107399655	107452689	+	-4.37187	-4.40105	-4.39178	-4.40623	-4.40759	-4.41059	-4.342	-4.38146	-4.40654	-4.40848	-4.33331	-4.37339	-4.37215	-3.47502	-4.39218	-4.36921	-4.33544	-4.38847	-4.24794	-4.40701	-4.29379	-4.3732	-4.40384	-4.40961
Serpinb2	1	107511423	107535478	+	-4.37187	-4.40105	-4.39178	-4.40623	-4.40759	-4.41059	-3.58076	-4.38146	-4.40654	-4.40848	-4.33331	-3.95863	-4.37215	-4.2508	-4.39218	-4.36921	-4.33544	-4.38847	-4.24794	-4.40701	-4.34429	-4.3732	-4.40384	-4.40961
Serpinb8	1	107590006	107608909	+	-3.20725	-2.01321	-4.10233	-3.97824	-3.97147	-3.11183	-3.34603	-3.21538	-3.68227	-4.24113	-2.09886	-2.80312	-2.8187	-1.56365	-3.69647	-3.56286	-2.12497	-0.57882	-0.874843	-0.279693	-2.52667	-2.66713	-3.74736	-3.92083
Gm15389	1	107687008	107693514	+	-4.37187	-4.40105	-4.39178	-4.17975	-4.40759	-4.35039	-4.342	-4.38146	-4.40654	-4.40848	-4.33331	-4.37339	-4.37215	-1.26375	-4.39218	-4.36921	-4.33544	-4.38847	-4.24794	-4.40701	-4.34429	-4.3732	-4.40384	-4.14708
Cdh7	1	109982431	110140157	+	-4.37187	-4.1002	-4.21284	-3.98295	-4.40759	-4.33969	-3.24878	-4.21884	-3.76789	-4.40848	-4.33331	-3.88114	-3.60364	-2.03239	-3.91796	-4.26881	-3.04463	-4.12189	-4.24794	-3.90251	-3.71468	-3.33764	-4.40384	-4.40961
Cdh19	1	110889195	110977372	-	-4.02596	-3.67965	-4.33518	-4.40623	-4.40759	-4.33969	-4.342	-4.38146	-4.40654	-4.40848	-4.33331	-4.37339	-4.0818	-2.97296	-4.03053	-4.11922	-4.33544	-4.38847	-4.24794	-4.40701	-4.34429	-4.3732	-4.26167	-4.40961
Dsel	1	111858702	111864909	-	2.49619	2.32071	0.919891	1.11653	1.2857	1.77101	2.56845	2.56909	2.19299	1.80542	2.77006	2.52531	2.49944	1.44818	1.51007	1.8686	2.927	2.89375	3.12779	3.27522	2.71283	2.9829	0.687728	2.15246
Cntnap5a	1	115684756	116582026	+	-4.37187	-4.40105	-4.39178	-4.40623	-4.40759	-4.41059	-4.342	-4.38146	-4.40654	-4.40848	-4.33331	-4.37339	-4.37215	-2.76828	-4.39218	-4.36921	-4.33544	-4.38847	-4.24794	-4.30318	-4.34429	-4.3732	-4.40384	-4.40961
AC132379.1	1	116803193	116821850	+	-4.37187	-4.40105	-4.39178	-4.40623	-4.40759	-4.41059	-4.342	-4.38146	-4.40654	-4.40848	-4.33331	-4.37339	-4.37215	-4.41038	-4.39218	-4.36921	-4.33544	-4.38847	-4.24794	-4.40701	-4.34429	-4.3732	-4.40384	-4.40961
Tsn	1	118298517	118311132	-	6.60157	6.5397	6.56219	6.47001	6.59058	6.58783	6.63785	6.4857	6.66782	6.5166	6.6857	6.6266	6.75916	6.41457	6.74019	6.56473	6.75935	6.59084	6.76283	6.66003	6.72156	6.61588	6.5334	6.41028
Mki67ip	1	118321839	118333822	+	6.35753	6.31771	6.45028	6.23196	6.52843	6.48675	6.46576	6.12631	6.53753	6.43728	6.41476	6.25475	6.72634	5.99271	6.60854	6.31565	6.47397	6.39314	6.32296	6.44777	6.72472	6.59276	6.36352	6.26752
Clasp1	1	118389058	118609432	+	5.62444	5.68523	5.12227	5.35794	5.12744	5.39555	5.79607	6.00065	5.44604	5.37549	5.8315	5.83299	5.55229	6.16151	5.2782	5.61923	5.84197	6.03287	5.84739	5.99793	5.67243	5.86453	5.2315	5.51457
2900060B14Rik	1	118458670	118458747	-	-4.37187	-4.40105	-3.96696	-4.40623	-4.40759	-4.41059	-4.342	-4.38146	-4.40654	-4.40848	-4.33331	-4.37339	-4.37215	-4.32402	-4.39218	-4.36921	-4.33544	-4.38847	-4.24794	-4.40701	-4.34429	-4.3732	-4.40384	-4.40961
Tfcp2l1	1	118627945	118685167	+	7.83157	8.0839	7.54293	7.8083	7.41513	7.55667	7.98318	8.72343	7.77344	8.2263	7.93635	8.29317	7.52661	7.71836	7.53806	7.97594	7.87209	7.02973	8.17909	8.07318	7.71414	8.20725	7.52714	7.47686
Gli2	1	118834132	119053619	-	5.76974	5.57886	5.50888	5.79779	5.46095	5.44348	6.05489	6.50597	5.67842	4.31465	5.83976	5.76102	5.57172	5.13903	5.57495	5.91184	5.83503	5.35632	6.00654	5.06443	5.56208	5.67228	5.62691	5.38228
Inhbb	1	119415465	119422248	-	4.09131	3.60218	4.0739	4.15462	3.90564	3.80575	4.70317	5.39913	4.12807	2.86168	4.08593	4.16253	3.99091	3.427	4.2836	4.59944	4.13327	4.38152	3.852	4.45106	4.19784	4.16054	3.97781	2.16891
Ralb	1	119470305	119504794	-	5.33292	5.29066	5.79674	5.55891	5.73334	5.58569	4.90793	4.79598	5.42858	5.80778	5.14178	5.35541	5.00058	5.24497	5.52043	5.1977	4.92737	5.13532	5.125	5.66215	4.94344	4.75515	5.78267	4.82118
Epb4.1l5	1	119545033	119649000	-	4.49124	4.21013	3.97365	4.01854	4.01891	4.02364	4.56773	4.34501	4.30134	4.21293	4.57882	4.59915	4.38376	4.88963	4.18162	4.06499	4.65786	4.40956	4.75192	4.52214	4.38859	4.31594	4.11169	4.37535
Ptpn4	1	119658044	119837613	-	2.82428	3.24082	1.0074	1.77557	1.33051	2.01303	3.93314	3.92574	2.63477	2.44002	3.21227	3.49929	2.864	3.25044	1.89559	2.66025	3.77581	3.76707	3.8454	3.90028	3.86115	3.9722	1.18298	2.03492
Tmem177	1	119907890	119913208	-	3.29166	3.46089	3.69487	3.60319	3.53611	3.67195	3.13303	3.44831	3.53417	3.45552	3.21566	3.34431	3.28022	3.62318	3.47051	3.62946	3.22824	3.03534	3.21907	2.4049	3.12427	3.32797	3.68795	3.87504
Gm101	1	119923341	119997234	-	-3.61683	-4.28173	-3.95018	-4.33398	-3.38103	-4.3365	-4.342	-3.09285	-3.71319	-4.13445	-3.95023	-3.88114	-4.37215	-4.41038	-3.65522	-4.36921	-4.16029	-4.07439	-4.24794	-3.12456	-4.29379	-4.3732	-3.93129	-4.34778
Sctr	1	120006980	120063528	+	-4.37187	-3.75447	-4.21284	-4.40623	-4.22164	-4.03097	-4.342	-4.38146	-4.18965	-4.32423	-3.8961	-4.37339	-4.37215	-4.07285	-3.74312	-3.62583	-4.33544	-4.38847	-4.24794	-4.39267	-4.29379	-4.3732	-3.45187	-4.40961
Tmem37	1	120067377	120074074	-	1.70817	1.54641	2.75176	2.43418	2.54118	2.17701	1.48041	1.65704	2.4004	2.93369	1.82042	1.39986	2.29642	2.05615	2.3301	2.16697	1.63362	0.886869	1.43229	0.77119	1.74056	1.5086	2.60331	1.51017
Dbi	1	120113280	120121078	-	5.80108	5.97338	6.72713	6.58039	6.70754	6.66352	4.96211	5.05756	6.19314	6.35798	5.61657	5.24045	5.863	5.93402	6.4624	6.23931	5.11029	5.25228	5.03722	5.55182	5.43276	5.45836	6.70649	6.173
3110009E18Rik	1	120121187	120188189	+	1.92382	1.35961	1.84394	1.54198	2.00362	1.66819	0.692419	0.852946	1.87024	1.44872	1.71112	0.785503	2.22078	0.14969	2.0173	1.20472	1.68961	0.805797	1.6805	0.837452	1.94329	0.958032	1.95242	0.93354
Steap3	1	120190757	120272705	-	4.59006	4.89332	4.69943	5.13969	4.59011	4.79951	5.05609	5.57431	4.6665	5.01978	4.64513	5.07008	4.70288	4.15832	4.56296	5.37409	4.58988	4.12093	4.68591	4.13629	4.68725	5.16178	4.5618	4.732
C1ql2	1	120340582	120343171	+	-4.37187	-4.01313	-4.39178	-3.51588	-3.68093	-2.62633	-4.0394	-4.38146	-3.6498	-2.67238	-3.36438	-4.37339	-3.90396	-2.20351	-4.39218	-4.11922	-4.28417	0.211086	-3.61603	-1.22851	-4.03215	-3.55633	-3.65391	-4.26187
Marco	1	120474538	120505084	-	-4.37187	-4.40105	-4.39178	-4.40623	-4.40759	-4.41059	-4.342	-4.38146	-4.40654	-4.40848	-4.33331	-3.1539	-4.37215	1.25839	-4.34702	-4.36921	-4.33544	-4.38847	-4.24794	-4.30318	-4.34429	-4.3732	-4.40384	-4.40961
En1	1	120602418	120609296	+	-0.29516	-1.37766	-1.82491	-1.67112	-1.34404	-1.71797	0.0560434	0.124717	-0.567783	-1.18148	0.453469	-0.809005	0.469321	-1.58212	-1.23343	-0.926104	1.37507	1.64579	1.04201	-0.559253	-0.126317	0.355465	-1.36679	-1.48925
Insig2	1	121304353	121332589	-	3.49212	3.59834	3.45957	3.0997	3.46992	3.3765	3.45275	3.46142	3.45128	3.51721	3.55936	3.52921	3.57068	3.33556	3.53349	3.62099	3.4966	3.5643	3.63408	3.77949	3.51926	3.6208	3.34374	3.33535
Ccdc93	1	121431049	121506460	+	4.36785	4.41373	3.85505	4.06349	3.72586	3.86973	4.51231	4.55965	4.17486	4.32262	4.27036	4.42547	4.1351	5.06283	3.93539	4.12501	4.4324	4.79556	4.37212	4.58618	4.44961	4.50082	3.86188	3.8739
Gm15392	1	121489296	121493203	-	-4.37187	-4.40105	-4.39178	-4.40623	-4.40759	-4.41059	-4.342	-4.38146	-4.40654	-4.40848	-4.33331	-4.37339	-4.37215	-4.41038	-4.39218	-4.36921	-4.33544	-4.38847	-4.24794	-4.40701	-4.34429	-4.3732	-4.40384	-4.40961
Htr5b	1	121509842	121528465	-	-2.77458	-1.9762	-3.02691	-2.53933	-2.92962	-0.906441	-2.5354	-1.96009	-2.24876	-1.11344	-2.34483	-1.95236	-2.1107	-1.62115	-2.89483	-1.92539	-2.24359	-1.2252	-2.16831	-2.34585	-1.46601	-1.7364	-2.84594	-1.97306
Ddx18	1	121553835	121567989	-	7.54089	7.30425	7.49906	7.50854	7.64635	7.59556	7.60535	7.22709	7.73606	7.43556	7.62727	7.4824	7.7712	7.46695	7.65374	7.62074	7.64154	7.48255	7.62734	7.542	7.71021	7.56191	7.57831	7.56865
Dpp10	1	123332142	124045559	-	-4.02596	-4.39279	-4.10233	-4.13247	-4.40759	-4.2339	-4.342	-4.38146	-4.40309	-4.32537	-4.33331	-4.37339	-4.37215	-3.46386	-4.39218	-3.66319	-4.33544	-4.12189	-4.24794	-4.20999	-3.79473	-4.3732	-4.26167	-4.05881
Actr3	1	125392905	125435727	-	7.61587	7.43225	7.43562	7.36526	7.47027	7.49387	7.56415	7.27585	7.62127	7.70564	7.62006	7.50639	7.65983	7.56389	7.47328	7.48905	7.65344	7.63502	7.71278	7.70922	7.74741	7.55321	7.45204	7.45496
Slc35f5	1	125561016	125595684	+	3.52982	3.10682	3.35474	3.12219	3.29528	3.14657	3.21473	3.19746	3.36871	3.39284	3.58208	3.4167	3.36264	3.13288	3.30934	2.90582	3.59112	3.21299	3.77338	3.37425	3.30655	3.24558	3.16398	2.81042
Gpr39	1	125676995	125873862	+	-3.33379	-4.01313	-4.21284	-4.17975	-4.15575	-3.92411	-4.342	-3.68967	-3.86517	-3.8201	-4.27917	-3.29404	-4.11287	-3.43049	-3.65229	-3.79361	-3.77432	-3.39396	-3.3894	-3.3415	-4.29379	-2.62503	-4.40384	-4.14708
Lypd1	1	125867622	125913101	-	-1.39257	-1.81663	-1.70611	-1.46505	-1.98487	-0.726482	-1.19229	-1.12936	-2.21798	-2.1362	-2.37154	-0.850301	-0.535946	-0.716069	-2.63101	-2.59238	-0.98425	0.689268	-0.868326	-0.646594	-1.81021	-0.0394432	-1.88667	-1.19961
Nckap5	1	125913620	126830799	-	-1.80623	-1.09294	-3.95727	-2.14696	-3.96896	-3.42335	-0.0410507	0.259032	-2.14617	-1.741	-2.25498	-0.32369	-0.369035	3.47098	-2.91329	-2.07821	-1.32756	-0.252835	-0.639868	-0.190398	-0.693991	-0.280595	-3.07442	-2.47228
Mgat5	1	127204986	127483704	+	1.48179	1.97289	-0.00967218	1.14889	-0.041415	0.827922	2.56179	3.06028	1.53339	2.47789	2.05296	2.04074	1.57459	2.84262	0.640237	1.53821	2.18662	1.68574	2.38241	2.36723	2.3546	2.47408	0.234569	1.10596
Tmem163	1	127486546	127678096	-	-1.70707	-2.65347	-2.17807	-1.86661	-1.67661	-0.694144	-2.72427	-2.39099	-2.74033	-2.34206	-3.66002	-2.99517	-1.94835	-0.978904	-3.7281	-1.6502	-3.43602	-1.96146	-1.87621	-0.683595	-2.75107	-0.771282	-1.92046	-1.76329
Acmsd	1	127729413	127767564	+	-4.37187	-4.40105	-4.28128	-4.33398	-4.40759	-4.3026	-4.342	-4.38146	-4.40654	-4.40848	-4.33331	-4.37339	-4.11287	1.45321	-4.39218	-4.30082	-4.33544	-4.38847	-4.24794	-4.40701	-4.34429	-4.3732	-4.40384	-4.40961
Ccnt2	1	127774164	127808061	+	6.93547	6.79915	6.5342	6.57789	6.49495	6.44251	7.11776	6.91049	6.79568	6.37387	6.90185	6.80024	6.79225	6.96905	6.74561	6.70779	6.97028	6.7062	6.97497	6.77679	6.9801	7.01553	6.52143	6.74333
Ysk4	1	127815271	127840290	-	-4.37187	-4.40105	-4.39178	-4.40623	-4.40759	-4.41059	-4.342	-4.38146	-4.40654	-4.40848	-4.33331	-4.37339	-4.37215	-4.32402	-4.39218	-4.36921	-3.62679	-4.38847	-4.24794	-4.08262	-4.34429	-4.3732	-4.40384	-4.40961
Rab3gap1	1	127868773	127943868	+	5.10104	5.13597	4.96401	4.98924	4.85401	4.98613	5.30441	5.28565	4.98621	4.96902	5.20012	5.2272	5.12799	5.11011	4.98794	5.11182	5.14881	5.37303	5.12667	5.12943	5.27545	5.31744	4.90704	5.05804
Zranb3	1	127954184	128103047	-	5.08411	5.14049	5.0925	5.06846	5.0418	4.98048	5.12053	5.02515	5.00599	4.79136	5.06424	5.02281	5.06397	4.5612	5.07804	5.18214	5.01779	4.7066	5.00084	4.80603	5.07414	5.025	5.10357	5.16419
R3hdm1	1	128103306	128237735	+	6.36033	6.17867	6.2212	6.30118	6.24587	6.22153	6.31837	6.22203	6.35111	5.98592	6.36983	6.26395	6.0862	5.59041	6.18273	6.29274	6.36486	6.15389	6.33214	5.84204	6.20674	6.18405	6.3244	6.47874
Ubxn4	1	128244181	128279377	+	5.70459	5.88795	5.70507	5.81721	5.76589	5.76875	5.62028	5.65505	5.73249	6.26647	5.71046	5.8948	5.74922	5.85095	5.74585	5.77099	5.69008	5.93961	5.70936	6.2543	5.77532	5.83338	5.65487	5.69283
Lct	1	128284756	128328318	-	-2.0443	-2.30296	-2.90366	-1.67379	-2.01764	-3.35813	-3.42313	-2.1437	-3.27499	-0.957063	-3.31545	-2.1855	-3.67842	1.11484	-2.64676	-2.9379	-4.16029	-1.97706	-3.09853	-0.134984	-1.91808	-2.48184	-3.40813	-4.26187
Mcm6	1	128331591	128359656	-	8.20261	8.02879	8.3469	8.15028	8.30381	8.03342	8.11299	8.03287	8.22303	7.79083	8.07606	8.03053	8.10263	7.77082	8.19792	8.13705	8.10538	7.84261	8.16275	7.91216	8.14571	7.86707	8.32633	7.86566
Dars	1	128363708	128417416	-	6.78737	6.73866	6.78535	6.80568	6.8669	6.90283	6.76906	6.30598	6.97799	6.75513	6.6559	6.69118	6.92663	6.44487	6.87916	6.81948	6.67655	6.64141	6.58375	6.79397	6.98121	6.81754	6.7713	6.83146
Cxcr4	1	128588199	128592293	-	-0.00627643	1.3671	0.310794	0.447527	0.248891	1.03786	0.415933	0.740855	-0.12951	0.610344	0.600252	1.56781	-0.0748951	2.46182	-0.0122194	0.360078	0.376731	2.91018	0.426975	1.55441	0.242047	0.753785	-0.122448	0.647301
Thsd7b	1	129273302	130219278	+	-4.37187	-2.24139	-4.28128	-2.33123	-4.3258	-2.30567	-4.0394	-2.81108	-4.34373	-4.32423	-4.33331	-2.29658	-4.0818	-1.07851	-3.67507	-2.36453	-4.33544	-3.3258	-4.24794	-1.60155	-3.98165	-0.98504	-3.73027	-0.675905
Gm16081	1	130269950	130281258	-	-4.37187	-4.40105	-4.39178	-4.40623	-4.40759	-4.41059	-4.342	-4.38146	-4.40654	-4.40848	-4.33331	-4.37339	-4.37215	-4.41038	-4.39218	-4.36921	-4.33544	-4.38847	-4.24794	-4.40701	-4.34429	-4.3732	-4.40384	-4.40961
Daf2	1	130388537	130423009	-	-2.45485	-0.971144	-2.51191	-1.98252	-3.30271	-3.01068	-3.00183	-1.35757	-2.42174	-2.2605	-1.25391	-3.03237	-3.84649	-4.13551	-3.09439	-1.29481	-1.64292	-3.67598	-1.08412	-2.94862	-2.69963	-1.03871	-4.10876	-1.63622
Gm15674	1	130422824	130437914	+	-4.37187	-4.40105	-4.39178	-4.40623	-4.40759	-4.41059	-4.342	-4.38146	-4.40654	-4.40848	-4.33331	-4.37339	-4.37215	-4.41038	-4.39218	-4.36921	-4.33544	-4.38847	-4.24794	-4.40701	-4.34429	-4.3732	-4.40384	-4.40961
Gm15675	1	130429781	130437191	-	-1.45241	-1.79176	-2.74101	-1.69988	-1.8583	-2.16384	-2.73588	-0.628819	-1.67724	-1.38795	-1.32834	-1.2597	-2.54641	-2.95	-1.62767	-2.47024	-1.23385	-1.54054	-2.75659	-0.954578	-1.967	-2.80243	-1.76816	-2.06545
Cd55	1	130439027	130462744	-	1.79175	2.5697	1.33618	1.65803	1.38648	1.5909	2.20617	3.13472	1.74032	1.84706	2.16411	2.28969	1.5703	1.56108	1.48288	2.47197	2.12524	2.26668	2.35879	2.48737	1.88874	2.97029	1.2029	2.49301
Gm16083	1	130462576	130557075	+	-4.37187	-4.23019	-4.39178	-4.40623	-4.40759	-4.41059	-4.342	-4.21884	-4.40654	-4.40848	-4.33331	-4.37339	-4.37215	-4.41038	-4.39218	-4.36921	-4.33544	-4.38847	-4.24794	-4.09184	-4.34429	-4.3732	-4.40384	-4.40961
Zp3r	1	130576713	130629621	-	-3.61683	-4.02139	-3.77098	-3.9107	-4.02334	-3.76966	-4.342	-3.65577	-4.38631	-4.07201	-4.27917	-4.35117	-4.37215	-2.57017	-4.39218	-3.85668	-4.28417	-4.38847	-4.24794	-4.39267	-4.34429	-4.09793	-4.40384	-4.14708
C4bp	1	130634773	130661632	-	-4.37187	-4.40105	-4.39178	-4.36349	-4.38384	-4.41059	-4.342	-4.38146	-4.40654	-4.40848	-4.33331	-4.37339	-4.37215	-4.37672	-4.39218	-4.36921	-4.33544	-4.38847	-4.24794	-4.19677	-3.79473	-4.3732	-4.40384	-4.32502
Pfkfb2	1	130689043	130729253	-	3.78456	3.83699	3.20307	3.28164	3.28548	3.36322	4.28234	4.04552	3.58971	3.99636	4.0064	4.09521	3.71694	3.22004	3.51159	3.3711	3.87924	4.12175	3.96018	4.28234	4.13136	4.02289	3.35451	3.36158
Yod1	1	130717327	130722055	+	1.9027	1.93163	-0.250464	0.455879	0.363805	0.970258	2.39469	2.18907	1.43003	1.21174	2.03129	2.35987	1.52031	1.36744	0.585596	1.10525	2.5294	2.87486	2.75835	2.77833	2.3115	2.5813	0.207476	0.9588
AA986860	1	130731976	130744621	+	0.572239	1.57079	0.0855231	1.0032	-0.191625	1.6597	0.127749	1.25084	0.111193	1.45447	0.822737	1.27732	0.468909	1.82624	-0.090027	0.942395	0.590569	1.94419	1.33527	2.4405	0.227773	1.35007	-0.045915	1.95099
Fcamr	1	130800902	130814740	+	-4.37187	-3.69986	-4.39178	-4.40623	-4.38384	-4.10408	-3.80954	-3.84684	-4.40654	-4.29033	-4.33331	-3.88114	-4.37215	-3.53287	-4.34702	-4.36921	-4.16029	-4.12189	-4.24794	-4.40701	-4.34429	-4.3732	-4.40384	-4.40961
Gm15848	1	130809977	130824084	-	-4.37187	-4.40105	-4.39178	-4.40623	-4.40759	-4.41059	-4.342	-4.38146	-4.40654	-4.40848	-4.33331	-4.37339	-4.37215	-4.41038	-4.39218	-4.36921	-4.33544	-4.38847	-4.24794	-4.40701	-4.34429	-4.3732	-4.40384	-4.40961
Pigr	1	130826684	130852249	+	-4.37187	-4.23019	-4.39178	-4.20472	-4.40759	-4.41059	-3.47864	-4.38146	-4.23033	-4.32423	-4.33331	-4.37339	-3.67842	-1.58906	-4.23444	-4.30082	-3.62679	-3.3258	-4.24794	-3.50959	-3.56463	-4.3732	-4.40384	-4.26927
Faim3	1	130865669	130880790	+	-4.37187	-4.40105	-3.85646	-4.40623	-4.40759	-4.41059	-4.342	-4.38146	-4.38631	-4.40848	-4.33331	-4.37339	-4.37215	-4.37672	-4.39218	-4.36921	-4.33544	-4.38847	-3.61603	-4.09184	-4.17473	-4.3732	-4.25094	-4.40961
Il24	1	130882074	130887454	-	-3.61683	-3.39075	-4.33518	-4.33398	-3.86483	-4.05215	-4.342	-4.38146	-4.09364	-4.38667	-3.31545	-4.35117	-3.37415	-2.70011	-4.39218	-4.36921	-3.04727	-4.12189	-4.24794	-3.7547	-4.02683	-3.39485	-4.25094	-4.40961
Il20	1	130907192	130911296	-	-4.37187	-4.40105	-4.39178	-4.40623	-4.40759	-4.41059	-4.342	-4.38146	-4.40654	-4.40848	-4.33331	-4.37339	-4.37215	-4.40117	-4.39218	-4.36921	-4.33544	-4.38847	-4.24794	-4.40701	-4.34429	-4.3732	-4.40384	-4.40961
Il19	1	130932658	130940073	-	-4.37187	-4.40105	-4.39178	-4.40623	-4.40759	-4.41059	-4.342	-4.06007	-4.40654	-4.40848	-4.33331	-4.37339	-4.37215	-4.35099	-4.39218	-4.36921	-4.33544	-4.38847	-4.24794	-4.28885	-4.34429	-4.3732	-4.40384	-4.40961
Il10	1	131019845	131024974	+	-4.37187	-4.40105	-4.39178	-4.40623	-3.90298	-4.41059	-3.34054	-4.38146	-4.10449	-4.40848	-4.33331	-4.37339	-4.0818	-4.35099	-4.39218	-3.62273	-3.77432	-3.80781	-4.24794	-4.40701	-4.34429	-4.3732	-4.40384	-4.40961
Mapkapk2	1	131053704	131097543	-	4.79527	4.59124	4.90145	4.83704	4.92781	4.98872	4.58887	4.75851	4.73952	5.24776	4.88953	4.92058	4.72464	4.92501	4.67213	4.71453	4.89364	5.47237	5.0308	5.26306	4.74554	4.80894	4.86367	5.04426
Dyrk3	1	131128441	131138234	-	5.56492	6.0878	5.53504	6.0135	5.56411	5.92771	5.68409	6.19613	5.61052	5.6788	5.68592	5.99249	5.64611	5.39848	5.4202	5.99456	5.66777	5.61835	5.62332	5.03509	5.69423	6.20136	5.49097	5.78211
Eif2d	1	131153181	131187658	+	6.79026	6.97731	6.84702	7.02296	6.86614	7.08869	6.68552	6.96751	6.74062	6.85121	6.71141	6.87094	6.79757	7.16488	6.78299	7.05004	6.64507	6.54763	6.7234	6.54801	6.68914	6.87372	6.87616	7.00944
Rassf5	1	131176410	131245258	-	0.755732	0.949775	1.37708	1.31833	1.28444	1.36378	1.24648	0.631775	1.00108	1.35124	0.648277	0.936181	0.898122	-0.262838	1.06995	1.17877	0.460918	1.56555	0.791056	1.03723	0.535181	0.949372	1.2699	1.5043
Ikbke	1	131254343	131279606	-	-0.0200206	0.732481	-0.185537	-0.14589	-0.544548	-0.146874	-0.0576084	0.231145	-0.0699885	0.275505	-0.713615	0.227539	-0.385555	-0.203598	-0.386494	0.174186	-0.261651	-0.093501	-0.0462873	1.11485	0.0392566	0.344752	-0.152567	-0.142682
Srgap2	1	131285251	131527361	-	5.96538	6.52551	5.75722	6.09988	5.66264	5.9722	6.09457	6.45179	5.77096	5.89149	6.16786	6.62844	5.88542	6.23013	5.68674	6.04734	6.0062	6.61358	5.97267	5.15045	5.89725	6.19085	5.72319	5.53953
Fam72a	1	131527903	131539872	+	2.70631	2.79732	2.86517	2.97982	2.98544	2.94312	2.81455	2.90409	2.88723	2.71983	2.95848	2.59588	3.13309	4.03775	3.14035	2.96218	2.81288	2.95946	2.46648	2.21507	3.00585	3.10211	2.99384	2.94344
Avpr1b	1	131599239	131612000	+	-4.37187	-2.17209	-3.78802	-1.71648	-4.02334	-1.4774	-3.27069	-4.21884	-3.86411	-3.16364	-3.19658	-1.27199	-3.0574	-1.91831	-3.84368	-3.85696	-3.04466	0.111529	-4.24794	-4.19566	-2.85303	-3.54525	-3.79492	-2.52405
AC120217.1	1	131632506	131632874	-	-4.37187	-4.40105	-4.39178	-4.36349	-4.40759	-4.41059	-4.342	-3.84684	-4.40654	-4.40848	-4.16551	-3.69449	-4.37215	-4.41038	-4.39218	-4.36921	-4.16029	-4.38847	-4.24794	-4.40701	-4.34429	-4.3732	-4.40384	-4.40961
Ctse	1	131638306	131675503	+	-4.37187	-4.40105	-4.39178	-4.40623	-4.40759	-4.41059	-4.342	-4.38146	-4.40654	-4.40848	-4.33331	-4.35117	-4.37215	-4.26464	-4.39218	-4.36921	-4.28417	-4.38847	-4.24794	-4.2258	-4.34429	-4.3732	-4.40384	-4.40961
5430435G22Rik	1	131688695	131713542	+	-4.27413	-3.15409	-4.39178	-4.40623	-4.3258	-4.27949	-4.342	-4.38146	-4.13633	-3.59869	-4.27917	-3.95863	-4.37215	-4.00959	-4.39218	-4.26881	-3.87982	-4.38847	-2.58644	-4.40701	-4.34429	-4.3732	-4.40384	-4.39737
Slc26a9	1	131744022	131771504	+	-0.481264	-0.461605	-1.76385	-0.919376	-1.63947	-0.863736	0.564438	0.497372	-0.941887	-1.10463	-0.65014	0.569577	-0.328336	-2.23731	-1.81625	-0.222109	-0.0399994	0.745487	-0.297481	1.00714	-0.0281758	-0.216285	-1.69566	-0.521268
Pm20d1	1	131797381	131821473	+	1.53344	2.88126	1.66173	2.26674	1.72045	1.74623	2.38606	2.57336	1.82194	2.64121	2.10978	2.87049	1.91099	3.49631	1.94205	2.51374	2.08808	2.58636	2.05685	2.82185	2.05362	2.5833	1.93438	1.92681
Slc41a1	1	131827493	131848865	+	4.76416	4.75432	4.62865	4.80538	4.54852	4.72021	4.92379	5.23022	4.70643	4.69131	4.71024	4.82202	4.47247	3.75934	4.54866	4.88801	4.80972	4.40457	4.79561	4.53945	4.66735	4.87134	4.69254	4.96937
Rab7l1	1	131867224	131872887	+	1.47475	1.57792	1.83134	1.46962	1.9001	1.5054	1.59545	1.58494	1.83586	2.33521	1.53182	0.97964	1.72893	0.737729	2.02517	1.69141	1.54179	0.144961	0.888044	0.921882	1.35662	1.16427	1.96566	-0.261948
Nucks1	1	131910458	131936321	+	8.41725	8.43657	7.99173	7.9735	7.96984	8.06446	8.60074	8.72662	8.28836	8.16104	8.64698	8.65843	8.41622	8.402	8.28352	8.327	8.56486	8.48774	8.67298	7.83499	8.63181	8.7437	7.92027	8.14272
Slc45a3	1	131962967	131982963	+	1.69336	1.41104	1.71327	1.8753	1.63049	2.07762	1.30823	1.71449	1.64187	1.34501	1.56569	1.28947	1.39164	1.25232	1.5348	1.71224	1.21941	0.452819	0.942347	1.17013	1.17231	2.09424	1.79817	2.52922
Elk4	1	132007607	132032612	+	3.39243	3.26057	3.26185	2.93515	3.19437	3.00319	3.29484	3.25616	3.08939	3.04834	3.28536	3.44587	3.30685	4.36794	3.535	2.95313	3.52868	2.91681	3.58498	3.44274	3.26791	3.23676	3.2583	3.28098
Mfsd4	1	132022806	132068062	-	-2.2625	-3.14648	-1.65688	-2.31675	-2.51887	-3.38056	-3.17799	-3.12116	-2.44135	-2.11567	-3.42739	-3.85771	-3.74637	-0.807799	-2.20791	-2.79134	-3.11646	-4.38847	-3.04361	-2.11975	-3.71749	-2.18596	-2.99678	-3.53385
Cdk18	1	132113550	132139685	-	4.07588	3.99956	4.61968	4.69539	4.56132	4.60312	3.72608	3.88837	4.15992	4.1738	3.94899	3.96149	3.58491	2.21611	4.18805	4.39492	3.65031	2.96986	3.78158	4.0864	3.49382	3.90987	4.68857	5.05979
Lemd1	1	132191436	132257381	+	-1.54175	-3.25495	-0.870177	-1.46645	-0.950483	-1.76453	-2.42167	-3.31796	-1.51461	-2.65612	-2.56798	-1.77571	-1.38598	-1.67406	-1.51285	-2.4354	-1.64243	-2.40821	-2.54381	-2.89063	-2.687	-2.2182	-1.10466	-3.63585
Gm10188	1	132229048	132229767	-	-4.27413	-3.98088	-4.39178	-3.6987	-4.40759	-4.00436	-4.342	-4.38146	-4.40654	-4.32537	-4.33331	-4.35117	-4.37215	-4.41038	-4.23051	-3.27939	-4.28417	-4.07439	-4.24794	-4.39267	-4.34429	-2.99101	-4.40384	-3.49778
Klhdc8a	1	132298626	132307357	+	-1.14188	-3.32926	-1.95505	-1.25991	-1.43052	-1.19972	-1.86091	-3.21538	-1.32532	-1.06151	-2.1189	-2.93121	-1.84891	-2.89151	-1.56783	-1.40376	-1.64401	-0.970583	-3.61603	-2.09035	-2.87125	-2.59015	-1.35415	-3.44336
Nuak2	1	132316126	132333488	+	3.27276	3.45644	3.77166	3.61359	3.63183	3.48796	2.89357	2.98073	3.06728	2.65152	3.08948	3.34046	2.99593	2.71331	3.15175	3.13955	2.72496	3.27447	3.03219	3.18998	2.7763	3.12485	3.71826	3.80441
Tmcc2	1	132356315	132391281	-	3.29337	2.95646	3.61316	3.68867	3.5005	3.28515	2.81347	2.61128	3.09863	2.62916	2.83401	3.04261	2.86651	3.3986	3.05389	2.88609	2.68218	2.91815	2.93092	2.27595	2.61932	2.32759	3.62994	3.42081
Gm15849	1	132381129	132382509	+	-4.37187	-4.40105	-4.39178	-4.40623	-4.40759	-4.41059	-4.342	-4.38146	-4.40654	-4.40848	-4.33331	-4.37339	-4.37215	-4.41038	-4.39218	-4.36921	-4.33544	-4.38847	-4.24794	-4.40701	-4.34429	-4.3732	-4.40384	-4.40961
Dstyk	1	132417453	132466959	+	3.33398	3.1885	3.15044	3.4204	3.02783	2.97664	3.19673	3.89214	3.19612	3.14193	3.3629	3.51333	2.97162	3.68435	2.98672	3.39102	3.11312	3.2143	3.44797	3.488	3.03298	3.37091	3.17335	2.72174
Rbbp5	1	132477367	132505665	+	5.88277	6.03501	5.88001	6.02611	5.8371	5.9225	6.00274	5.99995	5.98794	5.7304	5.95822	6.08222	5.81075	5.80803	5.89648	6.04184	5.97202	5.88942	5.92637	5.75746	5.99345	5.97165	5.84332	5.95513
Tmem81	1	132506230	132508637	+	2.24188	2.15723	3.31351	2.81229	3.1997	2.58598	1.79685	1.84487	2.50935	1.86997	2.23487	2.06737	2.04443	0.573472	3.19651	2.0398	1.8269	1.02733	1.88371	1.29858	1.8337	1.29758	3.20617	2.63229
Cntn2	1	132509425	132542940	-	2.14448	2.19521	2.09454	2.25716	1.87927	2.14438	2.11318	3.05215	2.09191	2.32778	1.97819	2.20454	1.85081	0.0970453	2.00492	2.40259	1.89178	3.43323	2.16095	2.15958	1.55508	2.28272	1.97278	1.12182
Nfasc	1	132564691	132741797	-	2.7666	2.66285	2.69805	2.81673	2.65337	2.61105	2.12814	2.23956	2.51766	1.83367	2.75121	2.64324	2.25266	1.41045	2.56143	2.52597	2.44481	2.80471	2.6581	2.97487	1.80481	2.62338	2.79532	2.68087
Lrrn2	1	132880273	132940005	+	-0.312223	-1.04579	-1.057	-0.601248	-1.0281	-0.926591	0.795961	1.31068	-0.276923	-1.34119	0.265147	0.235561	0.291504	-3.4051	0.432069	0.316531	1.11537	1.25826	1.07209	0.173071	0.386821	-0.156042	-0.568811	-0.875277
Mdm4	1	132989845	133025366	-	6.15243	6.48488	4.54232	5.50195	4.62824	5.0657	6.60054	6.53092	5.77251	5.95881	6.02859	6.40904	5.66853	6.15532	5.02283	5.80007	6.28818	6.5899	6.03712	5.42072	6.42618	6.66795	4.7891	5.44041
Pik3c2b	1	133045667	133108687	+	2.70708	2.66849	2.55136	3.14741	2.52136	2.59254	2.40622	3.07873	2.68288	2.85289	2.49289	2.8684	1.92037	1.32168	2.59191	2.85277	2.41497	2.72887	2.39569	3.27334	2.37599	2.88151	2.80953	3.08992
Ppp1r15b	1	133131143	133139783	+	7.02274	6.86413	6.72339	6.82148	6.61731	6.66429	7.20229	7.22936	6.91188	6.79326	7.07757	7.1094	6.90505	7.14292	6.72032	6.91399	7.14742	7.57511	7.3466	6.97795	7.11417	7.09589	6.56204	6.63083
Plekha6	1	133246097	133303435	+	1.84356	2.84639	2.17553	2.83905	1.95265	2.43409	2.11878	2.69285	1.99844	2.46884	2.02117	2.78316	1.91062	4.4603	1.95905	2.46759	1.90424	3.44206	1.73042	4.35915	1.79684	2.55151	2.25679	2.39873
Golt1a	1	133309823	133323026	+	-4.02596	-4.39279	-4.39178	-4.33398	-4.40759	-4.3967	-4.0394	-4.38146	-4.09364	-4.38667	-4.33331	-4.37339	-3.84233	-4.25552	-4.39218	-4.36921	-4.33544	-4.38847	-4.24794	-3.53083	-3.98165	-4.3732	-4.27434	-4.40961
Kiss1	1	133321875	133329901	+	-3.56915	-2.818	-4.22468	-2.7894	-3.51949	-4.2031	-4.342	-4.21884	-3.64457	-4.38667	-3.95023	-3.29404	-4.11287	-4.36751	-3.35385	-4.22816	-4.28417	-2.05317	-4.24794	-3.88671	-4.34429	-4.3732	-2.85659	-2.72874
Ren1	1	133350510	133360325	+	-2.40611	-1.63569	-3.77098	-2.39535	-1.99595	-3.10531	-2.82994	-2.39796	-1.46191	-0.617386	-3.73378	-2.67739	-2.80442	-3.73718	-2.77345	-3.47432	-3.33486	-3.2554	-2.53517	-0.741761	-3.63334	-3.40863	-2.81791	-4.05884
Etnk2	1	133363572	133380336	+	2.16013	2.43157	2.55917	2.08203	2.44605	2.40092	2.59648	2.43202	2.41979	2.07885	2.42273	2.75021	2.16987	1.06405	2.3232	2.31068	2.48125	2.73715	2.41227	3.92937	2.33266	2.28646	2.49877	1.73786
Sox13	1	133382303	133424377	-	4.86407	4.31831	4.60055	4.66926	4.70251	4.53017	4.93089	4.8595	4.80126	4.43467	5.01103	4.8306	4.82149	4.5572	4.75758	4.73093	5.13199	4.87645	5.03897	4.84187	4.76362	4.56516	4.80534	4.53522
Snrpe	1	133603871	133610291	-	6.31363	6.22856	7.0505	6.65307	7.02484	6.90462	5.62706	5.50102	6.73649	6.6576	6.25703	5.65117	6.7298	6.20825	7.1192	6.59541	5.91421	5.7534	5.67748	6.38674	6.22584	6.24472	6.92561	6.41666
Zc3h11a	1	133619871	133661380	-	7.416	7.57399	7.2386	7.50876	7.25665	7.3835	7.45199	7.52322	7.39709	7.6112	7.51532	7.56285	7.34468	7.64675	7.26784	7.40893	7.39067	7.43798	7.46031	7.44319	7.38067	7.54832	7.25648	7.51626
Zbed6	1	133619940	133661318	-	7.7354	7.87004	7.28037	7.59612	7.29092	7.45641	7.9154	7.90881	7.60998	7.80579	7.82212	7.8734	7.61214	7.86509	7.39283	7.57366	7.82103	7.86775	7.83338	7.90518	7.78321	7.99158	7.29507	7.6773
Lax1	1	133679029	133690108	-	0.392879	-0.440668	0.182231	0.130593	0.110192	-0.182912	0.188719	-0.386823	0.469227	-0.448778	0.44111	-0.352114	0.267384	-1.29803	0.232014	-0.0527012	0.27051	-1.67164	0.244834	0.18971	-0.256113	-1.06173	0.0837583	-0.189393
Gm17678	1	133701639	133701881	-	-4.37187	-4.40105	-4.39178	-4.40623	-4.40759	-4.41059	-4.342	-4.38146	-4.40654	-4.40848	-4.33331	-4.37339	-4.37215	-4.41038	-4.39218	-4.36921	-4.33544	-4.38847	-4.24794	-4.40701	-4.34429	-4.3732	-4.40384	-4.40961
Atp2b4	1	133702674	133801041	-	2.98551	3.24456	2.70403	3.0245	2.53704	2.71573	3.41426	3.7543	2.93137	3.32266	3.28719	3.44736	2.70276	2.07688	2.7744	3.20275	3.23887	3.49121	3.25914	3.94735	3.15655	3.59526	2.54008	3.0507
Optc	1	133897199	133907999	-	-4.10184	-4.35161	-3.53245	-4.40623	-4.40759	-4.41059	-4.342	-4.38146	-4.40654	-4.40848	-4.33331	-4.37339	-4.0818	-4.40117	-4.39218	-4.36921	-4.33544	-4.38847	-4.24794	-3.88671	-4.34429	-4.3732	-4.40384	-4.40961
Gm15851	1	133906531	133914822	+	-4.37187	-4.40105	-4.39178	-4.40623	-4.40759	-4.41059	-4.342	-4.38146	-4.40654	-4.40848	-4.33331	-4.37339	-4.37215	-4.41038	-4.39218	-4.36921	-4.33544	-4.38847	-4.24794	-4.40701	-4.34429	-4.3732	-4.40384	-4.40961
Prelp	1	133910304	133921414	-	-4.37187	-4.28173	-4.39178	-4.40623	-4.40759	-4.41059	-4.342	-3.60676	-4.40654	-4.38667	-4.33331	-4.35117	-4.37215	-4.41038	-4.39218	-4.36921	-4.33544	-4.38847	-4.24794	-4.30318	-4.34429	-4.3732	-4.40384	-4.40961
Fmod	1	134037254	134048277	+	-4.37187	-4.40105	-4.39178	-4.40623	-4.40759	-4.41059	-4.342	-4.38146	-4.40654	-3.41379	-4.33331	-4.37339	-4.37215	-4.41038	-4.39218	-4.36921	-4.33544	-4.38847	-3.58521	-4.19677	-4.34429	-4.3732	-4.40384	-4.3311
Btg2	1	134075170	134079120	-	5.43748	6.46091	5.77471	5.95708	5.66261	6.16267	5.17782	5.52272	5.27413	6.3856	5.45211	6.42361	5.26502	6.05028	5.38936	5.60033	5.24337	6.57312	5.13926	6.82841	5.30655	6.04159	5.65975	6.40623
Gm8618	1	134109368	134109799	+	-3.30727	-3.51033	-1.16919	-2.47199	-1.73802	-2.61793	-4.342	-4.21884	-1.88884	-2.5699	-2.38671	-3.52431	-3.30438	-3.67077	-1.28181	-2.51243	-4.00583	-4.12189	-3.24917	-4.30318	-3.29766	-4.00722	-1.60098	-3.0908
Chit1	1	134111242	134151540	+	-2.89814	-2.37852	-2.70448	-3.21549	-2.40629	-2.58003	-2.58971	-2.00236	-2.64023	-2.11714	-3.10356	-3.16963	-4.37215	-4.23097	-2.65755	-2.99733	-3.6034	-1.56772	-4.24794	-2.74565	-2.32169	-2.76502	-2.39821	-3.75143
Chi3l1	1	134182176	134190181	+	-1.46155	-2.33115	-0.870459	-1.56723	-0.760746	-1.90759	-1.51438	-3.05142	-1.1087	-0.942894	-3.10356	-1.95882	-2.06163	-3.54425	-1.29242	-2.38464	-2.47486	-3.88887	-4.24794	-3.55365	-1.63303	-2.5612	-0.468414	-2.82233
Mybph	1	134193448	134201231	+	-3.5332	-3.21723	-2.23601	-1.79174	-2.23684	-2.76445	-2.82994	-3.30006	-2.09433	-3.45409	-3.73378	-3.95073	-3.45602	-4.12447	-2.1805	-3.58587	-4.16029	-4.38847	-4.24794	-3.32073	-3.86259	-4.3732	-3.10798	-4.31278
Adora1	1	134199223	134235431	-	-3.83918	-2.51852	-3.1641	-2.89349	-3.90495	-1.92574	-3.03794	-3.61157	-1.98878	-0.792811	-3.05067	-2.70878	-1.77224	-4.09595	-3.61383	-3.99801	-3.54074	-0.581132	-2.52935	-2.41793	-1.82684	-2.72838	-3.60519	-3.06365
Myog	1	134290004	134292547	+	-3.08454	-2.26048	-1.76992	-2.45541	-2.21846	-2.97481	-2.41675	-3.5915	-2.60139	-2.73374	-2.76426	-1.52869	-3.84649	-0.737035	-2.53162	-3.47432	-3.77432	-1.85957	-4.24794	-0.636869	-2.15915	-2.62503	-2.39821	-3.13089
Ppfia4	1	134296783	134332928	-	4.55352	4.0723	5.11996	4.69335	4.91307	4.42654	4.29763	3.78793	4.52947	3.99834	4.07647	3.83964	4.19493	2.52884	4.85789	4.09502	4.1137	3.59316	4.00759	3.61224	4.03236	3.4833	5.14857	4.27687
Tmem183a	1	134346097	134361999	-	6.44017	6.47002	6.3618	6.30638	6.44426	6.38962	6.45618	6.36552	6.48681	6.55065	6.4454	6.49187	6.53721	6.62574	6.50141	6.36027	6.5678	6.34951	6.51284	6.51525	6.56793	6.42063	6.36239	6.29676
4933406M09Rik	1	134385940	134390981	+	-4.37187	-4.02139	-4.39178	-4.33398	-4.40759	-4.3089	-3.58076	-2.44667	-3.86411	-4.40848	-4.33331	-3.88114	-3.43342	-4.40117	-4.18535	-4.30082	-2.58883	-4.38847	-4.24794	-4.39267	-4.03215	-3.63596	-4.40384	-4.31886
Cyb5r1	1	134405781	134411740	+	6.98325	6.51174	7.44958	7.22902	7.37174	7.01781	6.64094	6.34921	7.06794	6.59157	6.90206	6.45444	6.75305	5.76691	7.33064	6.87617	6.79774	6.17092	6.66073	5.96744	6.43827	6.23681	7.49513	6.95496
Adipor1	1	134415378	134433351	+	6.91942	6.84566	6.97257	6.95493	6.97137	6.96391	6.8203	6.8549	6.93152	6.87901	6.95916	6.93902	6.76734	6.76893	6.85952	6.9138	6.90741	6.586	6.98859	6.68613	6.81164	6.69003	7.03385	6.92941
Klhl12	1	134455531	134491018	+	5.2998	5.12639	5.2762	5.19851	5.29796	5.24581	5.20442	5.23353	5.24847	5.0503	5.23713	5.22548	5.27544	5.47757	5.35636	5.318	5.21293	5.01738	5.29217	4.98634	5.21831	5.25465	5.2493	5.33072
Rabif	1	134494660	134507882	+	5.13949	5.09999	5.2123	5.10335	5.20963	5.16102	5.23352	5.0432	5.37893	4.97957	5.11059	4.95571	5.16486	4.59378	5.2391	5.18985	5.15534	4.81465	5.06347	4.84579	5.22194	5.0055	5.24861	4.89403
4931440L10Rik	1	134540941	134549682	-	-0.658111	-2.18348	-2.22413	-1.63664	-2.39814	-2.46675	-0.358045	-0.0879974	-1.186	-2.99354	-1.36145	-0.907435	-2.15503	-1.81142	-2.0478	-0.698245	-0.528677	-1.17768	-0.461495	-2.34088	-0.470237	-1.4187	-1.70414	-2.87133
Kdm5b	1	134560171	134632877	+	8.66718	8.83415	8.36011	8.62551	8.2988	8.51682	9.01054	9.20176	8.52602	8.0846	8.69315	9.04813	8.48688	8.08782	8.43309	8.85412	8.69532	8.2808	8.80672	8.22722	8.77216	8.88385	8.44911	8.76463
Syt2	1	134709300	134753149	+	-2.73751	-1.86916	-2.60523	-1.94522	-2.35923	-1.15632	-3.00183	-0.8183	-2.23418	-0.971283	-3.48664	-0.874978	-3.05264	-3.22643	-2.18287	-1.2845	-3.57553	-0.411838	-3.58521	1.14917	-2.68347	-0.698249	-2.62035	-0.738827
Ppp1r12b	1	134754658	134955942	-	2.71237	2.95312	2.28524	2.64736	2.33752	2.44343	2.94395	3.10876	2.49696	2.62099	2.87095	2.97731	2.58808	2.31165	2.60858	2.5371	2.90015	2.82693	2.79252	3.29982	2.65212	2.87821	2.53467	2.97767
Ube2t	1	134962565	134974162	+	4.63034	4.9062	5.49391	5.33551	5.27801	5.45759	3.73861	3.75459	4.78728	4.55082	4.31691	4.19867	4.52226	4.5716	5.18886	4.90217	3.92913	4.00409	3.73182	4.32296	4.19059	4.43818	5.35013	5.67372
Lgr6	1	134986348	135105276	-	-0.577203	-0.251064	-0.729603	-0.256548	-0.596292	-0.312876	-0.555999	0.0946567	-1.03411	0.0822386	-1.08347	-0.306448	-1.23428	-2.8482	-0.966018	-0.248443	-0.0543304	-0.483387	-0.0521061	-1.75263	-0.75351	0.444623	-0.353278	-1.89421
Ptprv	1	135111169	135112306	-	-0.64398	-0.298266	-0.571303	-0.791299	-0.890169	-1.57855	-0.511137	-0.279679	-0.795825	-1.05373	-0.23341	-0.0582762	-1.11291	-2.69389	-1.88869	-0.466477	-0.719679	-0.430646	-1.53197	-1.85009	-0.930037	-2.16836	-0.427042	-2.277
Ptpn7	1	135132725	135145320	+	-0.104251	1.14988	0.550569	0.704747	0.597789	0.170401	0.648009	0.610579	0.551152	0.398963	0.04955	0.71775	0.420361	-1.01316	0.715098	0.431046	-0.127275	0.803826	-0.218327	-1.0692	0.282539	0.168042	0.457206	-0.132599
Arl8a	1	135146824	135156269	+	4.8781	5.20135	5.37532	5.46094	5.31371	5.23729	4.3628	4.71072	4.86298	5.25612	4.81155	5.24767	4.56248	4.48405	4.99689	5.11718	4.49629	4.75692	4.56345	5.36881	4.3438	4.76331	5.42314	5.60902
Gm15445	1	135152963	135153806	+	-4.02596	-3.77845	-4.21284	-4.02539	-4.20928	-4.3967	-4.342	-3.25546	-3.88434	-3.64056	-3.40361	-3.8719	-4.37215	-4.41038	-3.89794	-4.04854	-4.28417	-3.74638	-4.24794	-4.32962	-4.02683	-3.8706	-3.78633	-4.3311
Gpr37l1	1	135160234	135167681	-	-4.10184	-2.40054	-2.27569	-3.03646	-2.86908	-3.68284	-4.342	-3.07801	-3.58633	-3.59068	-3.59949	-3.45848	-2.80442	-4.35099	-3.09991	-3.05208	-4.33544	-4.38847	-3.61603	-4.20999	-4.02683	-4.3732	-1.72406	-3.92083
Gm4204	1	135232045	135233404	+	6.66466	6.5414	6.64494	6.58202	6.59545	6.6456	6.63859	6.33763	6.73183	6.58932	6.75133	6.69071	6.77767	6.42857	6.74765	6.63021	6.66735	6.51927	6.79987	6.75255	6.76248	6.60964	6.6299	6.59121
Elf3	1	135253574	135258472	-	4.73056	4.68041	4.99022	4.85948	4.9216	4.83618	4.35101	4.79283	4.90369	6.27848	4.67629	4.77726	4.58419	3.65271	4.79393	4.88053	4.41133	4.36678	4.71763	4.32835	4.19312	4.42926	4.9712	5.15474
Rnpep	1	135262712	135284084	-	5.08521	5.10307	5.3403	5.4132	5.42136	5.28662	4.65669	4.92271	5.18645	6.02548	5.10071	5.22447	4.91407	5.24809	5.04385	5.17611	4.74109	4.50322	5.02587	5.2432	4.5131	4.76739	5.44731	5.17622
Timm17a	1	135301532	135313778	-	6.01813	6.02952	6.38623	6.14569	6.38565	6.37258	5.8654	5.59302	6.19492	6.03742	6.00482	5.84615	6.29127	5.87636	6.3934	5.99176	5.85217	5.57336	5.60383	5.93945	5.99931	5.96374	6.32059	6.10428
Lmod1	1	135324807	135368065	+	-0.0818629	-0.00122924	-0.331785	-0.00840426	-0.420642	0.163939	-1.51438	0.393982	-0.192954	0.56887	-2.40494	-0.662365	-0.274349	-2.19656	-0.538409	-0.136681	-0.509817	-0.598072	-1.17822	0.0452606	-1.22413	-0.57831	-0.188105	0.202073
Shisa4	1	135371057	135375237	-	1.11502	1.15546	1.37632	0.942454	1.01015	0.888397	0.208041	0.540013	0.717878	1.43955	1.13685	0.915826	0.604576	0.392083	0.693561	0.675329	0.987509	0.225129	0.903521	1.9967	0.646469	0.795529	1.06793	1.10977
Ipo9	1	135382312	135430499	-	6.89799	6.81429	6.50765	6.65019	6.59768	6.59303	7.07318	7.11745	6.83573	6.671	6.98212	7.02419	6.74668	6.41994	6.65569	6.89829	7.06155	6.99678	7.12244	7.01545	6.96369	7.05706	6.62837	6.70384
Nav1	1	135434580	135585355	-	4.79267	4.61968	4.52092	4.66544	4.5155	4.6456	5.20517	5.28054	4.81228	4.81948	4.94599	4.93647	4.68511	3.29796	4.51813	4.88942	5.11018	5.25091	5.08541	5.08237	4.78214	4.8859	4.59209	4.84852
Gm4793	1	135584773	135599950	+	-4.37187	-4.1002	-4.33518	-4.25187	-4.40759	-4.35039	-4.342	-4.06007	-4.40309	-4.32537	-4.33331	-3.69449	-4.37215	-4.41038	-4.39218	-4.36921	-4.33544	-4.38847	-3.61603	-4.28885	-4.34429	-4.00722	-4.40384	-4.40961
Nav1	1	135606447	135688105	-	-1.70245	-1.37046	-3.68733	-2.4641	-3.71704	-3.63437	-0.782403	-0.208425	-1.92778	-1.45175	-3.02369	-1.93965	-2.01246	-4.23097	-3.44184	-1.77214	-0.847672	-1.35224	-1.23735	-1.16174	-0.738506	-0.982227	-3.94381	-2.46675
Csrp1	1	135720061	135752232	+	5.76112	5.70147	5.89252	5.4504	5.8993	5.66286	5.21655	5.31857	5.63511	6.86685	5.68118	5.67255	5.66817	6.19546	5.49905	5.32321	5.49563	5.55605	5.81315	6.42544	5.36745	5.29501	5.68254	4.93611
Phlda3	1	135766119	135769136	+	5.71809	6.3483	6.26303	6.25002	6.0452	6.03866	5.40516	6.01167	5.62636	6.42555	5.72222	6.29426	5.67347	7.04563	5.80463	5.96024	5.5782	6.30455	5.52241	5.15667	5.41652	5.93998	6.1675	6.28918
Tnni1	1	135783065	135810989	+	-2.36761	-1.61284	-0.306164	-0.803151	-0.363539	-1.32375	-1.46686	-3.71402	-1.26835	-2.22295	-2.04531	-2.05372	-1.6016	-2.66484	-1.25045	-2.31137	-2.81316	-3.55882	-3.09853	-2.28341	-2.57661	-3.8706	-1.07687	-1.87012
Lad1	1	135818598	135833341	+	4.01096	3.41857	4.13716	3.66412	4.22427	3.90927	3.60992	3.22975	3.88602	4.20973	4.13421	3.93549	3.68473	4.12895	3.76199	3.76008	4.07995	4.0013	4.05931	3.49361	3.61608	3.70613	4.2128	3.55314
Tnnt2	1	135836386	135852260	+	-2.77458	-3.28276	-2.33861	-2.79921	-2.9652	-3.94416	-3.34603	-3.71402	-2.85188	-2.10293	-3.64099	-4.04976	-4.37215	-3.77486	-2.61851	-3.97817	-3.06568	-3.62492	-3.58521	-3.28704	-3.79473	-4.09793	-3.00478	-3.73188
Pkp1	1	135871395	135919207	-	-3.92822	-3.46368	-3.85098	-2.53933	-3.60872	-2.90024	-4.0394	-2.88507	-3.97825	-2.32937	-3.81256	-2.63314	-4.11287	-4.12447	-3.78535	-4.04854	-4.28417	-3.70131	-3.58521	-0.882118	-3.90719	-2.60442	-3.93129	-4.05881
Igfn1	1	135953578	136006342	-	-4.27413	-4.40105	-4.39178	-4.13701	-4.15942	-4.23171	-4.342	-4.38146	-4.23378	-3.40981	-4.33331	-4.37339	-4.37215	-4.36751	-4.39218	-4.1601	-4.33544	-3.80781	-4.24794	-1.27138	-4.34429	-3.8706	-4.40384	-3.17085
Tmem9	1	136008219	136035030	+	4.29737	4.22231	4.86419	4.6921	4.81476	4.74908	3.81823	3.54296	4.34309	4.85068	4.10172	4.01453	4.34037	4.27117	4.59025	4.30092	3.8681	4.36986	3.91785	4.06721	4.0286	3.85297	4.82188	4.7543
Cacna1s	1	136052750	136119822	+	0.710493	2.96457	0.889441	3.48943	0.874285	3.97777	0.828072	2.56694	1.32358	3.94248	0.536873	2.53271	0.594688	1.77463	1.13169	2.81568	0.811567	2.2748	0.980746	3.1933	0.777011	3.93399	1.00089	4.68757
Gm15850	1	136126178	136131183	-	-4.37187	-4.40105	-4.39178	-4.40623	-4.40759	-4.41059	-4.342	-4.38146	-4.40654	-4.40848	-4.33331	-4.37339	-4.37215	-4.41038	-4.30428	-4.36921	-4.33544	-4.38847	-4.24794	-4.40701	-4.34429	-4.3732	-4.40384	-4.40961
Kif21b	1	136131389	136177998	+	3.71357	2.93532	3.88073	3.85331	3.77156	3.54943	3.52793	3.22912	3.71535	3.3268	3.58833	3.27052	3.26655	1.63085	3.63335	3.41266	3.50051	3.36844	3.56018	3.35755	3.18119	3.40612	3.87511	2.94853
2310006M14Rik	1	136181474	136207097	-	-4.37187	-3.98204	-4.33518	-4.33398	-3.82119	-4.41059	-4.342	-4.38146	-3.99503	-4.01145	-4.27917	-4.28666	-4.37215	-2.1797	-3.75449	-4.26881	-4.16029	-3.38722	-4.24794	-4.40701	-4.29379	-4.3732	-3.91862	-4.34778
5730559C18Rik	1	136213522	136234280	-	4.10001	3.76366	4.24086	4.09236	4.22819	3.80954	4.116	3.81652	4.01283	3.19337	4.28517	3.9151	3.86423	4.34632	3.93398	3.74086	4.22812	4.45671	4.38593	3.73834	3.85661	3.66298	4.18638	3.44662
Gpr25	1	136258914	136260873	-	-4.27413	-3.98204	-3.11374	-2.89374	-3.68046	-2.74276	-4.342	-3.7202	-4.13978	-4.13445	-4.27917	-4.17068	-4.37215	-4.41038	-3.80945	-4.12776	-4.28417	-3.95703	-4.24794	-4.32962	-4.34429	-4.09793	-3.00411	-3.49697
Camsap2	1	136268123	136346104	-	5.01127	5.00342	4.2082	4.55931	4.17306	4.5129	5.28812	5.3666	4.72699	4.8227	5.24341	5.22463	4.93287	4.2702	4.43258	4.84786	5.17852	5.36094	5.30165	5.37831	5.18879	5.49831	4.09126	4.67483
Ddx59	1	136415271	136440158	+	4.14823	4.29995	4.29542	4.26807	4.26162	4.25121	4.02312	3.96942	4.12061	4.13504	3.83309	4.14167	4.07066	4.16517	4.1883	4.27089	3.89221	3.92482	3.84443	4.25937	4.18727	4.02446	4.32622	4.18691
Kif14	1	136467958	136531511	+	5.27381	5.44968	5.00681	5.26585	4.89614	5.36951	5.40295	5.61947	5.1644	5.25597	5.32705	5.51172	5.17949	4.3989	5.13873	5.45154	5.30584	5.08078	5.34553	5.23295	5.23725	5.76943	4.98222	5.87384
Zfp281	1	136624901	136630053	+	6.53569	6.6871	5.61799	5.93364	5.60736	5.9405	7.13074	6.96317	6.46366	6.07056	6.71963	6.91934	6.59969	6.03074	6.11089	6.3936	7.01434	6.93545	7.04573	6.98659	7.10664	7.06751	5.51171	5.90731
Nr5a2	1	136843584	136960427	-	4.8314	5.22106	4.17432	4.74884	4.1751	4.50026	5.38493	5.48061	4.8533	4.46125	5.1158	5.43061	4.81376	4.30684	4.38928	4.99628	5.26738	5.35348	5.53842	5.19368	5.27498	5.4321	4.24496	4.78589
A130050O07Rik	1	137928170	137930273	+	-4.37187	-4.40105	-4.39178	-4.40623	-4.40759	-4.41059	-4.342	-4.38146	-4.40654	-4.40848	-4.33331	-4.37339	-4.37215	-4.41038	-4.39218	-4.36921	-4.33544	-4.38847	-4.24794	-4.40701	-4.34429	-4.3732	-4.40384	-4.40961
Ptprc	1	138062861	138175305	-	-4.02596	-3.92934	-4.39178	-4.40623	-4.40759	-4.33969	-4.342	-4.06007	-4.40654	-4.40848	-4.33331	-3.54805	-4.37215	2.03974	-4.23444	-4.36921	-3.62679	-4.30945	-4.24794	-4.40701	-4.03215	-3.8706	-4.40384	-4.40961
Atp6v1g3	1	138273738	138289460	+	-4.37187	-4.39279	-4.39178	-4.20472	-4.40759	-4.3967	-4.342	-4.21884	-4.3107	-4.40848	-4.33331	-3.8719	-3.90396	-4.32402	-4.23051	-4.36921	-4.33544	-4.38847	-4.24794	-3.07561	-4.29379	-4.3732	-4.40384	-3.47794
Nek7	1	138484714	138619696	-	4.49362	4.39192	3.90366	3.96202	3.86729	3.97309	4.62361	4.50453	4.28396	4.26608	4.53988	4.58337	4.32412	4.27822	3.9486	4.15658	4.52248	4.58472	4.53332	4.69789	4.68497	4.62145	3.88798	4.13541
Lhx9	1	138825186	138848576	-	-2.02338	-2.82024	-2.22492	-1.55635	-2.61017	-2.31705	-0.843255	-0.414456	-1.49471	-0.368833	-2.4333	-2.29514	-0.917421	-1.54039	-1.83371	-2.18454	-1.48213	1.66857	-2.52935	-1.51801	-0.366675	-0.1522	-2.82106	-3.1904
2310009B15Rik	1	138851979	138856854	-	1.20442	1.42005	2.10062	1.97402	2.33274	1.79276	1.20754	1.18923	1.52147	1.85835	0.98119	0.607436	1.05238	0.975838	1.88421	1.79119	0.631601	0.388719	0.506571	0.661233	1.28601	0.637236	1.94823	1.79819
Dennd1b	1	138963436	139176043	+	4.3638	4.3952	3.37666	3.65894	3.59178	3.73216	4.85336	5.10472	4.11884	4.48243	4.46411	4.55583	4.41197	4.38398	3.88453	4.12224	4.65159	4.6468	4.75902	4.67895	4.76721	4.9972	3.40042	3.36234
4930596I21Rik	1	138977657	138979240	+	-4.37187	-4.40105	-4.21284	-4.40623	-4.40759	-4.41059	-4.0394	-4.38146	-4.13448	-4.13445	-4.27917	-4.37339	-3.84233	-4.37672	-4.39218	-4.22816	-4.33544	-4.38847	-4.24794	-4.40701	-4.34429	-4.3732	-4.40384	-4.24651
Crb1	1	139197056	139377100	-	-3.00089	-3.15278	-3.77832	-4.40623	-4.31795	-4.11234	-4.342	-4.38146	-4.24789	-4.38667	-4.27917	-3.88114	-4.11287	-3.40696	-4.14654	-4.36921	-3.49151	-2.79338	-4.24794	-4.08262	-3.98165	-4.09793	-4.40384	-4.34778
Zbtb41	1	139422383	139453005	+	3.96814	3.99683	3.00526	3.12623	2.9236	3.17574	4.45973	4.30595	3.64662	3.60973	4.20504	4.2554	4.05981	3.6236	3.38343	3.49128	4.4213	4.34783	4.53418	4.47604	4.35322	4.49932	2.87817	3.59934
Aspm	1	139454773	139494090	+	6.08953	6.17348	5.28495	5.68751	5.30114	5.66893	6.44754	6.564	5.92903	6.10611	6.22982	6.3149	6.02849	5.49769	5.69028	5.99884	6.28684	6.29125	6.25841	6.40785	6.31888	6.54462	5.32754	5.8319
F13b	1	139501707	139523756	+	-4.37187	-4.1002	-3.91037	-4.33398	-4.16726	-4.20985	-4.0394	-3.97716	-4.23378	-4.40848	-4.27917	-4.35117	-3.55199	1.63804	-4.34702	-4.36921	-3.57553	-4.38847	-3.61603	-4.40701	-4.34429	-4.3732	-4.09042	-4.34778
Cfhr1	1	139547062	139560258	-	-4.37187	-4.40105	-4.39178	-4.40623	-4.40759	-4.41059	-4.342	-4.38146	-4.40654	-4.40848	-4.33331	-4.37339	-4.37215	-4.41038	-4.39218	-4.36921	-4.33544	-4.38847	-4.24794	-4.40701	-4.34429	-4.3732	-4.40384	-4.40961
Cfhr3	1	139593755	139608282	-	-4.37187	-4.40105	-4.39178	-4.40623	-4.40759	-4.41059	-4.342	-4.38146	-4.40654	-4.40848	-4.33331	-4.37339	-4.37215	-4.41038	-4.39218	-4.36921	-4.33544	-4.38847	-4.24794	-4.40701	-4.34429	-4.3732	-4.40384	-4.40961
Gm4788	1	139697635	139781239	-	-4.37187	-4.40105	-4.39178	-4.40623	-4.3258	-4.41059	-4.342	-4.38146	-4.40654	-4.40848	-4.33331	-4.37339	-4.37215	-4.41038	-4.39218	-4.36921	-3.62679	-3.50834	-4.24794	-4.40701	-4.34429	-4.3732	-4.40384	-4.40961
Cfhr2	1	139810293	139858689	-	-4.37187	-4.40105	-4.39178	-4.40623	-4.40759	-4.41059	-4.342	-4.38146	-4.40654	-4.40848	-4.33331	-4.37339	-4.37215	-4.41038	-4.39218	-4.36921	-4.33544	-4.30945	-4.24794	-4.40701	-4.34429	-4.3732	-4.40384	-4.3311
Cfh	1	140085855	140183411	-	-4.10184	-4.39279	-4.33518	-4.33398	-4.24905	-4.3967	-3.13254	-2.93024	-3.88189	-4.15626	-3.95023	-4.35117	-3.31329	-3.65109	-3.869	-3.41971	-4.33544	-4.38847	-4.24794	-3.89994	-4.17473	-2.7378	-4.40384	-2.88877
Kcnt2	1	140246216	140612063	+	0.522463	0.297363	-0.287169	-0.348865	0.271719	-0.0786478	0.663576	-0.983537	0.284502	-0.83649	0.367898	0.15194	0.293413	1.33142	-0.205342	-0.257131	0.630671	-0.0806359	0.555347	-1.81478	0.83566	-0.579904	0.0362119	0.110855
AC110527.1	1	141256568	141257158	-	-4.37187	-4.40105	-4.39178	-4.40623	-4.40759	-4.41059	-4.342	-4.38146	-4.40654	-4.40848	-4.33331	-4.37339	-4.37215	-4.41038	-4.39218	-4.36921	-4.33544	-4.38847	-4.24794	-4.40701	-4.34429	-4.3732	-4.40384	-4.40961
Cdc73	1	143598797	143702893	-	6.10895	6.23326	5.04815	5.40353	5.19587	5.67283	6.65922	6.67764	5.94128	5.97389	6.37022	6.38986	6.3081	5.75473	5.66629	6.03239	6.63252	6.70416	6.69153	6.63234	6.72568	6.86899	5.09536	5.72876
B3galt2	1	143640664	143650406	+	-4.37187	-4.40105	-4.39178	-4.40623	-4.40759	-4.41059	-4.342	-4.38146	-4.40654	-4.40848	-4.33331	-4.37339	-4.37215	-4.13294	-4.39218	-4.36921	-4.33544	-4.38847	-4.24794	-4.40701	-4.34429	-4.3732	-4.40384	-4.40961
Glrx2	1	143739029	143749676	+	3.75101	4.56053	4.0305	4.8291	4.09821	5.50059	3.72316	4.0444	4.02038	4.24226	3.75076	4.35742	4.07943	4.40767	4.26117	4.56833	3.72629	3.98561	3.6126	3.98584	3.72382	5.1102	4.18061	5.70817
Trove2	1	143750790	143777068	-	4.80685	4.87036	3.71811	3.85479	3.76042	4.16766	5.20814	5.01944	4.49553	4.3376	4.88905	4.88854	4.62231	4.22922	4.33114	4.48689	5.11416	5.33476	5.35521	5.11462	5.35793	5.54873	3.53462	4.33793
Uchl5	1	143777278	143807466	+	5.74697	5.83534	6.04713	6.03895	6.07896	6.15728	5.62822	5.34598	6.10085	6.04648	5.78168	5.53923	6.05254	5.71808	6.11345	6.00716	5.57303	5.39429	5.56535	5.82974	5.84154	5.75444	5.9495	5.95659
Rgs2	1	143999338	144004161	-	-1.22397	-0.729351	-0.136125	-0.543579	-0.183068	1.25097	-1.07731	-1.1677	-0.881338	-0.544557	-0.307334	-2.76739	-0.387821	0.101151	-0.315353	-1.16504	-1.93403	3.05297	-0.649413	-0.693722	-1.59519	-0.676574	-0.361163	0.483627
Rgs13	1	144138667	144177372	-	-4.37187	-4.40105	-4.39178	-4.40623	-4.40759	-4.41059	-4.342	-4.38146	-4.40654	-4.40848	-4.33331	-4.37339	-4.37215	-4.41038	-4.39218	-4.36921	-4.33544	-4.38847	-4.24794	-4.40701	-4.34429	-4.3732	-4.40384	-4.40961
Rgs1	1	144243972	144249242	-	-4.37187	-4.40105	-4.39178	-4.40623	-4.40759	-4.41059	-4.342	-4.38146	-4.40654	-4.40848	-4.33331	-4.37339	-4.37215	-4.41038	-4.39218	-4.36921	-4.33544	-4.38847	-4.24794	-4.40701	-4.34429	-4.3732	-4.40384	-4.40961
Rgs18	1	144752683	144775435	-	-4.37187	-4.40105	-4.39178	-4.40623	-4.40759	-4.41059	-4.342	-4.38146	-4.40654	-4.40848	-4.33331	-4.37339	-4.37215	-4.37672	-4.39218	-4.36921	-4.33544	-4.38847	-4.24794	-4.40701	-4.34429	-4.3732	-4.40384	-4.40961
Gm5263	1	146420434	146420874	+	-1.51594	-3.50893	-1.0156	-2.13151	-1.96286	-1.61551	-0.344714	-1.52267	-2.4493	-1.92964	-0.97229	-0.888402	-1.89928	-1.32846	-1.97783	-0.643608	-2.79256	-1.41249	-0.0949838	-2.15916	-1.7894	-1.16494	-1.83933	-1.75371
Fam5c	1	146495629	146902472	+	-4.02596	-4.1002	-4.39178	-3.7693	-4.40759	-3.99701	-4.342	-2.5911	-4.28549	-4.40848	-3.73663	-4.17068	-4.0818	-1.01278	-4.23444	-3.70112	-4.16029	-3.50834	-3.37493	-4.30318	-3.86259	-3.22966	-4.40384	-3.29909
A230059L01Rik	1	146802965	146806022	-	-4.37187	-4.40105	-4.39178	-4.40623	-4.40759	-4.41059	-4.342	-4.38146	-4.40654	-4.40848	-4.33331	-4.37339	-4.37215	-4.41038	-4.39218	-4.36921	-4.33544	-4.38847	-4.24794	-4.40701	-4.34429	-4.3732	-4.40384	-4.40961
Gm15584	1	146809831	146841696	-	-4.37187	-4.40105	-4.39178	-4.40623	-4.40759	-4.41059	-4.342	-4.38146	-4.40654	-4.40848	-4.33331	-4.37339	-4.37215	-4.41038	-4.39218	-4.36921	-4.33544	-4.38847	-4.24794	-4.40701	-4.34429	-4.3732	-4.40384	-4.40961
Gm9931	1	147280758	147281942	-	-4.37187	-4.40105	-4.39178	-4.40623	-4.40759	-4.41059	-4.342	-4.38146	-4.40654	-4.40848	-4.33331	-4.37339	-4.37215	-4.41038	-4.39218	-4.36921	-4.33544	-4.38847	-4.24794	-4.40701	-4.34429	-4.3732	-4.40384	-4.40961
Pla2g4a	1	149829618	149961290	-	-0.13313	0.323384	-0.584504	-0.341488	-0.572071	-0.169062	0.195046	-0.555414	-0.259352	-1.00268	0.551923	0.1267	-0.0370729	1.33153	-0.459887	0.184191	0.0995206	0.109407	0.363595	-1.84174	0.293194	0.518405	-0.55731	-1.94428
Ptgs2	1	150100124	150108010	+	-1.01536	0.417583	-2.62881	-1.22412	-2.43569	-0.711954	0.810202	-0.334778	-0.978595	-2.0508	-0.552233	0.674219	-0.028898	1.61614	-2.10493	-1.23906	0.923256	2.63397	0.651883	0.110474	1.09686	1.76604	-2.44148	-0.225842
Pdc	1	150319417	150333905	+	-4.37187	-4.40105	-4.39178	-4.40623	-4.40759	-4.41059	-4.342	-4.38146	-4.40654	-4.40848	-4.33331	-4.37339	-4.37215	-4.41038	-4.39218	-4.36921	-4.33544	-3.96789	-4.24794	-4.40701	-4.34429	-4.3732	-4.40384	-4.40961
BC003331	1	150361305	150393080	-	3.74548	3.70389	3.53509	3.42438	3.61729	3.55931	3.80172	3.39026	3.83971	3.8714	3.793	3.64178	3.96527	4.05352	3.75764	3.5256	3.76819	3.97244	3.64852	3.75801	4.05919	3.93183	3.55709	3.50139
Tpr	1	150392838	150449935	+	8.00747	8.13916	7.64242	7.77088	7.71145	7.80973	8.19392	8.21328	7.96293	7.93687	8.06285	8.14677	8.00266	7.6522	7.73372	7.89101	8.19881	8.18791	8.11458	8.14982	8.20044	8.2978	7.68316	8.09177
Prg4	1	150449412	150466165	-	-4.37187	-4.40105	-3.22927	-4.08973	-3.88564	-3.87476	-4.342	-3.88281	-3.99503	-4.40848	-4.33331	-4.04976	-4.11287	-4.28115	-4.39218	-4.16618	-4.33544	-3.96789	-4.24794	-4.08262	-4.34429	-4.3732	-3.91584	-4.14708
Hmcn1	1	150563527	150993435	-	-1.1353	-0.611183	-2.58252	-1.04578	-1.85508	-1.0177	-0.146117	-0.41143	-1.00522	-1.25641	-0.425601	-0.783508	-1.65589	2.35111	-1.71698	-1.08205	-0.693552	1.70361	0.147149	-0.269662	-0.684376	0.702071	-2.40106	-0.533113
Gm20631	1	150625265	150783499	+	-4.37187	-4.40105	-4.39178	-4.36349	-4.3417	-4.2339	-4.342	-4.38146	-4.3107	-4.38667	-4.33331	-4.37339	-4.37215	-4.41038	-4.39218	-4.36921	-4.33544	-4.38847	-4.24794	-4.40701	-4.34429	-4.3732	-4.40384	-4.14708
Ivns1abp	1	151344498	151364445	+	7.36763	7.15995	7.04349	7.03275	7.11501	7.09899	7.2007	7.07148	7.3166	7.08331	7.36485	7.10333	7.19789	6.05854	7.11289	7.09977	7.36461	7.2159	7.36285	7.10279	7.29396	7.07667	7.03917	7.26544
1200016B10Rik	1	151367699	151428455	-	4.56574	4.73877	4.63678	4.50576	4.64581	4.67905	4.49726	4.39288	4.58568	4.77384	4.64058	4.64182	4.56147	4.85084	4.77596	4.58953	4.54693	4.42283	4.50089	4.26976	4.74932	4.91977	4.50127	4.68072
1190005F20Rik	1	151428648	151458182	+	4.56328	4.41221	4.48795	4.56421	4.52675	4.56901	4.62371	4.24395	4.55672	4.56307	4.43015	4.53394	4.64397	5.67941	4.64774	4.63563	4.34664	4.20789	4.69617	4.31208	4.51077	4.30833	4.48466	4.62794
Rnf2	1	151469406	151500823	-	6.34825	6.35583	5.82045	5.93241	5.8188	5.94938	6.51392	6.48942	6.23225	6.05415	6.38124	6.36568	6.42001	6.60772	6.09492	6.18468	6.49352	6.36038	6.55757	6.49257	6.66463	6.85103	5.74105	6.00219
Fam129a	1	151571186	151721939	+	4.23643	3.95478	3.85425	3.96631	3.98179	3.95445	4.18823	4.1842	4.26131	4.91119	4.25353	4.03674	4.15349	4.1887	3.88754	3.95931	4.20768	4.29891	4.34573	3.724	4.18529	4.04745	3.87945	3.90464
Edem3	1	151755374	151822328	+	4.99083	5.13016	3.87814	4.47627	4.01316	4.37491	5.5681	5.69525	4.75064	4.80782	5.06485	5.2971	4.91179	5.22907	4.30219	4.76569	5.42392	5.77755	5.37362	5.56509	5.51249	5.7167	3.84133	4.6223
1700025G04Rik	1	151884524	152090320	-	3.11624	2.70426	3.19999	3.08092	3.1855	3.04637	3.11563	2.82393	3.21563	3.00616	3.28599	3.12201	3.16231	2.62629	3.27524	3.09619	3.41495	3.1893	3.31338	2.67776	3.15052	3.20299	3.31322	2.6097
Tsen15	1	152370735	152386688	-	4.06275	3.89469	4.2313	3.87202	4.39656	4.10012	3.65691	3.79187	4.24271	3.81845	3.81815	3.89453	4.22266	5.08543	4.32668	3.89782	3.86773	3.39947	3.89803	3.56104	4.10268	3.89739	4.27971	3.47552
Glt25d2	1	152399830	152510695	+	-4.37187	-4.01313	-4.28128	-3.72656	-4.20928	-4.08155	-4.342	-4.01106	-4.34373	-3.99989	-4.33331	-4.28666	-3.84233	-3.9865	-4.23051	-4.22816	-3.55448	-4.38847	-3.3894	-4.10617	-4.34429	-4.09793	-4.26167	-4.40961
Rgl1	1	152516759	152766351	-	0.599971	0.651083	0.465817	1.0437	0.639577	0.859917	0.947808	0.650279	1.04777	0.920496	0.190539	1.48621	0.863685	3.71074	0.604539	0.614553	0.935581	0.95343	1.03889	2.34818	1.1461	0.978484	0.9259	0.992992
Gm15479	1	152684026	152687501	-	-4.37187	-4.40105	-4.39178	-4.40623	-4.38384	-4.41059	-4.342	-4.38146	-4.40654	-4.40848	-4.33331	-4.37339	-4.37215	-4.41038	-4.39218	-4.36921	-4.33544	-4.38847	-4.24794	-4.40701	-4.34429	-4.3732	-4.40384	-4.40961
Apobec4	1	152750551	152757544	+	-4.37187	-4.40105	-4.39178	-4.40623	-4.40759	-4.41059	-4.342	-4.38146	-4.40654	-4.40848	-4.33331	-4.37339	-4.37215	-4.41038	-4.39218	-4.36921	-4.33544	-4.38847	-4.24794	-4.40701	-4.34429	-4.3732	-4.40384	-4.40961
Arpc5	1	152766542	152775597	+	5.79687	5.55399	5.61874	5.52876	5.70983	5.76424	5.41928	5.20567	5.74134	5.99065	5.7644	5.45736	5.85532	5.48658	5.74066	5.52488	5.61885	5.39531	5.58334	5.70353	5.59443	5.47183	5.6102	5.62529
Ncf2	1	152807890	152836990	+	1.55165	1.47403	1.94546	1.88907	1.98958	1.39399	0.995037	1.3349	1.53466	1.51192	1.03479	0.801314	0.926822	2.61261	1.66474	1.42843	0.683611	-1.16865	0.46039	2.81586	0.860653	0.947847	1.99332	1.62454
Smg7	1	152836996	152902646	-	7.38654	7.44991	7.08928	7.31393	7.01767	7.16767	7.65654	7.72736	7.2697	7.15427	7.55308	7.55611	7.36373	7.30156	7.23087	7.31921	7.5778	7.21031	7.55517	7.42569	7.39264	7.54324	7.10765	7.35497
Nmnat2	1	152955101	153119260	+	4.86139	4.65389	4.94745	4.91657	4.73245	4.76648	4.76895	5.03678	4.76419	4.08491	4.83609	4.83863	4.73543	4.00392	4.82885	4.99782	4.61242	3.34131	4.8533	4.39032	4.62059	4.75506	4.97708	4.74611
Lamc2	1	153122756	153186447	-	3.54433	3.76547	2.72654	3.13386	2.95148	3.13936	3.20191	3.92509	3.1058	2.87426	3.51902	3.68339	3.19265	3.29356	2.76065	3.0528	3.6137	4.09344	3.99736	4.39618	3.08852	4.04733	2.719	1.97578
Lamc1	1	153218922	153332786	-	8.10026	8.18371	7.61788	8.0622	7.6414	7.85262	8.62858	9.11046	8.08736	8.19843	8.2843	8.39359	7.93466	7.24875	7.74899	8.42485	8.39648	8.03373	8.52287	8.1721	8.27031	8.55663	7.71287	8.2922
E330020D12Rik	1	153404827	153408429	-	1.52961	2.719	2.90412	3.20167	2.47871	3.34401	1.76735	1.15926	1.79141	3.06777	1.6297	1.92929	1.76323	3.59407	2.25492	2.34362	1.47905	3.1202	0.495851	2.0692	2.07864	1.3294	2.65703	3.25163
1700012A16Rik	1	153425162	153452574	+	-0.350069	-0.409562	0.416212	0.0339185	0.201767	-0.49927	-0.730932	-1.24836	-0.527988	0.0542522	-0.757427	-1.68313	-0.726055	-3.32209	0.12295	-1.14331	-1.22133	-1.42501	-0.758835	-1.90017	-0.776466	-0.824908	0.330827	-0.0212122
Dhx9	1	153455758	153487660	-	8.46491	8.62531	6.87707	7.65045	7.28343	7.90612	8.96637	9.16895	8.35265	8.3207	8.8598	8.69443	8.57202	8.10381	7.58843	8.21334	9.20539	8.94582	8.95704	8.99801	9.41368	9.35078	7.06271	7.43294
Npl	1	153503016	153549714	-	3.31509	3.46643	4.06636	3.94808	4.06803	3.9509	3.40113	3.67046	3.99197	6.37283	3.10535	3.26296	3.54269	4.61056	3.88192	3.95609	3.06256	2.67722	2.92244	2.88448	3.60913	3.63444	3.92442	2.82465
Rgs8	1	153653025	153697667	+	-2.89814	-3.8799	-3.55625	-3.67465	-2.80072	-3.46404	-4.342	-3.3197	-3.14088	-2.44174	-3.8961	-3.03643	-3.09891	-3.96489	-2.87193	-4.16618	-2.1531	-1.30632	-3.24917	-0.100085	-4.34429	-2.81204	-3.3478	-2.79259
Rgs16	1	153740349	153745468	+	2.46711	2.37685	2.78124	2.62153	2.75267	3.26482	2.35457	1.62156	2.24271	2.22807	2.47115	2.50812	2.44544	3.14818	2.27591	2.38223	2.32054	2.6913	2.08843	2.66126	2.58361	2.56625	2.66548	3.34156
Rnasel	1	153749426	153764221	+	-2.92158	-3.653	-2.30367	-2.54925	-2.78788	-3.45086	-2.4103	-4.38146	-2.2864	-1.7858	-3.91212	-2.48137	-3.33599	0.0703527	-2.91488	-3.41185	-3.68193	-4.07439	-4.24794	-4.19566	-1.72837	-4.3732	-2.05365	-4.06492
Rgsl1	1	153779381	153844142	-	-4.37187	-4.40105	-4.39178	-4.36349	-4.40759	-4.41059	-4.342	-4.38146	-4.40654	-4.40848	-4.33331	-4.37339	-4.37215	-4.41038	-4.39218	-4.36921	-4.33544	-4.38847	-4.24794	-4.09695	-4.34429	-4.3732	-4.40384	-4.40961
5830403L16Rik	1	153849542	153900208	-	-2.55223	-2.58385	-2.98053	-3.19599	-4.12749	-3.21711	-2.36003	-2.63626	-2.67267	-4.18542	-2.65859	-2.46767	-2.68042	-3.35749	-2.72983	-3.85648	-1.72095	-3.07348	-1.40054	-3.30467	-2.1773	-3.04264	-3.21945	-4.23427
Gm5531	1	153874345	153876871	+	-4.37187	-4.40105	-4.39178	-4.40623	-4.40759	-4.41059	-4.342	-4.38146	-4.40654	-4.40848	-4.33331	-4.37339	-4.37215	-4.41038	-4.39218	-4.36921	-4.33544	-4.38847	-4.24794	-4.40701	-4.34429	-4.3732	-4.40384	-4.40961
Teddm1	1	153891646	153893060	+	-4.37187	-4.40105	-4.39178	-4.40623	-4.40759	-4.41059	-4.342	-4.38146	-4.40654	-4.40848	-4.33331	-4.37339	-4.37215	-4.41038	-4.39218	-4.36921	-4.33544	-4.38847	-4.24794	-4.40701	-4.34429	-4.3732	-4.40384	-4.40961
Glul	1	153899944	153909723	+	7.58737	7.89045	7.34899	7.57702	7.43019	7.73239	8.11093	7.90486	7.59043	7.31842	7.74849	7.72176	7.90153	8.00476	7.53495	7.71963	8.02102	8.42788	8.02233	7.3321	8.12406	8.10144	7.341	7.51664
A930039A15Rik	1	153905301	153916910	+	-2.12315	-2.05607	-2.79133	-3.21901	-3.52775	-3.55287	-2.31402	-1.93335	-3.20589	-3.69039	-3.51728	-2.48427	-2.88058	-4.2508	-3.50527	-3.21503	-1.79593	-4.07439	-2.25294	-3.91684	-3.49205	-2.09965	-3.45809	-3.1247
Zfp648	1	154201187	154205674	+	-4.37187	-4.39279	-4.39178	-4.40623	-4.40759	-4.41059	-4.342	-4.38146	-4.40654	-4.09455	-4.33331	-4.37339	-4.37215	-4.41038	-4.39218	-4.36921	-4.33544	-4.38847	-4.24794	-2.57049	-4.34429	-4.3732	-4.40384	-4.40961
Cacna1e	1	154392519	154725920	-	-0.503365	0.525461	-1.80772	-0.963388	-1.80146	-1.24931	1.22405	-0.789809	-1.39011	-0.557361	-0.426107	0.101682	-0.260733	-1.10998	-2.76135	-1.28824	0.304609	0.542587	-1.64869	0.778744	0.579954	-0.966792	-2.02643	-1.40031
Ier5	1	155096367	155099636	-	2.71552	2.79423	2.90891	2.95608	2.86906	3.89102	2.22884	1.67222	2.68301	3.75888	2.62802	2.69153	2.5898	3.39007	2.38417	2.17687	2.45739	4.98252	2.58099	3.25858	2.54091	2.34687	2.90956	3.25057
Mr1	1	155127878	155146780	-	-4.27413	-4.1002	-4.39178	-4.40623	-4.40759	-4.28871	-4.342	-4.38146	-4.3107	-4.40848	-4.33331	-4.35117	-4.37215	-0.0244102	-4.30428	-4.26881	-4.33544	-4.38847	-4.24794	-4.39267	-4.34429	-4.00722	-4.40384	-4.34778
Stx6	1	155158703	155203517	+	4.28237	4.13643	4.53781	4.4486	4.55668	4.41595	4.05061	3.85084	4.34388	3.91317	4.37167	4.25545	4.24082	4.17558	4.46347	4.3662	4.29664	4.23697	4.17859	4.31719	4.18984	4.01961	4.63715	4.51838
BC034090	1	155212474	155232724	-	1.00462	0.983354	1.36537	1.54813	1.48897	1.30686	0.888995	0.971	0.99638	1.04232	1.4	1.60595	0.99087	1.73804	1.14827	1.26548	0.993977	1.13042	0.924503	1.89289	0.71828	1.01841	1.57401	1.07476
Xpr1	1	155275701	155417415	-	4.032	4.16503	3.48488	3.80136	3.37066	3.61502	4.19857	4.50371	3.88626	4.30744	4.02372	4.15045	3.68838	3.90019	3.60408	4.12539	4.00247	4.11991	4.09391	4.19506	3.96864	4.29806	3.49346	3.91064
Gm5532	1	155520173	155527111	-	-4.37187	-4.40105	-4.39178	-4.40623	-4.40759	-4.41059	-4.342	-4.38146	-4.40309	-4.40848	-4.33331	-4.35117	-4.37215	-4.37672	-4.39218	-4.36921	-4.33544	-3.38986	-4.24794	-3.56641	-4.34429	-4.3732	-4.40384	-4.32502
Acbd6	1	155558120	155687233	+	5.16563	4.9766	5.6212	5.3814	5.50378	5.39231	4.92506	4.94135	5.1402	5.0412	4.98137	4.97574	5.0923	5.30851	5.41564	5.13074	5.01644	4.95431	5.1199	4.75161	4.8167	4.72474	5.59096	5.2421
Lhx4	1	155698036	155742120	-	-3.96229	-2.72959	-3.12031	-3.50543	-4.12749	-3.60313	-2.10113	-3.75411	-4.00864	-2.7881	-4.33331	-3.63784	-3.33599	-3.66271	-3.98487	-4.22816	-2.89476	0.423306	-3.61603	-0.480073	-3.61512	-3.33764	-4.40384	-2.28868
Qsox1	1	155778155	155812883	-	2.19546	2.73618	2.61706	2.93137	2.64723	2.87012	2.18815	2.46202	2.47879	3.14592	2.41877	2.6628	2.29061	2.57312	2.30492	2.59817	2.33061	2.42284	2.05676	3.48693	1.82657	2.55032	2.70548	2.9786
Cep350	1	155844966	155972890	-	4.46824	4.63638	3.64639	4.10281	3.59007	4.01453	4.94633	5.00386	4.1488	4.68838	4.35126	4.76279	4.32719	4.68577	3.94454	4.2566	4.59513	5.18929	4.64626	4.93758	4.87265	4.94343	3.62721	4.48823
Tor1aip1	1	156004599	156036480	-	3.42152	3.27006	3.1043	3.0676	3.08349	3.17097	3.47864	3.64785	3.35278	3.40713	3.44809	3.66775	3.65723	5.16188	3.28846	3.16677	3.71218	3.6374	3.78478	3.54085	3.43373	3.49956	2.99881	3.10811
Tor1aip2	1	156035403	156068861	+	6.99714	7.33139	6.68651	6.91005	6.6955	6.94424	7.24515	7.21872	6.95667	7.38685	7.09304	7.29876	7.11397	8.1357	6.66331	7.02116	7.08719	7.75303	7.24924	7.50704	7.22039	7.29117	6.63561	7.08346
Fam163a	1	156075966	156205026	-	-2.35237	-2.54554	-3.61563	-1.19748	-2.51765	-0.947817	-3.3509	-3.09228	-3.04988	-2.81261	-4.02407	-2.71458	-2.44173	-1.13876	-3.7334	-2.65525	-2.78286	-2.71807	-2.58558	-2.96952	-3.59505	-2.80154	-3.06	-1.49376
Tdrd5	1	156255296	156303664	-	2.15949	2.01436	2.42558	1.91253	2.22607	2.28175	1.4652	0.959476	2.06094	2.2047	2.31887	1.87612	1.96683	0.785403	2.10426	1.80289	1.98697	1.68737	2.43835	2.20413	1.61281	2.23044	2.38647	2.57629
Nphs2	1	156310727	156328035	+	-3.83918	-4.40105	-4.39178	-3.98295	-4.40759	-3.78686	-4.342	-4.38146	-4.40654	-3.72367	-3.73663	-4.37339	-4.37215	-4.2508	-4.39218	-4.09352	-4.33544	-4.38847	-4.24794	-4.08262	-4.34429	-4.09793	-4.40384	-3.87241
9430070O13Rik	1	156323509	156421159	-	-2.61315	-2.24565	-3.6312	-2.89388	-3.36179	-2.67045	-2.86237	-1.92034	-2.67267	-2.69779	-2.83338	-2.0684	-1.86476	-0.790634	-2.49469	-2.79228	-2.72076	-2.95824	-3.40235	-0.675786	-2.9188	-3.09779	-2.67272	-2.12315
Gm2000	1	156366040	156366484	+	2.32091	2.25622	4.05538	3.40484	3.8154	3.5211	1.22649	1.01946	2.73353	2.49467	2.37688	1.76596	2.31895	2.26585	3.67242	2.87249	1.80256	2.05614	1.50167	1.45263	2.28778	1.89043	3.99003	2.76937
Soat1	1	156428108	156474328	-	4.97617	4.67903	4.2307	4.16945	4.17056	4.22192	4.82713	4.56672	4.52772	4.99185	5.08374	4.87092	4.72526	4.70965	4.48271	4.23002	5.0359	5.58801	5.23754	5.13259	4.79532	4.88917	4.16991	4.53355
AC114588.1	1	156524092	156526659	+	4.02041	4.02694	3.2544	3.83468	3.35239	3.58964	4.18601	4.0362	3.85269	3.79467	4.07671	4.20668	3.93663	3.72834	3.42106	4.06518	4.10023	4.13078	4.41756	4.0126	4.33427	4.48143	3.48188	3.49759
Abl2	1	156558786	156649568	+	6.23475	6.2333	5.35035	5.56097	5.31042	5.54041	6.89313	6.98564	5.89984	5.7512	6.48611	6.59224	6.17671	6.10863	5.74596	6.00393	6.69181	6.9322	6.78935	6.90695	6.60098	6.81499	5.39725	5.67287
Tor3a	1	156653617	156674356	-	4.13605	3.45586	4.26378	3.84041	4.31729	3.86903	4.27995	3.77815	4.11734	2.54397	4.3839	3.68668	4.7306	4.8658	4.26821	3.84923	4.49923	3.93887	4.08857	3.34245	4.41281	3.80031	4.22284	2.77906
Fam20b	1	156678545	156719001	-	4.75109	4.59748	4.63265	4.61083	4.58707	4.65073	4.86739	4.95134	4.78066	5.01253	4.79782	4.77072	4.77494	4.94491	4.58252	4.7738	4.86898	4.60755	4.90723	4.96204	4.80517	4.95774	4.52934	4.66564
Ralgps2	1	156804166	156939626	-	5.09724	4.66859	5.23435	5.01023	5.17876	4.88816	4.82313	4.33554	5.16337	4.56165	5.1108	4.76586	5.00403	4.80142	5.16045	4.85925	4.96151	4.75733	5.01073	4.64275	4.93871	4.6578	5.23961	5.07826
Angptl1	1	156838562	156861078	+	-4.37187	-4.40105	-4.39178	-4.40623	-4.40759	-4.41059	-4.342	-4.38146	-4.40654	-4.40848	-4.33331	-4.37339	-4.37215	-4.32402	-4.39218	-4.36921	-4.33544	-4.38847	-4.24794	-4.40701	-4.34429	-4.3732	-4.40384	-4.40961
1700057K13Rik	1	157099148	157108680	-	-4.37187	-4.35161	-3.96696	-4.29124	-3.87923	-3.75071	-4.342	-4.06007	-3.96702	-3.65098	-4.33331	-3.88114	-4.11287	-4.25552	-3.72006	-3.88419	-4.33544	-4.38847	-4.24794	-4.20999	-4.34429	-4.3732	-3.45187	-3.7559
Rasal2	1	157135183	157412595	-	4.02489	3.97433	3.08692	3.33921	3.2192	3.25295	4.50498	4.47857	3.72125	3.45511	4.19986	4.25138	3.87027	3.19883	3.43553	3.5558	4.41153	4.41024	4.54479	4.21306	4.32863	4.41357	3.14627	3.4753
2810025M15Rik	1	157412352	157420235	+	5.55897	5.44625	6.32917	5.89539	6.27951	6.00418	5.01253	4.85326	5.74331	5.31584	5.26482	4.97275	5.49489	4.97521	6.09278	5.67453	5.14389	4.87736	5.02508	5.04708	5.28687	4.86973	6.28234	5.9126
BC026585	1	157458580	157489060	+	2.07418	2.18779	2.6394	2.32285	2.43012	2.16658	1.75867	2.36874	2.0814	2.56637	1.45631	2.19668	1.7193	2.20411	2.30336	2.45704	1.4557	1.6713	1.54334	1.85255	1.52797	1.73669	2.33381	2.20985
Gm15486	1	157497875	157511721	-	-4.37187	-4.40105	-4.39178	-4.40623	-4.40759	-4.41059	-4.342	-4.38146	-4.40654	-4.40848	-4.33331	-4.37339	-4.37215	-4.41038	-4.39218	-4.36921	-4.33544	-4.38847	-4.24794	-4.40701	-4.34429	-4.3732	-4.40384	-4.40961
Sec16b	1	157506728	157568425	+	-3.27054	-1.92078	-3.25914	-2.14696	-3.17802	-3.27749	-3.79425	-3.25546	-2.89331	-3.60559	-2.97188	-1.56208	-2.96524	-2.72859	-2.81567	-2.49123	-1.32366	-1.44079	-4.24794	-1.60825	-2.41593	-2.44655	-3.45187	-2.01947
Fam5b	1	158245271	158356260	-	0.124685	0.187168	-0.0690176	0.0144399	-0.315426	0.483041	0.345297	0.117622	-0.118428	-0.749378	0.380433	0.286166	0.104496	0.504011	-0.203695	-0.0437724	0.158678	-0.175101	0.501534	-0.385893	0.613276	0.121184	-0.357788	0.49058
Astn1	1	158362304	158691786	+	-2.02427	-2.0915	-3.57345	-3.42744	-2.66303	-3.34683	-1.26061	-2.81896	-2.49381	-4.13403	-1.62481	-1.59578	-0.956014	-2.21858	-1.96704	-3.00954	-2.19011	-2.09444	-0.166755	-3.0361	-0.954585	-0.978128	-2.54981	-2.30787
Pappa2	1	158711727	158980490	-	-4.37187	-4.40105	-4.39178	-4.40623	-4.40759	-3.72128	-4.342	-4.38146	-4.38631	-4.29033	-4.33331	-4.37339	-4.37215	-1.88092	-4.30428	-4.20043	-4.33544	-4.38847	-4.24794	-3.36836	-4.34429	-4.3732	-4.40384	-4.40961
1600012P17Rik	1	158967701	158980463	-	-4.37187	-4.40105	-4.39178	-4.40623	-4.40759	-4.41059	-4.342	-4.38146	-4.40654	-4.40848	-4.33331	-4.37339	-4.37215	-4.41038	-4.39218	-4.36921	-4.33544	-4.38847	-4.24794	-4.40701	-4.34429	-4.3732	-4.40384	-4.40961
Gm4953	1	159168157	159168642	-	-2.82487	-3.89687	-3.40302	-3.50765	-3.29843	-3.81109	-3.89378	-4.21884	-3.46157	-3.23626	-3.78243	-4.17068	-3.52386	-4.25552	-2.47614	-3.47694	-3.49151	-4.38847	-3.24917	-4.20999	-3.80419	-4.3732	-3.11391	-4.18468
Rfwd2	1	159232326	159347580	+	5.37508	5.23465	5.34911	5.09692	5.46384	5.30526	5.27011	4.97672	5.57347	5.08593	5.37586	5.23688	5.49645	5.57061	5.49035	5.30757	5.27023	4.83303	5.22806	5.13572	5.34859	5.32294	5.33231	5.16227
Gm10530	1	159614749	159684875	+	-4.37187	-4.40105	-4.39178	-4.40623	-4.40759	-4.41059	-4.342	-4.38146	-4.40654	-4.40848	-4.33331	-4.37339	-4.37215	-4.41038	-4.39218	-4.36921	-4.33544	-4.38847	-4.24794	-4.40701	-4.34429	-4.3732	-4.40384	-4.40961
Tnr	1	159737510	159924397	+	-4.37187	-4.40105	-4.39178	-4.40623	-4.40759	-4.41059	-4.342	-4.38146	-4.40654	-4.40848	-4.33331	-4.37339	-4.37215	-3.79393	-4.39218	-4.36921	-4.33544	-4.38847	-4.24794	-4.40701	-4.34429	-4.3732	-4.40384	-4.39737
4930523C07Rik	1	160044384	160078428	+	-3.83884	-3.57204	-3.77832	-2.71731	-4.10325	-3.11194	-3.79425	-4.01106	-3.76329	-3.28864	-4.33331	-3.1965	-3.90396	-2.27651	-3.6231	-3.3388	-4.00583	-2.9333	-3.40235	-2.99971	-2.65132	-3.54525	-4.25094	-3.1247
4930562F07Rik	1	160074735	160077985	-	-4.37187	-4.40105	-4.39178	-4.40623	-4.40759	-4.41059	-4.342	-4.38146	-4.40654	-4.40848	-4.33331	-4.37339	-4.37215	-4.41038	-4.39218	-4.36921	-4.33544	-4.38847	-4.24794	-4.40701	-4.34429	-4.3732	-4.40384	-4.40961
Tnn	1	160085036	160153580	-	-4.02596	-4.40105	-4.09705	-4.40623	-4.40759	-4.20985	-3.56439	-2.9477	-4.11273	-4.38667	-4.27917	-4.37339	-3.84649	-3.04848	-4.34702	-4.29654	-3.57553	-4.12189	-4.24794	-4.39267	-4.34429	-4.3732	-4.40384	-4.40961
Mrps14	1	160195215	160202170	+	5.13157	5.2718	5.69805	5.41613	5.68944	5.56143	4.98062	5.02001	5.39557	5.34535	5.09718	4.89331	5.54369	5.19316	5.68226	5.41748	4.98913	4.95021	4.84299	5.04346	5.32268	5.15337	5.58896	5.22258
Cacybp	1	160202367	160212892	-	7.99689	7.90285	8.12429	7.97474	8.16521	8.1038	7.99568	7.35551	8.2261	7.83572	7.92497	7.74735	8.32859	8.02085	8.34228	8.04683	7.97477	7.61443	7.82724	7.76883	8.31133	7.9708	8.01074	7.77964
Rabgap1l	1	160219174	160792938	-	2.92552	2.57344	2.06432	1.75758	1.96857	2.05124	3.25809	2.72377	2.59862	2.19039	3.02584	2.88763	2.71811	4.99249	2.10895	2.42094	3.00944	2.6395	3.25667	2.9291	3.14621	3.32338	1.74368	2.30243
Gm6177	1	160893120	160893584	+	-4.27413	-3.68119	-2.25673	0.881656	-1.12751	-2.76116	-4.342	-4.38146	-2.88923	-1.22185	-0.992981	-4.17068	-3.82253	-1.78397	-0.958695	0.235737	-3.87982	-4.38847	-4.24794	-4.40701	-4.02683	-4.3732	-0.064784	-0.974086
Rc3h1	1	160906418	160974978	+	5.01852	5.14157	4.32153	4.51404	4.21744	4.63732	5.42658	5.66061	4.68248	5.00552	5.2179	5.38684	5.00742	5.20407	4.64649	4.83712	5.34943	5.41414	5.48973	5.73367	5.29869	5.55147	4.25313	4.95432
Serpinc1	1	160978606	161003010	+	-4.10184	-2.99161	-4.33518	-3.09203	-3.81816	-3.18272	-3.3509	-3.7202	-3.14088	-2.54349	-3.78243	-2.49562	-3.62457	-2.65711	-3.09312	-2.97139	-4.00583	-3.65381	-3.40235	-3.57876	-4.03215	-3.91123	-3.93129	-2.27887
Zbtb37	1	161008794	161034849	-	2.00372	1.82825	0.48753	0.472428	0.605959	0.319533	2.97505	2.78382	1.57594	1.67073	2.24122	2.1687	1.97001	1.61405	1.10271	1.16536	2.759	2.2279	2.51171	2.38891	2.65219	2.57048	0.377424	1.01065
Gas5	1	161034422	161038539	+	7.30916	7.01724	7.74544	7.49993	7.81139	7.58545	6.76073	6.32499	7.59184	7.4865	7.06903	6.68823	7.18678	6.1507	7.73369	7.20591	7.04781	6.43506	6.90447	6.75537	6.76839	6.60994	7.68291	7.45703
Dars2	1	161040601	161070658	-	5.26131	5.18807	5.15886	5.23583	5.16418	5.34083	5.17479	4.91413	5.2548	5.02458	5.12026	5.15062	5.24772	4.5862	5.16448	5.20337	5.04714	4.92986	4.97513	4.81354	5.23905	5.14172	5.12732	5.28941
Cenpl	1	161070767	161086724	+	3.84822	3.90117	3.69082	3.54352	3.57814	3.78766	3.93154	4.02405	3.74062	3.86412	3.95732	4.07027	3.98067	4.20255	3.89982	3.77041	3.94254	3.93251	3.9586	3.92337	3.86992	3.99358	3.58302	3.80424
Klhl20	1	161088375	161131511	-	4.31522	4.49756	3.73144	4.00248	3.75082	3.92317	4.44726	4.48971	4.15311	4.19869	4.40147	4.4693	4.25739	4.29507	3.89817	4.12604	4.35913	4.36849	4.41354	4.35851	4.56982	4.5887	3.64772	3.98528
Ankrd45	1	161142691	161169106	+	2.23568	2.69268	1.10272	1.77654	1.553	1.59538	3.03955	3.85719	2.03539	1.90066	2.4235	3.15665	2.52218	1.9539	1.84726	2.62424	2.77587	3.17901	2.75991	2.55592	3.23542	3.05474	1.26775	1.62489
4930469G21Rik	1	161154558	161159314	-	-4.37187	-4.40105	-4.39178	-4.40623	-4.40759	-4.41059	-4.342	-4.38146	-4.40654	-4.40848	-4.33331	-4.37339	-4.37215	-4.41038	-4.39218	-4.36921	-4.33544	-4.38847	-4.24794	-4.40701	-4.34429	-4.3732	-4.40384	-4.40961
Prdx6	1	161240112	161251219	-	8.34061	8.47705	8.509	8.5319	8.5437	8.51329	8.15428	8.00161	8.46264	8.29878	8.41854	8.46827	8.41852	7.76452	8.46949	8.38619	8.28189	8.03795	8.30043	8.60473	8.18916	8.22438	8.59479	8.78687
Tnfsf4	1	161395409	161418410	+	-4.10184	-3.98204	-4.39178	-4.03486	-4.04784	-4.02135	-4.342	-4.38146	-4.40654	-3.703	-4.33331	-3.21058	-4.37215	-3.68732	-3.78535	-3.85668	-3.4306	-3.70394	-4.24794	-2.15057	-4.34429	-3.32564	-3.91584	-4.40961
Tnfsf18	1	161494655	161505290	+	-3.70549	-4.40105	-3.85098	-4.36349	-3.96363	-4.11234	-4.342	-4.38146	-4.13793	-4.20608	-4.27917	-4.37339	-4.37215	-3.24091	-4.14654	-4.36921	-4.33544	-3.95703	-4.24794	-3.76169	-4.34429	-4.3732	-3.93129	-4.40961
Fasl	1	161780691	161788495	-	-4.37187	-3.50879	-4.21284	-4.09894	-4.22531	-4.41059	-4.342	-3.42623	-4.04276	-3.2652	-4.33331	-4.37339	-3.90396	-4.03812	-4.39218	-3.99132	-4.33544	-4.38847	-4.24794	-4.20999	-4.34429	-4.3732	-4.27434	-3.98823
AI848100	1	161816112	161876661	-	5.08772	5.08419	4.53709	4.5188	4.48344	4.61273	5.46744	5.5463	4.92494	5.25457	5.16818	5.22349	5.03179	5.48953	4.86606	4.93589	5.30274	5.31733	5.36979	5.41019	5.34718	5.64009	4.42069	4.86034
4930558K02Rik	1	161942086	161979636	-	-4.37187	-4.39279	-4.39178	-4.40623	-4.40759	-4.41059	-4.342	-4.38146	-4.40654	-4.40848	-4.33331	-4.37339	-4.37215	-4.32402	-4.39218	-4.36921	-4.33544	-4.38847	-4.24794	-4.40701	-4.29379	-4.3732	-4.40384	-4.40961
Pigc	1	161969186	162027106	+	2.66033	2.47005	2.56404	2.47981	2.57834	2.35428	2.42812	2.40579	2.57535	2.72835	2.42177	2.48844	2.61372	2.889	2.58606	2.39993	2.08488	2.61032	2.32009	2.84629	2.54019	2.50805	2.52256	2.3903
Dnm3	1	161982453	162478034	-	-4.10184	-1.46554	-3.30454	-1.80886	-3.90558	-2.88673	-3.27069	-2.92807	-3.06055	-3.1424	-3.81256	-2.32025	-3.09891	2.53029	-2.6634	-3.70374	-3.27613	-1.75259	-1.01503	-3.00658	-1.98423	-2.72838	-2.57868	-1.75112
2810442N19Rik	1	162004969	162016494	+	-4.37187	-4.40105	-4.39178	-4.40623	-4.40759	-4.3967	-4.342	-4.38146	-4.40654	-4.40848	-4.33331	-4.37339	-4.37215	-4.41038	-4.39218	-4.36921	-4.33544	-4.38847	-4.24794	-4.40701	-4.34429	-4.3732	-4.40384	-4.40961
Dnm3os	1	162217623	162225550	+	-4.37187	-4.40105	-4.39178	-4.40623	-4.40759	-4.41059	-4.342	-4.38146	-4.40654	-4.40848	-4.33331	-4.37339	-4.37215	-3.79541	-4.39218	-4.36921	-4.33544	-4.38847	-4.24794	-4.40701	-4.34429	-4.3732	-4.40384	-4.40961
Gm10176	1	162477680	162479943	+	-4.37187	-4.40105	-4.39178	-4.40623	-4.40759	-4.41059	-4.342	-4.38146	-4.40654	-4.40848	-4.33331	-4.37339	-4.37215	-4.41038	-4.39218	-4.36921	-4.33544	-4.38847	-4.24794	-4.40701	-4.34429	-4.3732	-4.40384	-4.40961
Mettl13	1	162532127	162548551	-	5.09547	5.08433	4.91063	4.85457	4.96532	4.9336	5.3885	5.43018	5.02279	5.03226	5.29382	5.24539	5.30041	5.47461	5.04317	5.12783	5.35293	5.62046	5.44793	5.29699	5.36527	5.29004	4.99146	5.08546
Vamp4	1	162570515	162599084	+	2.57529	2.51019	2.67667	2.45257	2.63001	2.4945	2.11454	2.27215	2.71269	2.16268	2.48529	2.18513	2.45639	1.63666	2.68253	2.24504	2.36943	2.15041	2.62137	2.2432	2.31584	2.44155	2.58654	2.82181
Gm5705	1	162628357	162629067	-	-4.37187	-4.40105	-4.39178	-4.40623	-4.40759	-4.41059	-4.342	-3.81454	-4.40309	-4.40848	-4.33331	-4.35117	-4.37215	-4.16445	-4.39218	-4.26881	-4.16029	-4.38847	-4.24794	-4.40701	-4.34429	-4.3732	-4.40384	-4.05633
Myoc	1	162639150	162649693	+	-4.37187	-4.40105	-4.39178	-4.40623	-4.22531	-4.41059	-4.342	-4.38146	-4.40654	-4.38667	-4.33331	-4.37339	-4.37215	-4.16917	-4.05961	-4.36921	-4.33544	-4.38847	-4.24794	-4.40701	-4.34429	-4.3732	-4.40384	-4.40961
7420461P10Rik	1	162647203	162658173	-	-4.37187	-4.40105	-4.39178	-4.40623	-4.40759	-4.41059	-4.0394	-3.84684	-4.40654	-4.29033	-4.33331	-4.37339	-4.37215	-3.91932	-4.39218	-4.36921	-4.33544	-4.38847	-4.24794	-4.40701	-4.34429	-4.3732	-4.40384	-4.3311
Prrc2c	1	162673402	162740495	-	8.03584	8.08413	6.13791	7.2086	6.24028	6.94815	8.93567	9.08892	7.63513	7.57756	8.30344	8.55122	7.72267	7.7858	6.4494	7.69446	8.77111	8.67602	8.77648	8.55499	8.58049	8.86647	6.38704	7.32861
Fmo4	1	162793883	162813972	-	-4.37187	-3.71228	-4.39178	-4.33398	-4.3417	-3.89122	-4.342	-4.38146	-3.82153	-4.38667	-4.27917	-4.35117	-4.11287	0.21522	-4.39218	-3.76588	-4.33544	-4.30945	-3.37493	-4.09695	-4.02683	-3.77936	-4.27434	-3.2876
Fmo1	1	162829561	162866548	-	-4.37187	-3.85396	-3.9181	-3.42744	-3.73241	-4.3967	-3.34603	-3.71885	-4.38631	-3.99989	-3.40254	-4.35117	-4.11287	-3.71232	-3.39142	-3.61338	-4.28417	-4.38847	-4.24794	-4.20999	-4.34429	-3.09779	-4.13216	-4.39737
Fmo2	1	162874317	162898726	-	-4.37187	-4.02139	-4.39178	-4.40623	-4.40759	-4.35039	-4.342	-4.38146	-4.40654	-4.40848	-4.33331	-4.37339	-4.37215	-3.918	-4.39218	-4.36921	-4.33544	-4.38847	-4.24794	-4.40701	-4.34429	-4.3732	-4.40384	-4.40961
AC117767.1	1	162916551	162937225	-	-4.37187	-4.40105	-4.39178	-4.40623	-4.40759	-4.41059	-4.342	-4.38146	-4.40654	-4.40848	-4.33331	-4.37339	-4.37215	-1.85988	-4.39218	-4.36921	-4.33544	-4.38847	-4.24794	-4.40701	-4.34429	-4.3732	-4.40384	-4.40961
Fmo3	1	162953802	162984528	-	-4.37187	-4.40105	-4.39178	-4.40623	-4.40759	-4.2339	-4.0394	-4.38146	-4.40654	-4.40848	-4.33331	-4.37339	-4.37215	2.00939	-4.39218	-4.36921	-4.33544	-4.38847	-4.24794	-4.40701	-3.79473	-4.3732	-4.40384	-4.40961
4921528O07Rik	1	163024302	163085670	-	-4.37187	-4.40105	-4.39178	-4.40623	-4.40759	-4.41059	-4.342	-4.38146	-4.40654	-4.40848	-4.33331	-4.37339	-4.37215	-3.57887	-4.39218	-4.36921	-4.33544	-4.38847	-4.24794	-4.40701	-4.34429	-4.3732	-4.40384	-4.40961
Prrx1	1	163245116	163313710	-	-4.37187	-4.40105	-4.39178	-4.25187	-4.40759	-4.3659	-4.342	-3.58884	-4.40654	-3.93515	-4.33331	-4.37339	-4.0818	-2.56051	-4.16309	-4.36921	-3.87982	-1.53193	-4.24794	-2.45001	-4.34429	-4.00722	-4.40384	-4.40961
Gm20471	1	163280356	163287045	+	-4.37187	-4.40105	-4.39178	-4.40623	-4.40759	-4.41059	-4.342	-4.38146	-4.40654	-4.40848	-4.33331	-4.37339	-4.37215	-4.41038	-4.39218	-4.36921	-4.33544	-4.38847	-4.24794	-4.40701	-4.34429	-4.3732	-4.40384	-4.40961
Gorab	1	163384909	163403641	-	3.18491	3.50579	2.8643	2.898	2.83457	3.11369	3.5775	3.29908	3.29314	3.13543	3.43921	3.50147	3.36391	4.25512	2.93009	3.25906	3.50163	3.63716	3.36094	3.73941	3.84588	3.83665	2.69821	3.13321
Mettl11b	1	163702257	163725232	-	-4.37187	-4.40105	-4.39178	-4.40623	-4.40759	-4.41059	-4.342	-4.21884	-4.40654	-4.40848	-4.33331	-4.37339	-4.37215	-4.41038	-4.39218	-4.36921	-4.33544	-4.38847	-4.24794	-4.40701	-4.34429	-4.3732	-4.40384	-4.3311
Kifap3	1	163779583	163917109	+	5.39168	5.41176	5.19273	5.28957	5.21485	5.32888	5.54418	5.41208	5.43729	5.58575	5.45055	5.56485	5.44915	5.11002	5.42025	5.39522	5.44129	5.62847	5.50895	5.38956	5.54645	5.6597	5.18535	5.31592
Scyl3	1	163929100	163955126	+	4.08147	3.9894	3.728	4.12588	3.92026	4.0006	3.91303	3.88363	3.99184	4.1481	4.07794	4.05214	3.91183	3.57886	3.84224	4.06283	4.01265	3.9792	4.06178	3.93124	3.99059	4.04286	3.9333	4.45099
BC055324	1	163945993	163994796	-	5.89132	5.91321	5.92498	5.75827	5.92228	5.81482	5.96191	5.96387	5.96228	5.68722	5.94555	5.84987	5.94884	5.35354	6.11313	6.09644	6.04911	5.76521	5.86285	5.58009	6.07974	5.99683	5.91656	5.84613
2810422O20Rik	1	163994889	163997243	+	2.90445	3.13671	3.44171	3.28383	3.45114	3.2968	3.26744	2.91453	3.40679	3.27928	3.10316	3.01347	3.42542	2.24896	3.58695	3.31531	3.04217	2.82137	3.16531	2.81667	3.36241	2.96131	3.42013	2.96297
Sele	1	164048234	164057677	+	-4.37187	-4.39279	-4.39178	-4.40623	-4.40759	-4.35039	-3.34054	-4.38146	-4.38631	-4.40848	-4.33331	-4.35117	-4.37215	-2.80199	-4.39218	-4.36921	-4.33544	-4.38847	-4.24794	-4.13261	-4.34429	-4.3732	-4.40384	-4.40961
Sell	1	164062076	164080785	+	-4.37187	-3.86222	-4.39178	-4.40623	-4.40759	-4.41059	-4.0394	-3.49315	-4.40654	-4.40848	-4.33331	-3.95863	-4.37215	-4.12373	-4.39218	-3.62273	-4.33544	-4.38847	-4.24794	-4.40701	-4.34429	-3.91123	-4.40384	-4.40961
Selp	1	164115264	164150026	+	-2.75498	-2.77888	-4.06571	-3.59604	-3.54323	-3.14225	-3.79425	-2.64712	-3.40968	-4.20608	-4.02407	-3.04428	-3.41915	-1.99829	-4.39218	-3.77443	-3.77432	-2.38055	-4.24794	-3.72785	-4.29379	-2.50052	-3.22774	-3.11714
Gm16587	1	164143432	164146366	-	-4.37187	-4.40105	-4.39178	-4.40623	-4.40759	-4.41059	-4.342	-4.38146	-4.40654	-4.40848	-4.33331	-4.37339	-4.37215	-4.41038	-4.39218	-4.36921	-4.33544	-4.38847	-4.24794	-4.40701	-4.34429	-4.3732	-4.40384	-4.40961
Gm16548	1	164148591	164152217	-	-4.37187	-4.40105	-4.33518	-4.40623	-4.40759	-4.41059	-4.342	-4.38146	-4.34373	-4.32423	-4.33331	-4.37339	-4.11287	-4.25552	-4.0757	-4.30082	-4.33544	-4.30945	-4.24794	-4.39267	-4.34429	-4.3732	-4.40384	-4.40961
F5	1	164151838	164220277	+	0.311239	0.698677	-0.732904	-1.27191	-0.649441	-0.772305	-0.026986	1.12151	-0.209945	0.234081	0.840418	0.945868	-0.210698	-0.109344	-1.51299	0.050361	0.419542	0.556539	1.17264	2.02234	-0.332357	0.898371	-1.10169	0.146488
Slc19a2	1	164249046	164265385	+	5.86878	6.38348	5.78161	5.91182	5.70651	5.78097	6.03503	6.53253	5.82239	5.99129	6.01316	6.52223	5.79814	6.67071	5.76861	6.06827	5.9857	6.53047	6.10267	6.89179	5.98246	6.39021	5.66011	5.95489
4930455F23Rik	1	164275585	164287847	+	2.0646	2.04222	2.49916	2.41114	2.54514	2.31568	2.00782	1.82161	2.32764	2.57792	1.79936	2.06997	2.23697	2.58612	2.40432	2.20694	1.98661	1.74679	1.89937	1.75132	2.12799	1.53928	2.45272	2.35337
Blzf1	1	164289800	164307489	-	4.58454	4.54034	4.31821	4.35259	4.3189	4.44685	4.74216	4.50286	4.54021	4.76113	4.50206	4.68234	4.76657	5.18206	4.40399	4.41809	4.65073	4.74545	4.59039	4.74572	4.88983	4.78263	4.27072	4.26152
Nme7	1	164312879	164348181	+	3.35203	3.52334	3.34846	3.07561	3.53051	3.25321	3.42424	3.33314	3.51981	3.37048	3.40037	3.39547	3.7113	3.5296	3.38767	3.41583	3.59447	3.03058	3.27263	3.41114	3.5679	3.38069	3.40243	2.91461
Atp1b1	1	164437267	164458355	-	6.09232	6.07167	6.1094	6.19217	6.00369	6.11695	5.95006	5.92475	6.16226	6.24501	5.98114	5.84808	5.78021	5.31408	5.77613	5.98039	5.90265	6.05217	5.97956	5.81689	5.85291	5.97244	5.95586	6.12592
Dpt	1	164796732	164824266	+	-4.37187	-4.40105	-4.39178	-4.40623	-4.40759	-4.41059	-4.342	-4.38146	-4.40654	-4.40848	-4.33331	-4.37339	-4.37215	-4.07285	-4.39218	-4.36921	-4.33544	-4.38847	-4.24794	-3.42163	-4.34429	-4.3732	-4.40384	-4.40961
Xcl1	1	164931644	164935527	-	-4.37187	-4.40105	-4.39178	-4.40623	-4.40759	-4.41059	-4.342	-4.38146	-4.40654	-4.40848	-4.33331	-4.37339	-4.37215	-4.41038	-4.39218	-4.36921	-4.33544	-4.38847	-4.24794	-4.40701	-4.34429	-4.3732	-4.40384	-4.40961
Tbx19	1	165137855	165160773	-	-3.27092	-4.22193	-3.96696	-4.40623	-3.54188	-3.92411	-3.80954	-4.38146	-4.40654	-4.40848	-3.64099	-4.35117	-4.11287	-4.35099	-4.30428	-3.47723	-4.33544	-4.38847	-4.24794	-4.40701	-3.5317	-4.3732	-4.25094	-4.39737
Sft2d2	1	165174341	165194433	-	4.85823	4.5612	4.66952	4.58138	4.60724	4.53375	4.55809	4.54142	4.6568	4.3156	4.88842	4.7119	4.63589	3.72813	4.56275	4.47458	4.61961	4.71111	4.74602	4.52614	4.61254	4.52385	4.61554	4.42361
Tiprl	1	165214922	165236943	-	5.26044	5.31728	5.47275	5.35409	5.49833	5.45432	5.06688	4.86666	5.51011	5.55291	5.21086	5.10399	5.41799	8.04322	5.46334	5.35926	5.14645	5.08047	5.08707	5.22489	5.34779	5.27273	5.40235	5.30057
Gpr161	1	165301863	165322930	+	1.06185	0.90557	-0.178151	0.92693	0.470559	0.740676	1.39616	1.49681	0.876253	1.37968	0.841386	0.841527	0.512895	3.3132	0.352423	1.06691	1.42709	1.12653	1.60044	0.667203	1.08239	1.54106	0.365306	0.940674
Dcaf6	1	165329511	165460465	-	3.468	3.56232	3.57856	3.69164	3.62467	3.53636	3.48245	3.34533	3.48354	3.53116	3.4307	3.48763	3.45413	3.97394	3.52808	3.59949	3.3677	3.34996	3.40386	3.29749	3.46811	3.20132	3.58466	3.93359
Brp44	1	165461037	165481214	+	2.76462	3.03992	3.0177	3.07272	3.14286	3.30012	2.93125	2.93135	2.90587	3.36547	2.60417	2.568	3.00212	3.64762	3.14337	3.07815	2.9701	3.09218	2.22698	2.83372	3.02186	2.91447	3.09653	3.52588
Adcy10	1	165485183	165576774	+	-3.25889	-3.50053	-4.06571	-4.02539	-3.75584	-4.02322	-2.90726	-2.9439	-3.62543	-3.83024	-2.91954	-2.70642	-3.28954	-0.309506	-3.50527	-4.26881	-3.64597	-3.67598	-4.24794	-3.65786	-3.90719	-2.74143	-3.93751	-3.71197
Mpzl1	1	165592181	165634541	-	5.59189	6.11283	5.91428	6.27101	5.86244	6.20671	5.30274	5.74619	5.6728	5.9315	5.52752	5.56487	5.45476	4.98503	5.62926	6.04673	5.28003	5.37602	5.23501	5.91549	5.19081	5.99873	5.91595	6.56879
Rcsd1	1	165648945	165708094	-	1.13212	1.82142	1.07162	1.53582	0.946206	1.47064	1.61945	1.98033	1.21801	1.03841	0.355342	1.82949	1.24697	3.15949	1.3654	1.56659	0.846605	2.39223	1.24559	2.0194	1.85236	1.46231	0.771215	2.17783
Creg1	1	165763746	165775308	+	2.96611	3.28378	3.51114	3.50669	3.50136	3.52334	2.9055	3.08239	3.17651	3.96752	2.62817	3.0091	2.93951	3.11176	3.20268	3.19312	2.56984	3.48417	2.57818	3.53504	3.01589	3.08792	3.48204	3.46558
Gm16565	1	165781075	165789367	+	-4.10184	-3.59602	-3.45166	-3.65238	-3.58282	-3.71758	-3.79425	-4.38146	-3.97995	-4.09898	-3.51728	-3.55752	-4.37215	-4.41038	-4.34702	-4.12776	-3.64597	-3.2725	-3.58521	-4.13261	-4.29379	-3.3174	-3.123	-4.31278
Cd247	1	165788681	165877276	+	-2.53336	-3.12518	-2.97821	-2.96003	-3.20523	-3.37131	1.55399	-3.02193	-1.94708	-2.64345	-2.20892	-2.73083	-0.523252	-3.23734	-2.15573	-3.09706	0.132818	-2.16541	-0.658597	-2.10513	1.20479	-4.09793	-2.86305	-3.38418
Pou2f1	1	165865154	166002678	-	6.45403	6.30571	5.64091	5.79628	5.6325	5.63402	7.05938	7.2097	6.17573	5.75561	6.68564	6.72952	6.44366	5.80755	6.14314	6.29962	6.87977	6.56314	6.93925	6.58739	6.72193	6.89465	5.7129	6.00543
Dusp27	1	166098153	166127898	-	5.76096	5.85986	5.51038	5.67128	5.58707	5.65212	6.48732	6.851	5.72496	4.74243	5.94405	5.82557	6.14676	5.20413	5.80782	6.15395	6.13016	4.88821	5.96419	5.18292	6.24911	6.12188	5.64535	5.63405
Gpa33	1	166130238	166166510	+	5.71761	5.56302	6.24797	6.1565	6.16636	5.96034	5.81032	5.95246	5.94162	5.29751	5.48534	5.56179	5.7207	5.48632	5.9798	6.14048	5.57685	4.07851	5.40213	4.94779	5.71727	5.51671	6.30704	5.82322
Mael	1	166201385	166238744	-	3.25369	3.8286	3.81026	3.98898	3.67479	3.78434	3.48398	3.78637	3.66105	4.28834	3.22876	2.97283	3.46921	3.36513	3.76004	4.03938	2.94494	2.79883	2.87126	2.63817	3.43066	4.41846	3.77206	4.6825
Ildr2	1	166254139	166316823	+	0.222647	-0.445822	-0.786853	-0.113188	-0.267637	-0.27885	1.26292	1.01151	0.281554	0.309011	0.7579	1.0053	0.809407	-2.28703	0.668989	0.252529	1.16954	0.6827	1.6082	1.57819	1.2846	1.86232	0.0405461	-0.201661
5330438I03Rik	1	166306741	166309585	-	-3.61683	-4.40105	-4.39178	-4.40623	-4.40759	-4.41059	-4.342	-4.38146	-4.40654	-4.29033	-4.33331	-4.37339	-4.37215	-4.41038	-4.39218	-4.36921	-4.33544	-4.38847	-4.24794	-4.40701	-4.29379	-4.3732	-4.40384	-4.40961
Tada1	1	166379097	166393621	+	2.30689	1.95225	1.9162	1.74347	1.94647	1.77089	2.72082	2.48905	2.22878	3.06212	2.67268	2.48299	2.60055	0.728045	2.24492	2.2889	2.63211	2.55903	2.84941	2.53121	2.70753	2.77709	1.79487	1.94681
Gm15853	1	166379839	166380493	-	-4.37187	-4.40105	-4.39178	-4.40623	-4.40759	-4.41059	-4.342	-4.38146	-4.40654	-4.40848	-4.33331	-4.37339	-4.37215	-4.41038	-4.39218	-4.36921	-4.33544	-4.38847	-4.24794	-4.40701	-4.34429	-4.3732	-4.40384	-4.40961
Pogk	1	166384622	166409863	-	1.47818	1.74494	0.479802	0.906289	0.865107	0.967046	1.59654	2.05297	1.15738	2.20241	1.85521	1.82181	1.49737	-0.418576	0.797993	1.37851	1.89182	2.15206	1.91417	2.38474	1.35735	2.59633	0.674782	1.6748
Gm4846	1	166483613	166497588	-	-4.37187	-4.40105	-4.39178	-4.40623	-4.40759	-4.41059	-4.342	-4.38146	-4.40654	-4.40848	-4.33331	-4.37339	-4.37215	-4.41038	-4.39218	-4.36921	-4.33544	-4.38847	-4.24794	-4.40701	-4.34429	-4.3732	-4.40384	-4.40961
Gm4847	1	166628971	166647693	-	-4.37187	-4.40105	-4.39178	-4.40623	-4.40759	-4.41059	-4.342	-4.38146	-4.40654	-4.40848	-4.33331	-4.37339	-4.37215	-4.41038	-4.39218	-4.36921	-4.33544	-4.38847	-4.24794	-4.05554	-4.34429	-4.3732	-4.40384	-4.40961
Fmo9	1	166662055	166681845	-	-4.37187	-4.40105	-4.39178	-4.40623	-4.40759	-4.41059	-4.342	-4.38146	-4.40654	-4.40848	-4.33331	-4.37339	-4.37215	-4.41038	-4.39218	-4.36921	-4.33544	-4.38847	-4.24794	-4.40701	-4.34429	-4.3732	-4.40384	-4.40961
Fam78b	1	167001417	167091302	+	-1.21233	-0.641216	-0.820197	-0.606627	-1.31111	-0.854847	-0.930886	-0.592713	-0.462163	1.66543	-0.622461	-0.438217	-0.428001	-1.17514	-1.11199	-1.41927	-0.533975	-0.205023	-0.263722	-1.03826	-0.462259	-0.450051	-1.0445	-1.40357
Uck2	1	167223827	167223919	-	2.73791	2.40227	3.36234	2.83041	3.32845	2.57204	2.564	2.14531	2.75698	2.24552	2.86289	2.35315	2.53025	1.22708	3.11301	2.53292	2.76002	2.5777	2.89604	1.62174	2.5377	2.10013	3.37696	2.50939
Uck2	1	167226090	167285127	-	6.8389	6.57984	6.83047	6.93736	6.88479	6.80794	6.62296	6.36055	6.89339	6.7224	6.66317	6.45447	6.58607	5.80816	6.62763	6.62723	6.66711	6.61707	6.71499	6.33942	6.60523	6.4209	6.95563	6.68656
Tmco1	1	167308670	167333978	+	4.87979	4.97722	4.81774	4.58859	4.89788	4.92912	4.99219	4.88775	4.99495	5.31088	4.98401	4.95724	5.16634	5.01067	5.06321	4.97581	4.95484	5.16042	4.89343	5.28575	5.16351	5.03426	4.70544	4.6969
Aldh9a1	1	167349991	167368530	+	6.70173	6.53235	6.61264	6.63221	6.67797	6.68212	6.49008	6.19125	6.74134	6.55167	6.61811	6.46895	6.49944	5.65158	6.54031	6.55389	6.50041	6.62602	6.49276	6.68651	6.53217	6.36061	6.74471	6.65262
Mgst3	1	167371966	167393841	-	3.37511	3.40875	4.33244	3.99797	4.17791	4.13952	2.97165	2.85605	3.75379	4.09869	3.07549	3.02581	3.46877	3.08008	4.10856	3.58581	2.91224	2.90382	2.86526	3.37193	3.10375	2.97098	4.24064	2.80358
Lrrc52	1	167445675	167466780	-	-4.37187	-4.40105	-4.21284	-4.33398	-4.38384	-4.41059	-4.342	-4.38146	-4.40654	-4.32423	-4.33331	-4.37339	-4.37215	-4.41038	-4.05961	-4.36921	-4.33544	-4.38847	-4.24794	-4.40701	-4.34429	-4.3732	-4.40384	-4.40961
Rxrg	1	167598384	167639623	+	-0.447072	0.230291	-1.01541	-0.321498	-0.442203	0.229851	0.00531638	-0.169076	-0.313584	-0.96057	0.312785	-0.416652	0.0680846	-1.45498	0.250587	-0.0830972	0.570694	-0.449369	0.269445	-0.384464	0.434074	0.352175	-0.448809	0.147459
Lmx1a	1	167689239	167848741	+	-0.294342	1.77359	-0.358007	2.2687	-0.2651	3.44679	-0.585674	1.59167	0.724515	4.22468	-0.173477	2.26032	-0.360678	0.460267	0.294514	1.94226	-0.488783	2.69218	-0.531741	1.272	-0.132227	3.1767	-0.363675	3.52835
Gm20711	1	168115244	168122465	+	-4.37187	-4.40105	-4.39178	-4.40623	-4.40759	-4.41059	-4.342	-4.38146	-4.40654	-4.40848	-4.33331	-4.37339	-4.37215	-4.41038	-4.39218	-4.36921	-4.33544	-4.38847	-4.24794	-4.40701	-4.34429	-4.3732	-4.25094	-4.40961
Pbx1	1	168153527	168432270	-	4.18531	3.89196	3.66396	3.66702	3.7686	3.54807	4.17825	4.09108	3.9255	2.86352	4.09695	3.88225	4.07687	5.18872	3.82459	4.02676	4.04537	4.13825	4.18053	3.21657	4.27647	3.96871	3.69887	4.01118
Gm5265	1	169453528	169453869	-	-4.37187	-4.40105	-4.39178	-4.40623	-4.05326	-4.41059	-4.342	-4.38146	-4.40654	-4.40848	-4.33331	-4.37339	-4.37215	-4.41038	-4.39218	-4.36921	-4.33544	-3.88887	-4.24794	-4.40701	-4.34429	-4.3732	-4.40384	-4.40961
Nuf2	1	169497934	169531464	-	4.89029	4.93347	4.86197	4.82133	4.95803	5.03932	4.85389	4.78209	5.12202	5.21206	5.00278	4.96344	5.09195	4.91215	5.06369	4.98183	4.9866	4.66553	4.89979	4.90863	5.03129	5.06435	4.80403	4.62244
Rgs5	1	169655501	169695813	+	-4.27413	-0.503245	-3.30233	-2.41017	-3.37381	-2.93872	-1.89276	-1.63075	-2.69368	-0.153075	-2.08174	-0.939683	-1.68265	0.508794	-2.84484	-2.22334	-2.12792	-0.0227359	-2.74302	1.07068	-2.34981	-0.402727	-3.00475	-2.95235
Rgs4	1	169741477	169747642	-	-4.37187	-4.15811	-4.21284	-3.96326	-4.40759	-1.51453	-4.342	-4.38146	-4.40654	-3.22121	-3.95023	-4.28666	-4.37215	-1.49925	-4.0757	-3.98458	-4.33544	0.683184	-4.24794	-2.40178	-4.17473	-3.35043	-4.40384	-1.01099
1700084C01Rik	1	169928648	169934653	+	-1.34082	-0.502621	-3.51888	-1.84804	-2.64749	1.2897	-2.15203	-2.28421	-2.14411	1.29535	-1.36906	-0.0828024	-1.89207	-0.42138	-2.34721	-2.62165	-1.70619	-2.07631	-1.51336	-3.4208	-3.06326	-1.93319	-3.19168	-2.78165
Gm15852	1	169932698	169934248	-	-4.37187	-4.40105	-4.39178	-4.02539	-4.20928	-4.41059	-4.342	-3.88281	-4.04276	-4.20608	-4.27917	-4.37339	-4.37215	-3.61253	-4.39218	-4.36921	-4.33544	-4.30945	-4.24794	-4.19677	-4.34429	-4.3732	-4.40384	-4.39737
Hsd17b7	1	169949535	169969241	-	3.31739	3.16361	3.00758	2.86872	2.91657	3.00368	3.70244	3.07924	3.34121	3.14763	3.48264	3.22593	3.38516	3.21343	3.18092	2.99263	3.74764	3.30087	3.8029	3.44015	3.77877	3.67387	2.85635	2.79869
Ddr2	1	169972308	170110501	-	1.38281	3.29964	0.7023	2.98154	0.801865	2.79766	2.09013	3.48961	1.62461	2.45803	1.50019	3.31576	1.58007	4.83181	1.33822	3.11506	1.76765	0.991453	1.62397	2.30777	1.83723	4.23932	0.983604	3.69897
Uap1	1	170141938	170174957	-	5.08579	5.50158	5.3072	5.79376	5.29795	5.95371	4.63193	4.94228	5.17961	5.78792	4.87846	5.23627	4.91115	6.23277	5.11873	5.40987	4.7157	5.00081	4.88533	5.0575	4.81042	5.45001	5.28999	6.28355
Uhmk1	1	170193420	170215397	-	5.39817	5.56672	4.58308	4.7367	4.45933	4.70199	5.93331	6.13048	5.04747	5.50453	5.60889	5.80912	5.33063	6.14854	4.85924	5.15893	5.73668	6.10622	5.95113	5.82378	5.74334	6.04886	4.40507	4.95934
4930500M09Rik	1	170214860	170215556	+	-4.37187	-4.23019	-4.39178	-4.40623	-4.38384	-4.41059	-4.342	-3.75411	-4.40654	-4.40848	-3.57034	-3.7167	-4.37215	-2.5974	-4.39218	-4.36921	-2.8971	-4.07439	-4.24794	-4.40701	-4.34429	-4.09793	-4.40384	-4.40961
Sh2d1b2	1	170232749	170253608	+	-4.37187	-4.40105	-4.39178	-4.40623	-4.40759	-4.41059	-4.342	-4.38146	-4.40654	-4.40848	-4.33331	-4.37339	-4.37215	-4.41038	-4.39218	-4.36921	-4.33544	-4.38847	-4.24794	-4.40701	-4.34429	-4.3732	-4.40384	-4.40961
Sh2d1b1	1	170277376	170285662	+	-4.37187	-4.40105	-4.39178	-4.40623	-4.40759	-4.41059	-4.342	-4.38146	-4.40654	-4.40848	-4.33331	-4.37339	-4.37215	-4.41038	-4.39218	-4.36921	-4.33544	-4.38847	-4.24794	-4.40701	-4.34429	-4.3732	-4.40384	-4.40961
Gm7694	1	170298193	170306332	-	-0.66171	-2.0621	-0.432878	0.181258	-0.853569	-0.26313	-1.15643	-0.678601	-0.763339	-0.405385	-2.11791	-0.729866	-1.36001	1.76718	-0.724752	-1.51592	-1.97071	-0.866719	-0.683813	-0.499597	-2.41793	-1.1779	-0.627789	-0.317549
Nos1ap	1	170302668	170589861	-	-1.37194	-2.49846	-3.1865	-1.53564	-2.89494	-2.2544	-2.099	-2.06282	-2.57097	-2.12243	-1.2599	-2.79823	-2.80618	-0.156433	-3.24385	-2.25657	-1.16215	-1.2252	-2.3719	-1.27108	-2.59477	-1.45204	-2.18983	-1.63622
1700015E13Rik	1	170308803	170312125	+	-4.37187	-4.40105	-4.39178	-4.40623	-4.40759	-4.41059	-4.342	-4.38146	-4.40654	-4.40848	-4.33331	-4.37339	-4.37215	-4.41038	-4.39218	-4.36921	-4.33544	-4.38847	-4.24794	-4.40701	-4.34429	-4.3732	-4.40384	-4.40961
Olfml2b	1	170644532	170682789	+	-0.717719	-1.67192	-0.590638	-0.356296	-0.96432	-0.361994	-1.35308	-0.60475	-0.834973	-0.47347	-0.505089	-1.36798	-1.74634	-2.64484	-1.09575	-0.598774	-1.3154	-1.54849	-1.96275	-1.73087	-2.56925	-1.24712	-0.647256	-0.604727
Atf6	1	170704457	170867771	-	4.84253	5.12754	4.70704	5.03405	4.6892	5.10683	5.25056	5.2375	4.96482	5.6921	4.95157	5.1968	5.06424	5.50727	4.85553	5.15253	5.01931	5.16495	4.99635	4.98821	5.24013	5.33517	4.65176	4.96763
Gm9929	1	170868645	170881721	+	-3.83918	-4.11087	-4.04045	-4.36349	-3.97147	-4.03316	-3.80954	-4.38146	-4.18965	-4.24113	-4.27917	-4.17068	-3.07798	-4.41038	-4.07277	-4.29654	-3.82111	-4.38847	-3.3894	-4.39267	-4.29379	-4.3732	-4.27434	-4.31886
Dusp12	1	170873498	170885540	-	4.27204	4.28258	4.54057	4.37699	4.54923	4.25345	4.37487	4.39936	4.52071	4.53758	4.3809	4.21896	4.71002	4.58919	4.71117	4.43582	4.44544	3.87099	4.24885	4.02269	4.52608	4.43676	4.43223	4.59124
Fcrlb	1	170907273	170912941	-	-4.37187	-4.02139	-4.28128	-4.20472	-4.24905	-3.53035	-4.342	-3.89745	-4.40654	-4.40848	-4.33331	-3.93641	-4.37215	-3.95834	-4.39218	-4.19615	-4.33544	-4.38847	-3.61603	-4.39267	-4.34429	-4.3732	-4.40384	-3.83891
Fcrla	1	170917576	170927583	-	-4.37187	-4.40105	-4.39178	-4.40623	-4.40759	-4.41059	-4.342	-4.38146	-4.40654	-4.40848	-4.33331	-4.37339	-4.37215	-4.41038	-4.39218	-4.36921	-4.33544	-4.07439	-4.24794	-4.40701	-4.34429	-4.3732	-4.40384	-4.40961
Fcgr2b	1	170960558	170976547	-	-0.286686	-0.608185	-0.451765	-0.624405	-0.541341	-0.724255	0.55028	-0.105233	-0.166857	-1.15044	-0.482138	-0.553601	0.275047	-3.54425	0.102402	-1.36372	0.268707	-2.24101	-0.212065	-0.907709	0.161624	-0.890389	-0.886835	-2.2512
Fcgr4	1	171018920	171029761	+	-4.37187	-4.40105	-4.39178	-4.40623	-4.40759	-4.41059	-4.342	-4.06007	-4.40654	-4.40848	-4.33331	-4.37339	-4.37215	-2.74314	-4.39218	-4.36921	-4.33544	-2.9592	-4.24794	-4.40701	-4.34429	-4.3732	-4.40384	-4.40961
Fcgr3	1	171051174	171064935	-	-4.10184	-4.28173	-4.39178	-3.97824	-3.95057	-3.51888	-4.342	-4.38146	-4.10449	-2.70978	-3.51621	-3.95073	-4.11287	-4.37672	-4.14654	-4.05084	-3.62679	-2.94527	-4.24794	-1.09355	-4.34429	-4.09793	-4.10876	-3.98034
1700009P17Rik	1	171113918	171126967	+	-1.91771	-2.35253	-0.112377	-0.63554	-0.698589	-0.791974	-1.44501	-1.18989	-0.810363	-1.88703	-2.07063	-2.37983	-1.10889	-2.40332	-0.3877	-0.594558	-1.538	-3.88887	-1.03228	-1.62416	-1.88414	-2.05175	-0.667298	-1.18369
Sdhc	1	171127165	171150603	-	6.46826	6.403	7.12814	6.89988	7.01224	6.89022	6.20617	6.09118	6.65207	6.48333	6.31611	6.21911	6.4242	6.57074	6.91492	6.63072	6.19193	6.39113	6.06628	6.16493	6.29704	6.1511	7.09007	6.77224
Mpz	1	171150711	171161130	+	-1.3625	-2.14601	-1.44536	-1.52982	-1.23158	-2.4716	-1.94714	-3.05423	-1.97966	-2.49115	-2.38177	-2.55363	-2.22969	-2.62547	-2.36295	-2.53824	-1.44586	-3.22237	-2.74302	-3.95171	-2.41593	-2.64834	-1.06579	-2.11296
Pcp4l1	1	171173262	171196268	-	-0.75334	-0.760789	-0.496158	-0.725694	-0.449386	0.775751	-1.01365	-2.31061	-0.842303	-1.09005	-0.600531	-0.691545	-0.689716	-0.452452	-0.331285	-1.06387	-1.15159	1.7731	-1.15326	-0.50521	-0.520457	-0.751408	-0.532819	0.092861
Nr1i3	1	171213970	171220701	+	-2.8693	-3.4442	-2.01611	-2.81533	-2.3372	-2.76704	-1.29651	-3.58884	-2.66291	-3.8201	-2.37414	-3.46132	-2.21618	-1.96867	-2.64456	-2.98367	-2.81316	-4.30945	-4.24794	-3.16078	-1.08001	-3.3174	-2.17013	-2.81433
Tomm40l	1	171217802	171222514	-	4.57202	4.27207	4.95187	4.67066	4.93999	4.70301	4.34489	4.24903	4.62097	4.07533	4.55187	4.2459	4.71638	4.30257	4.91167	4.56937	4.43479	4.13182	4.37653	4.05895	4.56281	4.06414	4.92373	4.18058
Apoa2	1	171225054	171226379	+	-2.83609	-2.37134	-1.27878	-3.0792	-2.03866	-2.35082	-3.80954	-3.84684	-2.9462	-4.32423	-3.81256	-4.17068	-3.15155	-3.74598	-2.36258	-2.53659	-4.00583	-4.38847	-4.24794	-4.19677	-3.35763	-3.63596	-1.77843	-2.31403
Fcer1g	1	171229572	171234365	-	-4.37187	-4.39279	-3.74112	-3.9355	-3.90495	-3.99701	-3.80954	-3.89745	-4.30725	-4.15626	-3.8961	-3.62997	-3.82253	-4.35099	-4.01445	-2.77659	-2.88496	-3.8254	-4.24794	-4.01956	-3.90719	-4.3732	-3.93751	-4.05034
Ndufs2	1	171234853	171247122	-	6.82462	6.87752	7.14217	7.05915	7.15794	7.07268	6.71692	6.65607	6.94357	6.87529	6.7109	6.72257	6.86456	6.79421	6.95968	6.98539	6.71568	6.83015	6.62059	6.73447	6.82064	6.69586	7.13596	7.01609
Adamts4	1	171250421	171260637	+	0.681299	0.753685	0.870356	0.969742	0.883552	0.793775	1.06739	0.82968	0.924859	0.584731	1.13561	0.750603	0.733035	-1.73521	0.822284	0.6758	1.24538	0.310749	0.985967	0.245155	1.06393	0.497486	0.782552	0.753572
B4galt3	1	171270328	171276896	+	4.53531	4.54305	4.99418	4.8055	4.86635	4.78394	4.36703	4.51454	4.56976	4.62628	4.60072	4.51242	4.44339	5.63155	4.65904	4.57863	4.53216	4.21597	4.39664	4.20711	4.29093	4.17147	4.86341	4.8927
Ppox	1	171275990	171281186	-	3.85287	3.79953	4.39343	4.43733	4.4216	4.31588	3.58449	3.58506	4.00405	3.86309	3.8776	3.64175	3.65123	3.20971	4.31583	3.88486	3.63591	3.17857	3.55986	3.02163	3.38136	3.48503	4.55163	4.61239
Usp21	1	171281945	171287991	-	5.18726	4.98962	5.5129	5.50364	5.56388	5.38491	5.01922	4.9908	5.24386	4.82753	5.10983	5.01114	4.89949	4.72386	5.19596	5.31939	5.11793	4.78174	5.10962	4.49476	4.86209	4.71614	5.61967	5.52279
Ufc1	1	171288563	171295024	-	5.33073	5.18743	5.68571	5.41658	5.72823	5.59965	5.23755	5.14519	5.47778	5.48329	5.17296	4.99814	5.56925	5.82233	5.74364	5.35038	5.14245	5.1114	5.0876	5.21229	5.35353	5.1001	5.68439	5.18338
Rpl27-ps1	1	171305084	171305494	-	-2.29924	-2.53512	-0.753158	-1.48977	-1.31084	-2.45946	-3.34054	-2.82217	-1.64931	-2.90925	-2.33584	-3.31074	-1.83677	-2.82182	0.727588	-2.4588	-4.16029	-3.99537	-3.58521	-4.10617	-2.98832	-3.50461	-0.877752	-2.07389
Dedd	1	171329145	171342331	+	4.85876	4.80515	4.92421	4.815	4.90898	4.72092	5.03937	4.92256	4.83818	4.82378	4.89388	4.78956	5.12045	6.24608	4.96758	4.81076	4.85572	4.62111	4.96075	4.55731	4.96765	4.7602	5.0051	4.96354
Nit1	1	171338008	171345646	-	4.22543	4.24808	4.2377	4.35179	4.27957	4.35197	4.0403	4.16467	4.20748	4.32272	4.06653	4.12579	4.12828	3.04507	4.19731	4.29519	3.95471	4.05376	3.9893	3.8907	3.93185	4.29023	4.23803	4.34158
Pfdn2	1	171345670	171359254	+	5.96194	5.93438	6.73309	6.3475	6.6777	6.55394	5.64213	5.30433	6.23806	5.91578	5.73414	5.52078	6.151	5.62854	6.59733	6.07355	5.74273	5.45037	5.59325	5.61828	5.83901	5.65942	6.74855	6.31645
Klhdc9	1	171358446	171360798	-	-0.69665	-1.26337	-0.664755	-1.21208	-0.694157	-1.84344	-2.60777	-1.29087	-1.18238	-1.57628	-2.36032	-2.03758	-1.24933	-2.92927	-0.662271	-1.05041	-1.44943	-2.55058	-2.58558	-3.46196	-2.98832	-2.08754	-0.186094	-2.33362
Pvrl4	1	171370099	171388598	+	1.21285	1.79197	1.73954	1.69034	1.69051	1.2072	1.44367	0.977875	1.16601	1.90866	1.43195	2.43109	1.65301	1.43179	1.39027	1.4337	1.40713	1.68049	0.973778	1.62619	1.51886	0.756029	1.74178	1.19704
Arhgap30	1	171388954	171410298	+	3.72642	3.5099	3.68328	3.40357	3.60589	3.35982	4.10444	4.23735	3.79694	3.14887	3.5873	3.49427	3.8546	3.62985	3.79668	3.69147	3.87943	2.79545	3.78469	3.07405	4.03347	3.39149	3.70542	2.746
Usf1	1	171411313	171419142	+	6.20234	6.07411	6.41593	6.1493	6.37356	6.12842	6.14958	6.00607	6.2064	5.86791	6.13249	5.9783	6.41654	6.92258	6.34815	6.05895	6.25109	5.7525	6.07176	5.59161	6.20494	5.89627	6.40869	6.24865
Tstd1	1	171419033	171420352	+	0.386933	-0.192291	0.776712	0.174346	0.879912	-0.12865	0.188302	-0.137452	0.286583	-0.990691	0.451163	0.0712012	0.272479	-0.279073	0.879233	-0.291056	0.362565	-3.06218	0.164023	-1.02265	-0.0301274	-1.02244	0.832356	0.352308
F11r	1	171437535	171464603	+	5.66036	5.77088	5.82331	5.83255	5.82627	5.9173	5.45019	5.60697	5.68325	6.13171	5.70789	5.75427	5.71897	6.21421	5.70267	5.74015	5.61126	5.47302	5.58158	6.059	5.57953	5.6097	5.85153	5.85265
B930036N10Rik	1	171502796	171504111	-	-4.37187	-3.92934	-3.95018	-4.36349	-4.02334	-4.35039	-4.342	-4.38146	-4.28549	-4.32537	-4.33331	-4.04976	-4.37215	-2.80155	-4.23444	-4.36921	-4.33544	-4.38847	-3.61603	-4.20999	-4.02683	-4.3732	-3.26795	-4.31278
Alyref2	1	171503478	171504750	+	1.0105	1.146	1.59295	1.48738	1.57353	1.63716	0.725024	0.739587	0.964432	1.44161	0.909234	0.752552	0.683082	1.48144	1.49591	1.09039	0.990296	0.776828	0.341891	0.402303	1.08706	1.03882	1.48358	1.62991
Gm9765	1	171515233	171516922	+	-4.37187	-4.40105	-4.39178	-4.40623	-4.40759	-4.41059	-4.342	-4.38146	-4.40654	-4.40848	-4.33331	-4.37339	-4.37215	-4.41038	-4.39218	-4.36921	-4.33544	-4.38847	-4.24794	-4.40701	-4.34429	-4.3732	-4.40384	-4.40961
Itln1	1	171518122	171535294	-	-4.37187	-4.40105	-4.39178	-4.40623	-4.40759	-4.41059	-4.342	-4.38146	-4.38631	-4.40848	-4.33331	-4.35117	-4.37215	-2.60358	-4.39218	-4.36921	-4.33544	-4.38847	-4.24794	-4.39267	-4.34429	-4.3732	-4.40384	-4.40961
Cd244	1	171559193	171585318	+	-4.37187	-4.40105	-4.39178	-4.40623	-4.40759	-4.41059	-4.342	-4.38146	-4.40654	-4.40848	-4.33331	-4.37339	-4.37215	-4.41038	-4.39218	-4.36921	-4.33544	-4.38847	-4.24794	-4.40701	-4.34429	-4.3732	-4.40384	-4.39737
Ly9	1	171588624	171607410	-	-4.37187	-4.40105	-4.39178	-4.40623	-4.40759	-4.41059	-4.342	-4.38146	-4.40654	-4.40848	-4.33331	-4.35117	-4.37215	-4.41038	-4.39218	-4.36921	-4.33544	-4.38847	-4.24794	-4.40701	-4.34429	-4.3732	-4.40384	-4.40961
Slamf7	1	171634925	171649007	-	-4.37187	-4.40105	-4.39178	-4.40623	-4.40759	-4.41059	-4.342	-4.06007	-4.40654	-4.40848	-4.33331	-4.37339	-4.37215	-3.34865	-4.39218	-4.36921	-4.33544	-4.38847	-4.24794	-4.40701	-4.34429	-4.3732	-4.40384	-4.34778
Cd48	1	171682009	171705258	+	-4.37187	-4.40105	-4.39178	-4.40623	-4.40759	-4.41059	-4.342	-4.38146	-4.40654	-4.40848	-4.33331	-4.37339	-4.37215	-4.41038	-4.39218	-4.36921	-4.33544	-4.38847	-4.24794	-4.40701	-4.34429	-4.3732	-4.40384	-4.32502
Slamf1	1	171767127	171801184	+	-4.37187	-4.40105	-4.39178	-4.40623	-4.40759	-4.41059	-4.342	-4.38146	-4.40654	-4.40848	-4.33331	-4.37339	-4.37215	-3.46728	-4.39218	-4.36921	-4.33544	-4.38847	-4.24794	-4.40701	-4.34429	-4.3732	-4.40384	-4.40961
Cd84	1	171839697	171890718	+	-4.37187	-4.40105	-4.39178	-4.40623	-4.40759	-4.41059	-4.342	-4.38146	-4.40654	-4.40848	-4.33331	-4.37339	-4.37215	-4.41038	-4.39218	-3.86628	-4.33544	-4.38847	-4.24794	-4.40701	-4.34429	-4.3732	-4.40384	-4.40961
Gm10521	1	171895664	171898237	+	-4.37187	-4.40105	-4.39178	-4.40623	-4.40759	-4.41059	-4.342	-4.38146	-4.40654	-4.40848	-4.33331	-4.37339	-4.37215	-4.41038	-4.39218	-4.36921	-4.33544	-4.38847	-4.24794	-4.40701	-4.34429	-4.3732	-4.40384	-4.40961
Slamf6	1	171917537	171943868	+	-4.37187	-3.67965	-4.39178	-4.40623	-4.40759	-4.41059	-4.342	-3.60676	-4.28549	-4.40848	-4.33331	-4.35117	-4.37215	-4.41038	-4.18535	-3.6975	-3.62679	-4.38847	-4.24794	-4.40701	-3.98165	-4.3732	-4.40384	-4.26927
Vangl2	1	172000960	172028444	-	4.82091	4.49321	4.55993	4.61727	4.51629	4.4148	4.90843	4.75049	4.65636	4.02362	4.87235	4.48177	4.63346	3.66342	4.57762	4.57931	5.0314	4.84467	5.0598	4.29425	4.69977	4.62615	4.60351	3.88453
Nhlh1	1	172052292	172057573	-	-4.37187	-3.45362	-3.85646	-4.36349	-4.3258	-4.3967	-4.11214	-4.38146	-4.28549	-4.20723	-3.95023	-3.95073	-3.61362	-0.102568	-4.11793	-4.04656	-3.36549	-3.95703	-4.24794	-3.83945	-4.34429	-4.3732	-4.26167	-4.14708
Ncstn	1	172066013	172082795	-	4.84921	4.92118	4.78673	4.92842	4.90501	4.82283	4.87568	4.91843	4.86344	4.98163	5.07204	5.13285	4.84805	5.79596	4.87888	4.981	4.94911	5.07338	4.98091	4.33049	4.91131	4.86237	4.90751	5.1474
Copa	1	172082529	172122330	+	7.18623	7.22927	6.99357	7.16986	7.04433	7.16396	7.22456	7.31591	7.18829	7.53763	7.17537	7.35706	7.11842	7.78738	6.87286	7.19276	7.16524	7.48698	7.15073	7.61226	7.18148	7.33347	7.00792	7.17827
Pex19	1	172126755	172136493	+	5.88846	5.7772	6.12945	6.01959	6.12692	6.01811	5.85814	5.79862	6.01871	5.78973	5.8137	5.80183	5.85989	6.46957	6.02765	6.03202	5.806	5.69816	5.82904	5.50566	5.92333	5.85738	6.16107	6.06946
Dcaf8	1	172148015	172196393	+	6.10167	6.04523	6.23929	6.17497	6.16609	5.98449	5.97052	5.89785	6.09171	5.92074	5.92862	5.93718	5.95855	7.05717	6.1678	6.08792	5.88508	5.84301	5.91022	5.63161	5.96185	5.64778	6.26374	6.21473
Pea15a	1	172196728	172206804	-	3.83408	3.45008	3.63849	3.28662	3.72859	3.51867	3.61446	3.74624	3.79691	4.28433	3.82824	3.53752	3.89481	3.15565	3.63963	3.54282	4.09903	3.76259	3.94926	4.42824	4.05147	3.67326	3.52729	3.19436
Casq1	1	172209894	172219868	-	-0.463068	-0.0726952	0.871375	-0.186208	0.649781	-0.0833071	0.323799	0.265315	0.515522	-0.70917	0.277856	-1.04417	0.908283	0.738007	1.19633	0.162385	0.3207	-1.4664	0.0202705	0.534921	0.742021	-0.47644	0.605069	-0.265596
Gm17224	1	172213021	172213680	+	-4.37187	-4.40105	-3.77098	-4.13247	-4.24905	-4.08155	-4.342	-4.38146	-4.13978	-4.40848	-4.16551	-4.35117	-4.37215	-3.73938	-4.39218	-3.99313	-4.33544	-4.38847	-4.24794	-4.39267	-3.58219	-4.3732	-3.63643	-4.14717
Atp1a4	1	172223513	172258414	-	-2.35219	-3.24057	-2.09871	-3.35329	-2.1354	-3.91161	-0.946101	-1.99588	-1.6264	-4.07274	-1.70579	-3.36181	-0.362614	1.58671	-1.27187	-2.69676	0.0763148	-3.74638	-1.89471	-3.99976	0.170883	-1.61059	-3.1581	-4.39737
Igsf8	1	172261641	172319841	+	4.16732	3.51255	4.89365	4.54475	4.7151	4.51633	3.74153	3.36441	4.28837	4.0093	3.86361	3.36407	3.94854	3.49425	4.25862	3.83954	3.95685	3.64267	3.92488	3.17581	3.75414	3.52041	4.90968	4.48615
Atp1a2	1	172271709	172298064	-	-2.36063	-3.32679	0.212102	-1.57653	0.283638	-1.5359	-3.05149	-3.84684	-0.78401	-2.66358	-3.25866	-3.5844	-2.24552	-3.90077	-0.71257	-2.23114	-2.95223	-3.50834	-2.74302	-0.68796	-3.80419	-4.3732	0.0287023	-2.12321
Kcnj9	1	172321033	172329263	-	-2.63861	-3.92108	-3.24944	-4.13247	-2.13443	-3.68217	-1.35517	-3.05142	-2.52438	-4.07201	-2.80925	-2.00445	-2.16234	-4.16445	-2.39864	-2.86248	-1.39761	-3.99537	-4.24794	-2.27595	-1.82684	-2.20429	-2.50073	-3.07482
Kcnj10	1	172341210	172374085	+	1.38588	1.42762	1.56995	1.16458	1.58472	1.51276	1.313	1.67914	1.52781	1.05226	1.40291	1.64099	1.58921	1.3373	1.19067	1.41078	1.24781	1.44972	1.37284	0.844244	1.44264	1.7473	1.53355	1.82068
Pigm	1	172376531	172384099	+	4.8231	4.8566	4.32606	4.38411	4.41929	4.48884	5.18694	5.18697	4.73496	4.77468	4.95858	5.04935	4.79547	4.52278	4.78528	4.7281	5.10849	5.14497	5.11855	5.33959	5.01692	5.23491	4.32545	4.66712
Slamf9	1	172475358	172478575	+	-0.835881	-0.527636	-0.346686	-0.458343	-0.199105	-0.804479	-0.00948595	-0.0126266	-0.346749	0.181159	-0.457598	-1.27432	0.105512	-1.51453	-0.272334	-0.194099	-0.704923	-2.88185	-0.786369	-1.85444	-0.849613	-0.364135	-0.332207	-0.69072
Igsf9	1	172481788	172498878	+	5.06283	4.61631	5.008	4.84881	5.01215	4.80017	4.89409	4.92034	4.87084	4.5508	5.22668	4.77378	4.71805	2.99684	4.88307	4.75044	5.34537	4.86232	5.36119	4.9855	4.77025	4.68403	4.98557	4.62749
Tagln2	1	172500047	172507380	+	6.74114	6.77491	7.20125	7.08263	7.06502	7.10748	6.11992	6.54764	6.82044	7.71372	6.60622	6.6607	6.38048	6.60291	6.76206	6.72961	6.29388	5.6261	6.48546	7.43375	6.10138	6.43458	7.08645	7.23149
Ccdc19	1	172521044	172545870	+	0.744584	-0.233117	1.67737	1.07216	1.39007	0.728517	-0.0897102	0.0725276	0.519112	-0.541705	-0.0790113	-0.162392	0.388528	-2.32665	0.986552	-0.720975	-0.804007	-2.49869	0.371903	-0.366225	-0.00433207	-1.48153	1.43116	0.855697
4933439K11Rik	1	172538133	172558129	-	-4.37187	-4.40105	-4.09705	-4.29124	-4.3258	-4.3659	-4.342	-4.21884	-4.38631	-4.40848	-4.33331	-3.93641	-4.37215	-4.41038	-4.05281	-4.36921	-4.33544	-3.80781	-3.58521	-4.19677	-3.74423	-4.3732	-4.40384	-4.26187
Vsig8	1	172555938	172563717	+	-3.7427	-3.59689	-2.19773	-2.90538	-2.6062	-3.98431	-4.342	-4.38146	-3.78914	-2.25134	-3.91212	-3.55752	-3.90396	-3.35235	-3.16355	-3.3388	-3.39481	-3.40482	-3.58521	-2.89769	-4.34429	-3.54525	-2.64948	-3.08505
Slamf8	1	172581377	172590568	-	-4.37187	-4.40105	-4.39178	-4.40623	-4.40759	-4.41059	-4.342	-4.38146	-4.40654	-4.40848	-4.33331	-4.37339	-4.37215	-1.52408	-4.39218	-4.36921	-4.33544	-4.38847	-4.24794	-4.40701	-4.34429	-4.3732	-4.40384	-4.40961
Fcrl6	1	172596640	172602551	-	-4.37187	-4.40105	-4.39178	-4.40623	-4.40759	-4.41059	-4.342	-4.38146	-4.40654	-4.40848	-4.33331	-4.37339	-4.37215	-4.41038	-4.39218	-4.36921	-4.33544	-4.38847	-4.24794	-4.40701	-4.34429	-4.3732	-4.40384	-4.40961
Dusp23	1	172630769	172632974	-	-2.00497	-3.52194	-2.83108	-2.12355	-1.69694	-1.85236	-1.42602	-1.93592	-2.01369	-1.53775	-2.15873	-3.52431	-2.56572	-3.21384	-1.95922	-2.3996	-1.75649	-3.09058	-4.24794	-4.01956	-3.71749	-1.8718	-2.63589	-1.85035
Crp	1	172698056	172699966	+	-4.37187	-4.40105	-4.39178	-4.40623	-4.40759	-4.41059	-4.342	-4.38146	-4.40654	-4.40848	-4.33331	-4.37339	-4.37215	-4.41038	-4.39218	-4.36921	-4.33544	-4.38847	-4.24794	-4.40701	-4.34429	-4.3732	-4.40384	-4.40961
Apcs	1	172893962	172895054	-	-4.37187	-4.40105	-4.39178	-4.40623	-4.40759	-4.41059	-4.342	-4.38146	-4.40654	-4.40848	-4.33331	-4.37339	-4.37215	-4.41038	-4.39218	-4.36921	-4.33544	-4.38847	-4.24794	-4.40701	-4.34429	-4.3732	-4.40384	-4.40961
Olfr16	1	172956768	172957817	+	-4.37187	-4.40105	-4.39178	-4.40623	-4.40759	-4.41059	-4.342	-4.38146	-4.40654	-4.40848	-4.33331	-4.37339	-4.37215	-4.41038	-4.39218	-4.36921	-4.33544	-4.38847	-4.24794	-4.40701	-4.34429	-4.3732	-4.40384	-4.40961
Olfr1408	1	173130200	173131236	-	-4.37187	-4.40105	-4.39178	-4.40623	-4.40759	-4.41059	-4.342	-4.38146	-4.40654	-4.40848	-4.33331	-4.37339	-4.37215	-4.41038	-4.39218	-4.36921	-4.33544	-4.38847	-4.24794	-4.40701	-4.34429	-4.3732	-4.40384	-4.40961
Olfr1406	1	173183442	173184504	-	-4.37187	-4.40105	-4.39178	-4.40623	-4.40759	-4.41059	-4.342	-4.38146	-4.40654	-4.40848	-4.33331	-4.37339	-4.37215	-4.41038	-4.39218	-4.36921	-4.33544	-4.38847	-4.24794	-4.40701	-4.34429	-4.3732	-4.40384	-4.40961
Olfr218	1	173203358	173204299	+	-4.37187	-4.40105	-4.39178	-4.40623	-4.40759	-4.41059	-4.342	-4.38146	-4.40654	-4.40848	-4.33331	-4.37339	-4.37215	-4.41038	-4.39218	-4.36921	-4.33544	-4.38847	-4.24794	-4.40701	-4.34429	-4.3732	-4.40384	-4.40961
Olfr1404	1	173215607	173216640	+	-4.37187	-4.40105	-4.39178	-4.40623	-4.40759	-4.41059	-4.342	-4.38146	-4.40654	-4.40848	-4.33331	-4.37339	-4.37215	-4.41038	-4.39218	-4.36921	-4.33544	-4.38847	-4.24794	-4.40701	-4.34429	-4.3732	-4.40384	-4.40961
Fcer1a	1	173221271	173227229	-	-4.37187	-4.40105	-4.39178	-4.40623	-4.40759	-4.41059	-4.342	-4.38146	-4.40654	-4.40848	-4.33331	-4.37339	-4.37215	-4.41038	-4.39218	-4.36921	-4.33544	-4.38847	-4.24794	-4.40701	-4.34429	-4.3732	-4.40384	-4.40961
Olfr418-ps1	1	173270147	173271137	+	-4.37187	-4.40105	-4.39178	-4.40623	-4.40759	-4.41059	-4.342	-4.38146	-4.40654	-4.40848	-4.33331	-4.37339	-4.37215	-4.41038	-4.39218	-4.36921	-4.33544	-4.38847	-4.24794	-4.40701	-4.34429	-4.3732	-4.40384	-4.40961
Gm11062	1	173274461	173277756	-	-4.37187	-4.40105	-4.39178	-4.40623	-4.40759	-4.41059	-4.342	-4.38146	-4.40654	-4.40848	-4.33331	-4.37339	-4.37215	-4.41038	-4.39218	-4.36921	-4.33544	-4.38847	-4.24794	-4.40701	-4.34429	-4.3732	-4.40384	-4.40961
Darc	1	173331886	173333503	-	-3.56915	-4.35161	-3.95018	-4.16198	-2.58081	-4.00436	-4.342	-4.38146	-4.38631	-4.40848	-4.16551	-4.37339	-4.37215	-4.25552	-3.80945	-4.26881	-4.00583	-3.32359	-4.24794	-3.44658	-4.02683	-3.54525	-3.97925	-4.26927
Cadm3	1	173334254	173367695	-	-0.544459	-1.70142	-0.639315	-1.5594	-0.826019	-0.411139	-0.918432	-0.737006	-0.725778	-1.86116	-0.594071	-0.942747	-0.37555	-2.32983	-1.64623	-0.900355	0.0538963	-0.41447	-0.526021	0.488771	-0.0476543	-0.770127	-2.65155	-0.831793
Aim2	1	173350879	173466040	+	3.37315	3.68737	3.54304	3.57775	3.54833	3.75181	3.56998	3.64906	3.65909	2.75848	3.57842	3.1693	3.8477	4.89489	3.49312	3.76612	3.57057	3.03513	3.17115	3.38835	3.80085	3.76982	3.4935	3.98806
Gm4955	1	173468509	173474052	-	-3.83918	-4.40105	-4.39178	-4.40623	-4.40759	-4.41059	-4.342	-4.38146	-4.40654	-4.40848	-4.33331	-4.37339	-4.37215	-4.41038	-4.39218	-4.36921	-4.33544	-4.38847	-3.58521	-4.40701	-4.34429	-4.3732	-4.40384	-4.40961
Gm4955	1	173480371	173491041	-	-4.37187	-4.40105	-4.39178	-4.40623	-4.40759	-4.41059	-4.342	-4.38146	-4.40654	-4.40848	-4.33331	-4.37339	-4.37215	-4.37672	-4.39218	-4.36921	-4.33544	-4.38847	-4.24794	-4.40701	-4.34429	-4.3732	-4.40384	-4.40961
BC094916	1	173519717	173535957	-	-4.37187	-4.40105	-4.39178	-4.40623	-4.40759	-4.41059	-4.342	-4.38146	-4.40654	-4.40848	-4.33331	-4.37339	-4.37215	-1.83867	-4.39218	-4.36921	-4.33544	-4.38847	-4.24794	-4.40701	-4.34429	-4.3732	-4.40384	-4.40961
Pydc4	1	173566284	173599274	-	-4.37187	-4.40105	-4.39178	-4.40623	-4.40759	-4.41059	-4.342	-4.38146	-4.40654	-4.40848	-4.33331	-4.37339	-4.37215	-4.31481	-4.39218	-4.36921	-4.33544	-4.38847	-4.24794	-4.40701	-4.34429	-4.3732	-4.40384	-4.40961
Pyhin1	1	173630859	173647928	+	-4.37187	-4.40105	-4.39178	-4.40623	-4.40759	-4.41059	-4.342	-4.06007	-4.40654	-4.40848	-4.33331	-4.37339	-4.37215	-1.43175	-4.39218	-4.36921	-4.33544	-4.38847	-4.24794	-4.40701	-4.34429	-4.3732	-4.40384	-4.40961
Pydc3	1	173673911	173698392	+	-4.37187	-4.40105	-4.39178	-4.40623	-4.40759	-4.41059	-4.342	-4.38146	-4.40654	-4.40848	-4.33331	-4.37339	-4.0818	-4.41038	-4.39218	-4.36921	-4.33544	-4.38847	-4.24794	-4.40701	-4.34429	-4.3732	-4.40384	-4.40961
AI607873	1	173723430	173741809	-	-4.37187	-4.40105	-4.39178	-4.40623	-4.40759	-4.41059	-4.342	-4.38146	-4.40654	-4.40848	-4.33331	-4.37339	-4.37215	-2.82278	-4.39218	-4.36921	-4.33544	-4.38847	-4.24794	-4.40701	-4.34429	-4.3732	-4.40384	-4.40961
Ifi204	1	173747293	173766876	-	-4.37187	-4.40105	-4.39178	-4.40623	-4.40759	-4.41059	-4.342	-4.38146	-4.40654	-4.40848	-4.33331	-4.37339	-4.0818	0.39082	-4.39218	-4.36921	-4.33544	-4.38847	-4.24794	-4.40701	-4.34429	-4.3732	-4.40384	-4.39737
Mndal	1	173857221	173942491	-	-4.37187	-4.40105	-4.39178	-4.40623	-4.40759	-4.41059	-4.342	-4.38146	-4.40654	-4.40848	-4.33331	-4.37339	-4.37215	-3.97336	-4.39218	-4.36921	-4.33544	-4.38847	-4.24794	-4.40701	-4.34429	-4.3732	-4.40384	-4.39737
Mnda	1	173896355	173912922	-	-4.37187	-4.40105	-4.39178	-4.40623	-4.40759	-4.41059	-4.342	-4.38146	-4.40654	-4.40848	-4.33331	-4.37339	-4.37215	-2.38955	-4.39218	-4.36921	-4.33544	-4.38847	-4.24794	-4.40701	-4.34429	-4.3732	-4.40384	-4.40961
Ifi203	1	173920407	173942672	-	-4.37187	-4.40105	-4.39178	-4.40623	-4.40759	-4.41059	-4.342	-4.38146	-4.40654	-4.40848	-4.33331	-4.37339	-4.37215	-0.797492	-4.39218	-4.36921	-4.33544	-4.38847	-4.24794	-4.40701	-4.34429	-4.3732	-4.40384	-4.40961
Ifi202b	1	173962569	173982844	-	-4.37187	-4.40105	-4.39178	-4.40623	-4.40759	-4.41059	-3.58076	-4.38146	-4.40654	-4.40848	-4.33331	-4.37339	-2.55081	2.41802	-4.11858	-4.36921	-4.16029	-4.38847	-4.24794	-4.30318	-4.29379	-4.3732	-4.40384	-4.40961
Ifi205	1	174011998	174031755	-	-4.37187	-4.40105	-4.39178	-4.40623	-4.40759	-4.41059	-4.342	-4.38146	-4.40654	-4.40848	-4.33331	-4.37339	-4.37215	-4.13294	-4.39218	-4.36921	-4.33544	-4.38847	-4.24794	-4.40701	-4.34429	-4.3732	-4.40384	-4.40961
Olfr433	1	174041933	174042936	+	-4.37187	-4.40105	-4.39178	-4.40623	-4.40759	-4.41059	-4.342	-4.38146	-4.40654	-4.40848	-4.33331	-4.37339	-4.37215	-4.41038	-4.39218	-4.36921	-4.33544	-4.38847	-4.24794	-4.40701	-4.34429	-4.3732	-4.40384	-4.40961
Olfr432	1	174050375	174051313	+	-4.37187	-4.40105	-4.39178	-4.40623	-4.40759	-4.41059	-4.342	-4.38146	-4.40654	-4.40848	-4.33331	-4.37339	-4.37215	-4.41038	-4.39218	-4.36921	-4.33544	-4.38847	-4.24794	-4.40701	-4.34429	-4.3732	-4.40384	-4.40961
Olfr430	1	174069300	174070253	+	-4.37187	-4.40105	-4.39178	-4.40623	-4.40759	-4.41059	-4.342	-4.38146	-4.40654	-4.40848	-4.33331	-4.37339	-4.37215	-4.41038	-4.39218	-4.36921	-4.33544	-4.38847	-4.24794	-4.40701	-4.34429	-4.3732	-4.40384	-4.40961
Olfr429	1	174089038	174089980	+	-4.37187	-4.40105	-4.39178	-4.40623	-4.40759	-4.41059	-4.342	-4.38146	-4.40654	-4.40848	-4.33331	-4.37339	-4.37215	-4.41038	-4.39218	-4.36921	-4.33544	-4.38847	-4.24794	-4.40701	-4.34429	-4.3732	-4.40384	-4.40961
Olfr427	1	174099460	174100407	+	-4.37187	-4.40105	-4.39178	-4.40623	-4.40759	-4.41059	-4.342	-4.38146	-4.40654	-4.40848	-4.33331	-4.37339	-4.37215	-4.41038	-4.39218	-4.36921	-4.33544	-4.38847	-4.24794	-4.40701	-4.34429	-4.3732	-4.40384	-4.40961
Olfr231	1	174117091	174118014	-	-4.37187	-4.40105	-4.39178	-4.40623	-4.40759	-4.41059	-4.342	-4.38146	-4.40654	-4.40848	-4.33331	-4.37339	-4.37215	-4.41038	-4.39218	-4.36921	-4.33544	-4.38847	-4.24794	-4.40701	-4.34429	-4.3732	-4.40384	-4.40961
Olfr424	1	174136746	174137693	+	-4.37187	-4.40105	-4.39178	-4.40623	-4.40759	-4.41059	-4.342	-4.38146	-4.40654	-4.40848	-4.33331	-4.37339	-4.37215	-4.41038	-4.39218	-4.36921	-4.33544	-4.38847	-4.24794	-4.40701	-4.34429	-4.3732	-4.40384	-4.40961
Olfr420	1	174158722	174159767	+	-4.37187	-4.40105	-4.39178	-4.40623	-4.40759	-4.41059	-4.342	-4.38146	-4.40654	-4.40848	-4.33331	-4.37339	-4.37215	-4.41038	-4.39218	-4.36921	-4.33544	-4.38847	-4.24794	-4.40701	-4.34429	-4.3732	-4.40384	-4.40961
Spna1	1	174172776	174248450	+	3.02227	3.46644	0.904833	1.70794	1.47595	2.14888	4.26934	5.12198	2.46049	1.74613	3.67901	3.80594	3.69078	3.7605	2.37417	3.09645	4.10714	3.2818	4.09702	4.26521	4.1073	4.86223	1.26323	2.83416
Olfr419	1	174249889	174250976	-	-4.37187	-4.40105	-4.39178	-4.40623	-4.40759	-4.41059	-4.342	-4.38146	-4.40654	-4.40848	-4.33331	-4.37339	-4.37215	-4.41038	-4.39218	-4.36921	-4.33544	-4.38847	-4.24794	-4.40701	-4.34429	-4.3732	-4.40384	-4.40961
1810030J14Rik	1	174330518	174332873	+	-4.37187	-4.40105	-4.39178	-4.40623	-4.40759	-4.41059	-4.342	-4.38146	-4.40654	-4.40848	-4.33331	-4.37339	-4.37215	-4.41038	-4.39218	-4.36921	-4.33544	-4.38847	-4.24794	-4.40701	-4.34429	-4.3732	-4.40384	-4.40961
Olfr417	1	174368919	174369848	+	-4.37187	-4.40105	-4.39178	-4.40623	-4.40759	-4.41059	-4.342	-4.38146	-4.40654	-4.40848	-4.33331	-4.37339	-4.37215	-4.41038	-4.39218	-4.36921	-4.33544	-4.38847	-4.24794	-4.40701	-4.34429	-4.3732	-4.40384	-4.40961
Olfr248	1	174391046	174392055	+	-4.37187	-4.40105	-4.39178	-4.40623	-4.40759	-4.41059	-4.342	-4.38146	-4.40654	-4.40848	-4.33331	-4.37339	-4.37215	-4.32402	-4.39218	-4.36921	-4.33544	-4.38847	-4.24794	-4.40701	-4.34429	-4.3732	-4.40384	-4.40961
Olfr414	1	174430430	174431384	+	-4.37187	-4.40105	-4.39178	-4.40623	-4.40759	-4.41059	-4.342	-4.38146	-4.40654	-4.40848	-4.33331	-4.37339	-4.37215	-4.41038	-4.39218	-4.36921	-4.33544	-4.38847	-4.24794	-4.40701	-4.34429	-4.3732	-4.40384	-4.40961
Olfr220	1	174448625	174449602	+	-4.37187	-4.40105	-4.39178	-4.40623	-4.40759	-4.41059	-4.342	-4.38146	-4.40654	-4.40848	-4.33331	-4.37339	-4.37215	-4.41038	-4.39218	-4.36921	-4.33544	-4.38847	-4.24794	-4.40701	-4.34429	-4.3732	-4.40384	-4.40961
Fmn2	1	174501825	174822717	+	2.23343	2.31533	0.792798	1.5312	0.965858	1.24791	2.6944	3.34683	1.85281	2.67736	2.3427	2.70968	1.99365	1.77691	1.40142	1.93699	2.53427	2.17416	2.22853	2.40451	2.40347	2.77588	0.880668	2.12856
Grem2	1	174833785	174921819	-	-3.83918	-3.48257	-4.39178	-3.75352	-4.3417	-4.20985	-4.342	-3.81454	-3.8841	-3.85205	-4.33331	-4.28666	-4.0818	-4.09006	-4.07277	-4.36921	-2.89476	-3.14087	-3.61603	-4.32962	-2.59554	-2.60442	-4.40384	-4.40961
Rgs7	1	175059736	175491130	-	-4.10184	-4.35161	-4.39178	-3.60059	-4.22531	-3.64163	-4.0394	-4.38146	-4.18948	-3.64399	-3.78243	-4.28666	-2.90361	-3.40917	-4.03053	-3.72051	-4.28417	-3.01402	-4.24794	-3.39211	-2.9188	-3.40863	-3.93129	-3.88841
Fh1	1	175600374	175625635	-	6.16575	6.16347	6.68499	6.51751	6.68608	6.52385	5.86517	5.67675	6.47227	6.27661	6.05699	5.87732	6.20082	5.63388	6.43486	6.32537	5.94895	5.76501	5.89945	6.11352	6.06947	5.99548	6.68518	6.31285
Kmo	1	175620381	175662116	+	-4.37187	-4.40105	-4.39178	-4.40623	-4.40759	-4.41059	-4.342	-4.38146	-4.40654	-4.40848	-4.33331	-4.37339	-4.37215	-4.40117	-4.39218	-4.36921	-4.33544	-4.38847	-4.24794	-4.19677	-4.34429	-4.3732	-4.40384	-4.40961
Opn3	1	175662421	175692776	-	0.32822	-1.08705	0.350355	-0.476827	-0.14488	-0.505649	0.335026	-0.369422	-0.307352	-0.499082	0.0248744	-0.579604	-0.727587	-2.94834	-0.292945	-0.924725	-0.296639	-0.572293	0.697996	-0.5547	0.0456163	-0.0630136	0.278126	-0.523103
Chml	1	175686488	175688353	-	1.47747	1.14999	-0.543406	-0.0594313	-1.26426	-0.366746	2.16769	1.7243	1.0627	0.650784	1.23366	1.46745	0.526434	-2.04175	-1.31218	0.828263	1.80788	1.32971	2.05398	1.92231	2.14233	2.23659	-0.773882	0.104502
Wdr64	1	175698593	175815734	+	-0.149062	0.409865	-0.127386	0.253351	0.0235001	-0.410078	0.879587	0.800014	0.178622	0.0298719	0.298024	0.304472	0.692711	0.263317	0.174233	0.761123	0.458055	0.175572	0.57484	-0.246506	0.833256	0.764595	-0.179903	0.114129
Exo1	1	175880778	175911396	+	6.01174	6.03519	5.92372	5.99673	6.01023	6.06694	6.13321	6.13085	6.05931	5.9511	6.12805	6.10799	6.14587	5.85978	6.04302	6.16938	6.13243	5.89925	6.20895	5.89932	6.12751	6.02713	5.96898	6.19532
Pld5	1	175962306	176275312	-	-4.37187	-4.35161	-4.39178	-4.40623	-4.40759	-4.16517	-4.342	-4.38146	-4.3107	-4.40848	-4.33331	-4.37339	-4.37215	-0.852681	-4.39218	-4.36921	-4.33544	-2.93291	-4.24794	-1.80396	-4.34429	-4.3732	-4.40384	-4.34778
B020018G12Rik	1	175977777	175979114	-	1.72931	1.24127	2.05885	1.83933	1.84976	1.57574	1.64319	0.653405	1.45689	1.27558	2.07348	1.80494	1.69457	1.52016	2.25881	1.8276	1.64257	1.29054	2.25671	1.24688	1.51071	1.79591	1.93398	2.12167
Cep170	1	176733653	176807124	-	4.17276	4.29583	3.1945	3.5187	3.33297	3.4398	4.89334	4.87165	3.97664	3.99019	4.46625	4.55227	4.1709	4.08629	3.71369	3.96099	4.73443	4.40887	4.66433	4.5526	4.68288	4.75839	3.2517	3.67061
Sdccag8	1	176814660	177020437	+	1.4093	1.53273	1.36502	1.33397	1.56391	1.1679	1.28974	1.15086	1.47483	1.40767	1.4768	1.29279	1.46885	2.16276	1.60661	1.4	1.30076	1.00982	1.06593	0.700482	1.39382	0.823303	1.50223	1.4268
Gm15423	1	176927999	176932711	-	-4.37187	-4.40105	-4.39178	-4.40623	-4.40759	-4.41059	-4.342	-4.38146	-4.40654	-4.40848	-4.33331	-4.37339	-4.37215	-4.41038	-4.39218	-4.36921	-4.33544	-4.38847	-4.24794	-4.40701	-4.34429	-4.3732	-4.40384	-4.40961
Akt3	1	177020073	177258203	-	3.73654	3.40358	3.41364	3.41092	3.19323	3.48713	3.10427	3.29206	3.50927	3.3776	3.53846	3.68912	3.31793	3.63706	3.15132	3.46092	3.41241	3.88144	3.57343	3.64638	3.36482	3.84223	3.41594	3.81731
Zfp238	1	177444661	177450760	+	3.9858	3.72619	3.4877	3.83176	3.49372	3.47115	4.04794	3.71181	3.8486	3.94181	3.982	3.84658	3.76293	4.11879	3.53663	3.68268	3.95712	4.01415	4.12502	3.77566	4.00647	3.89965	3.50885	3.73252
1700016C15Rik	1	177729814	177753324	+	-4.37187	-4.40105	-4.39178	-4.40623	-4.40759	-4.41059	-4.342	-4.38146	-4.40654	-4.40848	-4.33331	-4.37339	-4.37215	-1.03961	-4.39218	-4.36921	-4.33544	-4.38847	-4.24794	-4.40701	-4.34429	-4.3732	-4.40384	-4.40961
Adss	1	177762962	177796511	-	7.08353	7.16259	6.81275	6.92813	6.84084	6.96198	7.25353	7.17186	7.10616	7.07145	7.14454	7.15301	7.31283	7.44121	7.02121	7.09809	7.23772	7.06363	7.19684	7.18614	7.35525	7.3832	6.77096	7.02237
Gm16432	1	177991435	178048291	+	-4.37187	-4.40105	-4.39178	-4.40623	-4.40759	-4.41059	-4.342	-4.38146	-4.40654	-4.40848	-4.33331	-4.37339	-4.37215	-4.41038	-4.39218	-4.36921	-4.33544	-4.38847	-4.24794	-4.40701	-4.34429	-4.3732	-4.40384	-4.40961
Pppde1	1	178187417	178252598	+	4.99257	4.75774	4.42927	4.38861	4.49578	4.63557	5.1771	4.95792	5.00996	5.01051	5.07697	5.04087	5.00296	4.39113	4.6604	4.84978	5.18243	4.97369	5.26783	4.96388	5.1826	5.14822	4.43216	4.61988
Gm9982	1	178256103	178257295	+	-3.1728	-3.35527	-2.66382	-3.093	-3.50622	-2.36143	-2.45927	-2.46808	-2.93848	-2.60518	-3.73378	-1.88786	-1.6758	-2.73096	-2.18699	-3.20411	-2.47486	-3.24704	-3.37493	-4.08262	-2.64325	-3.19977	-3.01194	-3.18093
B230369F24Rik	1	178313328	178318549	-	-3.92822	-2.70892	-3.65545	-3.30598	-3.285	-4.09339	-3.17799	-1.90018	-2.36087	-3.1466	-1.89411	-2.29452	-2.27783	-2.79878	-2.35087	-2.88971	-2.49916	-2.93291	-1.12413	-3.46258	-3.02777	-2.80154	-3.26814	-2.67578
Fam36a	1	178319130	178322693	+	2.33195	2.42848	2.76087	2.43004	2.96148	2.63479	2.39404	2.70459	2.86232	2.77248	2.4473	2.08903	2.93678	1.96418	3.15257	2.69008	2.29839	1.18353	2.16051	1.49099	2.65921	2.34558	2.79482	2.08254
Gm16586	1	178321108	178324171	-	5.04682	4.80055	4.81172	4.48263	5.02681	4.69922	4.91315	4.56976	4.99387	4.67471	5.26148	4.96263	5.16717	4.46595	5.3689	4.40225	5.04735	4.6213	5.32482	4.99425	4.62727	4.72854	5.06505	4.81397
Hnrnpu	1	178323074	178337797	-	9.97535	9.98369	9.14945	9.37871	9.31083	9.55752	10.4689	10.2522	9.84358	9.74753	10.2392	10.2751	10.1384	9.87402	9.61734	9.78831	10.4766	10.2895	10.4531	10.3415	10.4092	10.445	9.21135	9.65044
Efcab2	1	178405881	178483247	+	1.38812	1.02107	1.38246	0.780992	1.38414	1.07559	1.20694	1.2513	1.36521	0.688969	1.27253	1.54611	1.69884	1.01845	1.55753	0.717697	1.34609	0.465872	1.05104	0.330609	1.4577	0.392965	1.11616	0.41499
Kif26b	1	178529125	178932855	+	-2.16775	-1.33181	-3.41349	-1.69067	-3.57388	-1.61812	-1.05098	-1.55006	-2.93019	-2.05203	-1.92919	-1.40724	-3.28954	-3.48845	-2.88873	-3.43243	-1.41279	3.02501	-0.303889	0.959513	-1.52943	-1.6709	-3.23634	-2.82233
Gm16564	1	178898582	178917614	-	-4.37187	-4.40105	-4.39178	-4.40623	-4.40759	-4.41059	-4.342	-4.38146	-4.40654	-4.40848	-4.33331	-4.37339	-4.37215	-4.41038	-4.39218	-4.36921	-4.33544	-4.38847	-4.24794	-4.40701	-4.34429	-4.3732	-4.40384	-4.40961
Smyd3	1	178951960	179518041	-	4.15142	4.07939	4.89737	4.47286	4.75115	4.42306	3.93779	3.9039	4.3599	3.96955	3.92307	3.90882	4.03542	3.44368	4.56378	4.31591	3.76439	3.64293	3.7869	3.18754	3.83411	3.43857	4.83624	4.45641
AC130279.1	1	179520375	179520857	-	1.47665	3.46176	0.454433	3.93782	3.93511	2.86204	2.40591	2.51579	3.46835	3.7722	2.78806	0.989289	2.97087	0.653165	3.31555	0.878018	-0.291682	1.17592	-1.90195	2.75876	3.21357	0.472265	3.27086	1.50778
Tfb2m	1	179528055	179546267	-	4.02426	4.31947	3.31418	3.39739	3.60123	3.74852	4.32176	4.26192	4.28127	4.27256	4.19737	4.21986	4.14793	3.82771	3.51082	3.83376	3.67714	4.22799	3.46293	4.46846	4.48354	4.28251	3.4087	3.79133
Cnst	1	179546370	179627478	+	3.69395	3.98822	3.39684	3.64436	3.31976	3.4057	4.1181	4.03065	3.59561	4.13198	3.6636	4.0259	3.76063	4.58794	3.49618	3.63756	3.83587	4.09212	3.79009	4.10662	4.14706	3.64156	3.38727	3.73335
Sccpdh	1	179668210	179687189	+	3.57696	3.16347	3.74806	3.55801	3.76878	3.65246	2.97079	3.13154	3.77245	4.28261	3.43752	3.32914	3.46815	2.54414	3.54073	3.42331	3.13498	2.21982	3.68694	3.45169	2.91707	3.33561	3.64028	3.13079
Gm1305	1	179695297	179745185	-	0.717737	0.625698	1.51877	0.541431	1.25978	0.613112	0.978652	0.726809	1.00528	0.558613	1.16848	0.458399	1.33227	0.401613	1.34099	0.852951	0.946927	0.234839	1.30135	0.235968	1.02797	0.216296	1.05652	0.546631
Ahctf1	1	179744894	179803680	-	7.69707	7.70536	7.12133	7.34119	7.13104	7.25559	8.01558	8.09488	7.57526	7.59008	7.832	7.82118	7.68089	7.15835	7.29144	7.59181	7.95517	7.81353	7.94511	7.94885	7.95034	8.06116	7.06966	7.43599
Gm10518	1	179803376	179804676	+	-3.04447	-1.61645	-4.33518	-3.82387	-4.2599	-4.16428	-1.29475	-1.58988	-2.68351	-3.59509	-1.81409	-1.86838	-2.61274	-4.09928	-3.85814	-3.31323	-0.790056	-2.80953	-0.986702	-2.99479	-1.49045	-2.54465	-4.27434	-3.79637
Cdc42bpa	1	179960472	180165603	+	4.69831	4.77779	4.2569	4.60054	4.32011	4.42335	4.7958	4.87014	4.62783	4.98637	4.80896	4.85766	4.5241	4.95138	4.4039	4.69942	4.80842	4.81128	4.69943	5.03546	4.6933	4.90783	4.29436	4.73973
Adck3	1	180165238	180199602	-	3.57918	3.6643	4.46872	4.42111	4.27807	4.21783	3.37924	3.65697	3.72133	3.32917	3.36128	3.56005	3.28899	2.74347	3.91757	4.1163	3.07877	3.13622	3.22889	3.57849	3.29061	3.31847	4.38326	4.08962
Psen2	1	180227004	180263438	-	2.40445	2.36527	2.87679	2.57019	2.76949	2.50002	1.8941	2.28222	2.17136	2.51852	2.13186	2.25954	2.23459	1.67823	2.50539	2.37991	2.1493	1.55618	2.18107	1.78697	1.94623	2.2589	2.75965	2.20331
Gm5069	1	180326971	180330550	-	-1.22467	-0.672649	-0.599783	-1.34394	-0.188357	-1.15248	-1.95353	-2.39291	-1.2397	-0.927011	-0.788311	-1.69735	-1.16625	-0.752244	-0.799802	-1.09811	-1.62918	-1.13325	-1.6708	-0.0900248	-2.02663	-1.97751	-0.600904	-1.86478
Itpkb	1	180330485	180424802	+	1.3448	1.59823	0.363849	0.839485	0.418617	0.875869	1.31469	1.18151	0.928304	2.05382	1.84355	1.84961	0.861625	3.68957	0.372348	0.578515	1.66915	3.52437	1.88969	3.87065	1.24401	1.88573	0.00859326	-0.152876
6330403A02Rik	1	180432387	180483504	-	-3.27054	-4.35161	-4.33518	-4.25187	-3.97147	-3.71809	-3.79425	-4.38146	-4.10449	-3.61733	-3.64099	-4.04976	-3.84233	-2.89746	-3.85655	-3.66319	-4.33544	-1.85957	-4.24794	-3.53468	-3.3054	-4.09793	-4.26167	-4.34778
Parp1	1	180568955	180601253	+	9.1022	9.04655	8.99902	9.12629	9.01207	9.05041	9.18662	9.05858	9.1539	8.92953	9.0301	9.09581	8.86105	8.18203	8.86822	9.06893	9.07878	8.79282	9.09391	8.83881	9.01478	8.95587	9.09252	8.99799
Lin9	1	180641150	180690518	+	3.97511	3.96856	3.78439	3.80038	3.6761	3.83405	4.125	3.89424	3.9432	4.04728	4.12314	4.01996	4.22364	4.37113	3.92568	3.98273	4.14911	4.18102	4.17628	4.15532	4.24832	4.12655	3.63888	3.80782
Mixl1	1	180693043	180697034	-	-1.48772	-1.83853	-1.97883	-1.94555	-1.50386	-1.44967	-1.33839	-1.40977	-1.31532	-1.96371	-0.02653	-0.966199	-0.907423	-3.0624	-1.3566	-1.61697	0.00665788	0.603033	0.0298377	-0.527388	-0.557891	-0.585219	-1.85929	-1.90272
Acbd3	1	180726043	180754203	+	4.83222	4.87262	4.32279	4.54559	4.3145	4.55778	5.04502	5.05536	4.69429	5.27365	4.75903	5.00024	4.75163	5.33079	4.45463	4.72608	4.94705	4.93966	4.88459	5.06589	4.98733	5.08538	4.19987	4.59513
H3f3a	1	180800832	180813943	-	6.80147	6.40227	6.7285	6.45772	6.72387	6.60104	6.46315	6.16843	6.59849	6.37919	6.30808	6.17831	6.53688	6.31438	6.90416	6.54023	6.47365	6.60913	6.5006	6.35932	6.67196	6.35685	6.79725	6.46905
Gm16067	1	180813776	180816859	+	-3.17406	-3.58258	-2.2649	-3.08437	-2.88647	-3.52915	-2.80808	-3.61157	-4.09364	-3.75808	-3.56884	-3.22442	-3.45602	-4.41038	-2.14632	-3.85668	-3.87982	-3.21397	-2.54381	-3.44658	-3.08378	-4.09793	-2.54981	-2.88421
BC031781	1	180851151	180868097	+	5.93198	6.28447	5.46969	5.66971	5.48926	5.75286	6.54802	6.48984	5.89211	6.13273	6.03731	6.2604	6.13966	5.76083	5.679	5.94697	6.31611	6.58541	6.2322	6.53225	6.53242	6.42708	5.46249	5.82751
Lefty2	1	180893108	180899103	+	5.78281	4.85673	5.99349	4.93361	5.9812	5.15996	5.87336	4.95777	6.00345	6.33322	5.59727	5.03389	5.60889	3.35453	5.94282	4.76315	5.83864	4.9518	5.82218	5.43448	6.0993	5.33182	5.98355	4.77479
Pycr2	1	180904274	180908087	+	6.82411	6.4072	7.34494	6.77874	7.28285	6.80429	6.62488	6.19363	6.9921	6.6556	6.61712	6.36185	6.66615	5.51399	7.04955	6.46889	6.77209	6.16536	6.61987	6.38081	6.73562	6.37776	7.3606	7.07708
Lefty1	1	180935022	180938400	+	6.49916	5.43192	6.88969	5.98562	6.92001	6.10511	6.27632	5.54319	6.59887	5.20057	6.18894	5.57148	6.23636	2.6971	6.70337	5.89972	6.18664	6.2053	6.14124	5.08751	6.44916	5.96121	7.08763	6.84175
Tmem63a	1	180942344	180975112	+	3.22191	2.55325	3.72491	2.91096	3.54841	2.76392	2.79298	2.26138	3.25637	2.61441	3.0844	2.71512	2.81806	3.10188	3.31642	2.59085	3.12025	2.88495	3.07829	3.06386	2.75553	2.13368	3.67842	2.52381
2210411M09Rik	1	180952064	180958149	-	-4.37187	-4.1002	-4.39178	-4.40623	-4.40759	-4.41059	-4.342	-4.38146	-4.40654	-4.40848	-4.33331	-4.28666	-4.37215	-4.41038	-4.39218	-4.36921	-4.33544	-4.38847	-4.24794	-4.40701	-4.34429	-4.3732	-4.40384	-4.40961
Ephx1	1	180976155	181020904	-	3.03265	4.17506	4.15725	4.03813	3.85473	3.80041	2.80323	3.22324	3.21786	3.00839	3.03109	3.84521	2.88954	3.842	3.49336	3.6256	2.52943	2.96141	2.43527	4.30908	2.80253	3.25414	3.91982	3.53681
9130409I23Rik	1	181051237	181060667	+	-4.37187	-4.40105	-4.21284	-4.40623	-4.40759	-4.41059	-4.342	-4.38146	-4.40654	-4.40848	-4.33331	-4.37339	-4.37215	-4.41038	-4.39218	-4.29654	-4.33544	-4.38847	-4.24794	-4.19566	-4.34429	-4.3732	-4.40384	-4.40961
Nvl	1	181093423	181144157	-	6.64179	6.62968	6.25419	6.35941	6.34159	6.41104	6.81576	6.68646	6.63187	6.50048	6.65188	6.65449	6.72051	6.66039	6.39353	6.5669	6.81236	6.50178	6.65448	6.68084	6.85813	6.79239	6.24359	6.37275
Cnih4	1	181150931	181168994	+	5.07173	5.1116	5.47296	5.23988	5.48074	5.33511	4.70479	4.722	5.19805	4.93224	5.02549	4.73927	5.20588	5.1476	5.36757	5.15322	4.7643	4.904	4.64413	4.94478	5.05142	4.95784	5.40508	5.07004
Wdr26	1	181173228	181211552	-	6.58964	6.41963	6.02238	6.11956	6.01129	6.10649	6.56995	6.55956	6.35191	6.60486	6.56343	6.47855	6.37396	6.41918	6.17529	6.21353	6.56668	6.74424	6.73203	6.68953	6.55546	6.57564	5.97446	6.30679
A430110L20Rik	1	181226076	181228490	+	-3.61683	-4.23019	-4.09705	-4.40623	-3.65655	-4.3365	-4.11214	-3.68967	-4.01672	-3.95386	-2.87802	-3.75592	-4.0818	-4.36751	-4.03067	-4.36921	-3.87982	-4.12189	-3.21749	-3.8856	-4.29379	-4.3732	-3.34378	-3.91485
Cnih3	1	181352628	181460641	+	-4.27413	-4.35161	-4.06571	-4.08973	-3.60872	-4.35039	-3.89378	-4.38146	-3.83773	-4.40848	-4.27917	-4.37339	-4.37215	-4.41038	-4.16309	-3.61338	-4.16029	-2.9637	-4.24794	-3.39211	-3.86259	-4.3732	-3.3179	-3.88091
Ccdc121	1	181509633	181511451	-	-4.37187	-4.35161	-4.39178	-4.40623	-4.40759	-4.41059	-4.342	-4.38146	-4.40654	-4.40848	-4.33331	-4.35117	-4.37215	-4.41038	-4.39218	-4.26881	-4.33544	-4.38847	-3.58521	-3.95187	-4.34429	-4.09793	-4.40384	-4.39737
Dnahc14	1	181738988	181769674	+	-2.88318	-2.73479	-4.39178	-4.40623	-4.24905	-4.3967	-1.2874	-3.51868	-3.47248	-4.29033	-4.33331	-3.95863	-1.66562	-2.03239	-3.03061	-3.79789	-2.37427	-2.14426	-3.3894	-1.76736	-0.814052	-3.04264	-4.40384	-4.14717
Lbr	1	181815316	181842401	-	7.18095	6.96175	6.96167	6.94467	6.85257	6.85255	7.07835	6.78621	7.09385	6.64675	7.08885	7.0829	7.06981	6.67258	6.98592	6.87315	7.16723	6.87711	7.26891	7.07618	7.19416	7.05539	6.86751	6.65103
Gm5533	1	181851608	181853189	-	-4.37187	-4.40105	-4.39178	-4.40623	-4.40759	-4.3026	-4.342	-4.38146	-4.40654	-4.40848	-4.33331	-4.37339	-4.37215	-4.41038	-4.39218	-4.36921	-4.33544	-4.38847	-4.24794	-4.40701	-4.34429	-4.3732	-4.40384	-4.40961
Enah	1	181904445	182019980	-	8.44341	8.30635	7.41809	7.99706	7.52347	7.82232	8.75589	8.80021	8.10914	7.51882	8.56722	8.63118	8.24128	7.63718	7.72924	8.29664	8.60506	8.68296	8.76148	8.12992	8.50135	8.68319	7.60729	8.11372
Srp9	1	182124737	182132407	+	5.84881	5.8487	6.46515	6.12987	6.39439	6.40701	5.361	5.47627	6.15853	6.36322	5.8253	5.67785	6.14943	6.54202	6.46983	5.89062	5.79728	5.88987	5.36444	5.76895	5.98413	5.82597	6.31015	5.86558
Vmn1r1	1	182157144	182158319	-	-4.37187	-4.40105	-4.33518	-4.40623	-4.40759	-4.41059	-4.342	-4.38146	-4.40654	-4.40848	-4.33331	-4.37339	-4.37215	-4.41038	-4.39218	-4.36921	-4.33544	-4.38847	-4.24794	-4.40701	-4.34429	-4.3732	-4.40384	-4.40961
Degs1	1	182275772	182282804	-	6.14754	6.48549	6.20357	6.29301	6.26621	6.28618	6.2578	6.13347	6.24949	6.38558	6.16738	6.32925	6.27395	5.97184	6.2365	6.24656	6.21302	5.91545	6.1009	6.56399	6.27713	6.42634	6.1563	6.36666
Fbxo28	1	182313102	182341606	-	5.41773	5.57347	5.5308	5.70453	5.46844	5.58493	5.40757	5.29207	5.38378	5.53995	5.39916	5.5743	5.37355	5.87941	5.41156	5.50933	5.23431	5.22228	5.27455	5.80422	5.32704	5.4563	5.52199	5.8051
Gm10517	1	182408619	182409020	-	-4.27413	-4.40105	-4.39178	-4.36349	-4.40759	-4.41059	-4.342	-4.38146	-4.40654	-4.38667	-4.33331	-4.37339	-4.37215	-4.41038	-4.16309	-4.36921	-4.33544	-4.38847	-4.24794	-4.40701	-4.34429	-4.3732	-4.25094	-3.97441
Trp53bp2	1	182409172	182462432	+	4.90702	4.89803	4.90191	5.05615	4.8579	5.04426	5.01402	4.98111	4.88414	5.26598	4.87261	5.07148	4.89896	6.3692	4.92697	5.04617	4.94627	4.81139	5.13719	5.24737	4.94321	5.09682	4.92908	5.27222
Capn2	1	182467256	182517495	-	3.66684	3.66519	2.88717	3.09847	3.10464	3.29095	3.32093	3.79824	3.38079	4.44089	3.80221	3.97045	3.66197	3.94178	2.93268	3.01124	3.74663	3.06109	4.07767	4.9059	3.3388	4.01803	2.76247	2.72888
Capn8	1	182565007	182632352	+	-4.37187	-4.40105	-4.39178	-4.40623	-4.40759	-4.37979	-4.342	-4.38146	-4.40654	-4.32537	-4.33331	-4.37339	-4.37215	-4.41038	-4.39218	-4.36921	-4.33544	-4.30945	-4.24794	-4.40701	-4.34429	-4.3732	-4.40384	-4.40961
4922505E12Rik	1	182747126	182749180	-	-4.37187	-4.39279	-4.39178	-4.25187	-4.40759	-4.37979	-4.342	-4.01106	-4.40654	-4.40848	-4.33331	-4.37339	-4.0818	-4.41038	-4.39218	-4.36921	-4.33544	-4.38847	-4.24794	-3.75596	-4.34429	-4.3732	-4.25094	-4.40961
Susd4	1	182763860	182896598	+	2.6385	2.72467	3.09955	3.15179	3.00159	2.88742	2.2416	2.36091	2.71214	2.79053	2.97795	2.90215	2.67391	2.94802	2.61507	2.40776	2.30385	2.7523	2.76585	3.09514	2.08589	2.72964	2.97142	2.41266
Tlr5	1	182954788	182976044	+	-2.21581	-1.08248	-4.21284	-3.93375	-3.87923	-3.49602	-1.19929	0.0979945	-1.75826	-2.79251	-1.07952	-1.09301	-1.5949	-1.36529	-2.75169	-2.75163	-0.488343	-2.56054	-0.656289	-0.612955	-1.03976	-0.856019	-4.10876	-3.07217
Disp1	1	183086264	183221529	-	3.10694	3.30334	2.87649	3.00209	2.89012	2.91288	3.50172	3.74538	3.01835	3.06428	3.35615	3.56728	3.02393	3.73698	2.78401	3.11309	3.52875	3.78247	3.41033	3.83234	3.11519	3.21824	2.85953	2.98704
Brox	1	183276342	183297256	-	4.88765	5.29204	4.74342	4.79636	4.81805	4.75259	5.18878	5.13847	4.90586	5.16473	5.04115	5.35621	5.08736	5.25895	4.73197	4.85615	5.16533	5.44733	5.08605	5.58001	5.30755	5.13349	4.63132	4.86227
Aida	1	183297060	183324501	+	4.43461	4.36405	4.36561	4.25804	4.41475	4.41659	4.55524	4.13597	4.51084	4.64085	4.55331	4.52078	4.80316	6.1011	4.58612	4.40537	4.51127	4.33519	4.53743	4.65579	4.65758	4.60123	4.33647	4.22564
CAAA01083517.1	1	183326725	183369529	-	5.65418	5.50436	5.2826	5.36501	5.32157	5.32678	5.77204	5.66799	5.58952	5.58276	5.55407	5.46684	5.37252	4.73328	5.25084	5.40643	5.70705	5.47336	5.71604	5.42063	5.62288	5.61477	5.29477	5.46554
CAAA01083517.2	1	183388981	183409353	+	3.20815	3.1343	3.23584	2.88795	3.24927	2.95484	3.46193	2.95994	3.45882	3.05012	3.41985	3.21734	3.69271	3.26308	3.29086	3.05486	3.44599	3.13417	3.48663	3.39195	3.52478	3.23185	3.10646	3.0194
Hhipl2	1	183418503	183437053	+	-1.98056	-1.20715	-2.39475	-2.51898	-2.32133	-2.63024	-0.717321	-3.61157	-2.10788	-1.5679	-2.55249	-2.52741	-1.68279	-0.823787	-2.27042	-2.98283	-1.25517	-0.653347	-2.72667	-0.987653	-1.02251	-2.74676	-2.68067	-2.61902
Gm8214	1	183681778	183682194	-	-4.37187	-4.40105	-4.39178	-4.40623	-4.40759	-4.41059	-4.342	-4.38146	-4.40654	-4.40848	-4.33331	-4.37339	-4.37215	-4.41038	-4.39218	-4.36921	-4.33544	-4.38847	-4.24794	-4.40701	-4.34429	-4.3732	-4.40384	-4.40961
Dusp10	1	184013302	184075636	+	1.12464	1.22308	0.673483	0.721147	0.923936	1.41411	0.925751	1.48885	1.22467	2.48103	1.4228	1.55293	1.62011	3.47792	0.789385	0.897154	1.499	2.41521	1.67422	2.38558	1.73007	1.80752	0.943704	1.22443
1700056E22Rik	1	184033032	184033998	-	-3.49293	-3.59325	-1.99152	-2.69247	-1.95063	-1.90363	-3.79425	-3.15193	-2.63095	-1.84163	-2.78683	-3.06213	-3.62457	-2.63148	-2.26001	-1.9466	-3.68193	-3.99537	-3.58521	-4.2258	-3.90719	-3.50409	-2.1887	-1.16461
4930488B22Rik	1	184712497	184718989	+	-4.37187	-4.40105	-4.39178	-4.40623	-4.40759	-4.37979	-4.342	-4.38146	-4.40654	-4.40848	-4.33331	-4.37339	-4.37215	-4.41038	-4.39218	-4.36921	-4.33544	-4.38847	-4.24794	-4.40701	-3.79473	-4.3732	-4.40384	-4.40961
Hlx	1	184727140	184732619	-	-2.88324	-2.15477	-2.90556	-1.23121	-2.86899	-0.690565	-2.52793	-1.87846	-2.88046	-1.67118	-3.2611	-1.84326	-2.7803	0.272986	-3.51111	-1.8353	-2.28181	-0.301416	-3.40235	-1.04765	-2.56508	-2.32018	-3.45581	-0.729183
Mosc1	1	184786776	184811313	-	-4.37187	-3.08618	-3.9181	-3.67735	-4.2599	-4.2031	-4.0394	-4.21884	-4.29047	-2.97167	-3.31545	-3.79441	-4.37215	-3.40917	-4.23051	-3.86628	-4.33544	-2.60264	-4.24794	-2.89337	-4.29379	-4.3732	-3.93751	-4.06492
Mosc2	1	184813068	184846451	-	4.24261	4.49847	4.97526	4.68702	4.8924	4.62896	3.8376	4.11298	4.37313	4.77471	3.84576	4.07668	4.28121	5.01379	4.68729	4.42798	3.97295	4.42358	3.88132	4.72862	3.87667	4.28652	4.89785	4.69138
C130074G19Rik	1	184871926	184883218	-	1.29326	1.27428	1.6463	1.76446	1.82589	1.8809	1.02999	1.45389	1.5196	1.50607	1.50524	1.35666	1.33137	1.91183	1.5747	1.56896	1.34828	0.880774	1.11954	1.50378	1.067	2.00826	1.58952	0.932121
Mark1	1	184896443	184999549	-	3.04044	2.25959	2.87713	2.85019	2.98868	2.54367	2.51566	2.26203	2.78124	2.25236	3.13442	2.60995	2.81385	2.02473	2.74556	2.651	2.7564	2.76507	2.94924	2.17006	2.38074	2.87129	3.05867	2.56063
Rab3gap2	1	185204168	185286743	+	5.77491	5.72361	5.6385	5.63799	5.60998	5.67944	5.94334	5.88081	5.73604	5.54707	5.80919	5.78523	5.7075	5.55126	5.66896	5.77259	5.89275	5.74418	5.8611	5.84783	5.8841	5.80071	5.65956	5.57252
Iars2	1	185284726	185329396	-	5.93638	5.79383	5.94494	5.99855	5.9558	5.82857	5.65874	5.66305	5.92503	5.76641	5.72646	5.78869	5.68061	5.34568	5.80827	5.93059	5.60641	5.43677	5.68531	5.56224	5.69959	5.50904	5.95834	5.80399
Bpnt1	1	185332149	185357777	+	4.92113	4.89278	4.69534	4.69624	4.75198	4.73957	5.04127	4.78005	4.88497	4.50174	4.91183	4.90396	4.89623	4.79233	4.81097	4.85532	5.05315	4.37873	5.18193	4.68064	5.17172	4.84918	4.83374	4.75794
Eprs	1	185363095	185428355	+	8.35724	8.22452	8.18525	8.22037	8.23206	8.22066	8.35706	8.23487	8.37574	8.2097	8.28311	8.28332	8.35569	8.79963	8.27967	8.33283	8.31375	8.28002	8.34767	8.29043	8.37152	8.27815	8.24204	8.27695
9630028B13Rik	1	185429357	185441819	-	-4.37187	-4.40105	-4.39178	-4.40623	-4.40759	-4.41059	-4.342	-4.38146	-4.40654	-4.40848	-4.33331	-4.37339	-4.37215	-4.41038	-4.39218	-4.36921	-4.33544	-4.38847	-4.24794	-4.40701	-4.34429	-4.3732	-4.40384	-4.40961
Slc30a10	1	185454848	185468762	+	-0.146483	-1.4777	-0.440582	-0.746505	-0.89186	-1.48678	-0.866098	-1.2512	-0.375412	-2.317	-0.438936	-2.11327	-1.25077	-3.43049	-0.0671454	-1.46285	-0.164907	-1.19183	-0.0205225	-0.501957	-0.747048	-1.21392	-0.0457649	-2.15757
Lyplal1	1	186087731	186117310	-	3.31912	3.62699	3.32192	3.40836	3.43174	3.43156	3.47164	3.45698	3.41316	2.95458	3.53018	3.38602	3.5412	2.83159	3.64118	3.58012	3.33595	3.47869	3.31584	3.63671	3.55366	3.72494	3.52263	3.1823
Tgfb2	1	186623186	186705992	-	-0.224434	-0.0325191	-1.73933	-1.83754	-1.44432	-1.61136	0.0511879	-0.101325	-0.715857	-0.814805	0.424973	0.190304	0.255304	0.735033	-1.15382	-1.8447	0.53638	1.68313	0.784187	1.83776	0.580907	-0.078026	-2.58004	-2.43712
Rrp15	1	186720978	186749358	-	6.20296	6.09348	6.5481	6.31949	6.62945	6.42281	6.0044	5.63758	6.35828	6.06574	6.06627	5.87222	6.47003	5.95924	6.59744	6.16947	6.04742	5.85986	5.92036	5.9867	6.24198	6.02197	6.58908	6.30222
D1Pas1	1	186967416	186970627	+	4.00337	4.86453	3.82752	4.26879	3.72553	4.23529	4.4964	5.16714	4.02362	4.10839	3.86285	4.46322	4.14957	4.72509	4.0495	4.71801	4.13448	4.21652	3.93995	4.24644	4.45546	4.99374	3.75877	4.66413
Spata17	1	187044648	187215465	-	-3.61683	-2.8243	-4.21284	-4.20472	-4.06311	-4.16517	-2.56297	-3.11438	-4.10449	-3.08554	-4.27917	-3.88114	-3.82253	-3.86915	-4.03067	-4.11922	-4.28417	-2.00558	-4.24794	-4.19677	-3.35763	-4.09793	-4.40384	-3.41753
Gm15509	1	187120869	187124365	-	-4.37187	-4.40105	-4.39178	-4.40623	-4.40759	-4.41059	-4.342	-4.38146	-4.40654	-4.40848	-4.33331	-4.37339	-4.37215	-4.41038	-4.39218	-4.36921	-4.33544	-4.38847	-4.24794	-4.40701	-4.34429	-4.3732	-4.40384	-4.40961
1700007P06Rik	1	187125138	187125983	+	-4.37187	-4.40105	-4.39178	-4.40623	-4.40759	-4.41059	-4.342	-4.38146	-4.40654	-4.40848	-4.33331	-4.37339	-4.37215	-4.41038	-4.39218	-4.36921	-4.33544	-4.38847	-4.24794	-4.40701	-4.34429	-4.3732	-4.40384	-4.40961
Gpatch2	1	187215508	187351704	+	4.25951	4.41151	3.72792	4.13232	3.70278	3.899	4.46905	4.56312	4.10433	4.06645	4.34244	4.37113	4.12157	4.69386	3.97901	4.23242	4.44287	4.51096	4.44809	4.82228	4.30261	4.64752	3.7815	4.43334
Esrrg	1	187608791	188214885	+	-3.83918	-4.11087	-4.39178	-3.73677	-4.24905	-3.78323	-2.50945	-3.31455	-4.09364	-3.9032	-3.52905	-3.62997	-3.84233	-2.82326	-3.85814	-4.26881	-3.6034	-1.76246	-3.58521	-0.126917	-2.46731	-2.25399	-4.26167	-4.14708
Ush2a	1	188262023	188965041	+	-3.24522	-2.78581	-4.28128	-4.29124	-4.40759	-3.33649	-3.03794	-2.94415	-4.28549	-2.69832	-4.27917	-3.3188	-3.84649	-2.99317	-3.86929	-4.36921	-3.57553	-3.40466	-2.39063	-2.3557	-3.56463	-4.00722	-4.40384	-4.26319
Kctd3	1	188971098	189007840	-	6.36408	6.14495	6.21964	6.13053	6.25363	6.08521	6.47048	5.93213	6.2744	5.68941	6.39603	6.18564	6.30644	6.1465	6.11243	6.00925	6.39101	6.00777	6.40108	6.14713	6.47374	5.97989	6.22982	6.10638
Kcnk2	1	189207931	189343832	-	-1.6318	-0.684586	-4.04045	-3.50765	-3.85496	-2.76445	0.252644	0.692302	-2.69226	-2.60861	-1.38564	-1.57933	-0.857921	0.223577	-2.79694	-2.08978	-0.195483	-0.79433	-0.694892	-0.407805	-0.353934	-0.00475023	-3.30692	-3.21447
Cenpf	1	189640599	189688086	-	7.10355	7.08806	6.55191	6.69024	6.45887	6.61339	7.13947	7.16942	6.86062	6.86956	7.04249	7.21356	6.91327	6.77184	6.75701	6.95008	7.05349	7.26515	7.14141	7.29262	7.15475	7.43224	6.55645	6.87285
Ptpn14	1	189728268	189876695	+	6.04637	6.49994	5.27121	5.75658	5.14462	5.52027	6.0264	6.58864	5.49081	5.68515	6.42309	6.89523	5.99702	6.77092	5.23339	5.78073	6.26785	6.72823	6.49866	6.71658	5.814	6.47566	5.26254	5.86342
Smyd2	1	189880492	189922363	-	4.78362	4.49875	4.964	4.72936	5.00042	4.60857	4.73717	4.42757	4.85029	4.75211	4.79709	4.59255	4.89396	4.62245	4.99342	4.58451	4.71923	4.44334	4.83383	4.91892	4.67694	4.58393	5.00266	4.03967
Prox1	1	190118038	190170680	-	-1.88444	-2.19057	-2.26347	-2.47173	-2.68794	-1.52649	-0.555515	-0.658982	-1.96337	-1.13069	-2.76584	-2.23945	-1.8717	2.67474	-1.7134	-1.46985	-0.867697	3.16772	-2.20007	1.57321	-1.46408	-0.821412	-2.17765	-1.69559
Gm17566	1	190170296	190217276	+	-4.37187	-4.40105	-4.39178	-4.40623	-4.40759	-4.41059	-4.342	-4.38146	-4.40654	-4.40848	-4.33331	-4.37339	-4.37215	-3.45259	-4.39218	-4.36921	-4.33544	-4.07439	-4.24794	-4.40701	-4.34429	-4.3732	-4.40384	-4.40961
Rps6kc1	1	190700202	190911770	-	3.97225	3.99798	3.64639	3.6729	3.65824	3.72142	4.12359	4.54988	3.82991	3.67557	4.20435	4.17595	4.04504	3.97075	3.77674	4.02806	4.15491	3.88352	4.18814	4.19429	4.10327	4.35694	3.69379	3.80419
Angel2	1	190925112	190946962	+	5.04163	5.02568	4.77854	4.63136	4.77432	4.64216	5.21192	5.07038	4.93981	4.62838	5.08743	5.02464	5.179	4.91701	5.01281	4.96534	5.08363	4.94505	5.17906	5.17939	5.15917	5.12367	4.77547	4.74962
Vash2	1	190947648	190979296	-	2.67408	2.09716	2.38161	2.17311	2.45497	2.26586	2.91596	2.29716	2.44136	1.41471	2.91618	2.35052	2.75168	1.73624	2.5728	2.07866	2.80728	3.05458	2.99284	2.34798	2.82921	3.025	2.5566	2.48543
Mfsd7b	1	191005832	191026190	-	3.139	3.23976	1.96957	2.25936	2.18491	2.35139	3.68284	3.60535	2.85167	3.0138	3.29082	3.36238	3.50151	2.67259	2.61094	2.71921	3.85323	3.99709	3.72045	4.28241	3.86677	3.72821	2.08904	2.07176
1700022P22Rik	1	191036822	191042941	+	-0.246092	-0.67166	-0.508855	-1.81441	-0.229806	-0.815413	0.0310732	-0.0750049	0.00148058	-1.4771	0.0681542	-1.01856	0.674016	-1.70669	0.0319996	-0.868012	0.535963	-0.701663	0.450069	-1.12285	0.643078	-0.658255	-0.544059	-2.74212
Tatdn3	1	191045826	191062932	-	1.68222	1.80237	2.04465	1.65015	2.05017	1.65076	1.45831	1.49506	1.77806	1.62231	1.90869	1.66649	1.8319	1.59379	2.14556	1.69394	1.7042	1.11193	1.37504	1.11925	1.70894	1.16066	1.9532	1.29568
Nsl1	1	191063012	191084558	+	4.70885	4.66819	4.75193	4.46922	4.6177	4.46804	4.67866	4.57044	4.60427	4.336	4.5676	4.59235	4.67143	4.61589	4.71963	4.40273	4.65382	4.70191	4.5888	4.60966	4.62292	4.45419	4.82905	4.65417
Batf3	1	191098414	191108943	+	-2.15327	-2.9441	-0.416553	-1.16224	-0.294678	-1.61925	-2.61873	-2.66283	-0.639149	0.553938	-0.849225	-1.72829	-0.971129	-3.07883	-0.390502	-2.2271	-1.60983	-3.2554	-0.859522	-1.41272	-1.48976	-1.06847	-0.389327	-2.42833
Fam71a	1	191162584	191164817	-	-4.37187	-3.45692	-4.39178	-4.36349	-4.40759	-4.41059	-4.342	-4.38146	-4.40654	-4.29033	-4.33331	-3.93641	-4.37215	-3.81337	-4.39218	-4.36921	-4.33544	-3.53645	-4.24794	-3.36836	-4.34429	-4.3732	-4.25094	-4.40961
Atf3	1	191170296	191183340	-	1.43648	3.17519	1.15539	1.54505	1.48751	1.87934	0.764212	0.667801	1.01411	2.9139	1.68029	3.11713	1.92872	6.08583	0.519605	0.924925	1.33421	4.54207	1.65818	4.04822	1.37798	1.37639	0.756437	1.55852
D730003I15Rik	1	191224474	191225686	+	-3.12597	-2.15878	-1.00176	-1.93882	-1.41213	-2.49371	-3.42313	-2.56002	-1.75775	-2.43487	-1.10287	-2.18756	-2.62093	-2.70074	-1.23824	-1.86866	-1.75068	-3.38756	-1.89471	-3.2436	-2.75297	-3.22966	-0.82152	-2.08978
Nenf	1	191306789	191318194	-	2.76067	2.35897	3.82127	3.31821	3.64977	3.08822	1.62904	1.8659	2.89177	3.1732	2.27541	1.85339	2.65497	2.15637	3.37375	3.00274	1.70921	1.79559	1.9455	2.17197	1.94306	1.97578	3.74563	3.11152
Tmem206	1	191325912	191350914	+	1.9168	2.24333	2.19607	2.272	2.36442	2.06108	2.01051	2.08039	2.1692	2.00957	1.99259	1.9735	1.82097	1.73043	2.09629	2.02063	1.94228	2.00553	1.78496	2.00554	2.04642	1.93848	2.19596	2.39544
Ppp2r5a	1	191351981	191397041	-	5.62648	5.5385	5.73877	5.70337	5.61339	5.61494	5.59065	5.4666	5.66996	5.62739	5.44097	5.44445	5.57176	5.92451	5.67077	5.56925	5.50934	5.28882	5.43936	5.62822	5.43403	5.4988	5.64573	5.61219
Dtl	1	191537365	191575534	-	6.11072	6.13509	5.79079	5.92588	5.84229	5.83339	6.17254	6.12867	6.0535	5.70513	6.09273	6.10757	5.97762	5.53161	5.87545	6.07341	6.13328	5.99497	6.21005	6.10486	6.24642	6.06682	5.78465	5.94341
Ints7	1	191575763	191622672	+	5.67641	5.66121	5.53141	5.52026	5.47204	5.40599	5.79049	5.8542	5.65196	5.35359	5.81505	5.88138	5.75265	5.36178	5.59514	5.59686	5.91889	6.07789	5.99724	5.81152	5.80285	5.83456	5.47769	5.33852
Lpgat1	1	191717834	191784255	+	4.86213	4.54415	4.09012	4.24167	4.04088	4.29298	4.60558	4.84916	4.44228	4.35556	4.69374	4.62236	4.29703	3.54389	4.03341	4.52761	4.6784	4.88458	4.95219	5.56189	4.49624	5.2204	4.03105	4.33831
Nek2	1	191821444	191833050	+	6.13947	6.17592	5.93552	6.20445	6.07575	6.14369	6.1375	5.98725	6.21477	6.23253	6.12445	6.20515	6.07862	5.6134	5.94556	6.22134	6.16625	6.37941	6.10358	6.11513	6.22124	6.11986	6.0975	6.0792
1700034H15Rik	1	191890233	191907527	-	0.0460091	-0.686652	-1.21399	-1.1626	-0.927241	-1.2228	0.633125	-0.179596	-0.840996	-0.651305	0.103525	-0.305111	-0.0648761	-2.29876	-0.316662	-1.41236	0.0407482	-0.407961	0.640304	0.163223	-0.0206351	-0.482933	-0.709057	-2.01007
Slc30a1	1	191906767	191913247	+	4.17115	4.26882	3.70288	3.8598	3.77631	3.93663	4.74526	4.82734	4.16613	4.52359	4.32869	4.55871	4.42192	3.8963	4.08894	4.13704	4.66042	4.96233	4.74988	4.90771	4.62458	4.76385	3.73424	3.58214
Rd3	1	191977373	191988282	+	-4.37187	-4.40105	-4.39178	-4.13701	-4.3417	-4.41059	-4.342	-4.38146	-4.40654	-4.32537	-4.33331	-4.35117	-4.37215	-3.97336	-4.39218	-4.11922	-4.33544	-4.38847	-4.24794	-3.56578	-4.34429	-4.3732	-4.40384	-4.26319
Traf5	1	191997430	192092559	-	-0.136886	-0.834815	0.181351	0.59957	-0.0331906	0.529705	-0.205555	-0.146042	-0.325443	-0.282983	-1.51764	-0.050976	-0.842095	-0.271015	0.172199	0.614997	-0.199176	-2.19182	-0.239539	0.343434	-0.57681	0.494636	0.185849	0.577972
Rcor3	1	192098656	192138010	-	1.71902	1.70278	1.3633	1.65378	1.41554	1.50398	1.80966	2.01364	1.81903	1.83626	1.94332	1.66314	1.34471	-0.238319	1.38864	1.57466	1.70222	2.00472	1.82568	2.0649	1.67905	1.71017	1.48168	1.53272
Kcnh1	1	192190784	192510159	+	0.829112	0.711714	0.512909	0.567978	0.493719	0.315988	1.61282	1.8381	0.800438	-0.32562	1.45859	0.972195	1.15666	0.216195	0.409666	1.32658	1.10729	0.449232	0.619846	2.3943	1.40882	1.82151	0.527721	-0.738391
Hhat	1	192512828	192771213	-	0.484639	0.119363	-0.227648	-0.127797	-0.111125	0.0533351	1.83428	-0.479416	0.0915706	-0.303226	-0.88172	-0.643743	1.35996	-0.256547	0.200851	-0.0977106	0.898176	-0.335055	-0.598606	-0.476224	1.81995	-1.73402	0.150112	-0.751853
A730013G03Rik	1	192833169	192834719	-	-4.37187	-4.40105	-4.39178	-4.40623	-4.3258	-4.41059	-4.342	-4.38146	-4.40309	-4.40848	-4.33331	-4.37339	-4.37215	-4.40117	-4.05961	-4.30082	-4.33544	-4.38847	-4.24794	-4.40701	-4.03215	-4.3732	-4.40384	-4.40961
Sertad4	1	192844431	192855752	-	1.89747	1.02648	1.78182	1.70023	1.6203	1.62168	1.86675	1.39512	1.822	1.66117	2.40653	1.68563	1.67411	-0.339685	1.54262	1.28792	2.18613	2.72726	2.47875	2.40975	1.69493	1.89092	1.72305	1.39678
Gm15867	1	192854928	192856466	+	-4.37187	-4.40105	-4.06571	-4.40623	-3.90495	-4.2339	-3.72573	-3.84684	-4.13633	-3.23791	-3.73663	-4.35117	-3.84233	-4.40117	-4.39218	-4.36921	-3.87982	-4.38847	-4.24794	-4.40701	-4.34429	-4.3732	-4.25094	-4.40961
Syt14	1	192897307	193035698	-	1.16822	0.49939	-0.253799	-0.159104	-0.659711	-0.805066	1.83803	1.78767	0.770921	0.32541	1.07102	1.21242	1.12483	-0.135061	-0.0843075	0.225554	1.50255	1.4158	1.61725	1.43917	1.57918	1.35589	-0.330384	-0.504733
Diexf	1	193104403	193130251	-	5.35584	5.24198	5.41977	5.29683	5.42684	5.29623	5.54137	5.29006	5.3843	5.03224	5.38956	5.36191	5.46809	4.93519	5.4097	5.26582	5.43056	5.31735	5.44973	5.33523	5.48428	5.35676	5.43439	5.31469
Irf6	1	193153112	193172042	+	3.14602	2.99291	3.15261	2.95427	2.99683	3.27161	2.48359	2.15615	3.01164	3.66466	2.94068	3.01894	2.58985	1.32851	2.90619	2.77073	2.79711	2.89637	2.85148	2.54654	2.40544	3.11687	3.07041	3.1825
A130010J15Rik	1	193168049	193177832	+	3.24043	3.20356	2.91916	2.70703	2.95648	2.72895	3.43996	3.61322	3.12647	3.01251	3.40447	3.23428	3.37305	2.82233	3.06813	3.0254	3.41173	3.1598	3.43246	3.06058	3.51963	3.48414	2.9515	2.14323
Traf3ip3	1	193175506	193201703	-	-4.37187	-4.40105	-4.39178	-4.40623	-4.40759	-4.41059	-4.342	-3.88281	-4.40654	-4.40848	-4.33331	-4.37339	-4.37215	-4.41038	-4.39218	-4.36921	-4.33544	-4.38847	-4.24794	-3.99976	-4.34429	-4.3732	-4.40384	-4.40961
Gm15872	1	193187375	193192011	+	-4.37187	-4.40105	-4.39178	-4.36349	-4.40759	-4.41059	-4.342	-4.38146	-4.40654	-4.40848	-4.33331	-4.37339	-4.37215	-4.41038	-4.05961	-4.36921	-4.33544	-4.38847	-4.24794	-4.40701	-4.34429	-4.3732	-4.25094	-4.40961
4930570N18Rik	1	193203039	193226208	+	-4.37187	-4.40105	-4.39178	-4.40623	-4.40759	-4.41059	-4.342	-4.38146	-4.40654	-4.40848	-4.33331	-4.37339	-4.37215	-4.40117	-4.39218	-4.36921	-4.33544	-4.38847	-4.24794	-4.40701	-4.34429	-4.3732	-4.40384	-4.40961
1600010F14Rik	1	193207750	193254474	+	-4.37187	-4.40105	-4.39178	-4.40623	-4.40759	-4.41059	-4.342	-4.38146	-4.40654	-4.40848	-4.33331	-4.37339	-4.37215	-4.41038	-4.39218	-4.36921	-4.33544	-4.38847	-4.24794	-4.40701	-4.34429	-4.3732	-4.40384	-4.40961
Hsd11b1	1	193221630	193264054	-	-4.37187	-4.40105	-4.09705	-4.40623	-4.40759	-4.41059	-4.342	-4.38146	-4.40654	-4.40848	-4.33331	-4.37339	-4.37215	-4.41038	-4.39218	-4.36921	-4.33544	-4.38847	-4.24794	-4.20999	-4.34429	-4.3732	-4.40384	-4.40961
G0s2	1	193272161	193273188	-	-1.30392	-2.79894	0.480581	-1.1344	0.216677	-1.60173	-2.14868	-3.71402	-0.150967	-1.65342	-2.05554	-2.30162	-0.942405	-3.30684	0.215372	-1.54323	-1.38154	-1.15148	-2.58644	-4.05554	-2.27993	-2.90984	0.0131382	-3.36485
Lamb3	1	193301957	193343878	+	1.15624	1.6208	1.06442	0.862077	0.90892	0.73078	-0.0374382	1.06029	0.648832	1.11149	1.12636	1.39882	0.702867	-0.88252	0.690754	0.994136	0.580823	0.602981	0.788103	3.50473	0.204656	1.27019	0.944052	1.53474
Camk1g	1	193346346	193370297	-	-4.02596	-4.23019	-4.06571	-4.17975	-4.40759	-4.41059	-4.342	-4.06007	-4.09364	-4.40848	-4.16551	-4.37339	-4.37215	-4.41038	-3.90187	-4.36921	-3.32301	-4.30945	-4.24794	-4.19566	-4.34429	-4.09793	-4.13216	-4.40961
Plxna2	1	194619829	194816869	+	1.8952	2.18836	1.71982	1.85866	1.73738	2.02831	2.59806	2.43829	1.93239	2.11569	1.98942	2.2102	1.84642	0.656698	1.96089	2.16751	2.17719	2.49393	1.84683	2.59424	2.05492	3.05524	1.68833	2.78154
Cd34	1	194938821	194961292	+	0.803769	1.0008	0.277565	0.398039	0.780155	1.02085	1.1042	2.0494	0.744371	0.262622	1.04746	0.870823	0.98131	-0.353397	1.07062	0.996552	0.754323	0.442107	0.751314	0.939692	1.18321	2.41813	0.645282	1.55961
Cd46	1	195041285	195092248	-	-3.27092	-4.02139	-4.39178	-4.40623	-4.3417	-4.41059	-4.342	-4.21884	-4.24789	-3.60172	-3.95023	-3.79441	-4.37215	-4.29036	-4.07277	-4.30082	-3.60574	-3.80781	-4.24794	-4.08262	-4.02683	-2.64834	-4.26167	-4.31886
Cr1l	1	195103789	195131570	-	3.2598	3.45217	2.91124	2.67641	3.06722	3.10356	3.21585	3.38752	3.28661	3.83833	3.51154	3.41245	3.65045	3.4467	3.41941	3.06669	3.57626	3.66362	3.28791	3.59553	3.63518	3.57359	2.92278	3.08622
Cr2	1	195136811	195176715	-	-3.61683	-3.84503	-4.39178	-4.40623	-4.40759	-4.2339	-3.80954	-3.05142	-3.97995	-4.32423	-3.42949	-4.35117	-4.37215	-2.71662	-4.34702	-3.55432	-3.06121	-3.16868	-4.24794	-4.40701	-4.34429	-1.98459	-4.40384	-4.39737
AC139206.1	1	195165745	195171168	-	-4.37187	-4.40105	-4.39178	-4.40623	-4.40759	-4.41059	-4.342	-4.06007	-4.40654	-4.40848	-4.33331	-4.37339	-4.37215	-4.41038	-4.39218	-4.36921	-4.33544	-4.38847	-4.24794	-4.40701	-4.34429	-4.3732	-4.40384	-4.40961
Fam171a1	2	3114224	3227806	+	2.60026	2.74291	2.21921	2.4466	2.37199	2.66018	2.796	2.79785	2.48278	3.03658	2.78991	2.95176	2.45621	1.65522	2.34539	2.55393	2.83669	3.24212	3.08406	3.47904	2.68153	3.25806	2.37216	2.95285
Nmt2	2	3284212	3328877	+	6.38359	6.29523	6.2318	6.2428	6.21397	6.40009	6.33337	5.84319	6.41904	6.33434	6.32893	6.27292	6.27924	5.3757	6.22622	6.15197	6.27732	7.12795	6.39019	6.32616	6.35696	6.34786	6.24021	6.6466
Rpp38	2	3328949	3332643	-	3.51149	3.61522	3.69388	3.47389	3.74966	3.7002	3.67887	3.29809	3.82118	3.88026	3.65193	3.60679	4.17014	3.4006	3.9312	3.65766	3.6552	3.48136	3.52278	3.51003	3.96586	3.90168	3.77006	3.3245
Acbd7	2	3336168	3340993	+	0.510711	0.0354851	0.563126	0.195525	0.638872	0.969616	-0.335812	0.339014	0.45153	0.584676	-0.944568	-1.23106	0.136548	-1.2083	0.719515	-0.13145	0.160598	-1.00867	0.344913	-0.146727	0.33262	0.216296	0.729289	-0.0488241
Olah	2	3341982	3366591	-	-4.37187	-4.40105	-4.39178	-4.40623	-4.40759	-4.3967	-4.342	-4.38146	-4.40654	-4.38667	-4.33331	-4.37339	-4.37215	-1.34673	-4.39218	-4.36921	-4.33544	-4.38847	-4.24794	-4.40701	-4.03215	-4.3732	-4.40384	-4.40961
Meig1	2	3409043	3422648	-	-4.02596	-4.40105	-3.63061	-4.33398	-4.22531	-4.28871	-3.79425	-3.88281	-4.29047	-4.15626	-3.95023	-4.35117	-4.11287	-4.31733	-4.00535	-3.98458	-4.28417	-4.38847	-4.24794	-4.19566	-3.47727	-4.09793	-3.74736	-3.99934
Dclre1c	2	3424131	3464130	+	2.77297	2.63929	1.86034	2.18498	1.89355	1.97527	3.10437	2.69611	2.71501	2.4068	2.91043	2.58011	2.53953	2.22322	1.84419	2.38098	3.04898	2.89486	2.93401	3.04734	3.04375	2.83502	1.78395	1.98174
Suv39h2	2	3455815	3475031	-	4.79479	4.62732	4.60978	4.27396	4.59247	4.431	4.87643	4.3811	4.80728	4.40832	4.8745	4.63825	4.97266	4.49756	4.79191	4.41855	4.91211	4.47085	4.8636	4.79166	5.10914	4.82916	4.55027	4.01945
Gm13184	2	3468613	3474546	+	-4.37187	-4.40105	-4.39178	-4.40623	-4.40759	-4.41059	-4.342	-4.38146	-4.40654	-4.40848	-4.33331	-4.37339	-4.37215	-4.41038	-4.39218	-4.36921	-4.33544	-4.38847	-4.24794	-4.40701	-4.34429	-4.3732	-4.40384	-4.40961
Hspa14	2	3488850	3512814	-	6.93836	6.89868	7.11173	6.90195	7.13258	7.07842	6.73639	6.44443	7.02955	7.03472	6.89477	6.82323	7.06817	6.67124	7.12772	6.88305	6.89155	6.63618	6.68492	6.96465	6.94716	6.87371	7.04719	6.94448
Cdnf	2	3513030	3526376	+	-0.930002	-2.038	-1.90947	-1.16237	-1.28558	-1.6199	-1.11402	-1.14125	-1.29294	-1.57865	-2.25534	-1.19657	-0.380768	-0.866051	-1.92482	-1.59966	-1.2243	-1.62455	-1.24122	-1.77687	-0.637942	-2.48727	-1.07123	-1.93361
Fam107b	2	3613758	3782142	+	3.62137	4.16695	3.22498	3.49809	3.23079	3.81236	3.37477	3.68628	3.32368	5.20169	3.73302	4.02361	3.56444	5.10748	3.15773	3.39129	3.69283	3.92725	4.0331	4.76262	3.61266	4.41895	3.01227	3.90907
Gm13185	2	3752986	3755177	-	-4.37187	-4.40105	-4.39178	-4.40623	-4.40759	-4.41059	-4.342	-4.38146	-4.40654	-4.40848	-4.33331	-4.37339	-4.37215	-4.41038	-4.39218	-4.36921	-4.33544	-4.38847	-4.24794	-4.40701	-4.34429	-4.3732	-4.40384	-4.40961
Gm13180	2	3855030	3877575	+	-4.37187	-4.40105	-4.39178	-4.40623	-4.40759	-4.41059	-4.342	-4.38146	-4.40654	-4.40848	-4.33331	-4.37339	-4.37215	-4.41038	-4.39218	-4.36921	-4.33544	-4.38847	-4.24794	-4.40701	-4.34429	-4.3732	-4.40384	-4.40961
Gm13191	2	3925808	3929139	-	-4.37187	-4.40105	-4.39178	-4.40623	-4.40759	-4.41059	-4.342	-4.38146	-4.40654	-4.40848	-4.33331	-4.37339	-4.37215	-4.41038	-4.39218	-4.36921	-4.33544	-4.38847	-4.24794	-4.40701	-4.34429	-4.3732	-4.40384	-4.40961
Frmd4a	2	4017717	4614043	+	3.83668	3.87429	3.6066	3.59128	3.5179	3.3085	4.0941	4.3651	3.78592	2.51978	3.9467	3.93345	3.58597	3.65615	3.73779	3.92744	3.99899	3.42324	4.06443	3.68826	3.85595	3.92618	3.51484	2.75527
1700080N15Rik	2	4132063	4141141	-	-4.37187	-4.40105	-4.39178	-4.40623	-4.40759	-4.41059	-4.342	-4.38146	-4.40654	-4.40848	-4.33331	-4.37339	-4.37215	-4.41038	-4.39218	-4.36921	-4.33544	-4.38847	-4.24794	-4.40701	-4.34429	-4.3732	-4.40384	-4.40961
Gm13189	2	4137774	4144102	+	-4.37187	-4.40105	-4.39178	-4.40623	-4.40759	-4.41059	-4.342	-4.38146	-4.40654	-4.40848	-4.33331	-4.37339	-4.37215	-4.41038	-4.39218	-4.36921	-4.33544	-4.38847	-4.24794	-4.40701	-4.34429	-4.3732	-4.40384	-4.40961
Gm13187	2	4287595	4301167	-	-4.37187	-4.40105	-4.39178	-4.40623	-4.40759	-4.41059	-4.342	-4.38146	-4.40654	-4.40848	-4.33331	-4.37339	-4.37215	-4.41038	-4.39218	-4.36921	-4.33544	-4.38847	-4.24794	-4.30318	-4.34429	-4.3732	-4.40384	-4.40961
Gm13175	2	4458434	4466670	-	-4.37187	-4.40105	-4.39178	-4.40623	-4.40759	-4.41059	-4.342	-4.38146	-4.40654	-4.40848	-4.33331	-4.37339	-4.37215	-4.41038	-4.39218	-4.36921	-4.33544	-4.38847	-4.24794	-4.40701	-4.34429	-4.3732	-4.40384	-4.40961
Gm13179	2	4586024	4587287	-	-4.27413	-3.21636	-3.83967	-4.17962	-3.06515	-3.66478	-4.0394	-3.97716	-4.17097	-4.30357	-3.73378	-3.77657	-3.74637	-3.62596	-3.0274	-3.51554	-3.19913	-4.30945	-4.24794	-3.6897	-4.17473	-3.69162	-3.01175	-3.3785
Prpf18	2	4622058	4652113	-	5.11545	5.16248	5.01467	5.09395	4.94133	5.12445	4.97433	5.06475	5.14511	5.08631	5.06067	5.20687	4.98888	5.25123	5.05505	4.97209	4.98123	5.14764	5.06766	5.39572	5.16144	5.26075	4.92808	5.14564
Bend7	2	4717831	4802142	+	1.88041	1.17176	1.7982	1.91782	1.83353	1.72779	1.50367	0.0619596	1.56012	2.74765	0.978988	1.00956	1.54952	0.874579	1.37669	1.11887	1.20422	2.02656	1.37596	1.06449	2.06318	0.301991	1.8324	1.90026
Sephs1	2	4881564	4910557	+	6.19683	6.06269	5.99402	5.8792	6.09337	5.90455	6.26471	5.90544	6.1757	5.93487	6.19457	6.12068	6.27282	5.90359	6.06848	5.97015	6.34618	6.22729	6.23718	5.86436	6.38464	6.08756	6.03264	5.83777
Phyh	2	4919019	4938730	+	4.41059	4.30581	4.86461	4.70541	4.79971	4.53973	4.06339	4.14266	4.53776	4.42286	3.99613	4.12171	4.19631	4.4228	4.73291	4.69475	3.85646	3.49634	3.95428	3.79424	4.16829	3.94372	4.82352	4.8196
Ucma	2	4976122	4985748	+	-2.3295	-3.8941	-2.0332	-3.98295	-2.64372	-3.67369	-3.29664	-2.92406	-2.12437	-3.44821	-2.78683	-3.36546	-2.30032	-1.47007	-2.57428	-3.43243	-2.8321	-3.14087	-3.61603	-4.40701	-1.5982	-3.50461	-2.36688	-4.39737
Mcm10	2	4989714	5012791	-	7.17714	7.2027	7.14858	7.11834	7.17694	7.17945	7.26183	7.23466	7.14635	7.08979	7.10901	7.12836	7.21023	7.12573	7.12374	7.223	7.15859	7.06559	7.15079	7.05424	7.19985	6.99983	7.13169	7.24381
Optn	2	5020642	5064051	-	2.7966	2.18051	2.81046	2.44802	2.89773	2.29494	2.11193	1.95534	2.65007	3.10076	2.30327	2.30916	2.21855	2.44159	2.69973	2.20408	2.35572	1.444	2.35109	1.73172	2.35846	2.2588	2.82659	2.40526
4930551O13Rik	2	5037280	5041133	+	-4.37187	-4.40105	-4.39178	-4.40623	-4.40759	-4.41059	-4.342	-4.38146	-4.40654	-4.40848	-4.33331	-4.37339	-4.37215	-4.41038	-4.39218	-4.36921	-4.33544	-4.38847	-4.24794	-4.40701	-4.34429	-4.3732	-4.40384	-4.40961
Ccdc3	2	5137776	5230878	+	2.70053	2.78085	2.62585	2.9746	2.65814	2.87285	3.2197	3.76173	2.90847	1.65717	2.80753	2.83294	2.79158	1.45165	2.67094	3.1885	3.0846	1.2731	2.95972	3.18462	2.96115	3.12549	2.49648	2.10283
Camk1d	2	5293457	5714515	-	3.90795	4.19782	3.44485	3.68626	3.26467	3.4803	4.39966	5.05113	3.89095	3.19397	4.03346	4.35727	3.86518	4.03421	3.63066	4.23887	4.21162	5.13389	4.20927	4.35966	4.16148	4.54577	3.46437	3.18287
Cdc123	2	5794294	5845164	-	5.85726	5.97058	6.01213	5.98972	6.14601	6.15405	5.62098	5.4728	6.02805	6.10843	5.79666	5.58563	6.01466	5.80412	5.98634	5.8536	5.5729	5.5862	5.4981	5.97237	5.84188	5.8445	6.09449	6.02291
Nudt5	2	5845019	5871895	+	6.3899	6.41999	6.18993	6.25814	6.27766	6.307	6.07185	6.20881	6.35774	6.09239	6.39284	6.34225	6.476	6.09132	6.25206	6.25809	6.3316	6.27238	6.34053	6.97458	6.18652	6.52617	6.24091	6.06615
Gm13199	2	5862080	5862934	-	-1.25872	-2.28597	-0.813445	-1.16514	-1.23219	-1.8001	-2.68408	-3.49315	-1.9089	-1.97638	-3.09827	-2.36294	-2.18788	-1.63634	-1.22615	-2.23027	-1.93164	-3.32359	-2.37617	-3.44658	-2.39778	-2.44655	-0.771029	-1.59699
Sec61a2	2	5870987	5895432	-	4.96849	4.79036	4.82299	4.75312	4.81604	4.66877	4.93748	4.7159	4.85056	4.45354	5.05199	4.86327	5.02672	4.35839	4.94981	4.7093	5.03472	4.98342	5.0684	4.77549	4.90834	4.85055	4.89708	4.7741
Gm13267	2	5895510	5900131	+	-4.37187	-4.40105	-4.39178	-4.40623	-4.40759	-4.41059	-4.342	-4.38146	-4.40654	-4.40848	-4.33331	-4.37339	-4.37215	-4.41038	-4.39218	-4.36921	-4.33544	-4.38847	-4.24794	-4.40701	-4.34429	-4.3732	-4.40384	-4.40961
Dhtkd1	2	5896115	5942792	-	4.33557	4.32907	3.63359	3.99353	3.62107	3.94309	4.59245	4.57076	4.17959	4.05097	4.34105	4.52092	3.97697	3.17082	3.7672	4.16349	4.4202	4.63614	4.52406	4.19357	4.5112	4.3791	3.66354	4.05178
Upf2	2	5951469	6056703	+	5.78334	6.09014	5.60756	5.67851	5.51107	5.6346	5.83349	6.27582	5.66096	5.97063	5.71944	6.03557	5.70703	6.08751	5.69526	5.9374	5.70577	5.96421	5.77828	5.97089	5.93961	5.98588	5.47857	5.65503
5430407P10Rik	2	6100025	6130211	-	1.77827	1.02256	2.29882	2.17278	2.1532	1.9651	0.286373	1.14899	1.87679	2.66801	0.954229	0.669261	1.24448	-0.920026	1.75374	1.74509	0.981469	0.267065	1.41468	0.908332	0.819744	1.17079	2.32864	1.82476
Echdc3	2	6188465	6213033	-	-1.82483	0.638435	-0.279259	1.25003	-0.18194	1.9676	-2.18576	0.028779	-0.317637	2.04855	-0.910892	0.435557	-1.30443	-1.29577	-0.475907	0.628614	-1.71281	0.329234	-2.38088	-1.31288	-2.47333	0.935825	-0.444148	2.18019
A230108P19Rik	2	6193251	6321611	+	-4.37187	-4.40105	-4.39178	-4.40623	-4.40759	-4.41059	-4.342	-4.38146	-4.40654	-4.40848	-4.33331	-4.37339	-4.37215	-4.41038	-4.39218	-4.36921	-4.33544	-4.38847	-4.24794	-4.40701	-4.34429	-4.3732	-4.40384	-4.40961
Gm13383	2	6255946	6257266	-	-4.37187	-4.40105	-4.39178	-4.40623	-4.40759	-4.41059	-4.342	-4.38146	-4.40654	-4.40848	-4.33331	-4.37339	-4.37215	-4.41038	-4.39218	-4.36921	-4.33544	-4.38847	-4.24794	-4.40701	-4.34429	-4.3732	-4.40384	-4.40961
Usp6nl	2	6322667	6446390	+	4.96956	4.64474	4.69445	4.54417	4.65842	4.56433	4.96988	4.79164	4.87571	4.66672	5.06429	4.93619	4.90386	4.22247	4.79372	4.72763	5.08078	4.76533	5.17299	4.69473	4.90818	4.76858	4.75384	4.51267
Gm13388	2	6431786	6436033	-	-4.37187	-4.40105	-4.39178	-4.40623	-4.40759	-4.41059	-4.342	-4.38146	-4.40654	-4.40848	-4.33331	-4.37339	-4.37215	-4.41038	-4.39218	-4.36921	-4.33544	-4.38847	-4.24794	-4.40701	-4.34429	-4.3732	-4.40384	-4.40961
Gm13391	2	6472000	6478619	+	-4.37187	-4.40105	-4.39178	-4.40623	-4.40759	-4.41059	-4.342	-4.38146	-4.40654	-4.40848	-4.33331	-4.37339	-4.37215	-4.41038	-4.39218	-4.36921	-4.33544	-4.38847	-4.24794	-4.40701	-4.34429	-4.3732	-4.40384	-4.40961
Celf2	2	6539705	7081302	-	3.02575	2.78243	2.12738	2.33443	2.09256	2.24604	2.82655	2.97834	2.59529	3.0442	3.04649	3.05001	2.6604	2.82203	2.36516	2.48395	3.04256	3.05534	3.46802	4.05956	3.10714	3.64794	2.2	2.54163
Gm13389	2	6884270	6886924	+	-4.37187	-4.40105	-4.39178	-4.40623	-4.40759	-4.41059	-4.342	-4.38146	-4.40654	-4.40848	-4.33331	-4.37339	-4.37215	-4.13294	-4.39218	-4.36921	-4.33544	-4.38847	-4.24794	-4.40701	-4.34429	-4.3732	-4.40384	-4.40961
Gm10855	2	6932541	6935081	-	-4.37187	-4.40105	-4.39178	-4.40623	-4.40759	-4.41059	-4.342	-4.38146	-4.40654	-4.40848	-4.33331	-4.37339	-4.37215	-4.41038	-4.39218	-4.36921	-4.33544	-4.38847	-4.24794	-4.40701	-4.34429	-4.3732	-4.40384	-4.40961
Gm10115	2	6950453	6951680	-	-4.37187	-4.40105	-4.39178	-4.40623	-4.40759	-4.41059	-4.342	-4.38146	-4.40654	-4.40848	-4.33331	-4.37339	-4.37215	-4.41038	-4.39218	-4.36921	-4.33544	-4.38847	-4.24794	-4.40701	-4.34429	-4.3732	-4.40384	-4.40961
Gm13390	2	7395858	7396000	-	-4.37187	-4.40105	-4.39178	-4.40623	-4.40759	-4.41059	-4.342	-4.38146	-4.40654	-4.40848	-4.33331	-4.37339	-4.37215	-4.41038	-4.39218	-4.36921	-4.33544	-4.38847	-4.24794	-4.40701	-4.34429	-4.3732	-4.40384	-4.40961
Gm13211	2	7716151	7781408	-	-4.37187	-4.40105	-4.39178	-4.40623	-4.40759	-4.41059	-4.342	-4.38146	-4.40654	-4.40848	-4.33331	-4.37339	-4.37215	-4.41038	-4.39218	-4.36921	-4.33544	-4.38847	-4.24794	-4.40701	-4.34429	-4.3732	-4.40384	-4.40961
1700061F12Rik	2	9189515	9197477	+	-4.37187	-4.40105	-4.39178	-4.40623	-4.40759	-4.41059	-4.342	-4.38146	-4.40654	-4.40848	-4.33331	-4.37339	-4.37215	-4.12447	-4.39218	-4.36921	-4.33544	-4.38847	-4.24794	-4.40701	-4.34429	-4.3732	-4.40384	-4.40961
Gm13219	2	9352431	9447676	+	-4.37187	-4.40105	-4.39178	-4.40623	-4.40759	-4.41059	-4.342	-4.38146	-4.40654	-4.40848	-4.33331	-4.37339	-4.37215	-4.41038	-4.39218	-4.36921	-4.33544	-4.38847	-4.24794	-4.40701	-4.34429	-4.3732	-4.40384	-4.40961
Gm13218	2	9591219	9597843	-	-4.37187	-4.40105	-4.39178	-4.40623	-4.40759	-4.41059	-4.342	-4.38146	-4.40654	-4.40848	-4.33331	-4.37339	-4.37215	-4.41038	-4.39218	-4.36921	-4.33544	-4.38847	-4.24794	-4.40701	-4.34429	-4.3732	-4.40384	-4.3311
Gata3	2	9857078	9890034	-	0.938401	1.2791	0.179768	0.886867	0.327571	0.812035	1.63896	2.79341	4.57389	11.7987	1.23131	1.92163	2.04555	6.21378	0.693145	2.92427	1.84177	3.83161	2.05244	3.39483	1.45182	2.14687	0.543694	1.96052
Gm13256	2	9877256	9878869	+	-4.37187	-4.40105	-4.39178	-4.40623	-4.40759	-4.41059	-4.342	-4.38146	-4.28549	1.29588	-4.33331	-4.37339	-4.37215	-2.56926	-4.39218	-4.26881	-4.33544	-4.38847	-4.24794	-4.40701	-4.34429	-4.3732	-4.40384	-4.40961
4930412O13Rik	2	9881252	9883921	+	-4.37187	-4.1002	-4.39178	-4.36349	-4.40759	-4.19596	-4.342	-4.38146	-4.23033	-4.32537	-4.33331	-4.37339	-4.37215	-4.15524	-4.39218	-3.73585	-4.33544	-3.74638	-4.24794	-4.28885	-4.17473	-4.3732	-4.40384	-4.18336
9230102O04Rik	2	9883041	9889540	-	-4.37187	-4.40105	-4.39178	-4.40623	-4.40759	-4.41059	-4.342	-4.38146	-4.40654	-4.40848	-4.33331	-4.37339	-4.37215	-4.37672	-4.39218	-4.36921	-4.33544	-4.30945	-4.24794	-4.40701	-4.34429	-4.3732	-4.40384	-4.40961
Gm13262	2	9906178	9914678	+	-4.37187	-4.40105	-4.39178	-4.40623	-4.40759	-4.41059	-4.342	-4.38146	-4.40654	-4.40848	-4.33331	-4.37339	-4.37215	-4.09928	-4.39218	-4.36921	-4.33544	-4.38847	-4.24794	-4.40701	-4.34429	-4.3732	-4.40384	-4.40961
Taf3	2	9914552	10048596	-	4.64625	4.70809	4.6206	4.79075	4.59095	4.85332	4.93299	4.91741	4.67112	4.56026	4.75731	4.81267	4.69605	4.61601	4.66968	4.67562	4.65464	4.63574	4.76579	4.59101	4.77083	4.89359	4.65131	5.01256
Atp5c1	2	10056016	10080510	-	7.79029	7.68319	8.23477	7.99794	8.22824	8.02518	7.39596	7.13666	8.04128	7.92453	7.63586	7.52722	7.86144	7.4668	8.09701	7.86315	7.52676	7.48035	7.41563	7.63934	7.71435	7.53699	8.18552	7.78901
Kin	2	10080593	10092806	+	3.99621	4.24878	4.35051	4.26051	4.26662	4.43066	3.9172	3.72029	4.18351	4.463	3.98564	4.07348	4.30257	4.6949	4.35483	4.23415	3.94991	3.71054	3.87748	4.23486	4.02391	4.24751	4.29565	4.54051
Itih2	2	10094593	10131396	-	-4.37187	-4.40105	-4.39178	-4.40623	-4.40759	-4.41059	-4.342	-4.38146	-4.40654	-4.38667	-4.33331	-4.37339	-4.37215	-4.40117	-4.39218	-4.36921	-4.33544	-4.38847	-4.24794	-4.40701	-4.34429	-4.3732	-4.40384	-4.40961
Itih5	2	10153571	10256529	+	-0.0277278	-0.635113	-0.246968	-0.185169	-0.520172	-0.446085	-0.513503	-1.04926	0.371126	1.5367	-0.468292	-0.440298	-0.635683	-3.17778	-0.39486	-0.0140694	-0.320742	0.138054	-0.0645724	-0.931764	-0.153118	-0.528555	-0.200254	0.135221
Gm13261	2	10339283	10374041	-	2.0226	1.72983	3.07659	2.2812	2.9833	2.49372	1.25885	0.399278	2.32065	1.64469	1.63303	1.20965	2.26409	2.18858	2.47212	1.53485	0.786988	0.954965	1.26823	0.405377	1.98309	0.248773	2.91315	2.11253
Sfmbt2	2	10370510	10595253	+	5.6001	4.81046	4.0817	4.19867	4.33512	4.18834	6.35206	5.98997	5.64508	6.91559	5.91022	5.5799	5.93399	6.16036	4.76837	5.09104	6.17099	5.18384	6.39111	5.88166	6.10363	5.57252	4.25328	4.96936
Gm13264	2	11036874	11049066	+	-4.37187	-4.40105	-4.39178	-4.40623	-4.40759	-4.41059	-4.342	-4.38146	-4.40654	-4.40848	-4.33331	-4.35117	-4.37215	-4.41038	-4.39218	-4.36921	-4.33544	-4.38847	-4.24794	-4.40701	-4.34429	-4.3732	-4.40384	-4.40961
Prkcq	2	11172113	11301226	+	-2.6152	-3.52194	-3.53245	-2.91638	-3.86481	-2.8335	-3.27816	-3.88281	-3.55894	-4.20608	-4.27917	-3.2862	-3.43342	2.08527	-3.23299	-3.08275	-4.28417	-3.08219	-4.24794	-3.72785	-2.85053	-2.40724	-3.11391	-1.54642
Gm13293	2	11339489	11342612	+	-4.37187	-4.40105	-4.39178	-4.40623	-4.40759	-4.41059	-4.342	-4.38146	-4.40654	-4.40848	-4.33331	-4.37339	-4.37215	-4.41038	-4.39218	-4.36921	-4.33544	-4.38847	-4.24794	-4.40701	-4.34429	-4.3732	-4.40384	-4.40961
Gm13291	2	11385003	11387064	+	-4.37187	-4.40105	-4.39178	-4.40623	-4.40759	-4.41059	-4.342	-4.38146	-4.40654	-4.40848	-4.33331	-4.37339	-4.37215	-4.41038	-4.39218	-4.36921	-4.33544	-4.38847	-4.24794	-4.40701	-4.34429	-4.3732	-4.40384	-4.40961
Pfkfb3	2	11471430	11502101	-	4.13933	3.69393	3.54539	3.42285	3.29928	3.14117	4.04418	4.05804	3.82746	4.36386	3.95049	3.9004	3.81378	3.19306	3.5362	3.48625	4.10633	3.47833	4.52571	3.70805	4.24944	3.84069	3.63243	2.97145
Rbm17	2	11585439	11604153	-	7.16891	7.36433	7.57569	7.42468	7.53869	7.37465	6.8917	6.81868	7.25993	7.29492	7.01826	7.1821	7.206	7.16064	7.39696	7.24442	6.92744	7.00469	6.76193	7.3967	6.96921	6.89205	7.51891	7.43777
Gm17490	2	11625606	11626264	-	-4.37187	-4.40105	-4.39178	-4.40623	-4.40759	-4.41059	-4.342	-4.38146	-4.40654	-4.40848	-4.33331	-4.37339	-4.37215	-4.41038	-4.39218	-4.36921	-4.33544	-4.38847	-4.24794	-4.40701	-4.34429	-4.3732	-4.40384	-4.40961
Il2ra	2	11642792	11693191	+	-4.37187	-4.35161	-4.39178	-4.40623	-4.40759	-4.41059	-4.342	-4.38146	-4.40309	-4.40848	-3.57034	-4.35117	-4.37215	-3.76948	-4.39218	-3.45456	-4.28417	-4.38847	-4.24794	-3.99976	-4.34429	-4.3732	-4.40384	-4.40961
Il15ra	2	11705287	11733986	+	-2.96024	-3.59084	-3.22882	-3.97811	-2.6976	-3.44012	-3.72573	-4.38146	-3.36022	-3.53017	-2.11929	-3.29658	-1.98108	1.43777	-4.14654	-4.06579	-3.27093	-3.3619	-1.64869	-3.61473	-3.90719	-4.00722	-3.00324	-3.71179
Fbxo18	2	11742573	11777582	-	5.38022	5.34692	5.38011	5.38581	5.32909	5.41187	5.17135	5.28222	5.19381	5.45439	5.18316	5.29081	5.16514	4.9775	5.22416	5.32404	5.09245	5.24216	5.03897	5.27449	5.21105	5.29039	5.35884	5.27086
Ankrd16	2	11777876	11790325	+	4.35324	4.0563	3.97708	4.0218	4.01552	3.84601	4.26654	4.23703	4.03392	4.03869	4.23332	3.93578	4.13752	3.57282	4.30129	3.78032	4.31188	3.79189	4.20775	4.12554	4.02232	4.16813	4.15869	4.17501
Itga8	2	12106632	12301920	-	0.739751	1.31766	-0.678063	0.10575	-0.355449	0.153648	1.14221	1.89864	0.287402	0.561223	1.55291	1.73802	1.08993	0.675157	-0.377235	0.259223	1.64977	1.35168	1.82976	2.70582	1.27309	2.23414	-0.735694	-0.450481
E030013I19Rik	2	12300947	12311300	+	-4.37187	-4.23019	-4.39178	-4.40623	-4.40759	-4.3659	-4.342	-4.21884	-4.40654	-4.40848	-4.33331	-4.37339	-4.37215	-4.41038	-4.39218	-4.36921	-4.33544	-3.8254	-3.58521	-3.8856	-4.34429	-4.3732	-4.40384	-4.40961
Fam188a	2	12347263	12419469	-	4.65678	4.78633	4.16398	4.42118	4.36932	4.65054	4.88657	4.77585	4.76098	4.61389	4.67809	4.7419	4.77456	4.57288	4.5325	4.67344	4.7707	4.57162	4.82881	4.74219	4.99942	5.07874	4.39609	4.78808
Pter	2	12924041	13003453	+	1.88369	2.29972	1.81633	2.26444	1.94549	2.1953	1.74807	1.83613	1.86684	2.09215	1.64209	1.71417	1.77211	2.41137	1.96098	2.13991	1.44527	1.29174	1.7081	1.96288	1.72359	2.0554	1.95216	2.75119
C1ql3	2	13003457	13011747	-	-4.37187	-4.39279	-4.33518	-4.36349	-4.38384	-3.78686	-3.47864	-3.38371	-4.18948	-3.93515	-4.27917	-4.35117	-4.0818	-3.73602	-3.7281	-4.11922	-4.28417	-1.70353	-4.24794	-1.5667	-3.40535	-2.66713	-4.07332	-3.44803
Rsu1	2	13076967	13271431	-	5.02977	5.13453	4.94301	5.19489	5.22795	5.29179	5.14429	5.15291	5.15998	5.06887	4.97254	5.05627	5.19329	4.67949	5.04426	5.28717	5.01155	5.03327	4.97891	5.88139	5.22202	5.30223	5.03695	5.15206
Gm13270	2	13271602	13324791	+	-4.37187	-4.40105	-4.39178	-4.40623	-4.40759	-4.41059	-4.342	-4.38146	-4.40654	-4.40848	-4.33331	-4.37339	-4.37215	-4.37672	-4.39218	-4.36921	-4.33544	-4.30945	-4.24794	-4.39267	-4.34429	-4.3732	-4.40384	-4.40961
Cubn	2	13276338	13491924	-	-0.345033	-0.533673	-1.45659	-1.7283	-0.501025	-0.603404	1.00373	0.0831772	0.364255	1.19928	-0.459893	-0.146413	-0.298096	4.23073	-0.725254	-2.17677	1.46313	-0.0439268	-1.70056	0.480614	1.58059	0.304372	-1.95419	-1.54766
Trdmt1	2	13509014	13544664	-	2.12844	2.14889	1.98617	1.85365	2.15461	1.82216	2.67074	2.1959	2.36936	2.08613	2.4643	2.20618	2.59351	2.69142	2.35674	2.46202	2.55258	1.64766	2.31882	2.0406	2.77522	2.68542	1.72204	1.77729
Gm9875	2	13557848	13560324	+	-4.37187	-4.40105	-4.39178	-4.40623	-4.40759	-4.41059	-4.342	-4.38146	-4.40654	-4.40848	-4.33331	-4.37339	-4.37215	-4.41038	-4.39218	-4.36921	-4.33544	-4.38847	-4.24794	-4.40701	-4.34429	-4.3732	-4.40384	-4.40961
Vim	2	13573927	13582826	+	6.08303	6.54112	5.88393	6.03404	5.93733	5.58812	6.69522	7.18486	6.15902	5.48199	6.25718	6.6246	6.41511	8.22197	6.19503	6.42762	6.68729	7.18599	6.63021	6.00545	6.56282	6.66616	5.87878	5.68275
St8sia6	2	13651020	13793808	-	0.368106	1.02167	0.326808	0.856826	0.337741	0.744564	0.435449	0.926177	0.389082	-0.534661	-0.11584	0.859393	0.458932	0.396688	0.229747	0.787771	0.267695	0.78273	0.556694	0.522579	0.50743	1.89565	-0.0860994	0.755514
Ptpla	2	13975563	14056135	-	1.20331	0.783567	1.73022	0.785301	1.61175	1.37158	0.629641	-0.0420132	1.26651	0.881841	1.34492	0.291442	1.45569	0.112982	1.54279	1.31977	1.38759	0.484432	1.07753	0.715143	1.43202	1.23757	1.60951	0.801978
4921530L18Rik	2	14070332	14073934	-	-3.39365	-2.35999	-3.83967	-4.08973	-3.24039	-2.96128	-3.56439	-3.30973	-4.38631	-3.06942	-4.27917	-3.52431	-3.14861	-2.44879	-4.00764	-3.06402	-4.00583	-4.12189	-4.24794	-3.82255	-4.17473	-4.09793	-3.22421	-3.79628
Stam	2	14074100	14148338	+	5.00666	5.14169	4.62386	4.77915	4.73229	4.82617	5.01158	4.91084	5.06832	5.09871	5.00712	5.09945	4.92516	4.53608	4.85689	4.92143	4.98191	5.222	5.12943	5.40487	5.24182	5.26244	4.50427	5.04471
Tmem236	2	14174524	14221971	+	-3.80323	-2.56871	-4.33518	-4.02669	-4.2599	-3.89122	-3.27069	-4.38146	-4.38631	-2.9619	-4.02407	-2.18273	-4.0818	-2.70092	-4.25911	-4.30082	-4.28417	-1.82589	-4.24794	-2.07902	-2.42612	-4.00722	-4.40384	-3.11597
Mrc1	2	14229414	14332057	+	-0.414399	0.0480276	-0.910272	-0.487623	-1.20568	-0.665219	0.601931	1.05335	-0.471259	-0.361694	-0.124301	0.624214	0.591162	0.813963	-0.273151	-0.170955	-0.0719385	-0.281584	-0.16435	-0.172216	0.402174	0.611537	-0.869446	-0.399362
Slc39a12	2	14388316	14494975	+	-4.37187	-4.40105	-4.39178	-4.40623	-4.40759	-4.41059	-4.342	-4.38146	-4.40654	-4.40848	-4.33331	-4.37339	-4.37215	-4.41038	-4.39218	-4.36921	-4.33544	-4.38847	-4.24794	-4.40701	-4.34429	-4.3732	-4.40384	-4.40961
Gm13266	2	14512591	14542805	+	-4.37187	-4.40105	-4.39178	-4.40623	-4.40759	-4.41059	-4.342	-4.38146	-4.40654	-4.40848	-4.33331	-4.37339	-4.37215	-4.41038	-4.39218	-4.36921	-4.33544	-4.38847	-4.24794	-4.40701	-4.34429	-4.3732	-4.40384	-4.40961
Cacnb2	2	14604306	14987908	+	-0.720715	-2.02515	-2.13802	-2.68531	-2.40499	-1.78664	-0.217512	-1.87762	-1.13451	-2.41446	-0.986665	-0.739205	-0.84677	1.40655	-2.28357	-1.38466	-0.498885	-1.88351	-1.81608	-1.03539	-2.25185	-1.06156	-2.77288	-2.1439
Gm13269	2	14740374	14767022	-	-4.37187	-4.40105	-4.39178	-4.40623	-4.40759	-4.41059	-4.342	-4.38146	-4.40654	-4.40848	-4.33331	-4.37339	-4.37215	-4.41038	-4.39218	-4.36921	-4.33544	-4.38847	-4.24794	-4.40701	-3.79473	-4.3732	-4.40384	-4.40961
Nsun6	2	14995131	15054884	-	2.86717	2.87211	2.80204	2.5732	2.78479	2.6595	2.92799	2.7113	2.89806	2.60209	2.80174	2.95066	2.81727	2.40251	2.98197	2.60327	2.97831	2.48123	2.86292	2.80107	2.76455	2.7832	2.74814	2.8938
Arl5b	2	15049395	15082456	+	5.38707	5.4272	4.6399	4.70523	4.61738	4.74338	5.78974	5.92752	5.17368	4.9778	5.63013	5.72368	5.35128	5.03369	4.88412	5.12436	5.74924	5.7586	5.84019	5.73513	5.73507	5.85914	4.49248	4.56572
Gm13364	2	15646962	15696710	+	-4.37187	-4.40105	-4.39178	-4.40623	-4.40759	-4.41059	-4.342	-4.38146	-4.40654	-4.40848	-4.33331	-4.37339	-4.37215	-4.41038	-4.39218	-4.36921	-4.33544	-4.38847	-4.24794	-4.40701	-4.34429	-4.3732	-4.40384	-4.40961
Gm13318	2	16042126	16150806	+	-3.83918	-4.40105	-4.39178	-4.13701	-4.38384	-4.41059	-4.342	-4.38146	-4.40654	-4.40848	-4.33331	-4.37339	-4.37215	-3.80069	-4.30428	-4.22816	-4.33544	-4.38847	-4.24794	-4.40701	-4.34429	-4.3732	-4.09042	-4.39737
Plxdc2	2	16356304	16755839	+	2.77924	3.57836	1.97016	2.58231	1.96406	2.75169	3.30923	3.78433	2.41866	2.744	3.24616	3.81177	2.91858	3.89435	2.36713	3.0246	3.13824	3.83406	3.28019	3.4409	3.27619	3.8458	2.06417	3.43092
Gm13322	2	17181743	17185487	-	-4.37187	-4.40105	-4.39178	-4.40623	-4.40759	-4.41059	-4.342	-4.38146	-4.40654	-4.40848	-4.33331	-4.37339	-4.37215	-4.41038	-4.39218	-4.36921	-4.33544	-4.38847	-4.24794	-4.40701	-4.34429	-4.3732	-4.40384	-4.40961
Nebl	2	17343909	17731464	-	-0.924237	-1.30037	-3.09406	-1.96966	-2.93314	-1.59025	-1.69684	-1.60149	-1.75938	-2.16201	-0.617335	-0.701972	-2.13868	0.562292	-2.39707	-1.40493	-0.159872	-1.0648	-0.414439	-2.46687	-0.484146	-0.423853	-2.29706	-2.42187
Gm13324	2	17559060	17559998	+	-4.37187	-4.40105	-4.39178	-4.40623	-4.40759	-4.41059	-4.342	-4.38146	-4.40654	-4.40848	-4.33331	-4.37339	-4.37215	-4.41038	-4.39218	-4.36921	-4.33544	-4.38847	-4.24794	-4.40701	-4.34429	-4.3732	-4.40384	-4.40961
H2afb1	2	17996422	17996946	-	-4.27413	-4.40105	-4.39178	-4.40623	-4.3258	-4.41059	-4.342	-4.38146	-4.40654	-4.40848	-4.33331	-4.37339	-4.37215	-4.41038	-4.23051	-4.36921	-4.33544	-4.07439	-4.24794	-4.40701	-4.34429	-4.3732	-4.40384	-4.40961
A930004D18Rik	2	18025193	18037737	-	0.311773	0.27155	-0.879107	-0.163896	-0.0996322	-0.503609	1.27155	1.48188	0.13833	0.256511	0.263856	0.667196	0.648467	0.756475	0.47053	1.02565	0.719691	1.05564	-0.167409	0.345537	0.399043	0.366698	0.160371	0.675676
Gm13330	2	18032533	18039633	+	-4.37187	-4.40105	-4.39178	-4.40623	-4.40759	-4.41059	-4.342	-3.88281	-4.40654	-4.40848	-4.33331	-4.37339	-4.37215	-4.41038	-4.39218	-4.36921	-4.33544	-4.38847	-4.24794	-4.40701	-4.34429	-4.3732	-4.40384	-4.40961
2810030E01Rik	2	18040676	18049051	-	-0.0420819	-0.482757	-0.763929	-0.59014	-0.161304	-0.612398	0.56031	1.10333	-0.0238527	0.174178	0.108301	0.295588	0.152016	0.627616	-0.223925	0.0377721	0.548302	3.19206	-0.187882	-1.01342	0.346622	0.116466	-0.277217	0.439896
1810059C17Rik	2	18054193	18056613	-	-4.37187	-4.40105	-4.39178	-4.40623	-4.40759	-4.41059	-4.0394	-4.38146	-4.40654	-4.40848	-4.33331	-4.37339	-4.37215	-4.41038	-4.39218	-4.36921	-4.28417	-4.38847	-4.24794	-4.40701	-4.34429	-4.3732	-4.40384	-4.32502
Mllt10	2	18055237	18212388	+	5.70892	5.74925	5.3225	5.6402	5.46439	5.32035	5.81466	6.02258	5.7089	5.79308	5.81274	5.87297	5.6093	6.2675	5.49061	5.95294	5.81172	5.83806	5.60035	5.3979	5.78683	5.58448	5.5493	5.91412
Dnajc1	2	18195654	18392830	-	2.8696	3.22738	2.59434	3.09014	2.63236	3.07791	2.98054	3.38827	2.80329	3.1458	2.91298	3.02347	2.668	3.58831	2.6491	2.93385	2.94366	3.22101	2.82604	3.15412	2.84918	3.35048	2.7268	3.55735
Commd3	2	18672384	18676231	+	3.03764	3.90727	3.69143	3.80257	3.8217	3.71907	2.73808	3.32315	3.27544	4.40374	3.23353	3.40951	3.07778	4.5522	3.71264	3.71935	2.65437	2.97238	2.24308	3.97032	2.59223	3.49653	3.86528	4.07964
Bmi1	2	18677018	18686629	+	2.14609	2.8495	1.24157	1.85339	1.25407	1.6122	3.08906	3.1418	2.27691	3.20744	2.46174	2.86733	2.76277	3.80861	1.53963	2.30686	2.6867	3.59352	2.86368	3.73837	2.89967	3.66297	1.25497	2.30652
Gm13334	2	18694032	18699037	+	-4.37187	-4.40105	-4.39178	-4.40623	-4.40759	-4.41059	-4.342	-4.38146	-4.40654	-4.40848	-4.33331	-4.37339	-4.37215	-4.41038	-4.39218	-4.36921	-4.33544	-4.38847	-4.24794	-4.40701	-4.34429	-4.3732	-4.40384	-4.40961
BC061194	2	18699023	18750413	+	-4.37187	-4.1002	-4.39178	-4.36349	-4.40759	-4.41059	-4.342	-4.38146	-4.40654	-4.29033	-4.33331	-4.37339	-4.37215	-2.16873	-4.39218	-4.36921	-4.33544	-3.8254	-4.24794	-4.30318	-4.34429	-4.3732	-4.40384	-4.40961
Gm20539	2	18742715	18760862	-	-4.37187	-4.40105	-4.39178	-4.40623	-4.40759	-4.41059	-4.342	-4.38146	-4.40654	-4.40848	-4.33331	-4.37339	-4.37215	-3.92468	-4.39218	-4.36921	-4.33544	-4.38847	-4.24794	-4.40701	-4.34429	-4.3732	-4.40384	-4.40961
Pip4k2a	2	18842255	18998126	-	2.83788	2.95993	2.82673	3.09562	2.82332	3.05881	2.81658	3.15594	2.86322	3.07019	2.77997	2.88402	2.93573	3.66363	2.85752	3.15226	2.69429	3.27038	2.77455	2.90315	2.81768	3.2866	2.95265	3.73625
4930426L09Rik	2	18998343	18999801	+	-4.37187	-4.35161	-4.39178	-4.40623	-4.3417	-4.3967	-4.342	-4.38146	-4.3107	-4.20723	-4.33331	-4.35117	-4.37215	-3.44136	-4.39218	-4.29654	-4.33544	-2.67736	-4.24794	-3.3246	-4.34429	-4.09793	-4.40384	-3.98665
Armc3	2	19199302	19310241	+	-4.37187	-4.40105	-4.28128	-4.33398	-4.40759	-4.20985	-4.342	-4.38146	-4.40654	-4.38667	-4.33331	-4.37339	-4.11287	0.780061	-4.39218	-3.3955	-4.33544	-4.38847	-4.24794	-4.32962	-4.29379	-4.3732	-4.27434	-4.40961
4930447M23Rik	2	19344317	19351050	+	-4.37187	-4.40105	-4.39178	-4.40623	-4.40759	-4.41059	-4.342	-4.38146	-4.40654	-4.40848	-4.33331	-4.37339	-4.37215	-4.41038	-4.39218	-4.36921	-4.33544	-4.38847	-4.24794	-4.40701	-4.34429	-4.3732	-4.40384	-4.40961
Msrb2	2	19371440	19394976	+	2.93178	2.79932	3.09357	2.71632	3.31553	2.65255	3.21888	2.48651	3.12414	1.76984	2.89757	2.50102	3.30029	1.70566	3.5003	2.9784	3.06782	1.54984	2.85095	2.08862	3.34225	2.67694	3.17657	2.44322
Gm13344	2	19429104	19431983	-	-4.37187	-4.40105	-4.39178	-4.36349	-4.3417	-4.41059	-4.342	-4.38146	-4.40654	-4.10312	-4.33331	-4.28666	-4.37215	-4.41038	-4.39218	-4.36921	-4.33544	-3.56639	-4.24794	-3.73973	-4.34429	-4.3732	-4.40384	-4.40961
Gm13336	2	19441508	19446674	-	-4.37187	-4.40105	-4.39178	-4.40623	-4.40759	-4.41059	-4.342	-4.38146	-4.40654	-4.40848	-4.33331	-4.37339	-4.37215	-4.41038	-4.39218	-4.36921	-4.33544	-4.38847	-4.24794	-4.40701	-4.34429	-4.3732	-4.40384	-4.40961
Ptf1a	2	19445663	19447501	+	-4.37187	-3.64618	-4.28128	-3.41007	-4.22164	-1.48364	-4.342	-3.58884	-4.11955	-3.7773	-3.95023	-4.17068	-4.37215	-4.40117	-3.80945	-3.95685	-4.33544	-1.93863	-4.24794	-3.91684	-4.17473	-4.3732	-4.40384	-2.01525
1810010K12Rik	2	19451828	19454995	+	-4.37187	-4.40105	-4.39178	-4.40623	-4.40759	-4.3057	-4.342	-4.38146	-4.40654	-4.40848	-4.33331	-4.37339	-4.37215	-4.41038	-4.39218	-4.36921	-4.33544	-4.30945	-4.24794	-4.28885	-4.34429	-4.3732	-4.40384	-4.40961
4921504E06Rik	2	19462837	19553914	-	-4.37187	-4.39279	-4.39178	-4.40623	-4.38384	-4.3659	-4.342	-4.38146	-4.40654	-4.40848	-4.33331	-4.37339	-4.37215	-4.40117	-4.39218	-4.36921	-4.33544	-4.38847	-4.24794	-4.40701	-4.34429	-4.3732	-4.40384	-4.40961
Gm13348	2	19634034	19636986	-	-4.37187	-4.06496	-4.39178	-4.40623	-4.40759	-4.3026	-4.342	-4.38146	-4.40654	-4.40848	-4.33331	-4.35117	-4.37215	-4.41038	-4.39218	-4.36921	-4.33544	-3.70394	-4.24794	-4.40701	-4.34429	-4.3732	-4.40384	-4.40961
Otud1	2	19658062	19660590	+	4.16165	4.40887	3.62726	4.20085	3.64764	3.79863	4.22172	4.6543	3.79072	4.24368	3.99341	4.39807	3.90284	3.4482	3.60583	4.23614	4.13753	4.64534	4.26368	4.45968	3.91235	4.50485	3.49473	3.83125
Gm13346	2	19676711	19686157	-	-3.92822	-3.29794	-4.39178	-3.90788	-4.3417	-4.1737	-4.342	-3.58884	-4.11273	-4.29033	-3.95023	-4.37339	-3.29271	-4.31481	-4.01822	-3.63874	-3.82111	-4.38847	-4.24794	-4.40701	-3.0421	-3.91123	-3.94824	-4.40961
Etl4	2	19909780	20810713	+	6.66998	6.50327	5.60653	6.09443	5.63366	5.87217	6.74979	6.99899	6.35197	6.45538	6.75322	6.79225	6.27495	5.7429	5.73824	6.36995	6.71708	6.56202	6.88624	6.87607	6.50928	6.65613	5.63905	5.89543
Gm17171	2	20300817	20324670	-	-4.37187	-4.40105	-4.39178	-4.40623	-4.40759	-4.41059	-4.342	-4.38146	-4.40654	-4.40848	-4.33331	-4.37339	-4.37215	-4.41038	-4.39218	-4.36921	-4.33544	-4.38847	-4.24794	-4.40701	-4.34429	-4.3732	-4.40384	-4.40961
Gm13335	2	20420570	20432934	-	-4.37187	-2.69436	-3.24002	-2.80152	-4.02334	-1.41141	-3.79425	-3.71402	-4.07697	-1.482	-4.33331	-3.06213	-4.37215	-4.29036	-4.11793	-3.20507	-3.44607	-3.88887	-4.24794	-4.39267	-4.34429	-1.73889	-3.69054	-0.476395
Gm13362	2	20709375	20713234	-	-4.37187	-4.1002	-4.39178	-4.40623	-4.40759	-4.41059	-4.0394	-3.88281	-4.40309	-4.40848	-4.33331	-4.37339	-4.37215	-4.41038	-4.39218	-4.36921	-4.33544	-4.38847	-3.21749	-4.40701	-4.34429	-4.3732	-4.40384	-4.40961
Arhgap21	2	20847919	20968881	-	5.87018	5.94051	4.96744	5.54419	4.95555	5.30731	6.11452	6.19037	5.67157	6.0363	5.96455	6.15471	5.48539	5.87359	4.91544	5.67654	6.03306	6.4937	6.13797	6.77466	5.86868	6.15256	4.97462	5.5337
Gm13380	2	20921860	20931389	-	-3.83918	-4.40105	-4.39178	-4.40623	-4.40759	-4.41059	-4.11214	-4.38146	-4.40654	-4.40848	-4.33331	-4.37339	-4.37215	-4.41038	-4.23444	-4.36921	-4.33544	-4.38847	-4.24794	-4.20999	-4.34429	-4.3732	-4.09042	-3.63834
Gm13375	2	20969054	20969997	+	0.668457	-0.57212	1.24436	0.973517	1.21131	0.944101	0.481757	0.0191759	0.991816	0.686174	0.617675	0.377545	0.652115	0.0465309	1.0442	0.879819	0.309371	-0.946921	0.315207	-1.16174	0.433971	-1.18414	1.36242	0.648462
Gm13376	2	21097099	21120659	+	-4.37187	-4.40105	-4.39178	-4.40623	-4.40759	-4.41059	-4.342	-4.38146	-4.40654	-4.40848	-4.33331	-4.37339	-4.37215	-4.32402	-4.39218	-4.36921	-4.33544	-4.38847	-4.24794	-4.40701	-4.34429	-4.3732	-4.40384	-4.40961
Enkur	2	21180731	21205365	-	-3.96229	-3.90207	-2.9598	-3.70637	-3.58282	-4.06571	-3.79425	-4.21884	-3.94678	-3.59869	-3.00282	-2.89769	-3.52386	-1.177	-2.45643	-3.24484	-3.03726	-4.38847	-3.61603	-4.2258	-2.29694	-2.57368	-3.60076	-2.989
Thnsl1	2	21205724	21215009	+	3.42224	3.4755	3.35824	3.21977	3.33838	3.4373	3.31039	3.26846	3.41405	2.81468	3.17187	3.32579	3.39696	2.8561	3.41276	3.42399	3.10669	3.13667	3.2651	3.35431	3.38673	3.49787	3.22558	3.37878
Gm13327	2	21341925	21369111	-	-4.37187	-4.40105	-4.39178	-4.40623	-4.40759	-4.41059	-4.342	-4.38146	-4.40654	-4.40848	-4.33331	-4.37339	-4.37215	-4.41038	-4.39218	-4.36921	-4.33544	-4.38847	-4.24794	-4.40701	-4.34429	-4.3732	-4.40384	-4.40961
Gpr158	2	21367542	21830547	+	-4.27413	-4.40105	-4.39178	-4.40623	-4.24905	-4.35039	-4.11214	-3.71885	-4.38631	-4.40848	-4.33331	-4.37339	-4.0818	-2.09513	-4.34702	-4.30082	-4.33544	-4.07439	-4.24794	-4.40701	-3.71468	-4.3732	-4.40384	-4.14717
Myo3a	2	22227503	22618252	+	-3.61683	-2.78313	-4.28128	-3.85164	-4.40759	-4.17151	-4.0394	-2.5999	-4.38631	-4.20723	-4.27917	-2.88982	-3.58721	-3.53287	-3.83005	-4.30082	-4.00583	-4.12189	-2.72667	-4.39267	-3.62517	-4.3732	-3.94381	-3.57647
Gad2	2	22622205	22693874	+	-3.30615	-2.97011	-3.33933	-3.45843	-3.08654	-3.24878	-4.342	-2.80142	-3.56968	-4.09455	-3.40361	-3.46638	-4.0818	0.663283	-3.92654	-3.70689	-3.87982	-2.44674	-3.61603	-0.869846	-3.80419	-3.22966	-3.611	-4.26187
1700092C17Rik	2	22755984	22762273	+	-4.37187	-4.40105	-4.39178	-4.40623	-4.40759	-4.41059	-4.342	-4.38146	-4.40654	-4.40848	-4.33331	-4.37339	-4.37215	-4.41038	-4.39218	-4.36921	-4.33544	-4.38847	-4.24794	-4.40701	-4.34429	-4.3732	-4.40384	-4.40961
Apbb1ip	2	22774094	22875653	+	-4.10184	-3.18067	-4.10233	-3.32733	-3.69696	-2.80246	-4.342	-3.48231	-2.65654	-2.65473	-3.6825	-3.13416	-4.37215	-3.41168	-3.64192	-3.74774	-3.45165	-3.65381	-2.46936	-2.41583	-4.29379	-2.85325	-4.13216	-3.47459
Pdss1	2	22895522	22940266	+	3.70941	3.52228	3.20667	3.07522	3.33744	3.23439	3.91687	3.54831	3.65768	3.38419	3.81953	3.6718	4.04428	4.45916	3.60937	3.42111	3.93797	3.37005	3.85228	3.71595	4.08641	3.86545	3.28855	3.34479
Abi1	2	22940073	23040241	-	5.43804	5.71261	5.08341	5.19401	5.01871	5.28192	5.70752	5.8603	5.45272	5.67027	5.60661	5.72309	5.50466	5.32721	5.24466	5.49231	5.6092	5.81536	5.58179	6.19327	5.74177	6.0879	4.93086	5.26399
Acbd5	2	23068168	23114510	+	4.07753	4.20516	3.60618	3.61976	3.50034	3.70427	4.34086	4.27957	4.00171	4.03936	4.1276	4.23299	4.12754	5.19645	3.71833	3.85128	4.30426	4.55178	4.23448	4.428	4.50688	4.3602	3.40166	3.61005
Mastl	2	23115606	23156024	-	5.09476	5.30575	4.60214	4.69693	4.621	4.66657	5.39642	5.27964	5.04918	5.23347	5.2363	5.27438	5.31305	4.96382	4.92966	5.11141	5.29339	5.34863	5.28174	5.14581	5.47571	5.48856	4.4348	4.79854
Yme1l1	2	23156369	23199260	+	7.28559	7.38221	6.77775	6.94877	6.86885	7.09316	7.54004	7.50549	7.34638	7.32915	7.42462	7.43996	7.38097	7.35817	7.18471	7.4164	7.44383	7.51066	7.51671	7.52033	7.66358	7.80951	6.74701	6.97735
4931423N10Rik	2	23207476	23267129	+	-3.75593	-2.79581	-4.39178	-3.50749	-3.57639	-3.3221	-3.80954	-3.42623	-4.28549	-3.6298	-3.78243	-3.03206	-4.11287	-2.13982	-4.03067	-3.72051	-4.00583	-2.31079	-3.40235	-2.71758	-3.90719	-3.77936	-3.29338	-3.02827
Nxph2	2	23321246	23401973	+	-4.37187	-4.40105	-4.39178	-4.40623	-4.40759	-4.33969	-4.342	-4.38146	-4.40654	-4.40848	-4.33331	-4.37339	-4.37215	-4.41038	-4.39218	-4.36921	-4.33544	-4.38847	-4.24794	-4.19677	-4.34429	-4.3732	-4.40384	-4.40961
Spopl	2	23506220	23572106	-	3.43494	3.2717	2.86308	2.72038	2.78147	2.76236	3.7446	3.68765	3.29748	2.73593	3.51986	3.6022	3.54216	3.36227	3.22026	3.20628	3.50161	3.443	3.68997	3.60782	3.8435	3.92723	2.51755	3.07518
Hnmt	2	24002910	24049394	-	-4.02596	-4.40105	-4.06571	-4.29124	-4.24905	-4.35039	-4.342	-4.38146	-4.38631	-4.40848	-4.02407	-3.85893	-3.90396	-2.21152	-4.34702	-3.99132	-3.64597	-4.07439	-3.61603	-4.40701	-4.29379	-4.3732	-4.27434	-3.6213
Tbpl2	2	24071721	24096595	-	-4.37187	-4.40105	-4.39178	-4.40623	-4.40759	-4.41059	-4.342	-4.38146	-4.40654	-4.40848	-4.33331	-4.37339	-4.37215	-4.41038	-4.39218	-4.36921	-4.33544	-4.38847	-4.24794	-4.40701	-4.34429	-4.3732	-4.40384	-4.40961
Il1f8	2	24153161	24160519	+	-4.37187	-4.40105	-4.39178	-4.40623	-4.40759	-4.41059	-4.342	-4.38146	-4.40654	-4.40848	-4.33331	-4.37339	-4.37215	-4.41038	-4.39218	-4.36921	-4.33544	-4.38847	-4.24794	-4.40701	-4.34429	-4.3732	-4.40384	-4.40961
Il1f9	2	24186476	24193568	+	-4.37187	-4.40105	-4.39178	-4.40623	-4.40759	-4.41059	-4.342	-4.38146	-4.40654	-4.40848	-4.33331	-4.37339	-4.37215	-4.41038	-4.39218	-4.36921	-4.28417	-4.38847	-4.24794	-4.40701	-4.34429	-4.3732	-4.40384	-4.40961
Il1f6	2	24215418	24225702	+	-4.37187	-4.40105	-4.39178	-4.40623	-4.40759	-4.41059	-4.342	-4.38146	-4.40654	-4.40848	-4.33331	-4.37339	-4.37215	-4.41038	-4.39218	-4.36921	-4.33544	-4.38847	-4.24794	-4.40701	-4.34429	-4.3732	-4.40384	-4.40961
Il1f5	2	24276954	24283426	+	-4.37187	-4.40105	-4.39178	-4.40623	-4.40759	-4.41059	-4.342	-4.38146	-4.40654	-4.40848	-4.33331	-4.37339	-4.37215	-4.41038	-4.39218	-4.36921	-4.33544	-4.38847	-4.24794	-4.40701	-4.34429	-4.3732	-4.40384	-4.40961
Il1f10	2	24291196	24293820	+	-4.37187	-4.40105	-4.39178	-4.40623	-4.40759	-4.41059	-4.342	-4.38146	-4.40654	-4.40848	-4.33331	-4.37339	-4.37215	-4.41038	-4.39218	-4.36921	-4.33544	-4.38847	-4.24794	-4.40701	-4.34429	-4.3732	-4.40384	-4.40961
Gm13411	2	24322424	24322956	+	-4.37187	-4.40105	-4.39178	-4.40623	-4.40759	-4.41059	-4.342	-4.38146	-4.40654	-4.40848	-4.33331	-4.37339	-4.37215	-4.41038	-4.39218	-4.36921	-4.33544	-4.38847	-4.24794	-4.40701	-4.34429	-4.3732	-4.40384	-4.40961
Il1rn	2	24336853	24351494	+	-4.37187	-4.40105	-4.39178	-4.40623	-4.40759	-4.33969	-3.58076	-4.21884	-4.40654	-4.40848	-4.33331	-4.37339	-4.37215	-3.47649	-4.23444	-4.36921	-4.33544	-4.12189	-4.24794	-4.40701	-4.34429	-4.3732	-4.40384	-4.39737
Psd4	2	24367580	24409182	+	2.56211	2.69579	2.5105	2.6343	2.48926	2.61238	2.51944	2.87396	2.57184	3.68001	2.29539	2.38799	2.51871	3.288	2.52546	2.81811	2.4466	2.15719	2.52787	2.44451	2.49651	3.08522	2.36334	3.03387
Pax8	2	24420551	24475599	-	0.3094	-0.829612	0.837297	-0.168883	0.583743	-0.260366	1.16694	0.801797	0.56761	-2.9636	0.708917	-0.398127	0.111685	-2.04485	0.69679	0.451028	0.937372	-0.848471	0.199068	-2.18729	1.25085	0.270449	0.314911	-0.696833
Gm13415	2	24440418	24486855	+	-4.37187	-4.40105	-4.39178	-4.40623	-4.40759	-4.41059	-3.79425	-4.38146	-4.40309	-4.40848	-4.33331	-4.37339	-4.0818	-4.41038	-4.39218	-4.36921	-4.16029	-4.30945	-4.24794	-4.40701	-4.34429	-3.91123	-4.40384	-4.24651
Gm13417	2	24545492	24566697	-	-4.37187	-4.40105	-4.39178	-4.40623	-4.40759	-4.41059	-4.342	-4.38146	-4.40654	-4.40848	-4.33331	-4.37339	-4.37215	-4.41038	-4.39218	-4.36921	-4.33544	-4.38847	-4.24794	-4.40701	-4.34429	-4.3732	-4.40384	-4.40961
Cacna1b	2	24603887	24763152	-	2.51657	2.42307	2.24655	2.05013	2.21334	2.61745	2.56639	1.87261	2.06791	2.0264	2.62273	2.30565	2.19638	3.5192	2.0922	2.16453	2.48121	2.52639	2.65928	4.34483	2.39257	2.38784	2.36574	2.66378
Ehmt1	2	24790769	24919609	-	6.38779	6.19007	5.78647	6.02043	5.78267	5.83425	6.60549	6.56425	6.12622	6.01994	6.42012	6.38463	6.2952	5.73845	5.96947	6.11836	6.62427	6.16317	6.61166	6.30086	6.47736	6.43789	5.90291	6.25222
Arrdc1	2	24925352	24935252	-	3.54092	3.25203	3.96284	3.62847	3.87412	3.80788	3.03838	2.90838	3.46262	3.60614	3.60839	3.02473	3.23985	2.89457	3.54122	3.38135	3.05255	2.47364	3.08284	3.40338	3.05816	2.89431	4.05102	3.52153
Zmynd19	2	24949792	24962075	+	6.55774	6.34025	6.78216	6.60031	6.77454	6.57958	6.37823	6.24233	6.60391	6.25241	6.51559	6.30311	6.57872	6.18098	6.6059	6.45801	6.45455	6.28112	6.46893	5.96431	6.49007	6.17431	6.78584	6.61294
Wdr85	2	24962400	24972163	+	3.8986	3.83403	4.35344	4.02987	4.17513	3.94877	3.93277	3.66528	4.10487	3.83478	4.01969	3.94286	4.03363	3.76798	4.24906	4.06301	3.75053	3.74731	3.83359	3.55863	3.86519	3.7546	4.27345	4.07118
Mrpl41	2	24974117	24975098	-	3.5052	3.3409	4.281	3.81141	4.27108	3.98479	3.09834	3.17318	3.89209	3.91686	3.63224	3.10949	3.67478	3.0549	4.21863	3.80729	3.25006	2.86403	2.89994	3.54009	3.39958	3.29975	4.29143	3.59808
Pnpla7	2	24976033	25054057	+	3.40581	3.54015	3.7185	3.54278	3.65142	3.35741	3.48308	3.15088	3.20545	3.19532	3.35999	3.1911	3.25657	3.86923	3.46874	3.24831	3.24764	4.10996	3.24028	4.69294	3.40323	2.91322	3.75619	3.71984
Nelf	2	25054355	25062881	+	1.93565	1.44023	2.70814	2.73943	2.62186	2.42466	1.44481	0.843182	2.04662	2.3808	1.86876	1.45621	1.6579	0.0695039	2.1929	1.79848	1.3623	0.777872	1.69262	0.660949	1.34191	1.44055	2.52119	2.60504
Entpd8	2	25080304	25085716	+	-4.37187	-4.40105	-4.39178	-4.40623	-4.40759	-4.37979	-4.342	-4.38146	-4.40654	-4.40848	-4.33331	-4.37339	-4.37215	-4.41038	-4.39218	-4.36921	-4.33544	-4.38847	-4.24794	-4.40701	-4.34429	-4.3732	-4.40384	-4.40961
Noxa1	2	25085667	25095149	-	-4.37187	-3.64193	-4.39178	-3.82387	-4.40759	-4.22851	-4.342	-4.38146	-4.40654	-3.69454	-4.16551	-3.95073	-4.37215	-4.41038	-4.39218	-3.79789	-4.33544	-4.12189	-4.24794	-4.19677	-4.34429	-3.8706	-3.91584	-3.59014
Gm13387	2	25122603	25145396	-	-4.37187	-4.40105	-4.39178	-4.40623	-4.24905	-4.33969	-4.342	-4.38146	-4.3107	-4.40848	-4.33331	-4.17068	-4.37215	-4.35099	-4.34702	-4.36921	-4.33544	-3.22237	-4.24794	-3.64244	-4.34429	-4.00722	-4.40384	-4.31886
Nrarp	2	25180758	25183330	+	2.34635	3.22013	2.34896	2.7086	2.45554	3.08162	2.12109	1.69039	2.22497	3.13204	2.03064	2.86068	1.94714	2.8901	2.0708	2.24827	2.33738	3.85299	2.45589	3.82158	1.97783	2.42852	2.52493	3.41074
A830007P12Rik	2	25192966	25196886	-	2.05163	1.84254	1.80267	1.45282	1.52257	1.55024	2.15734	2.64749	1.72043	2.358	2.02392	1.64924	2.06345	0.694004	1.56653	1.89029	2.44868	2.35481	2.2985	2.14382	2.03555	1.81556	1.67597	1.60136
Cobra1	2	25199712	25211489	-	5.83756	5.67989	5.94073	5.90019	5.89124	5.85623	5.70528	5.81125	5.80569	5.80081	5.76567	5.77284	5.70148	5.56548	5.76177	5.78826	5.77098	5.64719	5.6906	5.82312	5.67216	5.56382	6.00875	5.91517
4933433C11Rik	2	25212207	25214637	-	-2.12967	-1.0898	-1.34806	-1.49989	-1.1155	-1.22959	-1.3023	-1.14996	-1.4929	-0.457977	-1.25825	-0.825442	-1.22879	-1.15039	-0.938701	-1.20673	-2.25092	-2.76282	-1.98267	-2.07807	-1.23747	-1.22603	-0.64194	-0.808503
Fam166a	2	25218745	25222280	+	-2.25563	-3.6864	-2.74768	-2.65433	-3.14832	-3.01854	-4.0394	-4.38146	-3.46851	-2.59806	-3.91212	-3.21058	-3.90396	-4.12447	-3.47706	-3.30433	-4.28417	-3.88887	-2.52935	-3.3385	-3.62517	-4.09793	-2.1117	-3.52422
Tubb4b	2	25222160	25224702	-	9.20643	9.37239	9.00839	9.11305	9.05368	9.33701	9.40897	9.66435	9.23558	9.44024	9.28687	9.59068	9.29621	9.04514	9.07777	9.43557	9.53997	9.55177	9.39962	9.55235	9.33402	9.38934	9.09382	9.47299
Slc34a3	2	25228898	25234364	-	0.576311	0.984969	0.772846	0.871565	0.842405	0.284599	0.1041	0.272111	0.50926	1.11558	0.396447	0.533216	0.359503	-0.0565378	0.595621	0.426432	-0.138021	0.452501	-0.408682	1.05115	-0.387977	-0.644903	0.880142	0.911018
Gm757	2	25234476	25236787	-	-3.49293	-4.35161	-2.13554	-2.24651	-2.75026	-3.7086	-3.59924	-2.92406	-2.60958	-1.42255	-3.73378	-4.17068	-4.0818	-4.36751	-3.4871	-3.80726	-4.28417	-4.38847	-4.24794	-4.39267	-4.17473	-4.3732	-3.53213	-3.37101
2310002J15Rik	2	25238827	25242452	-	-2.92158	-3.28504	-2.05141	-2.38913	-1.92395	-2.76505	-3.13163	-2.98422	-3.05246	-1.48853	-3.78243	-2.73217	-3.90396	-4.37672	-2.66706	-2.39616	-2.5689	-3.64295	-1.51336	-3.38857	-3.63334	-3.69162	-1.96724	-2.93037
Rnf208	2	25242255	25244262	+	2.90227	2.59797	3.32218	3.36096	3.21674	3.19525	2.71732	2.76122	2.82818	3.71716	2.69619	2.64999	2.48285	1.39892	3.08553	2.86618	2.77185	2.22751	2.88492	2.44298	2.1485	2.23173	3.31449	3.13343
Ndor1	2	25244821	25256022	-	5.78699	5.65234	5.51481	5.55755	5.58897	5.48686	5.84451	5.77836	5.64881	5.58021	5.7832	5.65832	5.72091	5.40547	5.64546	5.59328	6.0534	5.72145	5.78522	5.68683	5.68017	5.64697	5.65556	5.68094
Tmem203	2	25255439	25256352	+	1.5409	1.71794	2.11969	1.92606	2.2715	2.09042	0.968858	1.51569	1.58182	1.82998	1.35962	1.79817	1.31822	1.47355	2.0622	2.18931	1.23149	0.685219	0.857682	0.998491	1.10741	1.59697	2.00689	2.41758
Tprn	2	25262618	25269885	+	4.39077	4.54087	4.51972	4.79697	4.53509	4.82308	4.83929	5.06389	4.48293	4.7942	4.54522	4.59855	4.54363	4.27354	4.48857	4.71356	4.65759	4.07893	4.72007	4.49036	4.54967	4.59701	4.59927	4.60539
Ssna1	2	25271039	25272438	-	4.58561	4.56904	5.25431	4.83225	5.20077	4.89284	4.18601	4.16389	4.7709	4.77197	4.49574	4.34969	4.70307	4.3661	5.01202	4.70599	4.39727	4.34728	4.30882	4.14185	4.34805	4.25806	5.17097	4.66345
Anapc2	2	25272478	25285915	+	6.29928	6.3747	6.47178	6.51093	6.48818	6.50229	6.15184	6.34494	6.32904	6.61587	6.3085	6.36344	6.10057	6.12325	6.30838	6.41256	6.17509	6.27686	6.24395	6.38195	6.02852	6.14443	6.5777	6.55608
Tmem210	2	25288145	25289189	+	-4.37187	-4.40105	-4.39178	-4.40623	-4.40759	-4.41059	-4.342	-4.38146	-4.40654	-4.40848	-4.33331	-4.37339	-4.37215	-4.41038	-4.39218	-4.36921	-4.33544	-4.38847	-4.24794	-4.40701	-4.34429	-4.3732	-4.40384	-4.40961
Lrrc26	2	25289915	25291180	+	-4.37187	-4.40105	-4.39178	-4.40623	-4.40759	-4.35039	-4.342	-4.38146	-4.40654	-4.40848	-4.33331	-4.37339	-4.37215	-4.41038	-4.39218	-4.29654	-4.33544	-4.38847	-4.24794	-4.40701	-4.34429	-4.3732	-4.40384	-4.40961
Grin1	2	25291181	25319187	-	2.23989	1.23491	2.29724	2.22405	2.17901	1.2846	1.56689	1.22431	1.85704	0.924527	0.984011	0.18894	0.821507	-1.50148	2.30425	2.1506	1.37754	-1.99821	1.65985	1.06157	1.19797	1.0246	2.7164	2.43423
E130003G02Rik	2	25291220	25298925	+	-4.27413	-4.39279	-4.09705	-4.36349	-4.18554	-4.41059	-4.342	-4.38146	-4.40654	-4.29033	-4.33331	-4.37339	-4.37215	-4.41038	-4.39218	-4.36921	-4.33544	-4.38847	-4.24794	-4.40701	-4.34429	-4.3732	-4.25094	-4.26927
Man1b1	2	25332338	25352212	+	5.96708	5.96686	5.88661	5.92682	5.84696	5.85031	6.11858	6.21177	5.92897	6.19305	5.90108	5.96854	5.84105	5.86013	5.79397	6.03077	5.98596	6.10044	5.9181	5.86401	5.94871	5.84409	5.99629	6.09197
Dpp7	2	25352276	25356359	-	5.00337	5.23224	5.30398	5.19598	5.30245	5.07138	5.3307	4.65027	5.01019	5.43169	4.96738	5.20957	5.25555	4.83956	5.14343	4.62774	5.11368	5.74933	4.76344	5.10188	5.55232	4.66465	5.2373	5.1089
Uap1l1	2	25359889	25365682	-	5.46949	5.6311	6.01676	5.92626	6.01656	5.74934	5.25047	5.08888	5.39944	6.05112	5.28075	5.53672	5.42408	5.90001	5.63198	5.3995	4.95664	5.76816	5.0111	5.26429	5.36028	4.90964	6.08963	5.9006
2010317E24Rik	2	25372321	25378213	+	4.27722	4.07544	4.62182	4.67491	4.52747	4.5973	3.89579	3.81449	4.21271	4.23972	4.0448	3.81565	4.16624	3.55968	4.43747	4.27859	4.06538	3.71464	4.0394	3.9596	3.85666	4.01368	4.67563	4.63618
Entpd2	2	25395874	25401321	+	0.148705	-0.770876	1.31097	0.507015	1.29278	1.34277	-0.428269	-2.75017	0.231731	1.12569	-1.61653	-1.09448	-0.648205	-3.10123	0.315047	-0.906987	-1.71364	-0.699037	-0.478611	-0.709707	-1.94973	-0.905911	1.03225	0.992413
Npdc1	2	25399351	25409494	+	3.96745	3.87497	4.65542	4.3901	4.49622	4.3916	3.61468	3.88609	3.92066	3.99396	3.76516	3.73167	3.72242	3.23124	4.18843	4.05458	3.61623	3.51156	3.65363	3.21658	3.3846	3.52636	4.69183	4.05715
Fut7	2	25423267	25426374	+	-4.10184	-3.84503	-4.06571	-4.02539	-4.15575	-4.13896	-4.0394	-4.21884	-4.13793	-3.38262	-4.33331	-4.17068	-4.37215	-4.35099	-4.05281	-4.26881	-4.33544	-4.30945	-4.24794	-4.32962	-4.34429	-3.91123	-3.6197	-4.39737
Abca2	2	25428703	25448540	+	4.57275	4.35726	4.5678	4.83858	4.48626	4.41919	4.3268	4.5093	4.42999	4.47106	4.55966	4.38745	3.84404	3.21114	4.34413	4.40067	4.32499	4.55325	4.33715	4.53918	4.08746	4.50709	4.69905	4.82293
BC029214	2	25455141	25461094	-	0.0984858	0.138671	0.677459	0.406813	0.663856	-0.182597	-1.23121	0.029409	0.113414	0.831998	-0.285161	-0.287114	0.465137	0.175588	0.484607	0.337826	-0.334518	-0.729303	-0.317472	-0.903051	-1.48014	-1.15649	0.893903	0.533335
Clic3	2	25456838	25458776	+	-3.7427	-3.04171	-2.61635	-3.15592	-2.37569	-2.63909	-4.11214	-3.59149	-3.04988	-1.14512	-3.42949	-2.36294	-3.58721	-3.79393	-3.12299	-3.15554	-4.28417	-4.38847	-2.51639	-2.56081	-3.86259	-3.33764	-2.81452	-2.65539
Ptgds	2	25466709	25470046	-	-1.04175	-1.43482	0.9763	-0.065319	0.857344	0.191975	-1.50083	-2.02956	-0.240073	-2.08887	-2.42365	-1.97492	-2.07387	-3.1382	0.290446	-0.232287	-2.9217	-4.38847	-2.90666	-4.13261	-1.36558	-1.31942	1.06089	0.451282
Lcn12	2	25490845	25493911	-	-4.37187	-4.40105	-4.39178	-4.40623	-4.40759	-4.41059	-4.342	-4.38146	-4.40654	-4.40848	-4.33331	-4.37339	-4.37215	-4.41038	-4.39218	-4.36921	-4.33544	-4.38847	-4.24794	-4.40701	-4.34429	-4.3732	-4.40384	-4.40961
C8g	2	25498651	25501719	-	-1.56168	-1.3712	0.194579	-0.48555	-0.176001	-0.238163	-2.63299	-1.31242	-0.516372	-1.25826	-1.94194	-2.93121	-0.919486	-1.62681	-0.0922552	-1.66232	-1.01112	-2.61394	-1.14667	-2.93542	-1.1381	-3.19035	0.0611709	-0.900859
Fbxw5	2	25500750	25505471	+	4.18986	4.07427	4.45242	4.31619	4.44721	4.071	4.0761	4.0082	4.22069	3.6999	4.22591	3.90721	4.1175	3.59192	4.29501	4.20469	4.10018	3.57763	4.29721	3.49274	3.92253	3.68053	4.5135	4.31906
Traf2	2	25517982	25546940	-	3.66394	3.59767	3.88563	3.659	3.77091	3.61909	3.84992	3.92571	3.74878	4.10411	3.7913	3.76744	3.84051	4.31232	3.71689	3.66093	3.85317	3.54624	3.90472	3.80434	3.67608	3.63396	3.86667	3.71595
Edf1	2	25557847	25562082	+	6.35505	6.27092	6.95686	6.72686	6.94564	6.77424	5.77408	5.70063	6.44666	6.40275	6.10594	5.94094	6.31038	6.25899	6.66944	6.38928	5.93259	5.78698	5.91261	6.13831	5.85601	5.90046	6.96852	6.73908
Mamdc4	2	25563115	25574845	-	3.48855	3.12678	4.05147	3.76208	4.10085	3.8537	2.99261	2.55449	3.6772	3.1269	3.42418	2.94912	3.50555	3.11832	4.01198	3.359	3.21842	3.15762	3.32233	3.35842	3.34589	2.63491	4.08339	3.72722
Phpt1	2	25573430	25575224	-	3.58008	3.23566	4.23666	3.88091	4.24599	4.03427	3.08823	2.66744	3.82194	3.2705	3.52383	3.13758	3.64065	3.20054	4.17018	3.4723	3.31862	3.22905	3.34831	3.43158	3.46988	2.83956	4.26152	3.78686
Gm996	2	25575416	25580099	-	0.226607	-0.447402	-0.64743	-0.17283	-0.584558	0.0212525	-0.431641	-0.273968	-0.238998	-0.218169	-0.157329	-0.0834899	-0.206974	-3.43049	-0.893815	-1.70138	0.212758	1.02484	0.472883	0.209927	-1.07178	-0.130104	-0.949529	0.114656
B230208H17Rik	2	25583018	25608521	-	5.95564	5.70031	6.37042	6.22521	6.26421	5.98514	5.54861	5.53793	5.9214	5.88555	5.75995	5.6416	5.66392	5.50418	5.98151	5.93178	5.52817	5.483	5.65784	5.33734	5.52819	5.35748	6.35617	6.12878
Gm13520	2	25607892	25631761	+	-4.37187	-4.35161	-4.39178	-4.40623	-4.40759	-4.41059	-3.58076	-4.38146	-4.40654	-3.3034	-4.33331	-4.35117	-4.37215	-3.76948	-4.39218	-4.36921	-4.28417	-3.95703	-4.24794	-4.09184	-4.34429	-4.3732	-4.40384	-4.40961
4921530D09Rik	2	25608635	25617678	-	-4.37187	-4.40105	-4.39178	-4.40623	-4.40759	-4.41059	-4.342	-4.38146	-4.40309	-4.38667	-4.33331	-4.37339	-4.37215	-4.41038	-4.23051	-4.36921	-4.33544	-4.30945	-4.24794	-3.44658	-4.34429	-4.3732	-4.40384	-4.3311
Tmem141	2	25620067	25622005	-	1.53231	1.52694	2.2417	1.67605	2.16703	2.08276	0.754517	1.43706	1.58465	1.07181	1.40639	1.54599	1.67201	0.492204	2.18032	1.59352	1.46256	1.07574	1.01496	1.43723	1.52547	1.29767	2.23043	2.06924
Fcna	2	25624666	25628030	-	-4.37187	-4.40105	-4.39178	-4.36349	-4.40759	-4.41059	-4.342	-4.38146	-4.40654	-4.40848	-4.33331	-4.35117	-4.37215	-4.41038	-4.39218	-4.36921	-4.33544	-4.38847	-3.58521	-4.40701	-4.34429	-4.3732	-4.40384	-4.40961
Lcn8	2	25653120	25656217	+	-4.37187	-4.40105	-4.39178	-4.40623	-4.40759	-4.41059	-4.342	-4.38146	-4.40654	-4.40848	-4.33331	-4.37339	-4.37215	-4.41038	-4.39218	-4.36921	-4.33544	-4.38847	-4.24794	-4.40701	-4.34429	-4.3732	-4.40384	-4.40961
Lcn5	2	25657952	25661977	+	-4.37187	-4.40105	-4.39178	-4.40623	-4.40759	-4.41059	-4.342	-4.38146	-4.40654	-4.40848	-4.33331	-4.37339	-4.37215	-4.41038	-4.39218	-4.36921	-4.33544	-4.38847	-4.24794	-4.40701	-4.34429	-4.3732	-4.40384	-4.40961
Lcn6	2	25676786	25681608	+	-4.37187	-4.40105	-4.39178	-4.40623	-4.40759	-4.41059	-4.342	-4.38146	-4.40654	-4.40848	-4.33331	-4.37339	-4.37215	-4.41038	-4.39218	-4.36921	-4.33544	-4.38847	-4.24794	-4.40701	-4.34429	-4.3732	-4.40384	-4.40961
Lcn10	2	25682726	25686081	+	-4.37187	-4.40105	-4.39178	-4.40623	-4.40759	-4.41059	-4.342	-4.38146	-4.40654	-4.40848	-4.33331	-4.37339	-4.37215	-4.41038	-4.39218	-4.36921	-4.33544	-4.38847	-4.24794	-4.40701	-4.34429	-4.3732	-4.40384	-4.40961
Lcn13	2	25700043	25703326	+	-4.37187	-4.40105	-4.39178	-4.40623	-4.40759	-4.41059	-4.342	-4.38146	-4.40654	-4.40848	-4.33331	-4.37339	-4.37215	-4.41038	-4.39218	-4.36921	-4.33544	-4.38847	-4.24794	-4.40701	-4.34429	-4.3732	-4.40384	-4.40961
A230005M16Rik	2	25705850	25709716	-	-3.0111	-3.04478	-1.52139	-3.19015	-2.62205	-3.52055	-2.56293	-2.72825	-3.64486	-2.68541	-3.1371	-3.95073	-3.58306	-3.67243	-2.03406	-3.98458	-3.64597	-2.92768	-2.73962	-3.74548	-3.03263	-3.73194	-2.15744	-3.12815
Bmyc	2	25706879	25707717	+	2.96346	2.95458	3.28278	3.1084	3.32637	2.91689	2.60984	3.20158	3.00387	3.20143	2.85585	2.82397	2.85271	2.00598	3.27669	3.10407	3.01427	2.86263	3.16159	2.56535	2.66172	3.18889	3.40894	3.20231
Lcn14	2	25737009	25740097	+	-4.37187	-4.39279	-4.39178	-4.40623	-4.40759	-4.41059	-4.342	-4.38146	-4.40654	-4.40848	-4.33331	-4.37339	-3.84233	-4.41038	-4.39218	-4.36921	-4.33544	-4.38847	-4.24794	-4.40701	-4.34429	-4.3732	-4.40384	-4.40961
Lcn3	2	25765569	25768099	+	-4.37187	-4.40105	-4.39178	-4.40623	-4.40759	-4.41059	-4.342	-4.38146	-4.40654	-4.40848	-4.33331	-4.37339	-4.37215	-4.41038	-4.39218	-4.36921	-4.33544	-4.38847	-4.24794	-4.40701	-4.34429	-4.3732	-4.40384	-4.40961
Lcn11	2	25777017	25780279	+	-4.37187	-4.40105	-4.39178	-4.40623	-4.40759	-4.41059	-4.342	-4.38146	-4.40654	-4.40848	-4.33331	-4.37339	-4.37215	-4.41038	-4.39218	-4.36921	-4.33544	-4.38847	-4.24794	-4.40701	-4.34429	-4.3732	-4.40384	-4.40961
Gm13538	2	25783940	25794650	-	-4.37187	-4.40105	-4.39178	-4.40623	-4.40759	-4.41059	-4.342	-4.38146	-4.40654	-4.40848	-4.33331	-4.37339	-4.37215	-4.41038	-4.39218	-4.36921	-4.33544	-4.38847	-4.24794	-4.40701	-4.34429	-4.3732	-4.40384	-4.40961
Gm13539	2	25784617	25787022	+	-4.37187	-4.40105	-4.39178	-4.40623	-4.40759	-4.41059	-4.342	-4.38146	-4.40654	-4.40848	-4.33331	-4.37339	-4.37215	-4.41038	-4.39218	-4.36921	-4.33544	-4.38847	-4.24794	-4.40701	-4.34429	-4.3732	-4.40384	-4.40961
Glt6d1	2	25793859	25815848	-	-4.37187	-4.40105	-4.39178	-4.40623	-4.40759	-4.41059	-4.342	-4.38146	-4.40654	-4.40848	-4.33331	-4.37339	-4.37215	-4.41038	-4.39218	-4.36921	-4.33544	-4.38847	-4.24794	-4.40701	-4.34429	-4.3732	-4.40384	-4.40961
Lcn9	2	25823153	25825537	+	-4.37187	-4.40105	-4.39178	-4.16198	-4.40759	-4.41059	-4.342	-4.38146	-4.40654	-4.40848	-4.33331	-4.28666	-4.37215	-4.41038	-4.39218	-4.29654	-4.33544	-4.38847	-4.24794	-4.39267	-4.34429	-4.3732	-4.40384	-4.3311
Sohlh1	2	25842995	25847248	-	-2.25605	-0.366056	-0.384993	0.0291994	-0.860168	-1.06582	-0.848388	-1.61153	-1.75887	0.557709	-2.30064	-1.49978	-1.33777	-1.89522	-0.657077	-2.04683	-1.50397	-1.44079	-2.75749	-2.87259	-0.609017	-0.220594	-1.29448	-1.11989
Kcnt1	2	25863795	25918273	+	-0.0257323	0.0496574	0.0830942	0.360484	0.0252032	-0.398906	-0.550732	-0.488591	-0.420674	-0.598903	-0.0652801	-0.715704	-0.995612	-2.3937	-0.254931	-0.238365	-0.548979	-0.492689	-0.741652	-0.0705986	-0.946924	-0.111701	0.289158	0.68979
Camsap1	2	25926838	25983282	-	5.82481	6.17583	5.3945	5.61971	5.3958	5.39779	6.03154	6.30427	5.59512	5.75711	5.85304	6.20753	5.69974	7.6932	5.36144	5.63649	5.91834	6.09748	6.03044	6.18163	5.77071	6.05288	5.37103	5.72515
Ubac1	2	25998543	26021747	-	6.18277	6.32076	6.48366	6.48354	6.47536	6.39177	6.01982	6.16028	6.16625	6.33484	6.05815	6.20036	6.19372	6.38492	6.3813	6.43816	5.98905	6.11212	5.98278	6.05393	6.00737	6.13853	6.47555	6.27085
Nacc2	2	26055535	26123220	-	2.6718	2.72816	2.97644	3.12917	2.79531	2.76184	2.37042	2.62078	2.51951	2.75842	2.54012	2.99829	2.25608	2.43106	2.5424	2.68407	2.23148	3.37296	2.44872	2.68851	2.22488	2.83724	2.86763	2.87801
Gm13554	2	26059010	26060275	+	-4.37187	-4.40105	-4.39178	-4.40623	-4.40759	-4.41059	-4.342	-4.38146	-4.40654	-4.40848	-4.33331	-4.37339	-4.37215	-4.41038	-3.78471	-4.36921	-4.28417	-4.38847	-4.24794	-4.40701	-4.34429	-4.3732	-4.40384	-4.40961
C330006A16Rik	2	26136814	26140521	-	4.90866	4.54292	5.11273	4.82335	5.07517	4.82531	4.68355	4.49405	4.80286	4.44308	4.90599	4.82395	4.63231	3.89511	4.90429	4.46686	4.73575	4.86752	4.88015	4.67645	4.47369	4.25626	5.14809	4.66439
1810012K08Rik	2	26138546	26139543	+	-4.27413	-4.40105	-4.33518	-4.25187	-4.20928	-4.3659	-4.342	-4.38146	-4.18965	-4.29033	-3.91212	-4.37339	-4.37215	-4.13294	-4.11858	-4.36921	-4.28417	-4.38847	-2.58558	-4.40701	-4.03215	-4.09793	-3.93751	-3.90814
Gm13553	2	26186729	26191678	-	-4.37187	-4.40105	-4.39178	-4.40623	-4.40759	-4.37979	-4.342	-4.38146	-4.40654	-4.40848	-4.33331	-4.37339	-4.37215	-4.41038	-4.39218	-4.36921	-4.33544	-4.38847	-4.24794	-4.40701	-4.34429	-4.3732	-4.40384	-4.40961
Lhx3	2	26200212	26208289	-	-3.65318	-1.59545	-1.68202	-2.14634	-1.99145	-1.58359	-3.38823	-3.31455	-2.6689	-0.950234	-3.59949	-1.57499	-2.01094	-1.65274	-2.1433	-2.36054	-2.70633	-1.32207	-3.61603	0.440979	-1.64423	-2.45805	-1.9779	-2.62992
Qsox2	2	26208637	26237525	-	4.26662	4.51094	4.39095	4.21709	4.15924	4.24912	4.33696	4.4566	4.15627	4.31845	4.27642	4.68889	4.19757	4.09983	4.25523	4.34447	4.14537	4.48552	4.22689	4.26309	4.31442	4.24183	4.25595	4.47509
C030048H21Rik	2	26246333	26246707	-	-4.02596	-4.23019	-4.39178	-4.40623	-4.40759	-4.41059	-4.11214	-4.38146	-4.40654	-4.40848	-4.33331	-4.37339	-4.37215	-4.41038	-4.07277	-4.36921	-4.28417	-4.38847	-4.24794	-4.40701	-4.34429	-4.3732	-4.40384	-4.40961
C030048H21Rik	2	26251757	26257554	-	-4.37187	-3.69986	-4.39178	-4.40623	-4.40759	-4.41059	-4.11214	-4.38146	-4.34373	-4.40848	-4.33331	-3.95863	-4.0818	-4.40117	-4.34702	-4.36921	-4.33544	-4.38847	-3.3894	-4.32962	-2.82878	-4.3732	-4.40384	-4.40961
4932418E24Rik	2	26271646	26294557	-	-3.04819	-4.02139	-4.39178	-4.40623	-4.40759	-4.41059	-2.45533	-3.60676	-4.04239	-4.40848	-3.09479	-3.7167	-2.80618	-4.37672	-3.77069	-4.29654	-1.44884	-2.67736	-3.37493	-3.39211	-3.80419	-4.3732	-4.26167	-4.40961
Gpsm1	2	26315515	26348237	+	2.70869	2.49018	2.95204	2.70148	2.93352	2.55183	2.37928	2.39219	2.67867	3.33342	2.87326	2.62204	2.60309	0.956758	2.65695	2.28201	2.87856	2.53928	2.62143	3.1679	2.43009	2.16343	2.92638	2.17041
Dnlz	2	26348121	26352110	-	3.6775	3.45519	3.98429	3.66203	4.06295	3.76424	3.43959	3.61789	3.65464	3.57643	3.57266	3.50284	3.7837	3.68271	3.96707	3.58194	3.59919	3.57503	3.5933	3.5434	3.38811	3.45074	4.09566	3.45519
Card9	2	26352176	26360918	-	-1.22081	-1.89663	-1.01657	-0.889864	-0.756821	-1.98689	-1.70708	-1.30661	-1.12028	-0.527647	-3.14324	-2.60582	-2.13798	-3.01123	-0.799821	-1.79715	-0.75764	-1.99821	-1.7279	-1.89274	-3.14959	-2.39471	-0.426826	-2.42891
Gm13562	2	26352645	26371952	+	-3.96229	-4.40105	-4.33518	-3.80661	-4.2599	-4.37979	-4.342	-3.39568	-4.40309	-4.40848	-4.33331	-3.22445	-4.37215	-4.40117	-4.39218	-4.19615	-4.33544	-4.07439	-4.24794	-4.30318	-4.34429	-4.3732	-3.94381	-3.84631
Snapc4	2	26362765	26380653	-	5.72488	5.53597	5.60967	5.75976	5.64378	5.54371	5.7757	5.70171	5.59845	5.55528	5.75987	5.66836	5.59158	5.65967	5.58656	5.55348	5.90326	5.63197	5.67846	5.60609	5.55613	5.52509	5.69643	5.85051
Gm13563	2	26381526	26389018	+	-0.215717	-0.352238	-0.995261	-1.00142	-1.71446	-1.64833	0.185696	0.399579	-0.55709	-0.871051	0.125805	-0.363701	-0.197877	-2.17952	-0.796918	-0.283866	0.197585	-0.423606	0.145795	0.152833	-0.34427	-1.01012	-0.861777	-1.41644
Sdccag3	2	26382802	26389316	-	6.07106	5.93283	6.28149	6.24761	6.2907	6.10702	5.64341	5.39475	6.09726	6.07937	5.93615	5.87613	6.01402	5.70966	6.10203	5.97155	5.86175	5.6831	5.82041	5.74534	5.77557	5.73846	6.27544	6.33315
Pmpca	2	26389339	26397122	+	7.14527	7.17193	7.07311	7.1461	7.0777	7.22594	7.0832	7.14704	7.12814	7.32072	7.16175	7.29392	7.14935	7.27288	7.00541	7.15397	7.15049	7.17659	7.10861	7.32537	7.14073	7.2031	7.0686	7.24034
Inpp5e	2	26396249	26409203	-	3.04316	3.01795	2.7136	3.08004	2.67738	2.81859	3.30827	3.54333	3.01457	3.24635	3.24532	3.26096	2.97654	2.68583	2.54843	3.12739	3.31978	2.90179	3.10303	3.28282	3.11273	3.22734	2.70835	3.03825
Sec16a	2	26409431	26445216	-	7.26594	7.0963	6.90332	6.80715	6.83026	6.68542	7.48186	7.4102	6.92909	6.5457	7.37002	7.31994	6.92764	6.99131	6.7663	6.81863	7.34165	7.3962	7.30851	7.16682	7.25381	7.0843	6.93837	6.86146
0610009E02Rik	2	26445696	26459390	+	-2.63142	-2.31947	-1.71133	-2.13283	-2.44297	-3.23949	-3.29664	-1.68415	-3.31322	-2.03194	-2.30038	-2.13984	-2.92621	-2.78025	-2.33881	-3.20863	-2.17632	-3.22237	-3.02114	-3.62669	-3.74423	-3.21834	-1.66247	-2.78165
Gm13568	2	26457144	26458316	+	-4.37187	-4.28173	-4.39178	-4.40623	-4.3417	-4.33969	-4.342	-4.38146	-4.40654	-4.07274	-4.33331	-4.37339	-4.37215	-4.41038	-4.39218	-4.36921	-3.82111	-4.07439	-4.24794	-4.40701	-4.34429	-4.3732	-4.13216	-4.40961
Notch1	2	26457903	26516663	-	5.99362	6.32255	6.02943	6.39277	5.85877	5.92261	6.09565	6.45703	5.81796	5.94838	6.09685	6.6486	5.62057	7.47485	5.69626	5.98323	6.05196	6.57292	6.07928	7.02704	5.79002	6.09771	5.94789	6.24161
Egfl7	2	26580014	26593120	+	4.02489	4.09368	4.98964	4.50869	4.75907	4.45182	3.84568	3.91436	4.28931	4.31253	3.85976	3.81664	3.93414	3.01275	4.5672	4.25587	3.85733	3.74242	3.68071	3.71774	3.8456	3.79191	4.82294	4.48829
Gm20532	2	26586639	26635634	+	1.79265	1.70098	2.43488	1.97248	2.22592	1.8877	1.87008	1.69145	2.13582	1.7426	1.86235	1.42151	1.59904	-0.0280649	2.12171	2.04723	1.90172	1.27526	1.73568	0.992243	1.71908	1.56421	2.4669	1.80361
Agpat2	2	26593057	26604417	-	4.43975	4.47624	4.90731	4.84328	4.89867	4.80608	4.24099	4.56689	4.65335	5.65143	4.19763	4.35079	4.29627	4.05858	4.66391	4.75967	4.1662	3.77805	4.09453	4.19099	4.08636	4.30388	4.8872	4.15635
Fam69b	2	26628457	26636497	+	2.33836	1.77614	3.03936	2.58924	2.93073	2.47304	1.72192	1.91668	2.50534	1.95886	2.2409	1.42801	1.83159	-1.15096	2.68835	2.37143	1.94527	0.954691	2.1148	1.06245	1.67969	1.63886	2.88824	1.9221
5730588L14Rik	2	26640372	26645944	+	-2.24573	-2.1331	-2.64434	-1.14262	-1.64031	-1.89387	-2.0212	-2.07332	-2.51487	-2.51195	-2.46813	-2.66269	-2.15503	-2.66173	-2.09226	-1.86759	-2.33599	-2.79148	-3.37493	-2.81554	-3.71749	-3.27676	-1.44511	-2.07198
Lcn4	2	26667674	26671282	-	-4.37187	-4.40105	-4.39178	-4.40623	-4.40759	-4.41059	-4.342	-4.38146	-4.40654	-4.40848	-4.33331	-4.37339	-4.37215	-4.41038	-4.39218	-4.36921	-4.33544	-4.38847	-4.24794	-4.40701	-4.34429	-4.3732	-4.40384	-4.40961
Abo	2	26842503	26864979	-	-2.71116	-2.38387	-3.32963	-3.55201	-3.45392	-3.57418	-1.58247	-1.42084	-3.24712	-3.49159	-3.27133	-2.8125	-1.84924	-3.86915	-2.50438	-3.09517	-2.65129	-1.97784	-3.3894	-4.28885	-2.02705	-3.21834	-4.13216	-4.31886
Surf6	2	26888628	26902879	-	5.88038	5.82113	5.79882	5.70027	5.75359	5.63125	6.01863	6.02482	5.81155	5.60821	5.87216	5.90448	6.05486	5.69837	5.82571	5.74105	6.07038	5.87231	5.95437	5.76824	6.07242	5.91291	5.77039	5.92692
Med22	2	26905262	26910677	-	5.35164	5.41778	5.24657	5.08601	5.18629	5.18028	5.65094	5.84347	5.41605	5.6549	5.5854	5.67006	5.65092	5.15882	5.34214	5.42505	5.76623	5.82406	5.63754	5.49229	5.72938	5.66646	5.22371	5.2387
Rpl7a	2	26910764	26913318	+	8.03933	7.99911	8.83389	8.68919	8.75261	8.71175	7.46602	7.02807	8.2804	8.29931	7.73092	7.63857	8.14073	8.09298	8.51106	8.2323	7.5637	7.70134	7.40799	7.83513	7.81868	7.64361	8.81405	8.60351
Surf1	2	26913383	26916530	-	3.73077	3.6444	4.10443	3.75566	4.10572	3.78465	3.62081	3.13395	3.86593	3.93334	3.82124	3.33392	3.90666	3.67173	4.10791	3.38074	3.64676	3.47087	3.26731	3.46264	3.93668	3.15859	4.11138	3.43006
Surf2	2	26916367	26920183	+	4.85896	4.35256	5.0314	4.62881	5.18201	4.66898	4.58301	4.20535	4.85803	4.37899	4.83951	4.44669	5.00228	4.05579	5.07055	4.47178	4.86021	4.22174	4.46935	4.35131	4.77702	4.2242	5.02854	4.45637
Surf4	2	26920040	26933928	-	6.77499	6.81398	6.82569	6.85241	6.79195	6.8376	6.79044	6.70867	6.80616	7.27695	6.77032	6.88453	6.83301	6.96943	6.68181	6.69477	6.77483	6.99132	6.83615	6.96692	6.74962	6.75635	6.79831	6.72381
Gm711	2	26934047	26953496	+	-4.37187	-4.23019	-4.22468	-3.97824	-4.40759	-4.2031	-4.342	-4.21884	-3.97995	-4.40848	-4.33331	-3.8719	-4.11287	-3.94913	-4.01445	-4.30082	-4.28417	-4.38847	-4.24794	-4.40701	-4.17473	-4.3732	-4.40384	-4.14717
Rexo4	2	26953563	26964386	-	5.58544	5.44759	5.66447	5.37599	5.64964	5.51572	5.53118	5.35628	5.46682	5.35617	5.53919	5.4507	5.62578	5.34263	5.55187	5.3871	5.60155	5.50952	5.48917	5.47263	5.59513	5.49555	5.6186	5.43067
Adamts13	2	26973416	27009628	+	-4.27413	-4.39279	-4.39178	-4.40623	-4.40759	-4.41059	-4.342	-4.38146	-4.40309	-4.15626	-4.33331	-4.17068	-4.37215	-4.2508	-4.39218	-4.36921	-4.33544	-4.38847	-3.61603	-4.05554	-4.34429	-4.3732	-4.40384	-4.3311
5930434B04Rik	2	27009926	27021089	+	3.13963	3.12719	3.30613	3.09812	3.33873	2.95282	2.80443	2.93428	3.18855	3.17907	3.22624	3.077	3.19247	2.91227	3.28559	3.02555	3.26573	2.75615	3.45982	2.99281	2.85221	2.7145	3.3867	3.07636
Slc2a6	2	27021363	27027998	-	-1.08894	-1.62466	-0.230063	-0.831835	-0.00314787	-0.266859	-1.09109	-1.0211	-0.606952	-0.265151	-0.355261	-0.911944	-1.00638	-2.21067	-0.699599	-1.22263	-0.641081	-1.24935	-1.40054	-0.868511	-0.977541	-1.42378	-0.113396	-1.43327
Gm13398	2	27037285	27040853	+	-3.83884	-3.85726	-2.7672	-4.36349	-3.22848	-3.16327	-4.0394	-3.42623	-3.29513	-2.95172	-3.31025	-3.93641	-4.0818	-4.37672	-3.95626	-3.16163	-3.64597	-3.8254	-4.24794	-4.40701	-4.29379	-4.3732	-2.40155	-3.12175
Tmem8c	2	27061636	27072179	-	-4.37187	-3.98088	-4.39178	-4.40623	-4.40759	-4.3967	-4.0394	-2.9256	-4.40654	-4.40848	-4.33331	-4.28666	-4.37215	-3.76948	-4.39218	-4.36921	-4.33544	-4.38847	-4.24794	-4.40701	-3.79473	-3.8706	-4.40384	-4.40961
Adamtsl2	2	27079379	27108981	+	-4.37187	-4.39279	-4.39178	-4.36349	-4.40759	-4.3967	-4.342	-4.38146	-4.40654	-3.6298	-4.33331	-3.7167	-4.37215	-4.41038	-4.39218	-4.36921	-4.33544	-4.38847	-4.24794	-3.83945	-4.34429	-4.3732	-4.40384	-4.40961
Fam163b	2	27110380	27142491	-	-0.139366	0.434792	0.698421	0.113433	0.228671	-0.231673	-1.09515	-0.978707	-0.385267	-0.223105	0.104527	0.681373	-0.92328	1.6918	-0.325845	-0.184064	-0.51083	-0.587318	-0.589287	-0.642414	-0.838023	0.0284486	0.659318	0.16357
Gm13399	2	27144898	27162703	-	-4.37187	-4.40105	-4.39178	-4.40623	-4.40759	-4.41059	-4.342	-4.38146	-4.40654	-4.40848	-4.33331	-4.37339	-4.37215	-4.41038	-4.39218	-4.36921	-4.33544	-4.38847	-4.24794	-4.40701	-4.34429	-4.3732	-4.40384	-4.40961
Dbh	2	27165233	27183200	+	-4.37187	-4.40105	-4.39178	-4.40623	-4.40759	-4.41059	-4.342	-4.38146	-4.40654	-4.38667	-4.33331	-4.37339	-4.37215	-1.61875	-4.39218	-4.36921	-4.33544	-4.38847	-4.24794	-3.53468	-4.34429	-4.3732	-4.40384	-4.40961
Sardh	2	27188393	27248337	-	-4.10184	-3.54418	-3.20456	-3.19793	-4.20928	-3.23962	-4.11214	-3.5915	-3.49653	-3.60818	-3.15023	-3.11756	-3.90396	-2.95	-4.00142	-3.63676	-2.73743	-3.11524	-2.9533	-3.3415	-2.79401	-1.54248	-3.31667	-3.90814
Gm17071	2	27189382	27234710	+	-4.37187	-4.40105	-4.39178	-4.40623	-4.40759	-4.41059	-4.342	-4.38146	-4.40654	-4.40848	-4.33331	-4.37339	-4.37215	-4.41038	-4.39218	-4.36921	-4.33544	-4.38847	-4.24794	-4.40701	-4.34429	-4.3732	-4.40384	-4.40961
Vav2	2	27262104	27427033	-	4.74122	4.30368	4.62876	4.67376	4.51683	4.43915	4.72362	4.7808	4.63122	4.8968	4.65899	4.44941	4.48325	3.29682	4.52047	4.8029	4.77756	4.28608	4.74518	4.59522	4.5412	4.42286	4.72427	4.43958
AA645442	2	27326704	27331297	+	-4.37187	-4.40105	-4.39178	-4.40623	-4.40759	-4.41059	-4.342	-4.38146	-4.40654	-4.40848	-4.33331	-4.37339	-4.37215	-4.41038	-4.39218	-4.36921	-4.33544	-4.38847	-4.24794	-4.40701	-4.34429	-4.3732	-4.40384	-4.40961
Brd3	2	27445579	27507662	-	7.05756	7.11904	6.6484	6.8902	6.61732	6.71233	7.16046	7.37765	6.85986	6.76775	7.03124	7.2152	6.8551	6.41423	6.75391	6.97124	7.15253	7.15018	7.19699	7.09874	6.96837	7.21304	6.7457	6.92155
Wdr5	2	27515157	27536535	+	7.74935	7.86005	7.86328	7.95571	7.79803	7.76802	7.67249	7.84943	7.79697	7.49996	7.67197	7.78464	7.55422	7.37609	7.74185	7.93744	7.65989	7.4188	7.69841	7.39316	7.57367	7.56581	7.87636	8.05283
Gm13421	2	27540426	27543362	+	0.124696	0.155554	-0.636963	-0.602858	-0.372614	-0.942653	0.181594	0.734197	0.0268039	-0.570743	0.113476	0.0524039	-0.0873181	-2.45945	-0.510551	-0.00173376	0.458206	-1.0648	-0.16505	-0.836211	-0.048952	-0.0301673	-0.338306	-0.475254
Rxra	2	27676440	27762957	+	4.18671	5.1401	4.2413	5.46456	4.05287	5.60807	4.05592	5.05849	4.35025	5.62491	4.17794	5.15994	3.87461	4.10602	4.01575	5.06729	4.11933	4.87089	4.30401	5.47839	3.94717	5.57352	4.19341	6.07244
2810430I11Rik	2	27882925	27887052	-	-4.37187	-4.40105	-4.39178	-4.25187	-4.40759	-4.41059	-4.342	-4.38146	-4.40654	-4.40848	-4.33331	-4.37339	-4.37215	-4.41038	-4.39218	-4.36921	-4.33544	-4.38847	-4.24794	-3.42968	-4.34429	-4.3732	-4.06079	-4.39737
Col5a1	2	27886425	28039514	+	3.43427	3.64907	3.13513	3.77337	3.07864	4.07396	3.39587	3.89281	3.30971	3.42369	3.45551	3.7539	2.92052	2.39762	3.05479	3.64381	3.36307	3.65446	3.9047	4.88731	2.92833	4.34503	3.25446	4.21289
Gm13372	2	28025417	28030437	-	-4.37187	-4.40105	-4.39178	-4.40623	-4.40759	-4.41059	-4.342	-4.38146	-4.40654	-4.40848	-4.33331	-4.37339	-4.37215	-4.41038	-4.39218	-4.36921	-4.33544	-4.38847	-4.24794	-4.40701	-4.34429	-4.3732	-4.40384	-4.40961
Fcnb	2	28076378	28084885	-	-4.37187	-4.40105	-4.39178	-4.40623	-4.40759	-4.41059	-4.342	-4.38146	-4.40654	-4.40848	-4.33331	-4.37339	-4.37215	-4.41038	-4.39218	-4.36921	-4.33544	-4.38847	-4.24794	-4.40701	-4.34429	-4.3732	-4.40384	-4.40961
Gm13371	2	28092032	28093514	-	-4.37187	-4.40105	-4.39178	-4.40623	-4.40759	-4.41059	-4.342	-4.38146	-4.40654	-4.40848	-4.33331	-4.37339	-4.37215	-4.41038	-4.39218	-4.36921	-4.33544	-4.38847	-4.24794	-4.40701	-4.34429	-4.3732	-4.40384	-4.40961
F730016J06Rik	2	28095477	28127731	+	-4.37187	-4.40105	-4.39178	-4.40623	-4.40759	-4.41059	-4.342	-4.38146	-4.40654	-4.40848	-4.33331	-4.37339	-4.37215	-4.41038	-4.39218	-4.36921	-4.33544	-4.38847	-4.24794	-4.39267	-4.34429	-4.3732	-4.40384	-4.40961
Olfm1	2	28192992	28230736	+	2.49342	2.56786	2.91704	3.12134	2.88338	2.89353	1.74088	2.29616	2.27119	2.92468	2.09699	2.49157	1.91324	2.17838	2.42519	2.74432	2.23266	2.98795	2.3521	2.81369	1.87219	2.43344	2.89711	3.06955
Gm13373	2	28315016	28324050	-	-4.37187	-4.39279	-4.39178	-4.40623	-4.40759	-4.41059	-4.342	-4.38146	-4.40654	-4.40848	-4.33331	-4.37339	-4.37215	-4.10506	-4.39218	-4.36921	-4.33544	-4.38847	-4.24794	-4.40701	-4.34429	-4.3732	-4.40384	-4.40961
Ppp1r26	2	28446800	28455508	+	2.44069	2.27537	1.70643	1.85735	1.77164	2.04785	2.1786	2.44826	2.08439	2.62628	2.42437	2.44584	1.7757	1.94803	1.89909	2.02888	2.36434	2.14013	2.71369	2.5295	2.08623	2.49113	1.97545	2.29192
1700007K13Rik	2	28462001	28466332	-	3.48904	4.40703	3.92999	3.98314	3.87808	3.73326	3.42955	4.24756	3.57938	4.30703	3.54297	4.15221	3.6808	4.44785	3.70764	4.05604	3.3903	3.79291	3.07503	2.90364	3.61489	4.19113	4.00024	4.00337
Mrps2	2	28468066	28471178	+	6.29073	6.41221	6.22937	6.39106	6.27329	6.35699	6.47354	6.46438	6.36761	6.39025	6.29587	6.48643	6.35378	6.06504	6.25673	6.49065	6.40487	6.34908	6.41265	6.33046	6.45456	6.3886	6.33655	6.51426
Gbgt1	2	28496891	28505415	+	-0.937708	-1.4049	-2.61389	-1.9687	-1.96416	-2.56724	-0.622259	-1.51732	-2.09059	-2.04051	-2.46934	-0.600491	-1.61764	-3.79148	-2.26037	-1.55163	-1.01136	-1.94215	-0.758835	-2.54343	-1.4413	-1.24913	-1.91969	-1.93612
Gm10134	2	28506095	28506475	+	-3.70549	-3.24357	-3.95018	-4.36349	-3.72711	-3.45086	-3.0483	-3.42888	-3.28786	-3.65098	-2.66652	-4.37339	-4.0818	-4.41038	-3.95626	-3.52674	-3.19913	-4.38847	-4.24794	-4.40701	-4.17473	-3.30414	-3.45829	-3.71778
Ralgds	2	28513125	28553081	+	4.78083	4.90222	4.91127	5.31267	5.02975	5.08189	4.5893	4.66615	4.84962	5.39183	4.86911	4.91386	4.61843	3.80742	4.78501	5.03194	4.62245	4.03903	4.6946	4.66955	4.37086	4.53566	5.13226	5.25505
Cel	2	28555795	28563403	-	-4.37187	-4.39279	-4.39178	-4.40623	-4.40759	-4.41059	-4.342	-4.38146	-4.40654	-4.09455	-4.33331	-4.37339	-4.37215	-4.41038	-4.39218	-4.36921	-4.33544	-4.38847	-4.24794	-4.28885	-4.34429	-4.3732	-4.40384	-4.24651
Gm13381	2	28562197	28576698	+	-4.37187	-4.40105	-4.39178	-4.40623	-4.40759	-4.41059	-4.342	-4.38146	-4.40654	-4.40848	-4.33331	-4.37339	-4.37215	-4.41038	-4.39218	-4.36921	-4.33544	-4.38847	-4.24794	-4.40701	-4.34429	-4.3732	-4.40384	-4.40961
Gtf3c5	2	28566311	28583751	-	4.92573	4.933	4.85575	4.78785	4.93974	4.84197	5.05581	5.12008	4.83441	4.81953	4.88309	5.15206	4.82828	5.83959	4.83873	4.84338	5.04982	5.11812	5.01706	4.99062	4.97447	4.82414	4.88413	4.91216
Gfi1b	2	28609450	28621982	-	-2.22581	-3.12517	-1.36778	-2.16947	-2.11348	-2.73545	-2.77244	-2.98491	-1.43461	-0.64681	-3.21641	-2.38338	-2.08794	-3.14022	-1.76648	-3.09382	-2.71404	-3.57479	-1.9907	-4.13261	-2.26568	-2.81479	-1.5287	-2.16682
Tsc1	2	28641228	28691167	+	5.27537	5.20879	5.2042	5.25106	5.1164	5.0366	5.37229	5.39672	5.06137	5.46921	5.28537	5.31658	5.08522	5.29099	5.11254	5.08848	5.17197	5.31302	5.09325	5.38668	5.15859	5.2939	5.12901	5.32085
1700026L06Rik	2	28692080	28699727	-	-2.92158	-3.28504	-2.70653	-3.29451	-2.22462	-3.10054	-3.00183	-3.29018	-2.89556	-2.46851	-3.91212	-2.42207	-2.77872	-3.43049	-2.75488	-2.27106	-3.68193	-3.2725	-2.73298	-4.28885	-2.57031	-4.09793	-2.77086	-3.15062
Ak8	2	28700164	28813165	+	-0.29127	-0.320005	0.236483	-0.0619225	0.0944703	-0.418744	-0.641805	-0.33818	-0.0185321	-0.321813	-0.280188	-0.201331	-0.113814	-0.562431	0.0504312	-0.107137	-0.988403	-0.629181	-0.758835	-1.0181	-0.275937	-1.5599	0.118833	-0.175472
Gtf3c4	2	28822299	28840360	-	5.82574	5.93535	5.4018	5.53911	5.38406	5.47065	6.10181	6.06541	5.69818	5.71513	5.95856	6.04121	5.74878	5.71667	5.43981	5.67429	6.02993	6.06565	6.19024	6.21218	6.03158	6.13878	5.42048	5.60352
Ddx31	2	28840406	28905571	+	4.09531	3.82976	4.26375	3.93291	4.26902	4.09901	4.31364	4.01264	4.19143	3.96318	4.38035	4.17173	4.28366	3.81592	4.17857	4.17812	4.3676	4.02483	4.38953	3.99668	4.30588	4.14362	4.14619	4.27422
Barhl1	2	28907679	28916668	-	-4.10184	-3.82386	-3.77098	-2.31401	-3.30271	-3.96645	-3.79425	-4.06007	-4.02253	-2.62821	-4.27917	-2.83265	-3.74637	-1.26168	-3.53513	-3.85696	-3.76985	-2.4579	-3.61603	-2.60684	-4.29379	-3.54525	-2.73462	-3.71346
1700101E01Rik	2	28955373	29055064	-	-0.271191	0.309158	-0.635225	-0.491164	-0.395618	-0.00982627	-0.101598	0.550516	-0.276995	0.806036	-0.410001	-0.16173	-0.404211	1.25578	-0.567614	-0.745578	-0.547215	-1.12713	-0.0976399	-1.54944	0.102584	-1.0416	-0.488156	-0.276272
Ttf1	2	29060262	29087656	+	4.72357	5.08562	4.41001	4.57504	4.46443	4.47558	4.90107	4.91306	4.6571	4.91843	4.81539	5.05818	4.86604	4.89327	4.54689	4.57595	4.85807	5.11665	4.62993	4.85716	4.90112	4.93394	4.53704	4.84755
Gm13395	2	29088371	29090246	-	-4.37187	-4.40105	-4.39178	-4.40623	-4.40759	-4.41059	-4.342	-4.38146	-4.40654	-4.40848	-4.33331	-4.37339	-4.37215	-4.41038	-4.23444	-4.36921	-4.33544	-4.38847	-4.24794	-4.39267	-4.34429	-4.3732	-4.40384	-4.40961
Gm13393	2	29088666	29094501	+	-4.37187	-4.40105	-4.39178	-4.40623	-4.40759	-4.41059	-4.342	-4.38146	-4.40654	-4.40848	-4.33331	-4.37339	-4.37215	-4.41038	-4.39218	-4.36921	-4.33544	-4.38847	-4.24794	-4.40701	-4.34429	-4.3732	-4.40384	-4.40961
Setx	2	29124181	29182471	+	7.89564	7.99631	6.97589	7.24601	7.00462	7.18104	8.66748	8.936	7.66119	7.60661	8.07508	8.17859	7.9207	7.17519	7.40785	7.73921	8.37397	8.10691	8.28991	8.07391	8.43609	8.52176	7.09608	7.61602
Ntng2	2	29194541	29253005	-	-2.38833	-1.76519	-0.466476	-0.844272	-0.536469	-1.28228	-1.1772	-2.4769	-1.3877	-1.2849	-1.89902	-0.335242	-2.61065	-1.7269	-0.970299	-2.38518	-1.56263	1.17414	-3.04361	0.569562	-1.37515	-2.25672	-0.618675	-1.41686
6530402F18Rik	2	29245107	29253006	-	-4.37187	-4.40105	-4.39178	-4.40623	-4.40759	-4.3057	-4.342	-3.43272	-4.40654	-4.07274	-4.33331	-4.37339	-4.37215	-4.37672	-4.39218	-4.36921	-4.33544	-0.270408	-4.24794	-2.28758	-4.34429	-4.3732	-4.40384	-4.40961
Med27	2	29346819	29524793	+	3.91227	3.89668	4.44608	4.30492	4.53628	4.3881	3.71734	3.666	4.03829	4.07092	3.89876	3.89904	4.02032	4.24364	4.38535	4.18759	3.80152	3.71768	3.68581	3.64407	3.8944	3.77486	4.41446	4.48365
Gm13402	2	29349842	29396459	-	-4.10184	-4.40105	-4.39178	-4.40623	-4.20928	-4.41059	-4.342	-4.38146	-4.40309	-4.40848	-4.33331	-4.37339	-4.37215	-4.41038	-4.39218	-4.36921	-4.33544	-4.38847	-4.24794	-4.40701	-4.34429	-4.3732	-4.40384	-4.40961
Rapgef1	2	29619720	29740978	+	7.03535	6.89469	6.63664	6.7277	6.6299	6.6214	7.30364	7.39376	6.86139	6.72795	7.08968	7.18713	6.89734	6.61263	6.64326	6.85007	7.36026	7.46325	7.21796	7.1783	7.06447	7.01642	6.72642	6.59166
Gm13420	2	29744919	29747250	-	-3.96229	-4.22193	-3.20638	-4.25187	-3.77861	-4.16517	-4.342	-4.21884	-3.85991	-3.96491	-4.27917	-3.95863	-4.37215	-4.41038	-3.81003	-4.20043	-4.00583	-4.38847	-4.24794	-4.32962	-4.29379	-4.3732	-3.32005	-3.9264
Gm13547	2	29759312	29768998	+	-4.37187	-4.40105	-4.39178	-4.40623	-4.40759	-4.41059	-4.342	-4.38146	-4.40654	-4.40848	-4.33331	-4.37339	-4.37215	-4.41038	-4.34702	-4.36921	-4.33544	-4.38847	-4.24794	-4.40701	-4.34429	-4.3732	-4.40384	-4.40961
[truncated: 24,272 more rows]
