# Supplementary material for: Dppa2 and Dppa4 directly regulate the Dux-driven zygotic transcriptional program
Source: Genes Dev. 2019 Feb 1;33(3-4):194–208. doi: 10.1101/gad.321174.118 (PMC6362816; doi:10.1101/gad.321174.118)
Supplement: Supplemental Material [file supp_gad.321174.118_SupplementalTable2.xlsx]

## Sheet: Bahd1 DE
Probe	Chromosome	Start	End	Bahd1_neg	Bahd1_pos
AC121888.1	1	31286945	31287706	-1.16827	1.49284
Mreg	1	72159233	72212307	7.4878	8.63913
Gm6189	1	80383104	80385188	-0.00225481	3.47462
A530040E14Rik	1	85105946	85114035	-3.3468	0.663694
Sp110	1	85576899	85598817	0.00334189	2.7729
Cacna1s	1	136052750	136119822	0.710493	2.96457
Glrx2	1	143739029	143749676	3.75101	4.56053
Lmx1a	1	167689239	167848741	-0.294342	1.77359
Rgs5	1	169655501	169695813	-4.27413	-0.503245
Ddr2	1	169972308	170110501	1.38281	3.29964
Lefty2	1	180893108	180899103	5.78281	4.85673
Lefty1	1	180935022	180938400	6.49916	5.43192
Atf3	1	191170296	191183340	1.43648	3.17519
Dlx2	2	71543409	71546754	-1.57879	0.665639
Cwc22	2	77881159	77946375	5.89276	6.63052
Depdc7	2	104721784	104742878	3.60626	4.72826
Bahd1	2	118900377	118924528	6.30619	13.2263
Sord	2	122234749	122265340	5.16439	6.42636
Hdc	2	126593667	126619299	-0.74445	1.91938
Bhlhe23	2	180774381	180776900	-2.13598	0.263824
Slc25a31	3	40708855	40725593	0.356265	2.05311
Tdpoz4	3	93796398	93797510	-2.98765	0.241359
Tdpoz3	3	93826020	93827117	-2.24629	0.529965
Gm4778	3	94264036	94266784	-0.936839	1.66465
AC121792.3	3	96412953	96413360	-1.35256	1.15535
Ddit4l	3	137621612	137628333	3.05336	4.57994
Aqp3	4	41092722	41098183	5.43499	6.42462
Gm11487	4	73401032	73405072	0.151774	2.4247
Zfp352	4	90218820	90225702	-1.06375	2.17083
Tek	4	94739289	94874976	3.24822	4.13292
B020004J07Rik	4	101834969	101844023	-2.52653	0.736532
Gm12800	4	101909121	101911908	0.173961	3.3062
Gm12794	4	101940407	101943183	1.35382	4.68151
BC080695	4	143551700	143573798	-0.585882	2.18783
Gm13083	4	143615003	143618595	-4.27413	0.0196672
Gm13078	4	143719455	143729158	-1.14946	1.78684
Pramef6	4	143894237	143900380	-2.38945	0.738712
Gm13109	4	143948580	143951016	-0.482999	1.70267
Gm13119	4	144357942	144364419	0.923402	3.7262
Dffb	4	153964449	153975126	3.14603	4.06058
Trp73	4	154056253	154140208	2.79963	4.09123
Pclo	5	14514918	14863457	0.287095	1.87069
Limch1	5	66745835	67057159	1.74126	3.00555
Lphn3	5	81020138	81825133	-0.138301	1.74354
Abcg3	5	104935057	104982718	-1.52816	1.05606
Brdt	5	107331159	107387058	-0.588844	1.33686
Tbx3	5	119670669	119684724	6.24315	7.39352
P2rx7	5	122643911	122691432	2.93156	4.66372
Orai2	5	136147464	136170656	0.883869	2.09407
Ephb4	5	137350109	137378669	5.09776	4.37
5430402O13Rik	6	50566643	50594865	-2.38945	0.608969
Fam190a	6	61180324	62382865	-0.288747	2.64283
Cml2	6	85865422	85869158	-1.20802	2.14901
Mgll	6	88724412	88828360	0.559796	2.67877
Cxcl12	6	117168535	117181367	1.94658	-0.321525
Gm8994	6	136328543	136329778	1.38452	3.94181
Nlrp4c	7	6045161	6105149	-0.910318	0.869703
Zscan4c	7	11005722	11010547	1.45987	4.54372
Zscan4d	7	11161374	11166182	1.77706	5.74865
Zscan4e	7	11306378	11310682	1.14245	3.91645
Zscan4f	7	11397915	11402741	-0.0173031	3.35358
Lgals4	7	28833975	28841703	0.630984	2.60431
0610005C13Rik	7	45567795	45575327	-1.74175	1.00705
Mrgprx2	7	48478619	48499270	-2.78767	0.555617
Lrrc28	7	67513411	67645236	4.12303	4.98134
Dub2a	7	103249737	103252505	-0.936318	2.76607
Usp17l5	7	103415072	103419880	0.555095	3.54489
Dub3	7	104768160	104777470	1.76576	5.36958
Dub1a	7	104840257	104842603	1.18819	4.90651
Dub1	7	104857009	104862667	1.08011	4.76257
Ric3	7	109034312	109083331	2.74084	3.95757
Zfp353	8	42081460	42083109	-4.37187	-0.496453
Inpp4b	8	81342556	82125036	-1.6041	0.995407
D230025D16Rik	8	105225145	105253053	5.84812	6.6306
Il34	8	110741829	110805924	-1.74987	0.824728
Ubtfl1	9	18404418	18411502	-1.38789	1.96518
Zfp560	9	20345136	20385177	2.33688	3.68132
Scn3b	9	40269216	40291618	1.22121	2.95505
Scn4b	9	45138437	45154152	-3.00051	-0.0253551
Spesp1	9	62270729	62282179	0.645565	2.76522
Acad11	9	104040662	104127463	4.55103	5.37303
Nat6	9	107578887	107584048	3.26979	4.23117
Epm2a	10	11343404	11459644	0.597636	1.96601
Dcbld1	10	52233619	52321378	4.05886	4.90442
AW822073	10	58222299	58225706	-2.73788	0.00547308
Stox1	10	62659043	62726128	-0.339625	1.38987
AC164627.1	10	100306571	100307185	-1.68318	1.15726
Gm4301	10	100381670	100382539	0.414351	3.61182
Gm4781	10	100396287	100397072	1.9493	4.99623
Mdm2	10	117688888	117710758	7.46958	8.44341
Gpr182	10	127747276	127751732	-3.39679	0.459439
Rdh1	10	127759721	127768297	-1.21673	1.87224
Gabra1	11	42130939	42182930	-1.54071	1.39201
Irf1	11	53770014	53778374	5.0242	4.1856
A030009H04Rik	11	69340461	69342641	0.592595	1.76246
Tmem92	11	94777217	94782703	2.13341	4.22114
Sp6	11	97013394	97024734	2.68096	3.9235
Krt15	11	100131758	100135928	-2.47896	0.651758
Zfp750	11	121510978	121519333	3.00452	4.5192
Arg2	12	79130777	79156301	0.0622792	2.97589
Gm8300	12	87514316	87518253	2.06225	5.41121
Gm4027	12	87618909	87622143	-1.35016	1.58709
Gm5662	12	87874072	87877859	2.4058	5.44156
Gm2022	12	87892834	87896722	2.7985	5.38241
CT954323.2	12	87919423	87919857	-0.886702	2.67159
Gm2046	12	87973528	87980224	-2.88324	1.50409
CT030687.1	12	88249666	88250100	-1.98203	2.40047
Gm2016	12	88270640	88274500	1.0143	4.85067
CT485612.1	12	88321047	88321481	0.523828	3.51285
9030617O03Rik	12	100779057	100896981	1.65055	2.91387
Abcb5	12	118867824	118966421	-1.59125	2.01794
Chrm3	13	9877229	9878998	-1.1609	1.15966
Hist1h2bq	13	21806412	21810199	-4.37187	0.427738
Cntnap3	13	64737591	64903888	-1.32578	0.478404
Adcy2	13	68620043	68999541	0.108605	1.67968
Plk2	13	110395044	110400844	5.92428	7.58957
AC231112.2	13	119912237	119912752	3.47583	5.91045
AC238940.3	13	120154627	120155136	1.09214	3.66119
AF067061	13	120263191	120264364	-1.33549	1.92308
BC147527	13	120308146	120308649	-2.18062	1.05246
Tcstv3	13	120317567	120318076	-1.14188	1.79724
Fam124a	14	62555737	62608486	-0.267436	2.54497
Apol7b	15	77422210	77447492	-3.80323	-0.322189
Ercc4	16	13109684	13150617	3.98666	4.90111
Pros1	16	62854307	62929346	3.9912	4.90779
Ripk4	16	97741933	97763737	3.75293	4.66834
Hspa1b	17	34956436	34959238	3.31126	5.66329
Hspa1a	17	34969199	34972154	-0.290245	3.15154
Pou4f3	18	42394539	42397249	-1.52242	0.885844
Adrb2	18	62177817	62179959	1.5239	2.72692
Pmaip1	18	66458604	66465550	4.06686	5.44707
Dcc	18	71258738	72351069	-2.69856	0.532191
Fbxo15	18	84935158	84981376	7.2838	8.4636
Ankrd22	19	34122549	34166053	-2.82487	0.320961
Marveld1	19	42147400	42151695	4.1715	5.3439
Scd1	19	44394451	44407709	5.63903	4.77001
AC124724.1	19	47151609	47157764	-1.81473	1.08575
Lonrf3	X	36328353	36362341	0.778379	2.72404
Pdzd4	X	73793359	73824969	7.07345	6.37371
Gm14742	X	77802351	77803280	-2.35202	0.683832

## Sheet: Dppa2 DE
Probe	Chromosome	Start	End	Probe Strand	Dppa2_neg	Dppa2_pos
Prex2	1	10993465	11303682	+	2.1789	3.73488
Gm5698	1	30976950	30978965	-	-0.136634	2.46365
Gm5699	1	30997867	30999905	-	-0.55686	1.54332
AC121888.1	1	31286945	31287706	+	-0.534887	1.81085
Il1r1	1	40225080	40316198	+	-2.73856	-0.498316
Satb2	1	56793986	56978650	-	1.52232	2.88178
Mreg	1	72159233	72212307	-	7.46034	8.41929
Gm6189	1	80383104	80385188	-	0.876398	3.38842
A530040E14Rik	1	85105946	85114035	+	-2.74506	1.07343
Sp110	1	85576899	85598817	-	-0.368127	3.02302
Ecel1	1	87147655	87156521	-	-1.07015	0.796913
Cacna1s	1	136052750	136119822	+	0.889441	3.48943
Glrx2	1	143739029	143749676	+	4.0305	4.8291
Lmx1a	1	167689239	167848741	+	-0.358007	2.2687
Ddr2	1	169972308	170110501	-	0.7023	2.98154
Lefty2	1	180893108	180899103	+	5.99349	4.93361
Pycr2	1	180904274	180908087	+	7.34494	6.77874
Lefty1	1	180935022	180938400	+	6.88969	5.98562
Tmem63a	1	180942344	180975112	+	3.72491	2.91096
Echdc3	2	6188465	6213033	-	-0.279259	1.25003
Rxra	2	27676440	27762957	+	4.2413	5.46456
Mbd5	2	48949510	49322284	+	2.05418	3.17454
Csrnp3	2	65845767	66031546	+	1.70313	2.6265
Hoxd13	2	74668310	74671599	+	-0.935258	0.760251
Cwc22	2	77881159	77946375	-	5.87397	6.6759
Zswim2	2	83915079	83941228	-	-4.39178	-1.371
Pramel7	2	87489087	87497093	-	0.526255	2.14257
Pramel6	2	87506565	87510872	+	1.2461	2.89942
Gm13964	2	113500679	113504034	-	-2.80224	-0.216533
Secisbp2l	2	125736986	125782870	-	3.78845	4.51484
Hdc	2	126593667	126619299	-	-0.301518	1.35912
AU019990	2	132598195	132653068	+	-3.52536	-0.724918
Lrrn4	2	132868305	132880891	-	2.29101	3.18753
Hck	2	153108468	153151441	+	5.92906	5.47201
Gtsf1l	2	163087038	163087783	-	4.91036	4.28032
Matn4	2	164389393	164405160	-	-1.96391	0.230815
Snai1	2	167538195	167542814	+	1.3953	2.57224
Fabp5	3	10012548	10016607	+	5.3664	4.52521
Mecom	3	29951299	30548008	-	0.0255798	2.14018
1810062G17Rik	3	36476135	36481976	+	-3.85646	-1.08292
Arhgef26	3	62338344	62462221	+	1.55038	4.0098
Etv3	3	87525407	87540156	+	3.59628	4.42047
Il6ra	3	89869324	89913162	-	-1.45634	1.12419
Tdpoz4	3	93796398	93797510	+	-2.84427	0.608981
Tdpoz3	3	93826020	93827117	+	-2.99165	0.0420781
Gm4778	3	94264036	94266784	+	-1.58653	1.3217
AC121792.3	3	96412953	96413360	-	-0.548758	0.902171
Pdzk1	3	96829284	96870926	+	2.72958	1.35503
Celsr2	3	108390851	108415552	-	3.10106	3.93476
Rpl34	3	130726831	130730398	-	8.33471	7.78115
Npnt	3	132881745	132950291	-	1.34422	2.27348
Tacr3	3	134829007	134934581	+	-3.49329	-0.617009
Ddit4l	3	137621612	137628333	+	3.38478	4.23385
Dnajb14	3	137867675	137916557	+	2.00242	2.83076
Adh7	3	138217823	138233382	+	-3.11374	-0.0381203
Gpr63	4	24966407	25009233	+	-2.87414	-0.31504
Glipr2	4	43957401	43979118	+	6.3107	5.78798
Gm11232	4	71755643	71757965	-	-3.41646	-0.640738
Gm11487	4	73401032	73405072	-	0.0675137	2.67309
Gm11237	4	73607881	73657291	+	-2.80648	0.228824
Dennd4c	4	86748555	86850603	+	3.39786	4.476
Zfp352	4	90218820	90225702	+	-0.933844	2.0955
B020004J07Rik	4	101834969	101844023	-	-1.24995	1.37664
Gm12800	4	101909121	101911908	+	0.0868121	2.71464
Gm12794	4	101940407	101943183	+	1.23913	4.32234
Pramel1	4	143394428	143400160	+	1.04041	2.53028
BC080695	4	143551700	143573798	+	0.096708	2.6745
Gm13078	4	143719455	143729158	+	-1.57645	1.61199
Pramef6	4	143894237	143900380	-	-2.87414	-0.00704114
Gm13109	4	143948580	143951016	-	-0.963122	2.23768
Gm13101	4	143964518	143966950	-	-1.82616	0.211809
Gm13119	4	144357942	144364419	+	1.45578	4.2993
Pclo	5	14514918	14863457	+	-1.27238	1.72763
Whsc2	5	33896936	33936413	-	6.69512	7.60209
Crmp1	5	37242080	37292132	+	5.66752	5.02307
Cpeb2	5	43233463	43289724	+	1.57446	2.71696
Slit2	5	47983155	48306282	+	1.88682	2.7025
Slc34a2	5	53038082	53071664	+	-4.10233	-1.09733
0610040J01Rik	5	63812495	63899619	+	1.05026	3.01418
Limch1	5	66745835	67057159	+	1.42891	2.9114
Lphn3	5	81020138	81825133	+	-0.83488	1.24649
Parm1	5	91517615	91626894	+	2.29489	3.4577
AC134841.1	5	93482139	93485346	-	-3.21615	-0.249369
Plac8	5	100553725	100572245	-	3.55783	2.49556
Cds1	5	101765130	101823858	+	5.06942	4.29049
Abcg3	5	104935057	104982718	-	-1.2215	0.490665
Ttc28	5	110879803	111289780	+	0.969451	2.07038
BC057022	5	114568016	114613220	+	2.53376	3.55454
Tbx3	5	119670669	119684724	+	6.42379	7.19146
P2rx7	5	122643911	122691432	+	2.23321	3.61876
Ptprz1	6	22875502	23052916	+	-1.08228	0.385257
AC122464.2	6	23165338	23167413	-	-4.28128	-0.954176
5430402O13Rik	6	50566643	50594865	+	-1.20758	0.687513
Gm8038	6	50619822	50621885	-	-0.177106	2.93515
Fam190a	6	61180324	62382865	+	-0.0890509	2.6667
AC153998.1	6	78215878	78217113	+	2.25205	3.33632
Cml2	6	85865422	85869158	-	-0.15153	2.16467
Antxr1	6	87133854	87335775	-	0.931331	2.74498
Mgll	6	88724412	88828360	+	0.907362	3.15435
Trh	6	92242061	92244650	-	7.64463	6.64061
Gm8994	6	136328543	136329778	+	1.70026	4.54197
Zscan4c	7	11005722	11010547	+	2.06349	4.59491
Zscan4d	7	11161374	11166182	-	2.54038	5.37252
Zscan4e	7	11306378	11310682	-	-0.410568	3.44052
Zscan4f	7	11397915	11402741	+	0.255099	3.28018
Erf	7	25242561	25250761	-	6.49305	7.20617
Pafah1b3	7	25295049	25297986	-	5.60249	4.93953
Lgals4	7	28833975	28841703	+	1.30465	3.18283
Lsr	7	30957409	30983169	-	5.64194	5.01631
Cebpa	7	35119293	35121926	+	1.25012	2.75654
Gm5590	7	39445830	39446174	-	0.347639	1.995
Vstm2b	7	40899278	40929968	+	-1.59027	0.868487
Klk8	7	43797577	43803822	+	3.56005	2.61932
Napsa	7	44572432	44586862	+	2.33899	1.2188
0610005C13Rik	7	45567795	45575327	-	-2.09891	0.875771
Ldha	7	46841475	46855627	+	9.86145	9.50504
Mrgprx2	7	48478619	48499270	-	-2.80361	-0.0310835
5730590G19Rik	7	79660196	79698134	+	5.90909	6.91327
Sytl2	7	90348699	90410438	+	-2.55246	-0.375507
Dub2a	7	103249737	103252505	-	-0.59859	3.0237
Usp17l5	7	103415072	103419880	+	1.33144	3.99628
Dub3	7	104768160	104777470	-	2.06676	5.52222
Dub1a	7	104840257	104842603	-	1.88105	4.97135
Dub1	7	104857009	104862667	+	1.81792	4.88722
Ric3	7	109034312	109083331	-	2.428	3.61203
Ctr9	7	111028951	111056377	+	6.46005	7.10532
Srcap	7	127512027	127536376	+	2.0814	3.08709
Ctf2	7	127718106	127725616	-	-2.14316	0.34037
Irs2	8	10986980	11008458	-	1.74341	3.17735
AC127374.1	8	31737054	31739763	-	0.0443867	1.90896
Pdgfrl	8	40926212	40990785	+	0.567186	2.59707
Zfp353	8	42081460	42083109	-	-3.67223	-0.409458
Pdlim3	8	45885485	45919546	+	1.13178	2.69032
Cilp2	8	69880369	69887687	-	1.34447	2.22358
Inpp4b	8	81342556	82125036	+	-0.990288	1.33406
Syce2	8	84872111	84888221	+	5.91454	5.26577
Neto2	8	85636588	85690973	-	0.412317	1.74641
Lonp2	8	86624043	86723873	+	4.83942	5.55705
Mt1	8	94179089	94180325	+	7.17457	6.42172
D230025D16Rik	8	105225145	105253053	+	5.93515	6.54051
Psmb10	8	105935728	105938392	-	3.63985	2.66111
Zfhx3	8	108714644	108961636	+	3.04397	3.86617
Gabarapl2	8	111940703	111953612	+	5.62723	6.55557
Ubtfl1	9	18404418	18411502	+	-1.2032	1.29913
Zfp560	9	20345136	20385177	-	2.34539	3.68924
A230050P20Rik	9	20868642	20874307	+	4.90064	4.14005
Zfp809	9	22225714	22243197	+	3.03833	4.12074
Spesp1	9	62270729	62282179	-	0.800922	3.10205
2810417H13Rik	9	65890237	65903266	+	4.9356	4.20697
Hmgn3	9	83109948	83146685	-	1.2471	2.25943
AC140392.1	9	90118889	90120741	+	0.931515	2.17407
Chst2	9	95400929	95407270	-	-1.69997	0.432591
Ephb1	9	101922128	102354693	-	-3.30454	-0.791365
Hyal1	9	107576927	107581710	+	1.60781	2.74358
Epm2a	10	11343404	11459644	+	0.458912	2.10026
Map3k5	10	19934472	20142753	+	1.18453	2.23536
Myb	10	21124930	21160984	-	2.92721	1.90762
Popdc3	10	45178098	45318452	+	-2.39983	0.248418
Dcbld1	10	52233619	52321378	+	4.39498	5.01311
AW822073	10	58222299	58225706	-	-2.77831	-0.52558
Stox1	10	62659043	62726128	-	0.00431614	1.56156
Mfsd12	10	81357491	81366225	+	4.15102	4.91992
Gm16239	10	99179184	99184610	-	-4.33518	-0.758563
AC164627.1	10	100306571	100307185	-	-1.55497	1.26284
Gm4307	10	100361338	100362247	+	-4.39178	-0.648326
Gm4301	10	100381670	100382539	-	1.5234	4.14475
Gm4781	10	100396287	100397072	-	2.68231	5.50772
Os9	10	127094259	127121160	-	4.19462	5.16727
Rdh1	10	127759721	127768297	+	-0.723208	2.03613
Erbb3	10	128567523	128589652	-	4.69109	5.34063
Pmel	10	128706258	128720238	+	3.78458	2.70664
Igfbp3	11	7206086	7213923	-	4.49303	5.28175
Gabra1	11	42130939	42182930	-	-1.43286	1.00754
Flt4	11	49609263	49652739	+	2.28726	3.57131
Irf1	11	53770014	53778374	+	4.98301	4.35116
P4ha2	11	54100095	54131665	+	3.86203	4.92164
Obscn	11	58994256	59136402	-	-0.835556	0.553607
Polr2a	11	69733997	69758637	-	7.89196	8.63839
Olfr376	11	73371246	73375704	+	-2.79133	-0.122054
Ssh2	11	77216287	77460220	+	2.69623	3.63899
Tmem98	11	80810175	80822033	+	3.6096	2.75687
Ccl3	11	83647844	83649355	-	-2.06637	1.15311
Tmem92	11	94777217	94782703	-	2.60113	4.784
Ppp1r9b	11	94991035	95006899	+	4.84418	5.43436
Axin2	11	108920349	108950783	+	2.4292	3.56938
Atad2b	12	4917404	5044047	+	1.51486	3.08003
Dnajb9	12	44205897	44210068	-	3.26499	3.97237
Coch	12	51593341	51605773	+	1.23595	2.28696
Foxa1	12	57540631	57546121	-	-0.294185	2.08594
Prkch	12	73584797	73778185	+	1.08461	2.5177
Arg2	12	79130777	79156301	+	0.743353	3.32055
Dpf3	12	83213745	83487716	-	-2.16256	0.114504
1700019E19Rik	12	86082561	86162458	+	3.45303	2.55072
Gm8300	12	87514316	87518253	+	2.59363	5.34858
Gm4027	12	87618909	87622143	+	-0.817144	2.10391
Gm2022	12	87892834	87896722	+	2.71045	5.45004
CT954323.2	12	87919423	87919857	-	0.0544965	2.72679
Gm2046	12	87973528	87980224	+	-1.40512	1.17626
CT030687.1	12	88249666	88250100	-	-0.157176	2.0915
Gm2016	12	88270640	88274500	-	1.59415	4.61866
CT485612.2	12	88284535	88286055	-	-2.69673	0.14634
CT485612.1	12	88321047	88321481	-	1.11265	3.89615
Flrt2	12	95692226	95785215	+	-0.478627	0.875173
Rin3	12	102283048	102390855	+	0.580946	1.57446
Abcb5	12	118867824	118966421	-	-1.25207	1.65557
Chrm3	13	9877229	9878998	-	-1.22705	1.11796
Rreb1	13	37778400	37952002	+	3.98924	4.66882
Adcy2	13	68620043	68999541	-	0.0891223	1.76361
Irx2	13	72628820	72634196	+	1.26702	2.37822
Spz1	13	92574631	92576232	-	-1.02269	1.92609
Scamp1	13	94201310	94285857	-	4.55937	5.23939
Zswim6	13	107724618	107890064	-	3.30329	4.18766
Plk2	13	110395044	110400844	+	5.72563	6.47975
Tcstv1	13	119893467	119894746	-	-4.28128	-0.320046
AC231112.2	13	119912237	119912752	-	4.70101	6.49345
AC238940.3	13	120154627	120155136	+	1.72415	4.066
AC238940.1	13	120173184	120173696	+	1.1101	3.04063
AF067063	13	120240670	120241158	+	-4.04045	-0.783958
AF067061	13	120263191	120264364	+	-0.149055	2.35169
BC147527	13	120308146	120308649	+	-1.14973	1.32788
Tcstv3	13	120317567	120318076	+	-0.685732	1.53556
Zmiz1	14	25459185	25666743	+	4.16399	5.10526
Otx2	14	48657679	48667644	-	4.99249	4.27025
Phf11	14	59276913	59297522	-	-3.78802	-0.773334
Fam124a	14	62555737	62608486	+	0.238635	2.93342
Ephx2	14	66084377	66124500	-	4.27814	3.43099
Cpb2	14	75242287	75283551	+	-3.6312	-0.517948
Dock9	14	121542039	121797734	-	4.10676	4.86515
Ly6a	15	74994878	74997634	-	3.09325	4.16756
Nfam1	15	82997721	83033306	-	1.43382	2.63406
Csrnp2	15	100479570	100495239	-	3.42394	4.20309
Smagp	15	100621342	100636865	-	5.25019	4.63425
Ercc4	16	13109684	13150617	+	3.71027	4.89526
Dvl3	16	20516982	20532520	+	2.91011	3.93712
Drd3	16	43762221	43822932	+	-4.39178	-1.4205
Phldb2	16	45746243	45953598	-	1.0241	2.17461
Dppa2	16	48310477	48319723	+	6.21552	9.90006
Hspa1b	17	34956436	34959238	-	3.12517	4.47659
Hspa1a	17	34969199	34972154	-	0.560924	1.99549
Lclat1	17	73107985	73243368	+	2.69734	3.48322
Crim1	17	78200248	78376592	+	1.14038	2.35887
2410004N09Rik	18	33794892	33795986	+	5.30059	4.38167
Nr3c1	18	39410545	39491301	-	2.46382	3.28505
Dcc	18	71258738	72351069	-	-2.27792	0.552361
Sall3	18	80966376	80986578	-	2.79497	4.11171
Fbxo15	18	84935158	84981376	+	7.73882	8.73082
Ankrd22	19	34122549	34166053	-	-2.60528	0.958326
Myof	19	37899036	38043577	-	4.76378	5.5693
Tbc1d12	19	38836579	38919923	+	1.56718	2.97788
Gm9788	19	41459813	41460718	+	0.63865	3.46211
Marveld1	19	42147400	42151695	+	4.14511	5.50995
AC124724.1	19	47151609	47157764	-	-1.89699	1.08072
Acsl5	19	55253369	55296627	+	3.23101	2.2259
Clcn5	X	7153810	7319358	-	3.46233	4.31668
Lonrf3	X	36328353	36362341	+	0.100249	2.31187
Dcaf12l1	X	44786570	44790197	-	3.53412	4.18944
Usp26	X	51753959	51801233	-	0.0463185	1.93389
Sox3	X	60891370	60893430	-	1.98641	3.04785
Gm14742	X	77802351	77803280	-	-3.0929	-0.0303408
AU015836	X	93968659	93975470	+	3.93997	4.82615
Gjb1	X	101376378	101385629	+	2.85229	1.59696
Pcdh19	X	133582863	133688993	-	-1.29718	0.559691
Hsd17b10	X	152001845	152004442	+	6.03868	5.53047

## Sheet: Dppa4 DE
Probe	Chromosome	Start	End	Probe Strand	Dppa4_neg	Dppa4_pos
Sox17	1	4490928	4496413	-	-2.13323	0.315995
Prex2	1	10993465	11303682	+	2.27016	4.4689
Gm5698	1	30976950	30978965	-	-0.0493369	2.8757
Gm5699	1	30997867	30999905	-	-1.10264	2.32487
AC121888.1	1	31286945	31287706	+	-0.514497	2.27716
Dnahc7b	1	46066738	46373550	+	-4.06311	-0.665734
Obfc2a	1	51469498	51478399	-	5.34651	5.94786
Satb2	1	56793986	56978650	-	1.62366	2.83389
Trak2	1	58900449	58973430	-	4.68892	5.3899
Mreg	1	72159233	72212307	-	7.42577	8.4844
Pax3	1	78101267	78197134	-	-4.38384	-2.5084
Utp14b	1	78658038	78667588	+	2.64061	3.64007
Gm6189	1	80383104	80385188	-	0.816616	4.9751
C130026I21Rik	1	84992690	85270566	-	-2.71379	-0.103124
A530032D15Rik	1	85083069	85109853	-	-4.3417	-1.89338
A530040E14Rik	1	85105946	85114035	+	-2.98979	2.39221
Sp110	1	85576899	85598817	-	0.193032	4.1227
Sp140	1	85600378	85645037	+	-3.38701	0.119502
Cab39	1	85793441	85851576	+	5.91344	6.32628
Ecel1	1	87147655	87156521	-	-0.483667	1.40826
Pdcd1	1	94038307	94052553	-	-4.07158	-1.11929
Htr5b	1	121509842	121528465	-	-2.92962	-0.906441
Thsd7b	1	129273302	130219278	+	-4.3258	-2.30567
AA986860	1	130731976	130744621	+	-0.191625	1.6597
Avpr1b	1	131599239	131612000	+	-4.02334	-1.4774
Adora1	1	134199223	134235431	-	-3.90495	-1.92574
Ppfia4	1	134296783	134332928	-	4.91307	4.42654
Cyb5r1	1	134405781	134411740	+	7.37174	7.01781
Cacna1s	1	136052750	136119822	+	0.874285	3.97777
Kif14	1	136467958	136531511	+	4.89614	5.36951
Glrx2	1	143739029	143749676	+	4.09821	5.50059
Rgs2	1	143999338	144004161	-	-0.183068	1.25097
Ier5	1	155096367	155099636	-	2.86906	3.89102
Lmx1a	1	167689239	167848741	+	-0.2651	3.44679
Rgs4	1	169741477	169747642	-	-4.40759	-1.51453
1700084C01Rik	1	169928648	169934653	+	-2.64749	1.2897
Ddr2	1	169972308	170110501	-	0.801865	2.79766
Uap1	1	170141938	170174957	-	5.29795	5.95371
Lefty2	1	180893108	180899103	+	5.9812	5.15996
Pycr2	1	180904274	180908087	+	7.28285	6.80429
Lefty1	1	180935022	180938400	+	6.92001	6.10511
Tmem63a	1	180942344	180975112	+	3.54841	2.76392
Hlx	1	184727140	184732619	-	-2.86899	-0.690565
Ptpn14	1	189728268	189876695	+	5.14462	5.52027
Echdc3	2	6188465	6213033	-	-0.18194	1.9676
Vim	2	13573927	13582826	+	5.93733	5.58812
Ptf1a	2	19445663	19447501	+	-4.22164	-1.48364
Gm13335	2	20420570	20432934	-	-4.02334	-1.41141
Nrarp	2	25180758	25183330	+	2.45554	3.08162
Rxra	2	27676440	27762957	+	4.05287	5.60807
Col5a1	2	27886425	28039514	+	3.07864	4.07396
Wdr34	2	30031546	30048881	-	5.18515	4.6156
Nr5a1	2	38692656	38714542	-	-4.40759	-2.43717
Mbd5	2	48949510	49322284	+	2.09902	3.74918
Csrnp3	2	65845767	66031546	+	1.74867	3.09995
Ppig	2	69722545	69754012	+	6.45077	7.06904
Dlx2	2	71543409	71546754	-	-2.45533	-0.156854
Atf2	2	73816509	73892639	-	5.65456	6.78928
Hoxd13	2	74668310	74671599	+	-1.10149	0.687897
Ttc30b	2	75935863	75938462	-	-0.14361	1.8174
Cwc22	2	77881159	77946375	-	5.83204	7.3714
Zswim2	2	83915079	83941228	-	-4.05326	-0.17816
Clp1	2	84722104	84727350	-	5.41983	6.24219
Atg13	2	91674618	91710576	-	5.90204	6.26863
Trp53i11	2	93187548	93201759	+	5.53747	5.06835
Abtb2	2	103566310	103718423	+	1.58387	2.71986
Gm13962	2	111246131	111256163	-	-4.10325	-0.962852
Gm13964	2	113500679	113504034	-	-1.63241	1.58973
Aqr	2	114101170	114187024	-	7.42985	7.98541
Tyro3	2	119797733	119818104	+	5.96877	5.65413
Ehd4	2	120089175	120154606	-	4.91613	5.33099
Sord	2	122234749	122265340	+	5.53679	6.16114
Duox2	2	122279247	122298165	-	-3.49803	-0.678979
Duoxa2	2	122298900	122302885	+	-4.24905	0.0902176
Sema6d	2	124089969	124667770	+	-4.10137	-1.54735
Fbn1	2	125300594	125507993	-	0.366809	1.78042
Hdc	2	126593667	126619299	-	-0.121386	1.96283
AU019990	2	132598195	132653068	+	-3.87923	0.618066
Lrrn4	2	132868305	132880891	-	2.46102	3.71312
Ism1	2	139678178	139758581	+	-3.86732	-0.997716
Dtd1	2	144599897	144768758	+	4.79288	4.30431
Gm14124	2	150257517	150270300	+	0.842788	2.2766
Vsx1	2	150680699	150689360	-	-4.15575	-2.19435
Gins1	2	150905400	150931280	+	5.52847	5.17901
Defb25	2	152622356	152623053	-	-2.49647	0.92726
Id1	2	152736251	152737410	+	3.92153	4.85942
Mylk2	2	152911352	152923068	+	-1.32049	0.320629
Hck	2	153108468	153151441	+	5.8709	5.19938
Fam83d	2	158768093	158786637	+	4.61626	5.40876
Mafb	2	160363677	160367065	-	-0.9331	0.803737
Zswim3	2	164805098	164822130	+	3.93381	4.79712
Pltp	2	164839518	164857711	-	6.22104	5.65254
Stau1	2	166947549	166996299	-	5.34606	5.79492
Ptgis	2	167191805	167240604	-	3.46641	2.80515
Snai1	2	167538195	167542814	+	1.30834	3.02273
Ogfr	2	180589245	180595836	+	5.55115	5.16603
Gm16119	2	181578480	181585170	+	-2.86922	-0.632097
Sox18	2	181669836	181671640	-	-0.0638736	1.21666
Mecom	3	29951299	30548008	-	0.322217	3.26612
Slc7a14	3	31202910	31310378	-	-3.25402	-0.983481
1810062G17Rik	3	36476135	36481976	+	-3.65655	-1.17388
Gm12531	3	37052215	37060035	-	-3.38978	-1.13244
Pcdh10	3	45378398	45434566	+	-4.18554	0.0496494
Exosc8	3	54728678	54735393	-	6.58766	6.26912
Gpr87	3	59179006	59180085	-	-4.40759	-2.68904
Arhgef26	3	62338344	62462221	+	1.62707	5.09177
Mnd1	3	84087934	84155786	-	5.37075	4.88937
Etv3	3	87525407	87540156	+	3.62705	4.56833
Mef2d	3	88142372	88172086	+	4.96134	5.39858
Il6ra	3	89869324	89913162	-	-1.30985	1.62388
Sprr2e	3	92352143	92353449	+	-4.38384	-2.25822
Gm4858	3	93073567	93074633	+	-4.12749	-0.495485
Tchh	3	93442330	93449077	+	-2.66407	0.109216
Gm5773	3	93773023	93774117	+	-4.40759	-1.93931
Tdpoz4	3	93796398	93797510	+	-2.7242	2.75548
Tdpoz3	3	93826020	93827117	+	-1.98138	2.72887
Gm10696	3	94174412	94178193	-	-4.38384	-1.66543
Gm4778	3	94264036	94266784	+	-1.24012	3.28071
Tdrkh	3	94413296	94432633	+	2.37734	3.29572
Car14	3	95897768	95904691	-	1.80953	0.240548
Gm20634	3	96245554	96248509	+	-2.92726	-0.0835683
Hist2h3c1	3	96246685	96248509	+	-3.00775	-0.0835683
AC121792.3	3	96412953	96413360	-	-0.652717	2.37627
Pdzk1	3	96829284	96870926	+	2.37345	0.961865
Ngf	3	102469928	102521013	+	-3.09011	-0.353662
Sycp1	3	102818499	102936100	-	-1.02263	0.724288
Rbm15	3	107326110	107333289	-	4.14551	4.87409
Slc6a17	3	107467543	107518018	-	-3.80143	-0.867258
Vcam1	3	116110020	116129688	-	-4.38384	-2.57663
Tacr3	3	134829007	134934581	+	-3.37632	0.333167
Ddit4l	3	137621612	137628333	+	3.18384	4.90934
Dnajb14	3	137867675	137916557	+	2.07697	3.69441
Adh7	3	138217823	138233382	+	-3.00987	1.1636
Gtf2b	3	142765226	142783603	+	5.17918	5.76153
Tmem64	4	15265831	15286753	+	5.81317	6.3306
Tmem215	4	40472180	40477168	+	-4.02334	-2.12714
Ptgr1	4	58965439	58987119	-	5.21709	5.72933
Gm11232	4	71755643	71757965	-	-3.48519	0.661818
Gm11487	4	73401032	73405072	-	0.078475	2.84596
Gm11237	4	73607881	73657291	+	-2.22545	0.767734
Gm428	4	73683516	73687558	+	-3.77494	-1.3521
Dennd4c	4	86748555	86850603	+	3.11776	4.59066
Zfp352	4	90218820	90225702	+	-1.21455	3.91905
4930579C15Rik	4	94907267	94928843	-	-2.83438	-0.799295
I0C0044D17Rik	4	98818475	98823840	-	-4.40759	-2.61695
Gm12702	4	100052520	100065984	+	-4.38384	-2.43717
Jak1	4	101152367	101265282	-	4.84689	5.49708
Ak4	4	101419277	101466995	+	6.16091	6.69951
B020004J07Rik	4	101834969	101844023	-	-1.10232	3.28584
Gm12800	4	101909121	101911908	+	0.279791	4.66584
Gm12794	4	101940407	101943183	+	1.8067	5.95056
Gm12790	4	101967453	101981049	-	-3.85496	-1.70771
Gm12724	4	106241216	106290026	+	-4.3258	-0.421458
Fam151a	4	106733889	106748292	+	-2.14803	-0.220199
0610037L13Rik	4	107889813	107899384	+	5.31656	4.87571
Gm12824	4	114406724	114615098	+	-2.17855	0.745118
Gm12953	4	116551740	116552627	+	-4.22164	-1.29895
Gpbp1l1	4	116557658	116593882	+	6.62299	7.19461
Zswim5	4	116877376	116989264	+	2.39628	2.98638
Zcchc17	4	130315385	130359943	-	5.20057	5.70513
Wdtc1	4	133292459	133353481	-	7.02856	7.52988
Hmgn2	4	133964738	133968650	-	5.18577	2.69617
Lin28a	4	134003330	134018841	-	8.03749	7.69109
Tceb3	4	136003368	136021763	-	5.15924	5.57354
Id3	4	136143497	136145755	+	4.49773	5.30021
Tas1r2	4	139653538	139670280	+	-4.04784	-2.04922
Prdm2	4	143107391	143212995	-	4.39454	5.18513
Pramef8	4	143412426	143421091	+	4.34414	5.21393
BC080695	4	143551700	143573798	+	-0.0672248	3.3155
Gm13083	4	143615003	143618595	+	-3.07027	1.03481
Gm13078	4	143719455	143729158	+	-0.679023	3.28513
Pramef6	4	143894237	143900380	-	-3.65962	1.441
Gm13109	4	143948580	143951016	-	-1.63517	3.23153
Gm13128	4	144330249	144333465	+	-2.97941	-0.269209
Gm13119	4	144357942	144364419	+	1.07549	4.95501
Hes3	4	152285972	152291662	-	-0.137776	-2.83323
A430005L14Rik	4	153957237	153961925	+	5.68793	5.21914
9430015G10Rik	4	156109982	156127265	+	6.29066	5.97224
CAAA01066805.1	4	156236010	156247616	+	7.80923	7.40095
Steap2	5	5664831	5694578	-	2.86376	3.46028
Pclo	5	14514918	14863457	+	-1.29221	2.07473
Reln	5	21884454	22344702	-	-1.24852	0.181116
Insig1	5	28071363	28078662	+	6.2626	5.75373
Whsc2	5	33896936	33936413	-	6.6353	8.09956
Grk4	5	34660379	34755305	+	-3.5105	-1.41139
Lrpap1	5	35091490	35105766	-	6.21164	6.58061
Hmx1	5	35388858	35399730	+	-1.20568	0.584024
D5Ertd579e	5	36584788	36696024	-	4.57514	3.85275
Ppp2r2c	5	36868513	36955078	+	3.48533	4.38305
Crmp1	5	37242080	37292132	+	5.56753	5.20268
Evc	5	37289098	37336894	-	4.45725	3.80023
Slc34a2	5	53038082	53071664	+	-3.90495	1.61556
Arap2	5	62602445	62766198	-	2.84144	3.54797
0610040J01Rik	5	63812495	63899619	+	0.81056	3.90133
Limch1	5	66745835	67057159	+	1.42609	3.40575
Lphn3	5	81020138	81825133	+	-0.506765	2.46111
Slc4a4	5	88886818	89239653	+	-0.335304	1.24532
Areg	5	91139615	91148432	+	-3.67794	-0.809463
Parm1	5	91517615	91626894	+	2.29337	3.51821
AC134841.1	5	93482139	93485346	-	-3.39534	1.4937
C87414	5	93634993	93671551	-	-3.32548	-0.255971
Gm7682	5	94445818	94448551	+	-4.40759	1.09603
Cds1	5	101765130	101823858	+	4.95878	4.05213
Abcg3	5	104935057	104982718	-	-1.11007	0.522868
Gtpbp6	5	110103975	110108197	-	5.69132	5.25282
Tbx3	5	119670669	119684724	+	6.24236	6.78646
Oas1e	5	120786312	120795530	-	-4.40759	-2.64984
P2rx7	5	122643911	122691432	+	2.23078	3.38988
Uncx	5	139543494	139548179	+	-3.7896	-1.20594
Elfn1	5	139907943	139974711	+	-3.42611	-1.1553
Snx8	5	140340304	140389251	-	5.57083	5.10567
4933411G11Rik	5	143181017	143205075	+	-4.3258	-0.751938
Peg10	6	4747306	4760517	+	7.75298	8.58674
Kcnd2	6	21215503	21729805	+	-4.22164	-2.30988
Fam3c	6	22306520	22356243	-	5.88819	5.51158
AC122464.1	6	23157986	23160061	-	-0.408869	4.12958
AC122464.2	6	23165338	23167413	-	-4.18554	0.75119
Sva	6	42038394	42042851	+	-4.16726	-1.27137
Fam115c	6	42623019	42645254	-	2.19436	3.26626
Fam115a	6	42668002	42710072	-	2.46174	3.10547
5430402O13Rik	6	50566643	50594865	+	-1.64275	2.08769
Gm4782	6	50608637	50610709	+	-1.21769	2.12052
Gm8038	6	50619822	50621885	-	0.824229	6.32377
Cbx3	6	51470360	51483704	+	7.36637	6.90169
Hoxa7	6	52214491	52221854	-	-2.03084	-0.0962314
Fam190a	6	61180324	62382865	+	-0.0370349	3.60428
AC153998.1	6	78215878	78217113	+	2.24825	3.81646
Cml2	6	85865422	85869158	-	0.0758065	3.4926
Antxr1	6	87133854	87335775	-	0.546215	3.23507
Mgll	6	88724412	88828360	+	1.00912	3.55762
Gm6507	6	89184672	89186025	-	-4.40759	-1.71202
Gm839	6	89211165	89216237	-	-4.38384	-1.89078
Nup210	6	91013068	91116829	-	5.66717	5.29091
Wnt7a	6	91363981	91411363	-	-1.36092	0.250382
Trh	6	92242061	92244650	-	7.82206	6.84887
Pdzrn3	6	101149609	101377897	-	-0.241551	1.15744
1500001M20Rik	6	115004381	115037876	-	5.52404	5.09469
Tsen2	6	115544664	115578350	+	4.94291	5.57241
Plxnd1	6	115954811	115995005	-	1.53142	2.84411
Ret	6	118151748	118197744	-	0.507611	2.19184
Rimklb	6	122447296	122486313	-	5.06662	6.01259
Nanog	6	122707489	122714633	+	8.62291	9.00569
Mrpl51	6	125191801	125195583	+	5.85572	5.55078
Kcna1	6	126636463	126645801	-	-4.3417	-1.77184
Kcna6	6	126708329	126740662	-	-3.17802	-0.554975
Efcab4b	6	127577975	127629938	+	-4.10325	-1.6721
Gm8994	6	136328543	136329778	+	1.63666	5.4941
Atf7ip	6	136518851	136607377	+	5.37797	5.832
Bhlhe41	6	145858243	145865558	-	2.4442	1.52694
Zscan4b	7	10900740	10905050	-	-0.265436	3.86372
Zscan4c	7	11005722	11010547	+	2.11142	6.16802
Zscan4d	7	11161374	11166182	-	2.86711	7.15493
Zscan4e	7	11306378	11310682	-	0.217211	4.85647
Zscan4f	7	11397915	11402741	+	0.977055	4.78126
Eml2	7	19176421	19206482	+	5.51081	5.11083
Zfp296	7	19577287	19580656	+	5.73872	6.25752
Ceacam19	7	19875742	19887965	-	-0.756261	1.39298
Erf	7	25242561	25250761	-	6.59872	7.10097
Lgals4	7	28833975	28841703	+	1.11471	4.06653
Polr2i	7	30231948	30233390	+	5.7568	5.32225
Cebpa	7	35119293	35121926	+	1.24862	3.36498
Tdrd12	7	35493612	35537745	-	5.3228	4.88977
Gm5590	7	39445830	39446174	-	0.125493	2.54549
Vstm2b	7	40899278	40929968	+	-1.25281	1.17053
Pold1	7	44532746	44548849	-	7.21929	6.82085
Napsa	7	44572432	44586862	+	2.2403	0.929096
0610005C13Rik	7	45567795	45575327	-	-1.9646	1.38313
Spty2d1	7	46990396	47008411	-	3.42792	4.25388
Mrgprx2	7	48478619	48499270	-	-2.76177	1.44412
Magel2	7	62376979	62381640	+	1.43703	3.03406
5730590G19Rik	7	79660196	79698134	+	6.10268	6.75953
Tm6sf1	7	81859001	81884434	+	0.649948	1.85018
9930013L23Rik	7	83932857	84086502	-	-3.98737	-1.70455
Ccdc83	7	90223878	90265432	-	-4.22164	-1.86459
Sytl2	7	90348699	90410438	+	-2.36133	-0.077508
Dgat2	7	99153663	99182713	-	2.42197	3.12218
Gm4980	7	99624067	99627103	-	-4.12749	-2.17765
2400001E08Rik	7	101905837	101911901	+	6.61345	6.28426
Nup98	7	102134204	102210120	-	4.42448	5.15773
Dub2a	7	103249737	103252505	-	0.0891063	4.26221
Usp17l5	7	103415072	103419880	+	1.15035	5.54022
Dub3	7	104768160	104777470	-	2.15014	6.42339
Dub1a	7	104840257	104842603	-	2.05012	6.47677
Dub1	7	104857009	104862667	+	1.65775	6.35026
Ric3	7	109034312	109083331	-	2.49671	4.19781
Nrip3	7	109758055	109782025	-	0.0288081	2.00276
Ctr9	7	111028951	111056377	+	6.49327	7.24833
Nupr1	7	126623249	126627010	-	4.62041	3.63038
Mapk3	7	126759601	126765819	+	7.16974	6.80499
Mylpf	7	127211608	127214298	+	6.37015	6.90963
Ctf2	7	127718106	127725616	-	-1.64207	0.90423
Cpxm2	7	132042816	132154739	-	-3.68046	-1.27277
Fam196a	7	134881926	134938430	-	-2.83438	-0.980139
Bnip3	7	138890836	138909519	-	6.58948	6.13952
Msx3	7	140046157	140049140	-	-2.65749	-0.351317
Ano9	7	141101219	141117806	-	4.98112	4.34568
Igf2	7	142650766	142666816	-	3.48897	4.28289
Col4a1	8	11198423	11312826	-	3.78334	4.67672
Ankrd10	8	11611583	11635754	-	6.64334	6.29483
Dlgap2	8	14095865	14847680	+	-3.77317	-0.963868
C86695	8	21958714	21964303	+	-3.99722	0.124856
Zfp703	8	26977336	26981461	+	-0.823222	0.968427
AC127374.1	8	31737054	31739763	-	0.457489	2.78153
Gm10131	8	34111143	34111736	-	5.03095	4.42235
Pdgfrl	8	40926212	40990785	+	0.696283	3.16765
Zfp353	8	42081460	42083109	-	-3.68046	1.21875
Pdlim3	8	45885485	45919546	+	1.11647	2.80385
Inpp4b	8	81342556	82125036	+	-1.43609	2.0658
Syce2	8	84872111	84888221	+	5.9454	5.48114
Prdx2	8	84969587	84974834	+	7.73598	7.45226
Neto2	8	85636588	85690973	-	0.394514	2.34287
Lonp2	8	86624043	86723873	+	4.95006	5.86993
Mt2	8	94172618	94173567	+	7.68692	7.26545
Mt1	8	94179089	94180325	+	7.16554	6.59086
Pllp	8	94674895	94696242	-	0.478698	2.14967
Gpr114	8	94923694	94943290	+	1.3712	0.0770798
Setd6	8	95715915	95719010	+	5.74627	5.32387
Car7	8	104534700	104550343	+	-1.22035	0.47761
D230025D16Rik	8	105225145	105253053	+	5.98246	6.45613
Lcat	8	105939551	105943382	-	1.45619	0.142129
Egln1	8	124908596	124949254	-	4.88239	4.33348
Nrp1	8	128359073	128505462	+	-3.38846	-0.770195
Fat3	9	15910205	16378231	-	-4.22531	-1.12687
Naalad2	9	18321951	18402995	-	-3.23124	-0.223666
Ubtfl1	9	18404418	18411502	+	-1.57252	2.01579
Zfp560	9	20345136	20385177	-	2.23153	4.95505
A230050P20Rik	9	20868642	20874307	+	4.86074	4.34285
Slc44a2	9	21337828	21355025	+	5.28728	4.8941
Zfp809	9	22225714	22243197	+	2.96836	4.52096
Bmper	9	23223076	23485202	+	-4.40759	-1.99434
Gm10180	9	25101404	25101481	-	6.3254	5.48225
Hyls1	9	35560820	35570103	-	3.70167	4.52429
Olfr881	9	37992492	37993439	+	-4.24905	-1.01246
Thy1	9	44043384	44048579	+	2.59038	3.62499
Il10ra	9	45253837	45269149	-	-3.91305	-1.96749
Fxyd6	9	45370185	45396158	+	7.66308	7.15065
Spesp1	9	62270729	62282179	-	0.952699	3.97894
Anp32a	9	62341293	62378812	+	7.88217	7.57301
Calml4	9	62858104	62875918	+	2.42406	1.62087
Gm514	9	65361060	65380377	+	1.64218	0.200322
C2cd4b	9	67759437	67760929	+	0.580006	2.4292
Myo1e	9	70207350	70400067	+	5.05551	5.54165
Aldh1a2	9	71215789	71296243	+	0.785516	2.22247
Col12a1	9	79598991	79718831	-	-1.96326	-0.161059
Morf4l1	9	90091671	90114820	-	8.65991	8.10965
Slc9a9	9	94669909	95230445	+	-3.96363	-1.33128
Chst2	9	95400929	95407270	-	-0.466504	0.990951
Clstn2	9	97444395	98033181	-	-2.97196	-0.401844
7420426K07Rik	9	98903119	98904622	+	-4.07158	-1.96007
Foxl2	9	98955607	98958126	+	-4.22164	-2.10996
Esyt3	9	99309967	99358530	-	2.76395	3.47637
Dbr1	9	99575799	99584463	+	5.56604	6.00787
Ephb1	9	101922128	102354693	-	-2.98349	-0.193838
Acad11	9	104040662	104127463	+	4.43595	4.98567
Twf2	9	106203108	106215387	+	6.87479	6.46933
Arih2	9	108602942	108649380	-	6.68802	7.18876
Myl3	9	110763646	110769804	+	-0.649247	-3.60313
Rbms3	9	116572746	117629913	-	-4.22164	-1.28177
Csrnp1	9	119971166	119977250	-	5.31605	5.81669
Exosc7	9	123113215	123136129	+	5.94355	5.58824
Mthfd1l	10	3973118	4167081	+	6.58054	6.07571
Epm2a	10	11343404	11459644	+	0.240903	2.95268
Cited2	10	17723228	17725673	+	5.17705	5.69968
Ctgf	10	24595442	24598683	+	5.80423	6.44867
Enpp1	10	24637914	24712159	-	-1.44743	0.446165
AC153539.1	10	38820541	38821779	-	-4.10137	-1.0154
Cep57l1	10	41718840	41809607	-	3.73445	4.7346
Foxo3	10	42181841	42276755	-	5.60823	6.02732
Cd24a	10	43579169	43584262	+	4.87531	5.38049
Popdc3	10	45178098	45318452	+	-2.01881	0.573078
Vgll2	10	52022502	52028471	+	-4.38384	-2.48365
Dcbld1	10	52233619	52321378	+	4.26718	5.11991
Gm9766	10	53278081	53379851	-	-2.60662	-0.422724
Mcm9	10	53536329	53630439	-	3.5884	4.41305
AW822073	10	58222299	58225706	-	-2.94542	-0.150221
X99384	10	61319657	61383523	-	7.00199	6.64292
Gm5424	10	62071015	62072609	+	5.14215	5.54627
Stox1	10	62659043	62726128	-	-0.0605608	2.40256
Mif	10	75859353	75860250	-	9.61244	9.26457
Pfkl	10	77986947	78010083	-	8.39458	7.9707
Agpat3	10	78269178	78352489	-	5.27904	4.92033
Hmha1	10	80016653	80031472	+	4.96838	4.45177
Mum1	10	80226434	80243903	+	6.54417	6.21578
Onecut3	10	80494835	80517276	+	-4.03736	-1.66703
Gadd45b	10	80930091	80932204	+	4.43481	5.3363
Mfsd12	10	81357491	81366225	+	4.25966	4.88532
Gm16239	10	99179184	99184610	-	-3.32614	-0.0841792
AC164627.1	10	100306571	100307185	-	-1.59695	2.30387
Gm4301	10	100381670	100382539	-	1.41137	5.49636
Gm4781	10	100396287	100397072	-	2.84809	6.92502
Lrriq1	10	103063198	103236322	-	-3.87883	-1.70349
Gm4340	10	104195397	104196203	+	-4.07158	-1.15482
Lin7a	10	107271843	107425143	+	-3.32257	-0.583129
Osbpl8	10	111164802	111297247	+	2.91084	3.4991
Atxn7l3b	10	112925438	112929026	-	5.31871	5.68869
Mdm2	10	117688888	117710758	-	7.30008	7.78556
Os9	10	127094259	127121160	-	4.22451	5.5268
Dtx3	10	127190378	127195728	-	5.8094	5.37324
Gli1	10	127329889	127341589	-	5.87222	5.50281
Gpr182	10	127747276	127751732	-	-1.64795	0.504934
Rdh1	10	127759721	127768297	+	-0.508377	2.96017
Rdh9	10	127759787	127792697	+	-3.36022	-0.534031
Olfr815	10	129901776	129902726	-	-4.3417	-1.35966
Nefh	11	4938754	4948064	-	4.19415	5.0062
Pold2	11	5872180	5878292	-	7.32695	6.90334
Igfbp3	11	7206086	7213923	-	4.65657	5.71765
C1d	11	17257579	17269176	+	4.86998	5.92675
Peli1	11	21091291	21150323	+	4.39692	4.85534
1700093K21Rik	11	23516203	23521155	-	-3.31423	-0.861316
Papolg	11	23862646	23895253	-	3.82322	4.54553
Cpeb4	11	31872211	31935634	+	2.22588	3.48361
Gm12114	11	33068551	33080521	+	-4.2599	-0.399607
Ccdc99	11	34809190	34833641	-	5.26317	5.72488
Hmmr	11	40701395	40733422	-	6.39512	7.04906
Gabra1	11	42130939	42182930	-	-1.84496	1.95348
Flt4	11	49609263	49652739	+	2.23306	3.57807
Rmnd5b	11	51623671	51635896	-	5.81758	5.46149
Fstl4	11	52764634	53188538	+	-4.38384	-1.15474
P4ha2	11	54100095	54131665	+	3.77526	5.2088
Gria1	11	57011387	57330244	+	-4.05326	-1.03958
Hist3h2ba	11	58948911	58949532	+	-0.622889	0.955044
Flcn	11	59791408	59810016	-	5.58972	5.22872
Myocd	11	65176561	65269989	-	-4.40759	-2.74276
Polr2a	11	69733997	69758637	-	7.90768	8.62571
Clec10a	11	70156197	70170834	+	-3.51814	0.0753814
Alox15	11	70344152	70352031	-	-0.385172	1.34353
Mis12	11	71019611	71027371	+	4.98725	5.55191
Olfr376	11	73371246	73375704	+	-2.6008	1.34884
Ssh2	11	77216287	77460220	+	2.82782	3.55217
Rpl23a	11	78180932	78183584	-	9.13144	8.3409
Tmem132e	11	82388900	82446332	+	-4.22531	-2.03614
Nle1	11	82900768	82908411	-	6.05389	5.64158
Slfn10-ps	11	83028130	83040042	-	-2.74912	-0.310619
Ccl3	11	83647844	83649355	-	-1.47407	2.55226
Tmem92	11	94777217	94782703	-	2.24428	5.10572
Calcoco2	11	96099326	96111964	-	5.48513	6.3723
Tbx21	11	97098071	97115331	-	-0.555061	1.213
Grb7	11	98446394	98455373	+	5.64937	5.30145
Krtap4-13	11	99809078	99809896	-	-3.86389	-1.36013
Gm11564	11	99814976	99815666	-	-3.46009	-0.752074
Arl4d	11	101665541	101667832	+	3.7086	4.69169
Hexim1	11	103116325	103119725	+	5.73344	6.23968
Axin2	11	108920349	108950783	+	2.30647	3.36979
Kcnj2	11	111066164	111076821	+	-4.06311	-1.35691
Cpsf4l	11	113698172	113710017	-	4.8661	4.3829
Gprc5c	11	114851152	114872617	+	3.06407	3.9139
Jmjd6	11	116837432	116843449	-	6.30398	5.92846
Tmc6	11	117765988	117782198	-	4.83528	4.40663
Nptx1	11	119538719	119547753	-	-1.42164	0.93013
Pcyt2	11	120610087	120617936	-	5.69201	5.23287
Slc16a3	11	120948480	120960868	+	6.48133	6.03524
Tex19.1	11	121146143	121148319	+	6.33133	7.04741
Klhl29	12	5077472	5375682	-	-0.998422	1.01502
Rad51ap2	12	11456079	11462928	+	-3.83126	-1.61757
Fam84a	12	14147599	14152038	-	-1.7185	0.705202
Tpo	12	30054659	30132624	-	-3.21544	-0.450894
Dnajb9	12	44205897	44210068	-	3.31297	4.25842
Coch	12	51593341	51605773	+	1.60958	3.25509
Baz1a	12	54892989	55014348	-	4.30987	4.90856
Insm2	12	55598917	55602018	+	-4.38384	-2.63821
Foxa1	12	57540631	57546121	-	-0.184706	2.03731
4921506M07Rik	12	57564113	57737928	+	-3.87923	-1.68487
Fbxo33	12	59200655	59219725	-	4.28502	4.93199
Mis18bp1	12	65132734	65172604	-	5.54006	6.26797
Prkch	12	73584797	73778185	+	1.2202	3.00679
Kcnh5	12	74897217	75177332	-	-3.98979	-2.09631
Hspa2	12	76404176	76406934	+	2.93579	3.83975
Arg2	12	79130777	79156301	+	1.09881	4.81939
AC156643.1	12	82495419	82496537	-	-2.03223	-0.19981
Dpf3	12	83213745	83487716	-	-1.27632	0.238369
Snw1	12	87449936	87472299	-	6.89655	7.57915
Gm8300	12	87514316	87518253	+	2.31149	6.60893
Gm4027	12	87618909	87622143	+	-0.411373	3.43779
AC211878.1	12	87772425	87775755	-	-4.12749	-0.0813575
BB287469	12	87816577	87820676	+	-2.82604	0.535891
Gm5662	12	87874072	87877859	+	2.10789	5.7214
Gm2022	12	87892834	87896722	+	3.16169	6.40366
CT954323.2	12	87919423	87919857	-	0.0461555	4.52143
Gm2046	12	87973528	87980224	+	-1.15299	3.16407
Gm2075	12	88011848	88012282	+	-3.42062	0.259836
AC079644.2	12	88027004	88027438	+	-3.32257	1.68554
AC079644.1	12	88083697	88084131	+	-4.05075	-0.128511
CT030687.1	12	88249666	88250100	-	-0.570046	4.19563
Gm2016	12	88270640	88274500	-	2.66921	6.01008
CT485612.2	12	88284535	88286055	-	-2.55894	1.77293
CT485612.1	12	88321047	88321481	-	1.26784	5.73699
Flrt2	12	95692226	95785215	+	-0.727758	1.07289
Tcl1	12	105216750	105222793	-	6.64323	6.08447
Dio3	12	110279068	110281097	+	-0.573229	0.845907
Siva1	12	112644828	112649152	+	6.84063	6.46718
Ighe	12	113271180	113273246	-	-4.3417	-1.91244
Abcb5	12	118867824	118966421	-	-1.56663	2.36071
Chrm3	13	9877229	9878998	-	-2.11147	1.82838
Pou6f2	13	18121101	18382041	-	-4.15575	-1.49628
Irf4	13	30749226	30766927	+	-4.22164	-0.388175
Foxq1	13	31558170	31560970	+	-0.0845649	1.33701
Bmp6	13	38345716	38499728	+	-1.1857	0.527519
Nedd9	13	41309916	41487320	-	-1.11185	0.999249
Mylip	13	45389742	45412019	+	1.96643	3.13126
Ecm2	13	49504810	49532789	+	-4.38384	-1.08048
AC091683.1	13	49899119	49904597	-	-4.31795	-0.26655
4732471D19Rik	13	54503779	54551290	+	3.75161	4.39425
Fam193b	13	55539319	55571120	-	6.37119	6.01114
Pitx1	13	55825054	55836192	-	-3.70629	-1.40674
CT025616.1	13	64509723	64511099	+	-4.40759	-2.47868
Cntnap3	13	64737591	64903888	-	-1.40459	1.13789
Adcy2	13	68620043	68999541	-	0.181396	2.12739
Spz1	13	92574631	92576232	-	-0.85202	3.0423
Scamp1	13	94201310	94285857	-	4.4509	5.94396
Gm16243	13	95208112	95208936	+	-4.40759	-2.18406
Zswim6	13	107724618	107890064	-	3.37951	4.25876
Plk2	13	110395044	110400844	+	5.72851	6.76986
Arl15	13	113794505	114157461	+	4.49333	5.18668
AF067063	13	119828089	119828678	-	-4.12749	-0.384693
AC231112.1	13	119836006	119846506	+	-3.76725	-0.853372
Tcstv1	13	119893467	119894746	-	-2.73539	1.04717
AC231112.2	13	119912237	119912752	-	4.24468	7.76368
AC238940.3	13	120154627	120155136	+	1.90659	5.53898
AC238940.1	13	120173184	120173696	+	0.641091	4.51937
AF067061	13	120263191	120264364	+	-0.319328	3.83839
AC239678.1	13	120304194	120304655	-	2.44784	6.05558
BC147527	13	120308146	120308649	+	-1.47668	3.25327
Tcstv3	13	120317567	120318076	+	-0.632607	3.72711
Mrps16	14	20391231	20393555	-	6.008	5.59815
1700112E06Rik	14	22019712	23056085	+	-4.2599	-2.22245
Zmiz1	14	25459185	25666743	+	4.26916	4.94043
Ncoa4	14	32159865	32179855	+	6.18592	6.8238
Atg14	14	47540894	47568434	-	4.2891	4.75212
Pck2	14	55540266	55550017	+	4.86657	4.40167
Nfatc4	14	55824795	55833943	+	3.46965	2.73286
Phf11	14	59276913	59297522	-	-2.90418	0.234252
Fam124a	14	62555737	62608486	+	0.357106	3.48666
Ephx2	14	66084377	66124500	-	4.11879	3.28364
Cpb2	14	75242287	75283551	+	-2.83262	0.690767
Pcdh8	14	79766772	79771312	-	-2.27488	0.0934784
Pcdh17	14	84443563	84537060	+	-3.88564	-1.57866
Pcdh9	14	93015512	93888732	-	-4.16726	-0.502776
Spry2	14	105891949	105896819	-	6.15905	6.53287
Trim52	14	106106198	106109280	+	-0.391059	1.09798
Gpc5	14	115092215	116525179	+	-3.83126	-1.02023
Dock9	14	121542039	121797734	-	3.98065	4.98883
Ptger4	15	5206661	5244187	-	-0.338426	1.36989
Egflam	15	7206120	7398395	-	-4.38384	-1.43029
Pdzd2	15	12357054	12592556	-	2.43945	3.04117
Trio	15	27730652	28025848	-	2.97589	3.49771
Fam173b	15	31601852	31621227	+	1.47848	2.71279
Dpys	15	39768485	39857470	-	4.61264	3.82462
AC101527.1	15	63631697	63632338	+	-3.86732	-0.905529
Adcy8	15	64699042	64922296	-	-4.40759	-2.73545
Ly6a	15	74994878	74997634	-	3.01089	3.98668
Plec	15	76170974	76232574	-	5.33747	5.89822
Rps6-ps1	15	76337616	76338365	+	5.59801	5.20243
Apol7b	15	77422210	77447492	-	-3.52775	1.01491
Syngr1	15	80091334	80119501	+	5.37372	4.86419
Tnrc6b	15	80711319	80941086	+	4.59436	5.18343
Nfam1	15	82997721	83033306	-	1.33774	2.80233
Fam186b	15	99271018	99287180	-	-3.40102	-0.200515
Csrnp2	15	100479570	100495239	-	3.41848	4.17021
Tfcp2	15	100502799	100552008	-	3.27766	4.05799
Smagp	15	100621342	100636865	-	5.33981	4.59372
Nmral1	16	4710059	4719356	-	5.39759	5.01878
Cldn26	16	8409276	8425136	-	-4.16726	-2.17586
Ercc4	16	13109684	13150617	+	3.66393	5.16097
Tbx1	16	18581713	18586969	-	-1.8198	0.248953
Cldn1	16	26356642	26371841	-	-3.82119	-1.41364
Bex6	16	32186192	32186890	+	-4.22531	-1.97821
Drd3	16	43762221	43822932	+	-3.66214	-1.28429
Phldb2	16	45746243	45953598	-	1.38318	2.48495
Dppa4	16	48283735	48294292	+	7.2189	9.71546
Dppa2	16	48310477	48319723	+	6.3881	7.26062
Alcam	16	52248996	52454074	-	-1.74141	0.0823913
Robo1	16	72663149	73046095	+	3.93351	4.80351
Jam2	16	84774123	84825928	+	6.55221	6.97703
Adamts1	16	85793827	85803113	-	0.821921	1.9344
Adamts5	16	85858170	85901125	-	-4.02334	-1.07728
Chaf1b	16	93883901	93906115	+	6.88136	6.50315
Sim2	16	94085260	94127032	+	-4.3417	-2.5156
Pnldc1	17	12888902	12910000	-	4.01584	3.33588
Smoc2	17	14279506	14404790	+	-3.52775	-0.473683
Wdr27	17	14829331	14934653	-	-2.58878	0.376219
Vmn1r227	17	20735100	20736126	+	-4.40759	-1.1907
Sox8	17	25565892	25570686	-	-0.401584	1.91318
Hspa1b	17	34956436	34959238	-	3.22091	5.41921
Hspa1a	17	34969199	34972154	-	0.46654	3.37821
AC127274.2	17	39038285	39040117	+	-3.86483	-1.1677
Polr1c	17	46243920	46248054	-	7.22941	6.90242
Mea1	17	46681137	46683105	+	5.84887	5.48632
Dazl	17	50279394	50293599	-	2.2385	3.77526
Rab5a	17	53479234	53507671	+	5.47988	5.88978
Gtf2f1	17	57003405	57011288	-	6.59558	7.12107
Ndufv2	17	66078795	66101559	-	7.18392	6.88252
Lclat1	17	73107985	73243368	+	2.86824	3.55676
Cdc42ep3	17	79334025	79355091	-	2.46212	3.09239
Gm5501	18	9916895	9917755	+	1.11231	4.99437
2410004N09Rik	18	33794892	33795986	+	5.19287	4.40538
Fam53c	18	34758906	34773760	+	5.10239	5.66592
Fgf1	18	38838673	38929404	-	3.01161	4.67183
Gm5506	18	48045335	48048378	+	7.3829	6.57571
Chsy3	18	59175401	59410446	+	-3.12224	-1.09607
Slc26a2	18	61192919	61211612	-	3.53625	4.51208
Pmaip1	18	66458604	66465550	+	3.92324	4.80884
Dcc	18	71258738	72351069	-	-2.53805	1.90174
Txnl4a	18	80206795	80223533	+	6.65018	6.35388
Zfp516	18	82910879	83005314	+	5.10407	5.79623
Fbxo15	18	84935158	84981376	+	7.71199	8.83502
Neat1	19	5824708	5845478	-	5.25977	5.85008
Gng3	19	8836929	8839246	-	4.91749	4.36673
Ahnak	19	8989284	9076919	+	5.58854	6.11277
Pga5	19	10668957	10678071	-	2.83384	1.82253
Foxd4	19	24898965	24901309	-	-4.10325	-1.92008
Dmrt2	19	25672420	25679010	+	-2.62515	0.00407408
Papss2	19	32620005	32667187	+	-1.49268	0.457756
Ankrd22	19	34122549	34166053	-	-1.74786	1.71381
Ch25h	19	34473786	34475135	-	-4.40759	-2.23876
Myof	19	37899036	38043577	-	4.74188	5.48936
Tbc1d12	19	38836579	38919923	+	1.5803	3.69949
Avpi1	19	42123273	42129059	-	6.00126	6.72075
Marveld1	19	42147400	42151695	+	4.20211	5.37215
Scd1	19	44394451	44407709	-	5.51601	4.96225
AC124724.1	19	47151609	47157764	-	-2.03266	1.87282
AC165327.2	19	61174686	61176309	-	-1.08745	0.733838
mt-Nd4	MT	10167	11544	+	9.54582	10.0507
mt-Nd5	MT	11742	13565	+	8.41774	9.12673
Pim2	X	7878262	7883432	+	5.99494	5.32907
Lancl3	X	9199902	9268085	+	-4.40759	-2.80159
Fundc1	X	17556564	17572325	-	3.35866	4.82387
Zcchc12	X	36195904	36199158	+	0.37859	1.78303
Lonrf3	X	36328353	36362341	+	0.037429	3.26735
Bcorl1	X	48341358	48408049	+	2.75597	3.70038
Arhgap36	X	49463945	49500244	+	-1.92972	-0.0505851
Usp26	X	51753959	51801233	-	-0.131229	2.13918
Sox3	X	60891370	60893430	-	1.99961	3.4176
Gpr50	X	71663667	71669257	+	-2.85079	1.20241
Slc6a8	X	73673150	73682502	+	5.59978	6.11225
Pdzd4	X	73793359	73824969	-	7.04095	6.5696
Gm14742	X	77802351	77803280	-	-1.76811	1.40938
Tsga8	X	83486678	83487924	-	-3.47276	-0.868555
AU015836	X	93968659	93975470	+	4.17156	5.23399
Asb12	X	95470201	95478129	-	-4.18554	-2.04595
Otud6a	X	100429013	100429885	+	-0.654647	1.09019
Gjb1	X	101376378	101385629	+	2.71794	1.51518
Cited1	X	102247381	102252181	-	-0.299367	1.29247
Gm14929	X	119747626	119749677	-	-4.18554	-1.89484
Pcdh19	X	133582863	133688993	-	-0.986341	0.808164
Timm8a1	X	134537256	134541865	-	6.08636	5.72046
Tmsb15l	X	136954988	136976869	-	2.82742	3.62265
Tmsb15b2	X	136955265	136975497	-	2.7764	3.59586
Prps1	X	140456613	140476140	+	7.74023	8.1472
Hsd17b10	X	152001845	152004442	+	6.04226	5.67269
Cypt3	X	153558593	153559429	+	-2.39289	-0.168213
Sh3kbp1	X	159627272	159978069	+	0.890567	2.69256
Usp9y	Y	1298957	1459782	-	-3.65115	-0.0740149

## Sheet: Eya1 DE
Probe	Chromosome	Start	End	Probe Strand	Eya1_neg	Eya1_pos
Eya1	1	14168954	14310200	-	3.82062	10.4781
Gm5698	1	30976950	30978965	-	-0.650449	2.11894
Gm5699	1	30997867	30999905	-	-1.40743	1.35105
Aox3	1	58113130	58200698	+	-0.346883	1.52399
Nrp2	1	62703285	62818695	+	5.2324	4.2083
Mreg	1	72159233	72212307	-	7.46408	8.08116
Gm6189	1	80383104	80385188	-	-0.480508	2.07173
Pid1	1	84036296	84364180	-	3.36439	4.27439
Sp110	1	85576899	85598817	-	-1.01349	1.2564
Cacna1s	1	136052750	136119822	+	0.828072	2.56694
Ankrd45	1	161142691	161169106	+	3.03955	3.85719
Cd247	1	165788681	165877276	+	1.55399	-3.02193
Lmx1a	1	167689239	167848741	+	-0.585674	1.59167
Ddr2	1	169972308	170110501	-	2.09013	3.48961
Spna1	1	174172776	174248450	+	4.26934	5.12198
Lefty2	1	180893108	180899103	+	5.87336	4.95777
D1Pas1	1	186967416	186970627	+	4.4964	5.16714
Hhat	1	192512828	192771213	-	1.83428	-0.479416
Camk1d	2	5293457	5714515	-	4.39966	5.05113
Rxra	2	27676440	27762957	+	4.05592	5.05849
1700007K13Rik	2	28462001	28466332	-	3.42955	4.24756
Ass1	2	31470207	31520672	+	7.39472	8.47564
Pax6	2	105668896	105703160	+	4.10776	3.19985
Meis2	2	115863064	116065839	-	2.17696	3.23762
Thbs1	2	118111876	118127133	+	3.13611	3.91564
Slc27a2	2	126552407	126588243	+	5.44788	4.81753
Acss1	2	150618105	150668500	-	3.6839	2.6195
Epb4.1l1	2	156420909	156543214	+	4.6676	5.32914
9430008C03Rik	2	158355307	158361580	-	5.44794	4.81448
Nfatc2	2	168476410	168601657	-	1.59699	2.67501
Arhgef26	3	62338344	62462221	+	2.63817	4.12782
Mme	3	63295872	63382231	+	5.82866	6.54681
Gm6570	3	87679651	87679998	-	-3.33168	0.646338
S100a13	3	90514435	90524581	+	2.04164	3.12129
Tdpoz3	3	93826020	93827117	+	-2.85685	0.822525
Gm4778	3	94264036	94266784	+	-0.807333	1.10414
Car14	3	95897768	95904691	-	1.25648	-0.740871
Esrp1	4	11331933	11386783	-	5.54128	4.80001
Fut9	4	25609332	25800244	-	3.9946	3.1536
Gm11487	4	73401032	73405072	-	-1.42358	1.95232
Zfp352	4	90218820	90225702	+	-1.57835	1.09503
Elavl2	4	91250763	91400785	-	4.82374	4.10291
B020004J07Rik	4	101834969	101844023	-	-3.89378	0.726755
Gm12800	4	101909121	101911908	+	0.0945933	2.74062
Gm12794	4	101940407	101943183	+	1.30983	3.93614
Dmbx1	4	115914544	115939926	-	1.19394	2.31699
Cited4	4	120666563	120667820	+	1.07395	2.4652
Grik3	4	125490700	125714173	+	5.11664	6.01491
Laptm5	4	130913125	130936141	+	5.4708	6.86405
Sfn	4	133600556	133602168	-	4.47453	5.4498
Pramef8	4	143412426	143421091	+	4.62109	5.45507
BC080695	4	143551700	143573798	+	-1.84653	0.952332
Gm13083	4	143615003	143618595	+	-3.56439	0.210841
Gm13078	4	143719455	143729158	+	-1.17046	1.18393
Gm13119	4	144357942	144364419	+	1.09522	2.80668
Rex2	4	147021850	147060794	+	2.54906	0.659738
Pclo	5	14514918	14863457	+	1.22774	2.48826
Slc5a1	5	33104219	33162872	+	1.37845	2.90982
Ppargc1a	5	51454249	51567725	-	-0.281114	-4.38146
0610040J01Rik	5	63812495	63899619	+	0.485322	1.99119
Zfp326	5	105876565	105915818	+	4.75257	3.80158
Tbx3	5	119670669	119684724	+	6.35664	7.67412
Dtx1	5	120680202	120711927	-	4.85747	4.14994
Aldh2	5	121566027	121593824	-	7.17709	7.81161
Ppp1cc	5	122158278	122175273	+	6.76658	5.69233
P2rx7	5	122643911	122691432	+	4.97143	3.5012
Hspb1	5	135887919	135889563	+	8.31567	9.09454
Peg10	6	4747306	4760517	+	8.8693	9.70468
AC122464.1	6	23157986	23160061	-	-1.66186	2.0029
Fam40b	6	29917013	29959681	+	-0.879882	1.1649
Cald1	6	34598500	34775473	+	5.19776	5.83452
Gm8038	6	50619822	50621885	-	-2.42167	1.44552
Fam190a	6	61180324	62382865	+	-0.234406	1.78206
Reep1	6	71707561	71810710	+	2.605	3.88602
Rtkn	6	83135463	83152579	+	2.941	4.14297
Cml2	6	85865422	85869158	-	-1.38744	0.870276
Antxr1	6	87133854	87335775	-	1.19692	2.4888
Mgll	6	88724412	88828360	+	0.872791	2.92714
Trh	6	92242061	92244650	-	7.52778	6.5145
Gprc5a	6	135065651	135084709	+	2.84714	3.87332
Gm8994	6	136328543	136329778	+	0.596202	3.21601
Bhlhe41	6	145858243	145865558	-	3.29981	1.06752
Zscan4b	7	10900740	10905050	-	-1.60631	2.07507
Zscan4c	7	11005722	11010547	+	0.340149	3.29352
Zscan4d	7	11161374	11166182	-	1.68917	4.67508
Zscan4e	7	11306378	11310682	-	-0.213397	3.62852
Apoe	7	19696109	19699166	-	7.93848	8.79161
Cyp2s1	7	25802475	25816913	-	3.30394	4.41257
Lgals4	7	28833975	28841703	+	0.0496688	2.30982
Kctd15	7	34639014	34655509	-	4.75428	4.17716
0610005C13Rik	7	45567795	45575327	-	-0.766567	1.31449
Atp10a	7	58658202	58829426	+	3.73491	2.69461
Pcsk6	7	65861734	66050340	+	5.06234	5.8265
Mfge8	7	79133769	79149060	-	6.14795	7.07074
Dub2a	7	103249737	103252505	-	-0.401219	1.82167
Usp17l5	7	103415072	103419880	+	0.381169	2.90324
Dub3	7	104768160	104777470	-	2.05752	4.74798
Dub1a	7	104840257	104842603	-	1.16367	4.0628
Dub1	7	104857009	104862667	+	1.61926	4.19508
Ric3	7	109034312	109083331	-	3.12362	3.88423
Eef2k	7	120842831	120907219	+	3.86053	2.854
2001-09-01	7	127214447	127218498	-	6.34628	6.95993
Ano9	7	141101219	141117806	-	4.39908	3.69852
Cd81	7	143052739	143067934	+	6.64368	7.20995
Ankrd10	8	11611583	11635754	-	6.23168	5.66337
Tfdp1	8	13339674	13377702	+	6.92464	6.34426
Kbtbd11	8	15011025	15033330	+	4.65987	5.70185
Pdgfrl	8	40926212	40990785	+	-0.186676	1.81544
Vegfc	8	54077532	54186454	+	3.13606	4.03127
Pou4f2	8	78433009	78436645	-	2.42503	3.40852
Kctd19	8	105382807	105413502	-	1.97991	-0.109852
Maf	8	115682942	115707794	-	0.281203	-2.98834
Ubtfl1	9	18404418	18411502	+	-1.94263	1.30793
Zfp560	9	20345136	20385177	-	2.0683	3.13417
Usp28	9	48985385	49042517	+	7.21806	6.69581
Sema7a	9	57940113	57962864	+	0.970414	2.16646
Islr2	9	58196298	58204319	-	2.58527	3.67239
Cd276	9	58524300	58555132	-	5.43071	4.68015
Spesp1	9	62270729	62282179	-	-0.0610852	2.19722
AC140392.1	9	90118889	90120741	+	2.13967	0.321128
Acad11	9	104040662	104127463	+	4.66715	5.50922
Slc38a3	9	107650639	107668968	-	2.36549	0.903135
Camkv	9	107935920	107949691	+	4.20097	3.3865
Slc25a20	9	108662098	108684641	+	4.93319	5.72138
Myb	10	21124930	21160984	-	2.93226	1.43306
Dcbld1	10	52233619	52321378	+	4.33954	5.06639
Nodal	10	61417972	61425338	+	6.06882	6.84989
Mypn	10	63115795	63203952	-	1.11994	2.3617
Hmha1	10	80016653	80031472	+	4.44924	3.74071
Tdg	10	82629828	82650799	+	6.95483	6.35918
Btbd11	10	85386814	85660292	+	3.71673	4.50866
AC164627.1	10	100306571	100307185	-	-2.74522	0.472652
Gm4301	10	100381670	100382539	-	-0.20494	2.83479
Gm4781	10	100396287	100397072	-	1.36891	3.87523
Phlda1	10	111506286	111508645	+	2.73786	3.7088
Os9	10	127094259	127121160	-	3.91845	4.56386
Rdh1	10	127759721	127768297	+	-0.697286	1.65858
Cobl	11	12236608	12464960	-	6.31913	7.29614
Gabra1	11	42130939	42182930	-	-0.696231	1.34893
Flt4	11	49609263	49652739	+	1.7278	2.83614
Irf1	11	53770014	53778374	+	4.52233	3.72853
P4ha2	11	54100095	54131665	+	3.09045	3.988
Acadvl	11	70010183	70015411	-	3.78136	4.57452
Ssh2	11	77216287	77460220	+	3.74183	4.67141
Acsf2	11	94557102	94601871	-	2.92659	3.96231
Tmem92	11	94777217	94782703	-	1.29152	3.56209
Itga3	11	95044474	95076801	-	6.01196	6.80667
Ptrf	11	100956733	100970887	-	4.43622	5.02463
Arl4d	11	101665541	101667832	+	3.08857	3.7957
Itgb4	11	115974709	116008412	+	3.10373	4.62896
Nova1	12	46694517	46818775	-	2.89324	1.73272
Egln3	12	54178981	54203860	-	4.2828	3.0518
Foxa1	12	57540631	57546121	-	-0.00153313	1.87045
Arg2	12	79130777	79156301	+	0.0977718	2.53248
Gm8300	12	87514316	87518253	+	1.38826	4.36548
Gm4027	12	87618909	87622143	+	-2.38677	1.47156
Gm5662	12	87874072	87877859	+	1.54998	4.57114
Gm2022	12	87892834	87896722	+	2.10422	4.43156
CT954323.2	12	87919423	87919857	-	-2.26037	1.34929
Gm2016	12	88270640	88274500	-	0.901294	3.89587
CT485612.1	12	88321047	88321481	-	-1.23691	1.95537
9030617O03Rik	12	100779057	100896981	+	1.84996	2.83121
Abcb5	12	118867824	118966421	-	-1.42538	0.685587
Actn2	13	12269426	12340760	-	3.08402	1.84664
Cdyl	13	35659862	35874064	+	5.76014	5.10536
Fbp2	13	62836884	62858400	-	0.611	2.08729
Cntnap3	13	64737591	64903888	-	-1.63153	0.588559
AC231112.2	13	119912237	119912752	-	2.77182	5.00232
AC238940.3	13	120154627	120155136	+	0.708502	2.37375
AC238940.1	13	120173184	120173696	+	-2.35043	1.34308
AF067061	13	120263191	120264364	+	-1.7166	1.37668
Tcstv3	13	120317567	120318076	+	-3.16987	0.549573
Zmiz1	14	25459185	25666743	+	5.16004	6.18135
Fam124a	14	62555737	62608486	+	0.230041	1.82013
Scara5	14	65666403	65764826	+	1.5529	-0.143116
Clu	14	65968483	65981548	+	1.81612	2.75683
Ankrd33b	15	31291479	31367759	-	2.69072	3.81707
Fam83a	15	57985419	58011009	+	2.69333	-2.71243
Slc39a4	15	76612385	76616852	-	4.85356	5.55566
Efcab6	15	83866712	84065379	-	1.43452	-2.45177
Rapgef3	15	97744770	97767972	-	1.93296	3.13647
Lima1	15	99778470	99875428	-	6.05503	5.38418
Itga5	15	103344289	103366763	-	5.75112	6.6145
Ercc4	16	13109684	13150617	+	4.47485	5.23267
Kalrn	16	33974258	34573532	-	3.01447	3.82207
Bbx	16	50191844	50432390	-	5.9347	6.58784
H2-Eb1	17	34305883	34316199	+	-0.0055661	1.66424
Dsg2	18	20558074	20604521	+	4.88835	5.42029
Sema6a	18	47235598	47368870	-	3.88753	2.56612
Apcdd1	18	62922327	62953195	+	2.54023	3.80302
Ankrd22	19	34122549	34166053	-	-2.58479	0.311011
Marveld1	19	42147400	42151695	+	4.05624	5.38809
Pim2	X	7878262	7883432	+	6.15249	5.03937
Lonrf3	X	36328353	36362341	+	1.19743	2.70351
Rhox6	X	37826910	37829857	+	2.28126	0.530487
Rhox9	X	37899097	37901867	-	2.2203	0.307806
Zfp280c	X	48541625	48594504	-	4.90906	3.97313
Slc6a8	X	73673150	73682502	+	6.18028	7.1957
Rragb	X	153139981	153171943	+	4.39838	3.21197

## Sheet: Gata3 DE
Probe	Chromosome	Start	End	Probe Strand	Gata3_neg	Gata3_pos
Sox17	1	4490928	4496413	-	0.124679	2.27848
Prex2	1	10993465	11303682	+	3.40739	4.59042
Sulf1	1	12692430	12860371	+	4.96044	3.772
Msc	1	14753346	14755966	-	3.29228	1.92826
Crispld1	1	17727045	17766344	+	-0.431815	-3.35194
Gm5699	1	30997867	30999905	-	-1.20646	0.904321
Sema4c	1	36548642	36558349	-	2.13869	3.80604
Chst10	1	38863877	38898160	-	3.52414	2.30795
Npas2	1	39193731	39363234	+	-2.91051	-0.264771
Nck2	1	43445751	43570515	+	3.3219	4.61367
Stat4	1	51987148	52107188	+	3.33671	2.03208
Pgap1	1	54473000	54557684	-	4.64691	3.56926
Plcl1	1	55406388	55751802	+	-4.28549	-1.62135
Satb2	1	56793986	56978650	-	2.53283	4.16802
Fzd7	1	59482147	59486947	+	6.23263	5.4793
Nrp2	1	62703285	62818695	+	4.73233	2.98425
Zdbf2	1	63273265	63314576	+	6.25546	5.44459
Adam23	1	63445891	63596515	+	6.41934	5.5543
Fzd5	1	64730560	64737750	-	6.21061	5.50937
Fn1	1	71585523	71653171	-	9.22557	8.23962
Gm216	1	74362108	74369321	+	1.11114	-1.83796
Wnt6	1	74771892	74785319	+	0.563194	2.72398
1810031K17Rik	1	75134554	75142368	-	4.01738	5.03283
Gm6189	1	80383104	80385188	-	0.728194	3.12701
A530040E14Rik	1	85105946	85114035	+	-2.88378	0.183954
Sp110	1	85576899	85598817	-	0.546683	3.34942
Sp140	1	85600378	85645037	+	-3.22163	-0.178047
B3gnt7	1	86303221	86307303	+	6.46041	5.63441
Gbx2	1	89927962	89933290	-	4.65955	2.47442
Lrrfip1	1	90998727	91128944	+	3.97942	5.06281
Serpinb5	1	106861173	106883348	+	-3.14088	-0.412369
Gli2	1	118834132	119053619	-	5.67842	4.31465
Inhbb	1	119415465	119422248	-	4.12807	2.86168
Btg2	1	134075170	134079120	-	5.27413	6.3856
Elf3	1	135253574	135258472	-	4.90369	6.27848
Rnpep	1	135262712	135284084	-	5.18645	6.02548
Csrp1	1	135720061	135752232	+	5.63511	6.86685
Cacna1s	1	136052750	136119822	+	1.32358	3.94248
Npl	1	153503016	153549714	-	3.99197	6.37283
Ier5	1	155096367	155099636	-	2.68301	3.75888
Tor3a	1	156653617	156674356	-	4.11734	2.54397
Dusp27	1	166098153	166127898	-	5.72496	4.74243
Fam78b	1	167001417	167091302	+	-0.462163	1.66543
Lmx1a	1	167689239	167848741	+	0.724515	4.22468
Pbx1	1	168153527	168432270	-	3.9255	2.86352
Rgs5	1	169655501	169695813	+	-2.69368	-0.153075
1700084C01Rik	1	169928648	169934653	+	-2.14411	1.29535
Atf6	1	170704457	170867771	-	4.96482	5.6921
Tagln2	1	172500047	172507380	+	6.82044	7.71372
Lefty1	1	180935022	180938400	+	6.59887	5.20057
Enah	1	181904445	182019980	-	8.10914	7.51882
Kctd3	1	188971098	189007840	-	6.2744	5.68941
Atf3	1	191170296	191183340	-	1.01411	2.9139
Fam107b	2	3613758	3782142	+	3.32368	5.20169
Frmd4a	2	4017717	4614043	+	3.78592	2.51978
Ccdc3	2	5137776	5230878	+	2.90847	1.65717
Echdc3	2	6188465	6213033	-	-0.317637	2.04855
Gata3	2	9857078	9890034	-	4.57389	11.7987
Vim	2	13573927	13582826	+	6.15902	5.48199
Commd3	2	18672384	18676231	+	3.27544	4.40374
Msrb2	2	19371440	19394976	+	3.12414	1.76984
Gm13335	2	20420570	20432934	-	-4.07697	-1.482
Psd4	2	24367580	24409182	+	2.57184	3.68001
Pax8	2	24420551	24475599	-	0.56761	-2.9636
Uap1l1	2	25359889	25365682	-	5.39944	6.05112
Sohlh1	2	25842995	25847248	-	-1.75887	0.557709
Agpat2	2	26593057	26604417	-	4.65335	5.65143
Rxra	2	27676440	27762957	+	4.35025	5.62491
Tbc1d13	2	30133746	30152013	+	6.63353	6.04116
Ptges	2	30889471	30929863	-	2.50032	6.0013
Ass1	2	31470207	31520672	+	7.42871	8.24021
Dnm1	2	32308471	32353329	-	3.50953	4.99032
St6galnac6	2	32599709	32620806	+	4.56623	3.60365
C130021I20Rik	2	33641193	33646349	+	-1.69958	0.251385
Gsn	2	35279663	35307892	+	3.07358	5.76692
Ggta1	2	35400179	35463231	-	4.46534	5.6435
Kcnj3	2	55435970	55598145	+	2.61261	0.582507
Ly75	2	60292103	60383303	-	5.04073	3.98112
Dpp4	2	62330073	62412231	-	2.9427	1.16766
Cobll1	2	65088339	65239403	-	1.17602	2.96564
Nostrin	2	69135800	69189330	+	-1.35394	0.816633
Ubr3	2	69897246	70024013	+	6.46986	7.27763
Myo3b	2	70039126	70429198	+	-0.620495	-4.13445
Sp5	2	70474923	70477729	+	1.10483	-1.27287
Gad1	2	70553072	70602014	+	1.6539	-0.488872
Hat1	2	71388958	71441622	+	8.62651	9.41087
Pdk1	2	71873224	71903858	+	6.96135	5.96387
Cdca7	2	72476159	72486893	+	7.04434	5.91972
Hoxd11	2	74679392	74687741	+	-3.20387	-0.468549
Gm20440	2	74683446	74694194	+	-4.18948	-1.8865
Hoxd10	2	74691090	74695106	+	-3.68227	-0.780232
Hoxd9	2	74697680	74700208	+	-2.37426	-0.173738
Zswim2	2	83915079	83941228	-	-3.94678	-1.8319
Pramel7	2	87489087	87497093	-	1.37462	3.9483
Pramel6	2	87506565	87510872	+	1.74084	3.24862
Atg13	2	91674618	91710576	-	6.07957	6.75224
Chst1	2	92599707	92615250	+	0.592652	2.13408
Syt13	2	92915098	92956058	+	2.09966	3.65919
Trp53i11	2	93187548	93201759	+	5.03608	4.19034
Cd82	2	93419111	93463140	-	-0.0193871	2.1223
Ldlrad3	2	101950203	102186385	-	5.09028	4.07159
Lmo2	2	103957986	103981878	+	-0.177128	1.39424
Qser1	2	104754795	104816696	-	6.39391	5.48587
Rcn1	2	105386291	105399319	-	5.30022	6.06201
Pax6	2	105668896	105703160	+	3.85148	1.55436
Gm13964	2	113500679	113504034	-	-1.93019	0.164733
Spred1	2	117121374	117182279	+	5.59763	4.61802
Tyro3	2	119797733	119818104	+	5.87851	5.1462
Ehd4	2	120089175	120154606	-	5.06662	5.87821
B2m	2	122147686	122153083	+	3.2828	4.40535
Duox2	2	122279247	122298165	-	-4.18965	-0.864444
Duoxa2	2	122298900	122302885	+	-4.18948	-0.802888
Slc30a4	2	122681233	122702663	-	1.86638	3.18968
Slc27a2	2	126552407	126588243	+	5.07846	3.51852
Tgm3	2	130012349	130050399	+	1.47645	-1.81784
Ebf4	2	130295169	130370481	+	-0.0775256	3.20856
Prokr2	2	132337733	132385447	-	-4.18965	-1.92347
AU019990	2	132598195	132653068	+	-2.45739	0.15846
Lrrn4	2	132868305	132880891	-	3.21961	4.34922
C630020P19Rik	2	143535476	143547837	-	-0.788242	-3.65098
Insm1	2	146221921	146225016	+	2.20136	-0.609888
8030411F24Rik	2	148782009	148785937	+	-3.65495	-0.357956
Tmem90b	2	149829211	150004392	+	0.785462	-1.94382
Vsx1	2	150680699	150689360	-	-3.66308	-1.26147
Srxn1	2	152105516	152111376	+	4.72541	5.9385
Nrsn2	2	152368755	152376638	-	1.28024	-0.585132
Sox12	2	152393611	152398046	-	5.71284	4.74334
Defb25	2	152622356	152623053	-	-2.91957	0.0785208
Dusp15	2	152940995	152951698	-	-2.87681	-0.694568
Hck	2	153108468	153151441	+	5.55087	3.51666
Epb4.1l1	2	156420909	156543214	+	4.9059	5.90822
Sdc4	2	164424247	164443887	-	5.99228	7.53071
Mmp9	2	164940780	164955850	+	1.05954	3.98508
Snai1	2	167538195	167542814	+	1.90857	4.40943
Cebpb	2	167688915	167690418	+	3.67368	5.21175
Fam65c	2	167980164	168010618	-	-2.63041	0.24815
Pard6b	2	168081004	168101203	+	4.85089	6.04381
Gm14296	2	176892509	176927809	-	-0.812563	-3.81311
Slc17a9	2	180725263	180742280	+	3.96777	2.85037
Bhlhe23	2	180774381	180776900	-	-2.73917	-0.314305
Ppdpf	2	181187247	181188771	+	5.8932	5.18672
Stmn2	3	8509527	8561604	+	7.36247	6.50088
Zbtb10	3	9250602	9285333	+	4.34967	6.5215
Pag1	3	9687479	9833679	-	1.28706	2.784
Car3	3	14863538	14872351	+	1.273	-0.506931
Lrrc34	3	30624267	30647869	-	4.51848	2.46976
Kcnmb2	3	31902507	32200180	+	-4.38631	-2.2892
Sox2ot	3	34104438	34682619	+	0.683802	-1.12482
Sox2	3	34650005	34652461	+	8.59829	7.39595
Anxa5	3	36448925	36475843	-	2.9197	4.02262
Slc25a31	3	40708855	40725593	+	-0.226006	1.41598
Frem2	3	53513939	53657355	-	3.93565	2.44939
Med12l	3	59006978	59318410	+	1.55629	3.43336
Arhgef26	3	62338344	62462221	+	2.53854	4.204
Plch1	3	63696234	63899472	-	2.26949	0.756593
Schip1	3	68064942	68626482	+	5.7087	4.64767
Ppm1l	3	69316861	69560802	+	3.05915	4.10046
Tmem144	3	79813148	79842662	-	1.97336	3.38997
Fam198b	3	79884533	79946280	+	3.47905	4.53013
Pdgfc	3	81036416	81214040	+	3.3792	2.01785
Sfrp2	3	83766321	83774316	+	4.37979	3.11641
Trim2	3	84160439	84305446	-	5.32793	3.78532
Fhdc1	3	84444035	84480429	-	0.550176	2.02011
Fam160a1	3	85660061	85746266	-	0.316162	1.87885
Dclk2	3	86786150	86920884	-	4.17941	3.17669
Etv3	3	87525407	87540156	+	4.04143	5.1756
Lmna	3	88481148	88509956	-	4.58677	6.3058
Mex3a	3	88532395	88541396	+	6.09051	5.34945
Arhgef2	3	88607454	88648052	+	6.17995	5.4126
Efna3	3	89313899	89322965	-	3.32229	4.73114
Zbtb7b	3	89377644	89394776	-	4.20233	5.73455
Il6ra	3	89869324	89913162	-	0.415603	2.70758
S100a13	3	90514435	90524581	+	2.98485	4.86428
S100a6	3	90612894	90614414	+	4.27896	5.46038
Gm4858	3	93073567	93074633	+	-4.40654	-1.55057
S100a11	3	93520488	93526287	+	4.01598	5.274
Tdpoz4	3	93796398	93797510	+	-1.53362	1.17128
Tdpoz3	3	93826020	93827117	+	-2.74831	0.247595
Gm10696	3	94174412	94178193	-	-4.40309	-0.873093
Gm4778	3	94264036	94266784	+	-0.648823	1.6204
Car14	3	95897768	95904691	-	1.1433	-0.905659
Ankrd34a	3	96596636	96599775	+	1.04175	-1.92169
Ptgfrn	3	101040232	101110278	-	5.9616	6.78426
Mov10	3	104794836	104818563	-	7.09351	6.36146
AC113287.1	3	124385510	124385998	+	4.98246	3.94797
Enpep	3	129269175	129332720	-	-4.34373	-0.150067
Lef1	3	131110471	131224356	+	3.22854	0.372224
Tacr3	3	134829007	134934581	+	-2.14132	0.33064
Manba	3	135485611	135571404	+	6.18904	5.23763
Slc39a8	3	135825279	135888572	+	2.83917	1.11254
Ddit4l	3	137621612	137628333	+	3.21815	4.63121
1110002E22Rik	3	138065052	138081412	+	-4.3107	-2.09436
Adh7	3	138217823	138233382	+	-1.60689	0.875534
Adh1	3	138260991	138290698	+	-2.60258	0.155462
Tspan5	3	138742195	138904433	+	4.28095	3.18743
Nexn	3	152236986	152266320	-	2.46392	0.748738
Lyn	4	3678115	3813122	+	0.573054	2.19794
Ttpa	4	20007938	20030785	+	2.94691	1.24625
Pou3f2	4	22482095	22488366	-	-3.597	-0.663987
Fut9	4	25609332	25800244	-	3.90223	1.6256
Tmem215	4	40472180	40477168	+	-3.63125	-1.3021
Aqp3	4	41092722	41098183	-	5.36048	6.57888
AI464131	4	41495604	41503076	-	2.17582	3.41652
Frmpd1	4	45184875	45285936	+	0.978279	2.71968
Igfbpl1	4	45809468	45826923	-	2.3306	0.607001
Nr4a3	4	48045153	48086447	+	-4.04239	-0.10633
5730528L13Rik	4	48539935	48561919	+	4.95926	3.76961
Tmeff1	4	48585174	48663131	+	6.70465	5.83172
Grin3a	4	49661611	49845744	-	-3.53821	-0.842107
Ctnnal1	4	56810935	56865188	-	7.00471	6.34513
D630039A03Rik	4	57908483	57916297	-	1.03497	-1.81033
Ptgr1	4	58965439	58987119	-	5.16591	7.2062
Bnc2	4	84275095	84675275	-	3.0784	1.49095
Plin2	4	86648386	86670060	-	4.18585	5.65203
Zfp352	4	90218820	90225702	+	-0.266779	2.2445
Elavl2	4	91250763	91400785	-	4.34492	3.04247
Jun	4	95049034	95052222	-	4.01396	5.44509
I0C0044D17Rik	4	98818475	98823840	-	-3.36346	1.10116
Gm12688	4	99653607	99654983	-	1.58269	-0.338019
Foxd3	4	99656299	99658671	+	4.80126	3.03408
Leprot	4	101647718	101659364	+	5.1363	5.91334
B020004J07Rik	4	101834969	101844023	-	-0.522337	3.08862
C130073F10Rik	4	101890020	101893789	-	0.801773	3.19174
Gm12800	4	101909121	101911908	+	0.553659	4.24642
Gm12794	4	101940407	101943183	+	1.79896	4.78719
Gm12790	4	101967453	101981049	-	-3.83588	0.395029
Pcsk9	4	106442329	106464329	-	0.480604	-2.02535
Nasp	4	116601052	116627941	-	9.40486	8.81542
Ptch2	4	117096075	117116101	+	4.93629	3.35993
Zmynd12	4	119422814	119467444	+	-4.09364	-1.6578
Col9a2	4	121039385	121055322	+	4.22855	2.87441
Bmp8b	4	123105165	123132099	+	1.26436	2.71815
Eif2c4	4	126489541	126533472	-	-0.0294606	1.48665
Dlgap3	4	127169204	127237022	+	5.45571	4.13505
Gjb3	4	127325235	127330844	-	6.22046	7.35535
Gjb5	4	127354809	127358181	-	4.23747	5.39327
Zfp362	4	128773088	128806045	-	2.08302	3.43988
Rnf19b	4	129058271	129085886	+	5.60852	6.41523
Zbtb8a	4	129353628	129378116	-	5.61627	4.47922
Lck	4	129548344	129573641	-	4.09574	3.13179
Hcrtr1	4	130130217	130139359	-	-3.49653	-0.627497
Tinagl1	4	130164454	130175122	-	2.73335	5.35788
Fabp3	4	130308595	130315463	+	7.62044	9.34197
Fgr	4	132974095	133001910	+	1.8336	-0.0438449
Map3k6	4	133240818	133252929	+	1.76752	2.99761
Sepn1	4	134537892	134552166	-	2.62696	3.73512
Ldlrap1	4	134744735	134768024	-	4.31116	5.22075
Clic4	4	135213969	135272814	-	7.10569	7.82026
Tcea3	4	136247729	136274898	+	5.95376	4.45627
Ephb2	4	136647539	136835988	-	4.12368	5.59942
Nbl1	4	139082284	139092993	-	0.4109	1.90495
Tas1r2	4	139653538	139670280	+	-4.3107	-0.134567
Padi3	4	140785365	140810648	-	1.54517	2.9147
Padi1	4	140812983	140845778	-	-3.77563	-1.58693
Gm694	4	141432672	141436105	-	-3.59512	-1.20164
Fblim1	4	141576062	141606096	-	7.80201	6.56458
Plekhm2	4	141625734	141664899	-	2.9841	3.99523
Efhd2	4	141858142	141874920	-	4.27517	5.66716
BC080695	4	143551700	143573798	+	-0.518672	1.26306
Pramef6	4	143894237	143900380	-	-2.28026	-0.0523772
Gm13109	4	143948580	143951016	-	-0.884891	1.3034
Pramel5	4	144270633	144280488	-	-4.40654	-1.97399
Gm13119	4	144357942	144364419	+	1.22828	3.05528
Pramef12	4	144391674	144408464	-	5.13534	6.18753
Nppb	4	147985788	147987205	+	-4.29047	0.205008
Hes3	4	152285972	152291662	-	0.00923435	-3.13994
Arhgef16	4	154278486	154301676	-	3.64098	4.85817
Mmel1	4	154869585	154895528	+	1.90445	3.86165
Prkcz	4	155260129	155361361	-	4.10339	4.9149
Cdk6	5	3343893	3523218	+	3.6425	2.18437
Pclo	5	14514918	14863457	+	-0.0820073	1.40593
Slc4a2	5	24423837	24440950	+	3.84371	5.12638
Smarcd3	5	24590818	24602012	-	2.43148	1.14349
Cnpy1	5	28200819	28245792	-	5.48484	4.32623
Fgfr3	5	33721724	33737068	+	0.740601	2.65314
Add1	5	34573664	34632308	+	6.12382	6.75183
Lrpap1	5	35091490	35105766	-	6.39469	8.10506
Sh3tc1	5	35697180	35729276	-	2.8865	4.67013
Ppp2r2c	5	36868513	36955078	+	3.68306	4.94768
Crmp1	5	37242080	37292132	+	5.40752	3.97618
Evc	5	37289098	37336894	-	4.27235	2.5836
Cpeb2	5	43233463	43289724	+	2.26484	3.57715
Qdpr	5	45434032	45450235	-	6.73952	6.12221
Slc34a2	5	53038082	53071664	+	-2.65562	0.1014
0610040J01Rik	5	63812495	63899619	+	1.08078	3.34562
Limch1	5	66745835	67057159	+	1.8806	3.35045
Bend4	5	67392147	67427799	-	5.8518	6.56335
Pdgfra	5	75152291	75198204	+	2.00791	3.70403
Kit	5	75574916	75656722	+	6.06388	4.4903
Parm1	5	91517615	91626894	+	2.91707	3.83924
Cxcl10	5	92346638	92348889	-	-1.23276	0.550417
Cxcl11	5	92359544	92365485	-	-4.30725	-1.872
2011-09-01	5	93093457	93174958	+	7.61587	6.92497
AC134841.1	5	93482139	93485346	-	-2.08433	1.01676
Hpse	5	100679484	100719716	-	-1.74354	0.278553
Agpat9	5	100845713	100899102	+	2.11812	3.88146
Cds1	5	101765130	101823858	+	4.45182	3.35152
Gbp4	5	105115767	105139586	-	-0.357121	-3.35027
Galnt9	5	110544345	110621382	+	0.23416	-2.4268
Kctd10	5	114363567	114380515	-	5.46184	6.35129
Pla2g1b	5	115466262	115474722	+	5.65338	4.49727
Wsb2	5	117357304	117378601	+	6.0698	5.41503
Fbxo21	5	117976770	118010191	+	5.89334	6.65953
Tbx3	5	119670669	119684724	+	6.48119	7.85978
Hip1r	5	123973628	124003211	+	4.53415	5.35671
Abcb9	5	124061530	124095798	-	-1.96749	0.556762
Fam101a	5	125003447	125012547	+	-2.07166	0.0580007
Glt1d1	5	127632262	127708754	+	4.56832	3.79743
Gpr133	5	129096750	129204599	+	1.77766	0.124838
Gtf2i	5	134237834	134314760	-	7.3237	6.55763
Clip2	5	134489386	134552434	-	3.10769	4.18052
Cldn4	5	134945126	134946934	-	6.46445	8.15034
Hip1	5	135406523	135545122	-	5.93523	7.12413
Rasa4	5	136083916	136111860	+	4.02407	3.15767
Vgf	5	137030295	137033351	+	1.51125	3.16984
Serpine1	5	137061504	137072272	-	1.99653	3.71885
Irs3	5	137643032	137645714	-	-0.0306115	1.5767
Uncx	5	139543494	139548179	+	-3.82257	-0.433091
Mafk	5	139791513	139802653	+	3.10628	4.2414
Tnrc18	5	142750380	142817662	-	4.11718	5.07325
Arpc1b	5	145114215	145130705	+	6.13635	6.83226
Zfp655	5	145231723	145247302	+	5.49348	6.59647
Wasf3	5	146384985	146472411	+	5.32944	4.50621
Pdx1	5	147269959	147278008	+	-3.33265	-0.736115
Cdx2	5	147300805	147307270	-	1.19444	4.51826
Peg10	6	4747306	4760517	+	8.99802	10.984
Aass	6	23072173	23132986	-	3.67903	2.32765
AC122464.1	6	23157986	23160061	-	-0.211727	2.36367
Smo	6	29735694	29761365	+	4.6485	3.6527
Ube2h	6	30211289	30304539	-	4.82528	5.58282
Podxl	6	31519488	31563981	-	4.95703	6.38267
Slc13a4	6	35267957	35308131	-	0.1368	1.57571
Creb3l2	6	37327255	37442146	-	2.94383	4.1384
Trpv5	6	41652770	41680723	-	-3.94655	-1.23641
Sva	6	42038394	42042851	+	-4.29047	-2.12972
Zyx	6	42349828	42360146	+	4.52916	5.88755
Gpnmb	6	49036518	49058182	+	0.393477	3.14694
5430402O13Rik	6	50566643	50594865	+	-0.871832	1.06927
Gm15055	6	52102949	52112532	+	3.21892	1.48587
Prdm5	6	65778988	65936373	+	4.99682	3.50397
Gadd45a	6	67035096	67037457	-	5.61565	4.81253
Tacstd2	6	67534059	67535822	-	0.593536	2.9751
Rpia	6	70765720	70792232	-	3.20219	4.62779
Reep1	6	71707561	71810710	+	2.4967	4.23046
Vamp8	6	72385223	72390703	-	3.21069	4.47119
Hk2	6	82725025	82774454	-	7.87672	7.34883
Tet3	6	83362373	83441678	-	2.96828	3.99706
Vax2os2	6	83692806	83712201	-	0.565362	-1.99401
Cyp26b1	6	84571414	84593908	-	-2.04389	0.367722
Cml2	6	85865422	85869158	-	0.00571227	1.60975
Add2	6	86078084	86119555	+	-3.40532	-0.595681
Antxr1	6	87133854	87335775	-	1.46906	3.20596
Arhgap25	6	87458545	87533259	-	-4.17097	-2.0108
8430410A17Rik	6	87913935	87936629	+	6.73095	5.4204
Gata2	6	88193891	88207030	+	2.32829	4.37518
Mgll	6	88724412	88828360	+	1.60102	3.68759
Aldh1l1	6	90486427	90600203	+	2.77294	4.21389
Iqsec1	6	90659598	90810123	-	4.67944	5.72029
Trh	6	92242061	92244650	-	7.60698	5.1937
Lrig1	6	94604529	94700158	-	3.69316	4.53638
Foxp1	6	98925338	99522721	-	5.82847	4.23273
Camk1	6	113334124	113343984	-	2.11128	3.92277
Slc6a1	6	114282635	114317522	+	1.50911	-0.168266
Vgll4	6	114860628	114969994	-	2.57197	3.70092
Syn2	6	115134902	115282626	+	-4.30725	-2.41115
Pparg	6	115361221	115490401	+	-0.774234	0.941036
Cxcl12	6	117168535	117181367	+	1.39568	-1.0153
Zfp9	6	118461950	118479320	-	-1.46669	1.60881
Slc6a12	6	121343076	121365775	+	-2.79208	-0.00503151
A2m	6	121636173	121679237	+	2.55462	0.808002
Phc1	6	122317731	122340561	-	8.82149	7.49981
Gdf3	6	122605403	122610087	-	5.97679	5.19548
Foxj2	6	122819914	122845366	+	2.63238	3.7956
C3ar1	6	122847138	122856161	-	-3.92171	-0.764232
Vwf	6	125546774	125686679	+	3.01488	1.61423
Ccnd2	6	127125779	127151048	-	3.13384	0.947021
Prmt8	6	127689011	127769472	-	2.00726	-1.24917
Fkbp4	6	128429735	128438677	-	9.3697	8.78218
Gprc5a	6	135065651	135084709	+	2.71068	4.42854
Emp1	6	135362931	135383173	+	2.85693	1.10447
Gm8994	6	136328543	136329778	+	1.83044	4.19051
Rassf8	6	145746748	145821079	+	3.18064	4.67434
Bhlhe41	6	145858243	145865558	-	2.05782	3.70788
Zscan4b	7	10900740	10905050	-	-0.0110675	2.06864
Zscan4c	7	11005722	11010547	+	1.73475	4.13706
Zscan4d	7	11161374	11166182	-	2.54803	5.24447
Zscan4e	7	11306378	11310682	-	0.819154	3.01505
Zscan4f	7	11397915	11402741	+	0.683359	2.97531
Crxos1	7	15882617	15904030	+	2.02209	4.96781
Ptgir	7	16906490	16910905	+	-3.01853	-0.631899
Apoc1	7	19689484	19692658	-	4.22611	5.43651
Apoe	7	19696109	19699166	-	8.37702	9.187
Nlrp9b	7	20008023	20073306	+	2.2124	0.45939
Irgc1	7	24431922	24435534	-	-4.11955	-2.17781
Plaur	7	24462500	24475873	+	3.52362	5.82194
Zfp428	7	24507006	24515682	+	5.35565	4.37233
Ceacam10	7	24777204	24784649	+	-1.01311	0.791187
Atp1a3	7	24978167	25005957	-	5.10643	4.02216
Erf	7	25242561	25250761	-	6.861	8.19797
AC171210.1	7	28756174	28758965	+	-4.40309	-2.56636
Lgals4	7	28833975	28841703	+	1.51735	3.64009
Kcnk6	7	29221928	29232522	-	2.17999	3.52746
2200002D01Rik	7	29246561	29248432	-	1.49778	2.94335
Dpf1	7	29303951	29317588	+	3.63939	2.49536
Aplp1	7	30434981	30445582	-	5.97613	4.53645
Kirrel2	7	30447534	30457690	-	3.93207	1.90605
Nphs1	7	30458315	30487223	+	5.58712	3.29162
Nphs1as	7	30462164	30465591	-	1.07285	-1.27529
Sbsn	7	30751471	30756133	+	1.41654	2.78283
Dmkn	7	30763756	30781066	+	-2.38052	0.482653
Ffar3	7	30854330	30856178	-	-1.766	2.41883
Cebpa	7	35119293	35121926	+	1.48357	4.39572
Tdrd12	7	35493612	35537745	-	5.06732	4.02707
Klk6	7	43824499	43832027	+	-3.8841	-1.35283
2410002F23Rik	7	44246722	44262720	+	6.03656	5.26408
Spib	7	44525995	44532071	-	0.166788	1.78822
Napsa	7	44572432	44586862	+	1.71813	0.0531946
Dkkl1	7	45207525	45211883	-	0.119915	3.41369
Nucb1	7	45492874	45510406	-	5.36243	6.15925
Hsd17b14	7	45554893	45567752	+	6.78876	5.25374
Bcat2	7	45570153	45589710	+	6.41727	5.52272
Myod1	7	46376474	46379092	+	-3.80549	-1.35232
Kcnc1	7	46396497	46438375	+	-3.80497	-1.16962
Ldha	7	46841475	46855627	+	10.0498	9.43094
Mrgprx2	7	48478619	48499270	-	-1.71471	0.400438
Nell1	7	49974864	50865255	+	-2.06214	0.774332
Atp10a	7	58658202	58829426	+	3.43696	2.08686
Furin	7	80388585	80405436	-	3.91314	5.21485
Crtc3	7	80586627	80688877	-	0.779939	2.48007
Slc28a1	7	81114799	81170416	+	4.68944	3.55085
BC048679	7	81494275	81498281	-	-2.62971	-0.235241
Whamm	7	81571292	81596836	+	3.8978	5.00371
Mex3b	7	82867333	82871563	+	1.77278	3.29484
Ccdc81	7	89866148	89903629	-	-3.65165	-1.21626
Gab2	7	97081751	97308940	+	0.264242	2.42764
Myo7a	7	98051060	98119524	-	0.774908	2.29531
Lrrc32	7	98494222	98501831	+	-1.4261	0.377524
Serpinh1	7	99345375	99353230	-	4.79679	5.86497
Gdpd5	7	99381549	99460983	+	0.98679	2.63118
Stard10	7	101317086	101346626	+	3.69713	4.99901
Dub2a	7	103249737	103252505	-	0.399363	2.73869
Usp17l5	7	103415072	103419880	+	1.64098	4.46883
Dub3	7	104768160	104777470	-	2.21919	5.9202
Dub1a	7	104840257	104842603	-	1.73735	4.73846
Dub1	7	104857009	104862667	+	1.83072	5.02454
Smpd1	7	105554360	105558388	+	2.80265	3.95994
Ilk	7	105736592	105742925	+	5.2028	5.97145
Ppfibp2	7	107595051	107748582	+	4.08428	5.51902
Tmem41b	7	109972187	109986929	-	4.14689	4.90507
Ctr9	7	111028951	111056377	+	6.67467	7.50368
Mical2	7	112225856	112355194	+	0.418803	1.95142
Spon1	7	113765998	114043370	+	-1.40936	-4.29033
Calca	7	114631480	114636357	-	2.46138	1.19587
Aqp8	7	123462294	123468003	+	-3.33759	0.121209
Cdipt	7	126976349	126980499	+	5.38359	6.21891
Mvp	7	126986860	127014621	-	5.27503	6.29738
Spn	7	127132232	127137823	-	3.45091	1.75026
2001-09-01	7	127214447	127218498	-	6.65035	5.71228
Gm17511	7	127286041	127286385	-	-0.263946	-3.59869
Ctf2	7	127718106	127725616	-	-1.27967	1.9063
Prss8	7	127925725	127930113	-	2.97816	4.49603
Bag3	7	128523583	128546977	+	4.69385	5.67886
Fgfr2	7	130162451	133123350	-	5.26663	6.16602
Ctbp2	7	132987563	133124354	-	7.73139	7.04872
Bnip3	7	138890836	138909519	-	6.42739	5.50908
Pwwp2b	7	139248482	139267253	+	3.30795	4.28783
Adam8	7	139978932	139992562	-	1.39701	3.07869
Ifitm1	7	140967221	140969825	+	7.67138	6.36249
Ifitm3	7	141009586	141010770	-	6.5325	5.76074
B4galnt4	7	141061274	141072119	+	4.75525	3.65676
Ano9	7	141101219	141117806	-	4.56512	3.75586
Sct	7	141278331	141279133	-	0.464716	2.68754
Eps8l2	7	141338880	141363020	+	3.87087	5.13292
Dusp8	7	142079490	142095843	-	0.979698	3.29055
Tnni2	7	142441808	142444410	+	-2.70769	0.122288
Lsp1	7	142460809	142494867	+	-0.422795	2.44475
Tnnt3	7	142498836	142516009	+	0.484075	3.47192
H19	7	142575529	142578143	-	7.76987	10.7524
Igf2	7	142650766	142666816	-	6.60627	9.68195
Igf2as	7	142659693	142670356	+	1.57968	5.037
Th	7	142892752	142931128	-	-2.69637	0.768438
Ascl2	7	142966822	142969264	-	2.56651	5.36307
Cdkn1c	7	143458350	143461050	-	5.10592	6.56472
Phlda2	7	143501545	143502541	-	5.65322	6.80943
Tnfrsf22	7	143634806	143649661	-	3.90173	2.559
Fgf4	7	144861386	144865243	+	7.03906	5.62517
Fgf15	7	144896532	144900953	+	3.50028	1.15253
Ccnd1	7	144929931	144939869	-	6.21333	4.49568
Lrrc8e	8	4226827	4237470	+	-0.381079	1.56568
Col4a1	8	11198423	11312826	-	4.95917	7.51655
Col4a2	8	11312805	11449287	+	3.85948	6.45933
Rab20	8	11453392	11478638	-	0.581655	2.53796
Lamp1	8	13159135	13175338	+	8.39612	9.08158
2610019F03Rik	8	13952009	13975032	-	4.04556	4.89971
Cln8	8	14881335	14901720	+	5.03902	6.14277
Kbtbd11	8	15011025	15033330	+	4.08926	2.94298
Xkr5	8	18932729	18950975	-	2.96546	1.66031
C86695	8	21958714	21964303	+	-3.12291	-0.415082
Plat	8	22757744	22782847	+	-0.805471	2.42966
Sfrp1	8	23411502	23449632	+	4.85095	3.94994
Zmat4	8	23636019	24156585	+	2.59661	0.788488
Zfp703	8	26977336	26981461	+	-0.473927	1.98729
Rab11fip1	8	27138773	27174646	-	5.09011	6.02339
Dusp4	8	34807297	34819894	+	4.59783	5.65258
Slc7a2	8	40862396	40922308	+	0.286429	1.92405
Zfp353	8	42081460	42083109	-	-3.55477	-0.894814
Zfp42	8	43295068	43307009	-	9.04224	8.18236
Odz3	8	48227682	48674690	-	4.09615	3.18301
AC149051.1	8	63924694	63952170	-	1.8655	-0.507775
Gm10664	8	65014856	65037336	-	4.90415	3.23419
Jund	8	70697739	70700616	+	6.30226	7.13545
Slc5a5	8	70882889	70892757	-	2.31679	3.63664
Tpm4	8	72134975	72153142	+	5.93431	7.03573
Klf2	8	72319033	72321656	+	7.65849	6.86391
Sin3b	8	72723288	72758203	+	6.55931	7.43383
Hhip	8	79966115	80058006	-	0.813751	-2.07007
Tbc1d9	8	83165352	83272934	+	3.71174	2.4804
Cd97	8	83723251	83741326	-	5.51917	6.2344
Lphn1	8	83900105	83941954	+	7.01085	6.21855
Gpt2	8	85492576	85527560	+	5.80909	4.64923
Lonp2	8	86624043	86723873	+	5.00907	5.85204
Zfp423	8	87661810	87959595	-	4.13295	3.04531
Sall1	8	89027248	89044162	-	7.2134	6.4398
Irx3	8	91798511	91802067	-	0.596508	2.34594
Kifc3	8	95099832	95142540	-	4.94904	5.64129
Cdh5	8	104101625	104144502	+	-1.58431	0.288456
Pdp2	8	104591468	104596836	+	3.24408	4.32175
Fhod1	8	105329163	105347953	-	4.58954	5.67806
Tppp3	8	105467493	105471526	-	2.75065	4.01973
Fam65a	8	105605229	105622194	+	4.2825	5.21931
Zfhx3	8	108714644	108961636	+	3.58499	4.55269
Tmem231	8	111912018	111933791	-	4.89907	6.23243
Gabarapl2	8	111940703	111953612	+	5.81429	7.84905
Osgin1	8	119434124	119446256	+	-2.76623	0.732207
Slc38a8	8	119479602	119501698	-	-1.91238	0.106138
Atp2c2	8	119700009	119757718	+	-0.698249	1.09635
6430548M08Rik	8	120114152	120165306	+	-0.398017	1.34337
Foxf1a	8	121084474	121086879	+	-4.3107	-2.31894
Foxc2	8	121116171	121118892	+	-1.80529	0.59519
Zfpm1	8	122282141	122337251	+	3.34134	4.60098
Cyba	8	122424772	122432940	-	3.37287	4.41259
Cbfa2t3	8	122628739	122699109	-	-0.018487	2.52786
Sult5a1	8	123142847	123158315	-	1.13305	2.58995
Tubb3	8	123411424	123422015	+	6.01056	5.32509
Rhou	8	123653929	123663884	+	3.97101	5.05832
Trim67	8	124793019	124834713	+	1.6177	-0.971027
Trpc6	9	8544196	8680565	+	-4.07697	-2.08647
Endod1	9	14353990	14381242	-	1.58637	2.9665
Zfp560	9	20345136	20385177	-	2.49229	3.93902
Zfp266	9	20495068	20521417	-	5.5045	4.58133
S1pr5	9	21242912	21248443	-	-3.45133	-0.958116
Dnm2	9	21424908	21507759	+	6.30912	7.01376
Spc24	9	21755442	21760286	-	6.09132	5.3824
Kank2	9	21766773	21798546	-	6.53606	5.7019
Dock6	9	21800184	21852635	-	7.44587	6.67841
Tbx20	9	24720812	24774303	-	0.906366	3.0282
Tbrg1	9	37649182	37657312	-	6.94972	7.67283
AW551984	9	39587396	39604403	-	0.954827	-1.35502
Zfp202	9	40192316	40213604	+	-0.629996	0.933136
Gm16096	9	40780742	40784181	-	1.20591	-0.618097
Ubash3b	9	41011098	41161697	-	0.308792	2.73449
Pdzd3	9	44247312	44251464	-	-1.15005	1.37433
Bcl9l	9	44499136	44510388	+	3.85891	5.54359
Usp28	9	48985385	49042517	+	7.34776	6.1981
Tmprss5	9	49081260	49117587	+	1.59035	-0.720055
Ankk1	9	49415222	49427021	-	-3.87744	-1.39194
1600029D21Rik	9	50494525	50505639	+	2.88875	5.392
Slc35f2	9	53771535	53818161	+	5.41205	4.53292
Elmod1	9	53911460	53975301	-	-3.72127	0.513769
Cd276	9	58524300	58555132	-	5.41511	4.3814
Spesp1	9	62270729	62282179	-	1.30295	3.8425
Itga11	9	62677826	62783982	+	-4.29047	-1.59361
Cln6	9	62838785	62852006	+	4.69706	6.32657
2810417H13Rik	9	65890237	65903266	+	5.11135	4.32062
Snx1	9	66088133	66126587	-	4.79358	5.76553
Anxa2	9	69453620	69491795	+	4.6863	6.36993
Myo1e	9	70207350	70400067	+	5.12261	6.02418
Ccpg1	9	72985429	73016340	+	5.02084	5.71952
Wdr72	9	74110356	74283308	+	-3.10034	-0.574486
Nt5e	9	88327609	88372089	+	1.1626	3.36927
Pcolce2	9	95637601	95698096	+	4.28313	3.03208
Foxl2	9	98955607	98958126	+	-3.70913	-0.572115
Mras	9	99385422	99436881	-	4.98104	3.67482
Cldn18	9	99689461	99717267	-	-4.40654	-2.26724
Slco2a1	9	103008489	103087849	+	0.036165	2.59292
1300017J02Rik	9	103250522	103305082	-	-0.877284	1.19714
Col6a5	9	105858668	105960643	-	0.460811	-1.67608
Tlr9	9	106222598	106226876	+	-4.40654	-2.69216
Nat6	9	107578887	107584048	+	3.14265	4.05523
Sema3f	9	107681502	107710475	-	1.66013	3.31487
Mst1r	9	107906889	107920383	+	-1.91563	0.328688
Camkv	9	107935920	107949691	+	4.34251	2.78633
Arih2	9	108602942	108649380	-	6.92032	8.5664
Shisa5	9	109038565	109057724	+	3.60171	4.49774
Tdgf1	9	110939610	110946158	-	8.35978	7.39451
Lrrc2	9	110951545	110984066	+	4.69637	3.31885
Itga9	9	118606690	118901003	+	3.79251	2.14483
Ctdspl	9	118926453	119043998	+	2.82204	3.85497
Csrnp1	9	119971166	119977250	-	5.37265	6.39423
Hhatl	9	121784016	121792507	-	-4.3107	-2.11345
Mthfd1l	10	3973118	4167081	+	6.5078	5.65418
Utrn	10	12382188	12861735	-	6.68399	5.84167
Perp	10	18845071	18857073	+	4.03377	5.01023
Myb	10	21124930	21160984	-	2.75306	1.29285
Vnn1	10	23894688	23905343	+	-1.37452	2.14336
Enpp3	10	24773814	24836195	-	5.19914	3.47718
Wasf1	10	40883475	40938570	+	5.03779	4.27608
Foxo3	10	42181841	42276755	-	5.72786	6.50144
Aim1	10	43950307	44004846	-	1.08342	2.58558
Prdm1	10	44437177	44528501	-	3.7307	2.18157
AW822073	10	58222299	58225706	-	-3.14088	-0.317655
Pla2g12b	10	59403660	59421976	+	-3.51599	-1.2459
Psap	10	60277627	60302597	+	7.68694	8.96019
4632428N05Rik	10	60346851	60372684	+	1.39656	3.2515
Adamts14	10	61197112	61273438	-	4.22622	2.68715
X99384	10	61319657	61383523	-	6.82941	6.20971
Gm5424	10	62071015	62072609	+	5.08257	5.8269
Hkdc1	10	62383137	62422491	-	-2.55322	0.396787
Stox1	10	62659043	62726128	-	0.393672	1.96202
Jmjd1c	10	67096125	67256326	+	6.90334	6.16654
Mmp11	10	75923222	75932502	-	4.90715	3.84629
Chchd10	10	75935573	75937725	+	8.5204	7.52051
Pfkl	10	77986947	78010083	-	8.20123	7.45078
Aire	10	78030022	78043610	-	5.04687	3.67422
Cstb	10	78425670	78427619	+	5.14915	6.22645
Fstl3	10	79777272	79782630	+	1.77138	3.1301
Arid3a	10	79927043	79955018	+	4.26503	5.12069
Gadd45b	10	80930091	80932204	+	4.23592	5.17255
Creb3l3	10	81084324	81098874	-	-0.165831	1.45219
Mfsd12	10	81357491	81366225	+	4.33878	5.65436
Socs2	10	95385362	95417180	-	6.15405	5.0881
AC164627.1	10	100306571	100307185	-	-1.39217	0.675656
Gm4301	10	100381670	100382539	-	0.907971	3.02576
Gm4781	10	100396287	100397072	-	2.76141	4.9457
Phlda1	10	111506286	111508645	+	2.77115	5.16593
Mdm2	10	117688888	117710758	-	7.29146	8.1037
Helb	10	120083608	120112987	-	6.06757	5.30717
Irak3	10	120141648	120202130	-	4.15393	2.80877
Hmga2	10	120361275	120476469	-	3.62259	5.60052
Os9	10	127094259	127121160	-	4.03683	5.08763
Pip4k2c	10	127197067	127211622	-	5.8351	6.56577
Ddit3	10	127290774	127296288	+	3.56476	5.30073
Gli1	10	127329889	127341589	-	5.74845	4.06246
Ndufa4l2	10	127514939	127517152	+	2.89311	0.978943
Rdh1	10	127759721	127768297	+	0.0503122	2.23638
Rdh9	10	127759787	127792697	+	-3.49653	-1.15361
Cd63	10	128908919	128912816	+	5.38091	6.79003
Gm11399	11	3142048	3143363	+	-4.40309	-2.30622
Osbp2	11	3703731	3863903	-	-0.755342	0.84171
Tcn2	11	3917192	3932159	-	4.0161	4.97292
Nipsnap1	11	4873951	4894200	+	6.42985	5.80327
Pgam2	11	5801640	5803733	-	0.542894	2.07732
Nacad	11	6597823	6606053	-	-0.206386	1.86835
Cobl	11	12236608	12464960	-	6.22095	5.2122
Ugp2	11	21321138	21371201	-	4.88731	5.85052
Ccdc85a	11	28385685	28584324	-	1.88961	0.141558
Stc2	11	31357307	31370074	-	3.88596	2.86932
Nsg2	11	32000463	32059202	+	0.322672	-1.71934
Gm12114	11	33068551	33080521	+	-3.46851	-0.716391
Gabra1	11	42130939	42182930	-	-0.688069	0.959684
Adam19	11	46055992	46147343	+	6.05514	5.16896
BC053393	11	46571536	46589232	+	-4.18948	-1.11791
Dppa1	11	46607772	46629261	-	-2.50391	3.38356
Timd2	11	46668960	46707061	-	-1.81363	1.20271
Havcr1	11	46735080	46779578	+	-2.44444	2.14167
Irgm1	11	48861968	48871683	-	1.3185	-1.07296
Gfpt2	11	49794178	49838613	+	6.5474	5.06189
Sqstm1	11	50199366	50210827	-	7.42739	8.69064
Mgat4b	11	50210890	50235103	+	4.69163	5.88198
Ltc4s	11	50236469	50238616	-	-1.82994	0.208214
Adamts2	11	50602084	50807573	+	-0.929135	0.861077
N4bp3	11	51643063	51650842	-	5.91572	4.73245
D930048N14Rik	11	51650954	51657681	+	3.12247	1.74825
2008-09-01	11	53519257	53549565	+	4.85445	5.6377
Irf1	11	53770014	53778374	+	4.703	3.49051
P4ha2	11	54100095	54131665	+	3.64858	5.4806
Gpx3	11	54902453	54910377	+	3.84765	4.88942
Gm2a	11	55098115	55113029	+	4.31702	6.09285
Fat2	11	55250609	55336564	-	1.06228	-0.561898
Sparc	11	55394500	55420080	-	6.93832	8.43588
Hand1	11	57828705	57832818	-	2.24802	5.1711
Obscn	11	58994256	59136402	-	-0.641358	1.10051
Llgl1	11	60699723	60714186	+	6.20846	5.52558
Flii	11	60714123	60727263	-	5.62628	6.40365
Slc47a1	11	61343401	61378345	-	2.25788	0.740693
Fam83g	11	61684091	61709951	+	3.14544	4.74089
Pmp22	11	63128982	63159547	+	0.922721	2.42807
Usp43	11	67854523	67922153	-	2.63153	3.8999
Ntn1	11	68209364	68400823	-	4.12776	2.86011
Pik3r6	11	68503019	68552698	+	-3.21897	0.169823
Kdm6b	11	69398508	69413675	-	5.39323	6.17584
Dnahc2	11	69420809	69549110	-	1.50253	2.82459
Cd68	11	69664213	69666153	-	2.76492	3.70879
Clec10a	11	70156197	70170834	+	-1.94416	1.00027
Bcl6b	11	70224128	70229798	-	2.50723	0.914659
Ube2g1	11	72607283	72686481	+	5.8714	5.15813
Tax1bp3	11	73177083	73183162	+	3.29295	4.61601
Fam101b	11	76019194	76027782	-	1.06109	2.50391
Slc6a4	11	76998603	77032340	+	-3.97995	-1.75579
Pipox	11	77880615	77894096	-	5.62434	4.45451
Rab34	11	78188430	78192193	+	4.18094	2.74373
Slc46a1	11	78465697	78471945	+	2.9685	3.89469
Wsb1	11	79239372	79254671	-	6.16984	6.94074
Slfn9	11	82979629	82991830	-	2.12595	0.520447
Ccl3	11	83647844	83649355	-	-1.04688	1.3581
Car4	11	84957786	84966044	+	3.58712	5.72022
Ypel2	11	86936425	86993707	-	2.88738	4.42934
Trim37	11	87127077	87220683	+	5.96388	5.36869
Msi2	11	88339382	88718513	-	6.34692	5.4975
Gm15698	11	88964658	88966931	-	-0.0822543	2.08486
Spata20	11	94478904	94486179	-	-3.48709	-0.491471
Epn3	11	94489599	94499974	-	0.198328	2.77337
Mycbpap	11	94501347	94521742	-	-2.23418	-0.110588
Tmem92	11	94777217	94782703	-	2.11108	4.29316
Ppp1r9b	11	94991035	95006899	+	5.06647	5.82896
Itga3	11	95044474	95076801	-	5.89994	7.1105
Dlx3	11	95120089	95125296	+	1.32564	3.43611
Zfp652	11	95712673	95835115	+	6.23079	5.62073
Calcoco2	11	96099326	96111964	-	6.24371	8.27957
Cbx1	11	96789127	96808640	+	7.9399	7.30523
Gsdma	11	98664351	98677708	+	-1.68039	0.218543
Rara	11	98927818	98974942	+	5.62786	4.60026
Tns4	11	99065678	99089306	-	0.0299811	3.25096
Krt23	11	99477974	99493137	-	-4.38631	-2.10736
Krt15	11	100131758	100135928	-	-3.19679	0.243105
Krt19	11	100140810	100148665	-	3.48773	5.04794
Krt42	11	100262882	100269871	-	4.82401	3.38584
Grn	11	102430315	102437048	+	6.32357	7.20871
Gm11627	11	102576398	102579461	-	2.48625	0.887722
Ccdc43	11	102684686	102697782	-	5.8737	6.56711
Gjc1	11	102799579	102819700	-	5.24006	4.27443
Pitpnc1	11	107207892	107470699	-	5.48356	4.61612
Axin2	11	108920349	108950783	+	3.12977	4.44882
Abca8b	11	109932190	109995845	-	-1.09397	-4.24113
Cpsf4l	11	113698172	113710017	-	4.56693	2.50909
Gprc5c	11	114851152	114872617	+	3.31915	5.03749
Gm11695	11	115462045	115463454	-	-3.90421	-1.92419
Slc16a5	11	115462474	115474398	+	-1.86629	0.465261
Itgb4	11	115974709	116008412	+	2.51263	3.65851
Galk1	11	116008457	116012719	-	6.80084	7.58073
Evpl	11	116220559	116238077	-	2.17314	3.70218
Sphk1	11	116530925	116536674	+	-0.935358	0.729806
Cygb	11	116645595	116654313	-	-1.37662	0.4211
Tk1	11	117815526	117826092	-	5.4288	6.10405
Timp2	11	118301069	118355740	-	1.65069	2.85703
Cbx8	11	119036305	119040969	-	-0.764841	1.03758
Baiap2	11	119942763	120006782	+	4.18652	5.19199
Bahcc1	11	120232947	120292296	+	5.4642	4.46024
Notum	11	120653788	120661175	-	3.92367	2.01704
4732444A12Rik	11	120659157	120661815	+	-0.547866	-3.72837
Hmga1-rs1	11	120762794	120764392	+	6.82601	6.26597
Slc16a3	11	120948480	120960868	+	6.43992	5.50641
Zfp750	11	121510978	121519333	-	2.81982	3.84264
2810032G03Rik	12	5375870	5416630	+	-3.68714	-1.12103
Rhob	12	8497763	8499985	-	4.37923	5.21871
Ttc32	12	9029997	9036394	+	2.22034	0.359584
Mycn	12	12936096	12941914	-	7.38381	6.08765
Lpin1	12	16535669	16589770	-	4.33228	5.53375
Asap2	12	21111748	21270171	+	3.73351	4.57066
Cys1	12	24665838	24681813	-	-4.40654	-2.76388
Id2	12	25093801	25096092	-	3.96818	5.26751
Sox11	12	27340697	27342709	-	2.54826	1.03837
Colec11	12	28594173	28623290	-	-4.40309	-1.81358
Bzw2	12	36091846	36156825	-	7.60531	6.8765
Arl4a	12	40005447	40038025	-	4.96829	3.75492
G2e3	12	51348061	51376986	+	5.47064	4.36109
Insm2	12	55598917	55602018	+	-4.40654	-2.26696
Pax9	12	56691767	56712822	+	-4.18948	-1.31285
Pygl	12	70190811	70231488	-	1.45992	2.79277
Six4	12	73099609	73114037	-	4.93057	4.10991
Prkch	12	73584797	73778185	+	1.44233	2.73511
Plekhg3	12	76533560	76579039	+	4.55997	5.35999
Plekhh1	12	79029163	79081648	+	4.29404	5.1441
Arg2	12	79130777	79156301	+	0.93962	2.99437
Acot3	12	84052144	84059565	+	-0.516015	-3.45182
Vrtn	12	84641019	84651455	+	2.04253	0.333938
Mfsd7c	12	85746539	85813585	+	1.88666	3.76132
Esrrb	12	86361117	86521628	+	8.81884	7.81787
Gm8300	12	87514316	87518253	+	2.64069	4.98697
Gm4027	12	87618909	87622143	+	-0.175299	2.03033
AC211878.1	12	87772425	87775755	-	-4.40654	-2.01759
Gm2022	12	87892834	87896722	+	2.80406	4.79139
CT954323.2	12	87919423	87919857	-	-0.0124647	2.0243
AC079644.1	12	88083697	88084131	+	-4.40309	-2.02963
Gm2016	12	88270640	88274500	-	2.25263	4.46014
CT485612.2	12	88284535	88286055	-	-2.51927	0.506732
CT485612.1	12	88321047	88321481	-	0.904347	3.02158
Fbln5	12	101746565	101819055	-	-2.81945	-0.14113
Tcl1	12	105216750	105222793	-	6.19974	5.32777
Dio3	12	110279068	110281097	+	0.129501	1.77366
1200009I06Rik	12	111417430	111431182	+	-0.444752	2.26236
Akt1	12	112653821	112674884	-	5.91133	6.57403
AW555464	12	112722174	112746591	+	5.94613	6.93824
Gpr132	12	112850876	112860916	-	-2.85748	-0.475255
Crip2	12	113140236	113145504	+	5.68241	6.52414
Ighe	12	113271180	113273246	-	-4.40654	-2.2465
Cdca7l	12	117804289	117878706	+	4.85635	3.96221
Klf6	13	5861489	5870393	+	5.64949	6.92473
Pfkp	13	6579768	6648777	-	7.45974	6.45766
Idi1	13	8885501	8892451	+	6.14796	5.00019
Chrm3	13	9877229	9878998	-	-1.43725	1.11831
Elmo1	13	20090507	20608353	+	3.89937	2.03354
Foxq1	13	31558170	31560970	+	0.760379	3.26994
Tubb2a	13	34074301	34078008	-	3.7088	4.83148
Rreb1	13	37778400	37952002	+	4.81492	5.79637
Bmp6	13	38345716	38499728	+	-0.364158	1.37769
Gfod1	13	43195519	43304172	-	2.91577	1.52686
Rnf144b	13	47122720	47247991	+	0.323253	2.4227
Barx1	13	48662998	48666507	+	-1.56254	0.384837
Wnk2	13	49036303	49148014	-	2.61475	4.54148
Fgd3	13	49261554	49320311	-	-4.28549	-0.274091
Pitx1	13	55825054	55836192	-	-3.33877	-0.542591
Slc25a48	13	56438355	56474239	+	-1.48075	0.679446
Slc28a3	13	58545399	58610877	-	-1.19827	1.3604
Fbp2	13	62836884	62858400	-	3.0024	6.58217
Ptch1	13	63511533	63565520	-	5.37816	4.10776
Ctsl	13	64363214	64370306	-	6.89414	8.12689
Irx2	13	72628820	72634196	+	1.3727	2.83099
Irx4	13	73260497	73269620	+	0.185614	2.78767
Gm10116	13	74406396	74407317	+	7.05095	5.79482
Vcan	13	89655312	89742509	-	4.94605	3.76535
Ankrd34b	13	92425896	92441658	+	-0.46938	1.43735
Spz1	13	92574631	92576232	-	-1.06501	1.59459
Bhmt	13	93616891	93637961	-	2.27898	6.36703
Bhmt2	13	93655720	93674302	-	-1.2442	1.26843
Dmgdh	13	93674433	93752831	+	0.30798	2.61361
Lhfpl2	13	94057796	94195409	+	1.65558	3.48254
Scamp1	13	94201310	94285857	-	4.70513	6.11491
Gm16243	13	95208112	95208936	+	-4.13978	-1.31661
F2r	13	95601804	95618459	-	5.22471	6.44849
Hexb	13	97176332	97198357	-	5.96759	6.84646
Mtap1b	13	99421464	99516602	-	5.96964	5.11525
Plk2	13	110395044	110400844	+	5.55986	6.92783
Ccno	13	112987802	112990778	+	2.18122	0.554832
Emb	13	117220625	117274098	+	6.60657	5.66825
Nnt	13	119335448	119408997	-	4.4445	3.28602
Tcstv1	13	119893467	119894746	-	-3.8841	-0.325795
AC231112.2	13	119912237	119912752	-	3.80343	5.6801
AC238940.1	13	120173184	120173696	+	0.374954	2.92178
AF067063	13	120240670	120241158	+	-4.21355	-0.511915
AF067061	13	120263191	120264364	+	-0.244127	2.86209
BC147527	13	120308146	120308649	+	-0.787054	2.81579
Tcstv3	13	120317567	120318076	+	-0.39523	2.30041
Flnb	14	7817957	7951588	+	7.60269	8.80198
Dnase1l3	14	7964533	7994573	-	-4.40654	-1.9737
Kcnk5	14	20140058	20181782	-	5.77922	5.02826
Plau	14	20836662	20843388	+	-0.779879	1.93637
Zmiz1	14	25459185	25666743	+	4.85038	6.00311
Il17rd	14	27039001	27107286	+	5.33065	4.12524
Wnt5a	14	28504750	28527447	+	0.825135	-2.24525
Il17rb	14	29996141	30008896	-	-3.09072	-0.163534
Chdh	14	30009023	30040466	+	0.0111088	2.76289
Nt5dc2	14	31134853	31139121	+	6.94608	6.2263
Cdhr1	14	37077850	37098311	-	2.4619	0.106878
Gpr137c	14	45219719	45281230	+	-4.40654	-2.72929
Otx2	14	48657679	48667644	-	4.69845	3.15774
Ndrg2	14	51905271	51913488	-	3.54679	1.90667
Sall2	14	52311172	52328762	-	2.71525	1.30435
Slc7a7	14	54369444	54409472	-	5.15352	3.93771
Slc7a8	14	54722216	54781886	-	-0.344823	1.71671
Jph4	14	55106830	55116935	-	2.09801	0.0224202
Nynrin	14	55854036	55874735	+	3.62722	4.85506
Phf11	14	59276913	59297522	-	-3.55357	-0.277162
Ctsb	14	63122462	63145919	+	5.01054	5.84381
Gata4	14	63198922	63271692	-	1.35458	2.97249
Fam167a	14	63436394	63465498	+	2.45213	0.449415
Tdh	14	63492347	63509092	-	7.50125	5.98211
Ephx2	14	66084377	66124500	-	3.67644	1.95828
Pnma2	14	66911170	66920054	+	1.52614	-0.228888
Loxl2	14	69609171	69695833	+	2.08356	0.517651
Bmp1	14	70474557	70520260	-	1.12597	2.75779
Epb4.9	14	70602184	70636048	-	4.9279	4.17324
Fgf17	14	70636205	70642268	-	3.52344	0.873312
Lcp1	14	75131101	75230842	+	0.736676	4.26145
Cpb2	14	75242287	75283551	+	-2.71556	-0.120843
Enox1	14	77156763	77721760	+	4.49916	2.47387
Tnfsf11	14	78277445	78308043	-	0.554641	-1.67458
Mzt1	14	99034544	99046136	-	5.19266	4.41247
Cldn10	14	118787871	118875489	+	-4.03931	-2.09983
Mbnl2	14	120275669	120431697	+	4.31879	6.02163
Farp1	14	121035200	121283744	+	3.11482	4.60269
Zic5	14	122456795	122465677	-	4.03347	2.22621
Zic2	14	122475435	122479852	+	4.56193	2.67487
Dab2	15	6299788	6440712	+	2.31044	5.25977
Lifr	15	7129559	7197489	+	5.49092	4.25941
Cdh9	15	16778101	16857094	+	-0.14992	-3.08551
Basp1	15	25363285	25413764	-	6.70693	7.39354
Dap	15	31224385	31274338	+	2.91287	4.576
Ankrd33b	15	31291479	31367759	-	2.22047	5.53024
Grhl2	15	37233036	37363569	+	5.03877	4.12192
Ubr5	15	37967328	38078853	-	8.98706	8.3582
Trps1	15	50654761	50890041	-	3.72234	2.46577
Ext1	15	53064038	53346159	-	5.36853	4.47893
Enpp2	15	54838898	54920146	-	1.74184	-1.39169
Mtss1	15	58941244	59082026	-	6.63013	5.93955
Trib1	15	59648350	59656550	+	3.45155	4.96393
Ndrg1	15	66929321	66969640	-	3.86107	5.16845
Ly6a	15	74994878	74997634	-	3.50994	6.61439
Plec	15	76170974	76232574	-	5.87333	7.02235
Scx	15	76457438	76459468	+	-2.77982	-0.658229
Slc39a4	15	76612385	76616852	-	4.80715	6.03353
Apol7b	15	77422210	77447492	-	-2.02285	1.05269
Cdc42ep1	15	78842647	78850902	+	2.41431	4.57865
Lgals1	15	78926725	78930465	+	5.90751	7.8332
Apobec3	15	79891659	79915906	+	6.45901	5.1032
Nfam1	15	82997721	83033306	-	1.24723	2.71103
1810041L15Rik	15	84379205	84447097	-	0.279587	1.89498
Arhgap8	15	84720052	84772207	+	3.86389	5.12782
5031439G07Rik	15	84943936	84988551	-	4.97518	5.69742
Wnt7b	15	85535439	85581821	-	4.42348	6.10258
Lrrk2	15	91673175	91816120	+	0.947217	-0.873237
Gm17546	15	95824459	95830072	-	-0.890676	-3.8509
AI836003	15	98167806	98170134	+	-0.149459	2.4436
Zfp641	15	98285588	98296130	-	-3.77563	-0.926436
Prph	15	99055174	99058978	+	2.05037	3.50846
Fam186b	15	99271018	99287180	-	-3.92272	-1.80675
Smarcd1	15	99702287	99713995	+	7.08724	6.39939
Acvrl1	15	101128522	101145336	+	-0.152909	1.41402
Nr4a1	15	101266846	101274792	+	4.9944	5.74056
Krt7	15	101411043	101430313	+	2.67855	5.25329
Krt8	15	101996711	102004342	-	5.66095	9.14254
Krt18	15	102028216	102032026	+	5.28361	8.69896
Igfbp6	15	102144362	102149511	+	-1.30481	0.609044
Hoxc9	15	102976439	102985099	+	-4.07512	-2.11185
Hoxc6	15	102998257	103011881	+	-3.92272	-1.49971
AC139347.1	16	3730510	3731025	+	4.75081	3.50204
2012-09-01	16	4986858	4997852	-	-4.40309	-1.82219
Ppl	16	5086291	5132481	-	2.51261	3.62113
Emp2	16	10281749	10313968	-	1.63629	3.73491
Ercc4	16	13109684	13150617	+	4.09828	4.98522
Ifitm7	16	13981702	13986855	-	0.749281	-1.43114
2900011O08Rik	16	13986604	14101500	+	5.01252	3.73002
Hic2	16	17233572	17263430	+	6.50489	7.42488
Slc25a1	16	17925211	17928219	-	6.6109	5.79726
Gp1bb	16	18620319	18622403	-	-1.30943	0.457467
2005-09-01	16	18621811	18629938	-	0.419182	2.14055
Liph	16	21953826	21995542	-	5.02355	4.25655
Igf2bp2	16	22059009	22163299	-	6.62758	5.91692
Etv5	16	22381309	22439719	-	8.63238	7.62568
Apod	16	31296192	31314808	-	1.6918	-0.212475
Bex6	16	32186192	32186890	+	-4.1177	-1.92289
Tfrc	16	32608920	32632794	+	7.90506	7.33268
Muc13	16	33794037	33819934	+	-4.29047	-2.34703
Fstl1	16	37776873	37836514	+	5.75477	4.54991
Tagln3	16	45711230	45724608	-	2.80581	0.536331
Morc1	16	48431237	48630905	+	5.94151	5.17241
Pros1	16	62854307	62929346	+	4.26013	5.56445
Vgll3	16	65815633	65863057	+	1.86014	4.33669
Jam2	16	84774123	84825928	+	6.72123	5.70879
Tiam1	16	89787111	89980080	-	5.23618	4.43834
Synj1	16	90936092	91011308	-	3.94181	4.94336
Kcne1	16	92346001	92359468	-	-4.30725	-2.38192
Runx1	16	92601467	92826066	-	1.04327	3.16614
Sim2	16	94085260	94127032	+	-4.11955	-1.58486
Tmprss2	16	97564684	97611195	-	-0.993861	1.99182
Ripk4	16	97741933	97763737	-	3.63069	4.94512
Tulp4	17	6106437	6251128	+	3.55284	4.51531
Dynlt1c	17	6601671	6609774	+	-0.949093	-4.10312
Rps6ka2	17	7170115	7303313	+	5.06753	3.86432
Tcte2	17	13482553	13761825	-	0.561842	-1.17824
Dact2	17	14195231	14203831	-	4.04899	5.38007
Vmn1r227	17	20735100	20736126	+	-4.40654	-2.2561
Abca3	17	24351950	24410201	+	2.59336	3.75256
Baiap3	17	25243489	25256364	-	-0.827422	0.848702
Tpsg1	17	25369273	25374442	+	-4.40309	-2.02132
Tmem8	17	26113316	26123254	+	5.26159	4.19914
Ergic1	17	26561489	26656931	+	5.99776	5.34313
Hmga1	17	27556620	27563674	+	6.1311	5.30761
Pnpla1	17	28858411	28890308	+	-4.13793	-1.58944
4930539E08Rik	17	28896397	28915324	-	2.20513	0.547708
Cpne5	17	29156550	29237797	-	3.68286	2.62673
Myo1f	17	33555719	33607764	+	2.91214	1.52419
H2-K1	17	33996017	34000333	-	4.12806	4.91125
Tap1	17	34187553	34197225	+	2.28473	3.53038
H2-Aa	17	34282744	34287827	-	-3.83588	-1.18708
Notch4	17	34564268	34588503	+	4.21736	2.3552
Zbtb12	17	34879483	34896842	+	3.92422	2.94233
Hspa1b	17	34956436	34959238	-	3.09202	4.49095
Hspa1a	17	34969199	34972154	-	0.189101	2.11445
D17H6S56E-3	17	35016579	35026741	+	-1.95176	0.31585
H2-D1	17	35262730	35267499	+	3.01985	4.21742
Psors1c2	17	35533201	35534647	+	2.24347	0.58997
H2-M5	17	36984061	36989537	-	4.57048	3.65293
Crisp1	17	40293758	40319207	-	-0.654466	-3.76214
Gm7325	17	45600967	45602102	-	4.76217	3.59446
BC032203	17	46798116	46831413	-	6.19764	5.45863
Tfeb	17	47737030	47792419	+	4.82508	6.12926
Foxp4	17	47867133	47924645	-	6.13921	5.41008
Kcnh8	17	52602763	52979033	+	-1.04014	-4.01145
St6gal2	17	55445382	55514581	+	0.0842064	-2.5699
Plin3	17	56278962	56290511	-	6.45527	7.16663
Lama1	17	67697265	67822645	+	5.85394	7.47282
Pkdcc	17	83215292	83225070	+	3.15822	4.53083
Gata6	18	11052510	11085635	+	2.53191	5.42431
Dsc3	18	19960930	20002097	-	-3.06514	-0.707349
Dsc2	18	20030633	20059554	-	1.30681	2.64422
Dsg2	18	20558074	20604521	+	4.97375	5.71964
Dtna	18	23415415	23659714	+	2.88414	1.39771
Bin1	18	32377217	32435736	+	2.11619	3.20391
Epb4.1l4a	18	33796327	34007206	-	5.57723	4.76851
Reep5	18	34344889	34373415	-	4.22511	5.17068
Slc23a1	18	35614604	35627244	-	2.90354	1.62781
Nrg2	18	36017707	36197380	-	0.395128	2.2628
Pcdh12	18	38267092	38284401	-	-4.38631	-2.34703
Fgf1	18	38838673	38929404	-	2.58584	3.84269
Nr3c1	18	39410545	39491301	-	3.18169	4.27103
Dpysl3	18	43320979	43438286	-	4.87987	3.52883
Jakmip2	18	43531408	43687773	-	0.467943	-2.03583
Spink3	18	43728069	43737237	-	2.03647	-0.0109798
Ticam2	18	46559155	46574533	-	0.53094	-2.04678
Snx2	18	53176365	53220860	+	6.45217	7.41076
Csf1r	18	61105572	61132149	+	-3.68522	-1.34163
Sh3tc2	18	61953075	62015715	+	0.721049	3.95595
St8sia3	18	64254359	64276146	+	-0.887679	-4.01588
Nedd4l	18	64887756	65217826	+	4.76615	5.8041
Zfp532	18	65580230	65689434	+	6.04839	5.28895
Pmaip1	18	66458604	66465550	+	3.91822	5.19259
Cidea	18	67343564	67367794	+	0.158145	1.67666
Tubb6	18	67390717	67402748	+	6.42129	7.2216
Slmo1	18	67464849	67480581	+	2.23232	0.387278
Dcc	18	71258738	72351069	-	-1.72179	0.587693
Ccdc11	18	74283090	74359986	+	-3.87744	-1.78201
Myo5b	18	74440936	74771493	+	0.912483	2.75904
Acaa2	18	74779197	74806207	+	4.95599	6.13596
Nfatc1	18	80606205	80713071	-	0.388588	2.41787
Sall3	18	80966376	80986578	-	3.2368	4.442
Gm5096	18	87756286	87758143	+	-2.25849	0.715627
Gal	19	3409919	3414472	-	-4.3107	-0.970737
Actn3	19	4861223	4877909	-	4.58097	2.70908
Fosl1	19	5447703	5455945	+	-0.261795	1.65159
Neat1	19	5824708	5845478	-	5.25603	6.71529
Cdc42ep2	19	5917556	5924816	-	0.116389	1.58571
Gpha2	19	6226380	6227768	+	-1.57227	0.477921
Ehd1	19	6276725	6300096	+	7.36723	8.03999
Rasgrp2	19	6399340	6415216	+	5.68591	4.15636
Rcor2	19	7267325	7275225	+	7.42608	6.3182
Gng3	19	8836929	8839246	-	4.42886	3.21505
Ahnak	19	8989284	9076919	+	6.25458	7.92023
Gm98	19	10208272	10240748	-	6.20147	4.40953
Pga5	19	10668957	10678071	-	2.17538	0.205051
Gna14	19	16435667	16610818	+	1.3251	-1.39434
Gcnt1	19	17326141	17356667	-	3.26625	4.60937
Ostf1	19	18579328	18631789	-	4.95108	6.07214
Anxa1	19	20373428	20390944	-	0.918141	2.46747
Tmem2	19	21778342	21858327	+	6.66275	5.79289
Apba1	19	23758876	23949597	+	-1.88833	0.285781
Fam189a2	19	23972751	24031019	-	0.630582	2.15139
Dock8	19	24999529	25202432	+	-1.27943	0.979817
Dkk1	19	30545863	30549665	-	-0.271752	2.49818
Ankrd22	19	34122549	34166053	-	-1.40507	0.492114
Ifit2	19	34550694	34576419	+	-0.0362099	-3.29426
Ankrd1	19	36111965	36119844	-	-2.49463	-0.354274
Pcgf5	19	36379067	36456192	+	3.59401	4.91429
Fgfbp3	19	36917550	36919615	-	-0.673751	0.958602
Tbc1d12	19	38836579	38919923	+	2.0018	3.25798
Entpd1	19	40612366	40741602	+	-2.52212	1.37443
Ankrd2	19	42036038	42045110	+	-2.39094	-0.109588
Ina	19	47014698	47025327	+	6.16617	4.88665
AC124724.1	19	47151609	47157764	-	-0.59015	2.65201
Pdcd4	19	53892231	53929861	+	4.94457	5.96323
Afap1l2	19	56912361	57008228	-	1.49779	3.1477
Pnliprp2	19	58759723	58777533	+	-2.5209	-0.330225
Slc18a2	19	59260878	59296012	+	-3.31553	0.042989
Clcn5	X	7153810	7319358	-	4.25258	5.40961
2010204K13Rik	X	7411817	7445143	-	4.11576	3.1818
Wdr45	X	7721973	7728201	+	4.76533	5.64345
Pim2	X	7878262	7883432	+	6.0403	3.99899
Eras	X	7924276	7928607	-	5.35073	4.09438
Glod5	X	8004200	8018492	-	2.59863	0.857671
Gm14820	X	8049172	8074619	+	2.78412	1.07982
Porcn	X	8193848	8206525	-	3.83408	2.50573
Mid1ip1	X	10715013	10719690	+	4.56117	3.46343
Bcor	X	12036740	12160355	-	5.44441	6.72671
Fundc1	X	17556564	17572325	-	3.6683	4.53225
Usp11	X	20703906	20720539	+	4.4563	3.29538
Lonrf3	X	36328353	36362341	+	0.647531	2.44617
Rhox6	X	37826910	37829857	+	3.31185	5.2115
Rhox9	X	37899097	37901867	-	3.08044	4.50498
Smarca1	X	47809368	47892974	-	2.51113	0.872463
Elf4	X	48411046	48463132	-	2.24249	3.69086
Zfp280c	X	48541625	48594504	-	4.27256	3.13571
2610018G03Rik	X	50841047	50893097	+	2.80601	1.56119
Mbnl3	X	51117269	51206532	-	1.70041	4.15715
Gpc4	X	52053021	52165252	-	4.00421	3.13956
Phf6	X	52912266	52956943	+	4.61349	3.22628
C430049B03Rik	X	53055046	53057190	-	-0.957396	1.02864
Plac1	X	53069995	53240111	-	1.13336	3.87287
Zfp36l3	X	53772686	53776394	-	1.70579	4.3065
Mtap7d3	X	56797858	56822326	-	3.12011	1.24953
Vgll1	X	57088106	57106540	+	-0.00337868	1.96119
Zic3	X	58022700	58041736	+	6.51769	5.24072
Mcf2	X	60055956	60179089	-	4.80123	3.1833
Ldoc1	X	61709614	61710949	+	1.08979	2.46646
3830417A13Rik	X	64173548	64178778	+	2.57295	5.97089
Gpr50	X	71663667	71669257	+	-2.93933	-0.771589
Slc6a8	X	73673150	73682502	+	5.87598	7.59516
Pdzd4	X	73793359	73824969	-	6.90943	5.2446
Mpp1	X	75109733	75131016	-	4.80509	5.74849
Gm14742	X	77802351	77803280	-	-2.2047	0.753137
Tmem47	X	81070698	81097872	+	4.019	2.95091
Tsga8	X	83486678	83487924	-	-4.21355	-1.69797
1600014K23Rik	X	85249679	85270288	+	0.0613587	2.92722
Nr0b1	X	86191764	86195947	+	6.28882	4.51477
Pcyt1b	X	93654863	93749951	+	5.53532	4.41003
AU015836	X	93968659	93975470	+	4.91594	6.64528
4932442L08Rik	X	94355053	94366777	-	-1.79144	0.276416
Stard8	X	99003248	99074728	+	4.44103	5.41291
Efnb1	X	99136130	99148991	+	2.48292	4.40899
Tmem28	X	99821021	99848790	+	2.47312	1.1362
Slc7a3	X	101079210	101086020	-	6.96584	5.30093
Gjb1	X	101376378	101385629	+	1.62289	-1.20636
Xist	X	103460375	103483217	-	0.66385	4.86479
Fndc3c1	X	106420041	106485401	-	2.94088	1.52537
Lpar4	X	106920625	106933900	+	2.0672	0.038104
Taf7l	X	134460118	134476490	-	0.821219	2.64556
Armcx4	X	134686519	134696757	+	4.44802	3.25633
Armcx1	X	134717963	134721917	+	4.50693	3.64193
Nxf7	X	135579555	135598777	-	1.41014	4.90798
Esx1	X	137115397	137122083	-	3.33834	6.22498
Nrk	X	138914430	139010532	+	4.09977	5.98847
Rnf128	X	139563316	139673145	+	2.04839	3.5178
Ripply1	X	139779549	139782353	-	2.08933	-0.4511
Capn6	X	143802231	143827414	-	0.697991	3.58709
Amot	X	145446425	145505181	-	3.83683	6.16777
Lrch2	X	147470375	147554081	-	2.92899	1.36007
Foxr2	X	153118786	153132861	+	0.839937	-1.67529
Rragb	X	153139981	153171943	+	4.00616	1.89098
Sms	X	157443855	157492287	-	7.33179	6.49043
Rbbp7	X	162760402	162779092	+	8.31228	8.98928
Txlng	X	162778919	162829454	-	5.93442	5.18566

## Sheet: Hdac9 DE
Probe	Chromosome	Start	End	Probe Strand	Hdac9_neg	Hdac9_pos
Gm5698	1	30976950	30978965	-	0.0428797	1.81317
AC121888.1	1	31286945	31287706	+	-0.581037	1.0892
Mreg	1	72159233	72212307	-	7.29806	8.1485
Gm6189	1	80383104	80385188	-	0.0188917	2.84602
Btg2	1	134075170	134079120	-	5.45211	6.42361
Cacna1s	1	136052750	136119822	+	0.536873	2.53271
Lmx1a	1	167689239	167848741	+	-0.173477	2.26032
Ddr2	1	169972308	170110501	-	1.50019	3.31576
Atf3	1	191170296	191183340	-	1.68029	3.11713
Rxra	2	27676440	27762957	+	4.17794	5.15994
Eng	2	32646595	32682669	+	4.93588	5.79924
Hdc	2	126593667	126619299	-	-0.705669	1.83369
AU019990	2	132598195	132653068	+	-3.56884	-0.0969177
Tdpoz3	3	93826020	93827117	+	-3.12988	0.249517
5330417C22Rik	3	108455694	108536526	-	-1.66642	0.600627
Ddit4l	3	137621612	137628333	+	3.31955	4.59589
Aqp3	4	41092722	41098183	-	5.2424	6.1753
Zfp352	4	90218820	90225702	+	-0.561865	2.0623
B020004J07Rik	4	101834969	101844023	-	-1.43621	1.33177
Gm12800	4	101909121	101911908	+	0.115314	2.96603
Gm12794	4	101940407	101943183	+	1.15934	4.26218
Tas1r2	4	139653538	139670280	+	-4.33331	-0.301444
Pramef8	4	143412426	143421091	+	4.39142	5.09919
Gm13078	4	143719455	143729158	+	-1.587	1.08119
Gm13109	4	143948580	143951016	-	-0.891575	1.33537
Gm13248	4	146610961	146658160	+	1.42415	-2.42271
Pclo	5	14514918	14863457	+	0.0640634	2.13438
Tbx3	5	119670669	119684724	+	6.13251	7.08334
P2rx7	5	122643911	122691432	+	2.58216	4.81153
Fam101a	5	125003447	125012547	+	-2.16818	0.0883783
5430402O13Rik	6	50566643	50594865	+	-2.18909	0.752157
Fam190a	6	61180324	62382865	+	0.204394	2.24887
Cml2	6	85865422	85869158	-	-2.10743	1.72184
Antxr1	6	87133854	87335775	-	1.69546	2.75038
Mgll	6	88724412	88828360	+	0.768121	2.36982
Tmem43	6	91473703	91488459	+	4.79327	5.53266
Gm8994	6	136328543	136329778	+	1.22866	3.52693
Gm7353	7	3108535	3111950	-	1.30534	2.63291
Zscan4b	7	10900740	10905050	-	-0.746462	2.76041
Zscan4c	7	11005722	11010547	+	1.44806	3.94437
Zscan4d	7	11161374	11166182	-	1.92845	5.30924
Zscan4e	7	11306378	11310682	-	0.537127	3.955
Zscan4f	7	11397915	11402741	+	0.765152	3.07269
0610005C13Rik	7	45567795	45575327	-	-1.35948	0.825959
Mrgprx2	7	48478619	48499270	-	-3.31545	0.862573
Isg20	7	78913424	78920362	+	-0.372726	1.3331
Dub2a	7	103249737	103252505	-	-0.695714	1.92383
Usp17l5	7	103415072	103419880	+	0.735059	3.32133
Dub3	7	104768160	104777470	-	1.86699	5.00424
Dub1a	7	104840257	104842603	-	1.07748	3.49827
Dub1	7	104857009	104862667	+	1.36936	3.95878
Fam196a	7	134881926	134938430	-	-0.911721	1.14856
Ctsd	7	142371148	142388038	-	7.69806	8.38043
Tnfrsf23	7	143665809	143685872	-	-1.42853	1.94279
Zfp353	8	42081460	42083109	-	-3.91212	0.174493
Nlrc5	8	94472763	94527272	+	-0.365246	1.13588
Zfp560	9	20345136	20385177	-	2.5228	3.61058
Spesp1	9	62270729	62282179	-	0.191108	2.28534
Acad11	9	104040662	104127463	+	4.44128	5.14945
Epm2a	10	11343404	11459644	+	-0.150281	2.25975
Gm4301	10	100381670	100382539	-	0.669795	3.03459
Gm4781	10	100396287	100397072	-	1.91982	4.59615
Mdm2	10	117688888	117710758	-	7.52201	8.46983
Rdh1	10	127759721	127768297	+	-1.7368	1.68504
Gabra1	11	42130939	42182930	-	-1.4352	1.24113
Trim7	11	48826140	48852209	+	1.04861	2.1945
Flt4	11	49609263	49652739	+	2.13373	3.08754
Hic1	11	75164565	75169519	-	-0.384843	1.64717
Ccl3	11	83647844	83649355	-	-2.80057	0.977441
Tmem92	11	94777217	94782703	-	1.94642	3.67954
Krt15	11	100131758	100135928	-	-3.00282	0.233127
Evpl	11	116220559	116238077	-	2.51846	3.67595
Zfp750	11	121510978	121519333	-	3.48769	4.96804
Efr3b	12	3962554	4038915	-	3.06443	4.18859
Hdac9	12	34371503	34528889	-	6.60636	12.9886
Arg2	12	79130777	79156301	+	0.759651	2.80317
Gm8300	12	87514316	87518253	+	2.2812	5.2076
Gm2022	12	87892834	87896722	+	1.90148	5.2946
Gm2046	12	87973528	87980224	+	-2.88997	1.32583
CT485612.1	12	88321047	88321481	-	0.903875	3.00029
Serpina3m	12	104338486	104394257	+	-0.780949	0.988876
Abcb5	12	118867824	118966421	-	-1.15194	1.9026
Chrm3	13	9877229	9878998	-	-1.14663	0.958954
Adcy2	13	68620043	68999541	-	0.102775	1.49466
Plk2	13	110395044	110400844	+	6.03194	7.73193
AC231112.2	13	119912237	119912752	-	3.47958	5.47229
AF067061	13	120263191	120264364	+	-2.52491	1.36032
Fam124a	14	62555737	62608486	+	0.556062	2.58948
Nell2	15	95219451	95528706	-	-0.36887	1.41505
Cd80	16	38458933	38486933	+	1.71517	3.07102
Cdkn1a	17	29090979	29100722	+	5.28686	5.99935
Mdga1	17	29827956	29970087	-	2.16412	3.14897
Hspa1b	17	34956436	34959238	-	3.27355	5.51802
Hspa1a	17	34969199	34972154	-	0.573074	3.0602
Gm6378	18	21076667	21077110	-	-1.15249	2.55319
Pou4f3	18	42394539	42397249	+	-1.08407	1.84586
Pmaip1	18	66458604	66465550	+	3.96837	5.45049
Dcc	18	71258738	72351069	-	-2.89812	0.267079
Ankrd22	19	34122549	34166053	-	-3.66002	0.730178
Tbc1d12	19	38836579	38919923	+	1.71574	2.91156
Marveld1	19	42147400	42151695	+	4.13411	4.98689
Rps12-ps3	19	59322290	59322783	+	4.5015	2.91749
Pim2	X	7878262	7883432	+	6.63051	5.82966
Lonrf3	X	36328353	36362341	+	0.656952	2.26447
Gla	X	134588149	134601125	-	3.35059	4.07031

## Sheet: Irf1 DE
Probe	Chromosome	Start	End	Probe Strand	Irf1_neg	Irf1_pos
Col9a1	1	24177610	24252684	+	-2.01495	1.78233
Gm5699	1	30997867	30999905	-	-2.36565	1.57015
Arid5a	1	36307733	36324029	+	1.91838	5.98616
Chst10	1	38863877	38898160	-	3.54997	0.345998
Inpp1	1	52789413	52817688	-	0.839391	3.73583
Pgap1	1	54473000	54557684	-	4.80206	2.91246
Hspd1	1	55077835	55088243	-	10.0451	9.06741
Rftn2	1	55170159	55226782	-	-0.690964	2.30891
Satb2	1	56793986	56978650	-	2.2494	4.50471
9130024F11Rik	1	56971491	56975197	+	-4.0818	-0.27095
Als2cr11	1	59050506	59094900	-	-4.37215	-0.5832
Mpp4	1	59120936	59163389	-	2.65368	4.30226
Gm973	1	59516264	59634508	+	0.7923	3.52209
Nop58	1	59685006	59711510	+	8.57978	7.69123
Fam117b	1	59913006	59985346	+	4.31073	5.72457
Ica1l	1	59989070	60043087	-	-2.40103	2.20717
Icos	1	60977927	61000320	+	-4.37215	-0.703779
Gpr1	1	63182691	63214543	-	-1.41319	2.07725
D630023F18Rik	1	65100619	65123214	-	3.48099	4.88803
Myl1	1	66924295	66945404	-	-4.11287	1.29329
Ikzf2	1	69531214	69685960	-	-0.380768	3.02124
Atic	1	71557150	71579631	+	7.93074	7.13144
Tmem169	1	72284369	72303104	+	-1.21535	3.6419
Tmbim1	1	74288247	74305622	-	3.1312	4.95427
Stk36	1	74601445	74636894	+	1.96366	3.98463
Obsl1	1	75479310	75506452	-	5.35412	7.25839
Pax3	1	78101267	78197134	-	-3.82253	1.89323
Gm6189	1	80383104	80385188	-	-0.521667	2.65548
Col4a3	1	82586921	82722059	+	-4.37215	1.21171
C130026I21Rik	1	84992690	85270566	-	-1.48621	4.32561
A530032D15Rik	1	85083069	85109853	-	-4.11287	1.61
Sp110	1	85576899	85598817	-	0.203869	4.84808
Sp140	1	85600378	85645037	+	-1.16625	3.74758
Sp100	1	85649988	85709998	+	-1.50225	2.43544
Itm2c	1	85894281	85908675	+	4.23368	5.73753
Scly	1	91298338	91321075	+	4.51287	5.74264
Twist2	1	91801461	91848028	+	-3.0574	4.4738
Farp2	1	93512079	93621976	+	0.454581	3.61676
Cdh20	1	104768529	104995481	+	-4.37215	-0.80131
Gm15389	1	107687008	107693514	+	-4.37215	-1.26375
Marco	1	120474538	120505084	-	-4.37215	1.25839
Nckap5	1	125913620	126830799	-	-0.369035	3.47098
Acmsd	1	127729413	127767564	+	-4.11287	1.45321
Lct	1	128284756	128328318	-	-3.67842	1.11484
Plekha6	1	133246097	133303435	+	1.91062	4.4603
Phlda3	1	135766119	135769136	+	5.67347	7.04563
Ptprc	1	138062861	138175305	-	-4.37215	2.03974
F13b	1	139501707	139523756	+	-3.55199	1.63804
Hmcn1	1	150563527	150993435	-	-1.65589	2.35111
Ivns1abp	1	151344498	151364445	+	7.19789	6.05854
Rgl1	1	152516759	152766351	-	0.863685	3.71074
Mr1	1	155127878	155146780	-	-4.37215	-0.0244102
Tor1aip1	1	156004599	156036480	-	3.65723	5.16188
Rabgap1l	1	160219174	160792938	-	2.71811	4.99249
Dnm3	1	161982453	162478034	-	-3.09891	2.53029
Fmo4	1	162793883	162813972	-	-4.11287	0.21522
AC117767.1	1	162916551	162937225	-	-4.37215	-1.85988
Fmo3	1	162953802	162984528	-	-4.37215	2.00939
Tiprl	1	165214922	165236943	-	5.41799	8.04322
Gpr161	1	165301863	165322930	+	0.512895	3.3132
Ddr2	1	169972308	170110501	-	1.58007	4.83181
Uap1	1	170141938	170174957	-	4.91115	6.23277
B4galt3	1	171270328	171276896	+	4.44339	5.63155
Dcaf8	1	172148015	172196393	+	5.95855	7.05717
Igsf9	1	172481788	172498878	+	4.71805	2.99684
BC094916	1	173519717	173535957	-	-4.37215	-1.83867
Ifi204	1	173747293	173766876	-	-4.0818	0.39082
Ifi203	1	173920407	173942672	-	-4.37215	-0.797492
Ifi202b	1	173962569	173982844	-	-2.55081	2.41802
Pld5	1	175962306	176275312	-	-4.37215	-0.852681
1700016C15Rik	1	177729814	177753324	+	-4.37215	-1.03961
Itpkb	1	180330485	180424802	+	0.861625	3.68957
Lefty2	1	180893108	180899103	+	5.60889	3.35453
Lefty1	1	180935022	180938400	+	6.23636	2.6971
Trp53bp2	1	182409172	182462432	+	4.89896	6.3692
Aida	1	183297060	183324501	+	4.80316	6.1011
Prox1	1	190118038	190170680	-	-1.8717	2.67474
Atf3	1	191170296	191183340	-	1.92872	6.08583
Olah	2	3341982	3366591	-	-4.37215	-1.34673
Fam107b	2	3613758	3782142	+	3.56444	5.10748
Gata3	2	9857078	9890034	-	2.04555	6.21378
Prkcq	2	11172113	11301226	+	-3.43342	2.08527
Cubn	2	13276338	13491924	-	-0.298096	4.23073
Vim	2	13573927	13582826	+	6.41511	8.22197
Commd3	2	18672384	18676231	+	3.07778	4.5522
Armc3	2	19199302	19310241	+	-4.11287	0.780061
Gad2	2	22622205	22693874	+	-4.0818	0.663283
Camsap1	2	25926838	25983282	-	5.69974	7.6932
Notch1	2	26457903	26516663	-	5.62057	7.47485
Ptges	2	30889471	30929863	-	2.25953	5.82085
Lcn2	2	32384633	32387797	-	-4.37215	1.05072
Fam102a	2	32535332	32569756	+	3.83086	5.3757
St6galnac4	2	32587095	32599698	+	3.06255	4.97397
Eng	2	32646595	32682669	+	4.843	6.18961
Stxbp1	2	32787602	32847239	-	3.90679	6.40012
Dennd1a	2	37798991	38287390	-	3.32014	5.26374
Lhx2	2	38339281	38369733	+	-2.05829	1.54483
Zeb2	2	44983634	45117395	-	1.40159	5.03597
Gm13476	2	45111138	45114087	+	-4.0818	3.72439
Rbm43	2	51924448	51935163	-	3.3455	5.60334
Nmi	2	51948487	51973494	-	2.16096	5.37961
Neb	2	52136647	52338798	-	1.41858	3.94994
Kcnj3	2	55435970	55598145	+	2.6951	-0.472815
Upp2	2	58567298	58792971	+	-3.62457	0.11064
Ly75	2	60292103	60383303	-	4.35667	6.11428
Itgb6	2	60598292	60722643	-	-4.37215	1.68804
Ifih1	2	62595798	62646255	-	0.844453	4.52528
Nostrin	2	69135800	69189330	+	-3.84649	1.11176
Dlx1	2	71528113	71533981	+	-4.37215	-1.0058
Sp9	2	73271925	73284706	+	-0.95429	2.78773
Sestd1	2	77180340	77280592	-	4.24194	2.79994
Ube2l6	2	84798828	84810335	+	2.30426	4.42006
Gm13713	2	85160778	85193325	+	-4.37215	-0.555205
Creb3l1	2	91982328	92024502	-	3.20983	4.75171
Tspan18	2	93201760	93334505	-	-1.31278	3.4947
Lrrc4c	2	96318169	97631666	+	-4.37215	-0.595648
Ldlrad3	2	101950203	102186385	-	5.0517	3.68231
Cd44	2	102811141	102901665	-	-0.441814	5.12553
Gm13881	2	103912024	103918960	+	-4.37215	1.8315
Lmo2	2	103957986	103981878	+	0.00478108	3.71921
Rcn1	2	105386291	105399319	-	4.88463	6.24022
Pax6	2	105668896	105703160	+	4.04115	2.07925
Tmco5b	2	113285732	113297190	+	-4.37215	2.00437
Fam82a2	2	119137001	119157034	-	4.71861	6.37538
Tgm7	2	121093565	121109795	-	-4.37215	1.29831
Frmd5	2	121545529	121807087	-	3.52556	7.22766
B2m	2	122147686	122153083	+	3.88886	7.15754
Sqrdl	2	122765237	122809569	+	-3.05264	1.27795
Slc27a2	2	126552407	126588243	+	5.32586	2.90987
Hdc	2	126593667	126619299	-	-0.103775	3.13477
2010106G01Rik	2	126890391	126933235	-	3.6687	5.41089
Gm14244	2	127691899	127700488	+	-4.37215	2.73974
Nphp1	2	127740732	127788897	-	2.95124	5.16607
Polr1b	2	129100995	129126594	+	6.78751	5.5493
Slc20a1	2	129198764	129211616	+	7.4746	6.36688
Bfsp1	2	143826528	143863173	-	-1.0965	2.04781
Slc24a3	2	145167754	145642166	+	-4.37215	-0.582269
Snph	2	151590549	151632593	-	-3.22071	3.3834
Psmf1	2	151715812	151744186	-	5.05338	6.58912
Zcchc3	2	152411956	152415044	-	5.31959	4.25012
Dnmt3b	2	153649450	153687730	+	8.3336	6.70814
Myh7b	2	155611212	155634307	+	1.80214	4.22556
5430405H02Rik	2	156852430	156862945	-	-0.727587	2.33294
Samhd1	2	157097533	157135265	-	6.02992	7.26052
Snhg11	2	158375638	158386145	+	4.67731	3.21059
Mafb	2	160363677	160367065	-	-1.16173	3.16186
Pltp	2	164839518	164857711	-	5.30303	6.80181
Ocstamp	2	165393760	165400405	-	-3.13545	2.24244
Slc13a3	2	165405028	165473230	-	-3.58721	-0.0306112
Stau1	2	166947549	166996299	-	5.5636	6.95665
Zbp1	2	173206612	173218923	-	3.86491	7.58439
Gm14391	2	175191065	175206917	-	1.31306	-4.41038
Ogfr	2	180589245	180595836	+	5.9807	7.42967
Hnf4g	3	3508030	3659775	+	-4.37215	-1.94008
Zfhx4	3	5218526	5415855	+	-1.56041	3.42779
Nlgn1	3	25431811	26133734	-	-4.37215	1.01753
Tnfsf10	3	27317028	27342427	+	-3.84649	2.09342
Skil	3	31095058	31122577	+	6.95473	5.55065
Fgf2	3	37312519	37405377	+	-4.37215	-1.20198
Spry1	3	37639947	37644598	+	3.82575	1.9206
Nbea	3	55625205	56183701	-	3.17943	5.21224
Fam194a	3	58616300	58637207	-	-4.37215	0.30648
Gpr149	3	62529077	62605140	-	-4.37215	-0.26039
Kcnab1	3	65109384	65378223	+	-4.37215	3.58835
Ptx3	3	66219887	66225806	+	-4.11287	-0.0491132
Ctso	3	81932601	81956725	+	-2.16197	1.65668
D930015E06Rik	3	83898287	84040161	-	4.88008	5.89149
Trim2	3	84160439	84305446	-	5.4769	3.25535
Fbxw7	3	84815268	84979198	+	5.32316	6.44977
Mab21l2	3	86545581	86548283	-	-2.58084	1.122
Cd5l	3	87357881	87371074	+	-3.82253	3.64324
Fcrl1	3	87376387	87392133	+	-4.37215	1.85112
Insrr	3	87796951	87816101	+	-1.46852	3.0072
Ctss	3	95526786	95556403	+	-4.11287	3.04197
Gm20627	3	96254619	96256277	-	-2.46839	3.07959
Txnip	3	96557957	96561883	+	7.3367	8.41225
Rnf115	3	96727611	96791155	+	5.40025	6.65361
Fmo5	3	97628804	97655282	+	-0.746936	2.08221
Tbx15	3	99240381	99354259	+	-0.60956	4.42204
Mab21l3	3	101813076	101848959	-	1.09646	3.8504
Nr1h5	3	102939658	102964133	-	-4.37215	-0.239275
Ptpn22	3	103859795	103912247	+	-3.3783	5.54316
Lrig2	3	104453984	104511856	-	3.92643	5.41082
Cttnbp2nl	3	105001915	105053146	-	4.54227	5.93724
Csf1	3	107741048	107760469	-	1.24221	3.45791
5330417C22Rik	3	108455694	108536526	-	-0.75561	2.26427
Fndc7	3	108853678	108890008	-	-4.37215	-0.0383426
Col11a1	3	114030540	114220718	+	1.09875	4.03137
S1pr1	3	115710433	115715055	-	-0.347765	3.76595
Dpyd	3	118562129	119432918	+	-3.84649	-0.181684
Arhgap29	3	121953229	122016677	+	4.4847	5.98688
Bcar3	3	122419780	122530180	+	4.02485	5.91154
Gm9396	3	130068412	130068978	+	3.43878	-2.37172
Tspan5	3	138742195	138904433	+	4.29371	2.86183
Rap1gds1	3	138925906	139075199	-	5.13922	3.75066
Gbp5	3	142496934	142522344	+	-3.74637	1.48488
Gbp7	3	142530338	142550083	+	1.90693	5.21059
Gbp3	3	142560052	142573209	+	3.7274	6.30211
Gbp1	3	142594847	142619179	+	3.53994	7.66536
Gbp2	3	142620602	142638008	+	4.25983	8.58413
Col24a1	3	145292472	145552011	+	-4.11287	1.32632
Syde2	3	145987870	146021720	+	4.06642	2.26491
Ifi44	3	151730922	151749947	-	-2.90361	4.0461
H28	3	151759641	151762906	-	-4.37215	0.783436
BC007180	3	154762157	154767787	+	-4.0818	-0.406611
Wls	3	159839737	159935833	+	2.62856	5.08489
Tox	4	6686353	6991557	-	-1.38748	2.08893
Chd7	4	8690406	8867659	+	6.1035	4.49496
Clvs1	4	9269293	9451691	+	-4.11287	1.90653
Ints8	4	11199158	11254258	-	5.79131	7.67272
Esrp1	4	11331933	11386783	-	5.38195	3.98097
Rad54b	4	11558920	11615805	+	5.35515	7.17598
Fsbp	4	11579665	11587591	+	3.86117	6.51947
Cdh17	4	11758147	11817895	+	-4.37215	0.419944
Cngb3	4	19280850	19510623	+	-4.37215	2.46694
Gm11884	4	23260784	23392503	+	-4.37215	-1.27132
Fut9	4	25609332	25800244	-	3.4794	1.29279
Pnrc1	4	33245423	33290163	-	4.90343	5.94063
Aqp7	4	41033074	41048139	-	-4.37215	1.97189
Creb3	4	43562332	43567060	+	3.60893	5.67733
Tmeff1	4	48585174	48663131	+	6.56909	5.33537
Klf4	4	55527143	55532466	-	6.03801	7.06072
Ctnnal1	4	56810935	56865188	-	7.24466	6.46059
AI314180	4	58798911	58912749	-	4.84932	8.2603
Ptgr1	4	58965439	58987119	-	4.67943	5.88838
Hsdl2	4	59581563	59618689	+	3.67437	5.17634
Pappa	4	65124174	65357509	+	-3.67842	1.99785
Tlr4	4	66827584	66930284	+	-4.37215	0.434516
Frmd3	4	74013442	74202214	+	-3.13986	1.87822
Gm10154	4	83505185	83505538	-	-3.01403	2.32135
Plin2	4	86648386	86670060	-	4.45025	7.02456
Mllt3	4	87769925	88033364	-	2.53401	4.97822
Ifna9	4	88591813	88592385	-	-4.37215	0.17811
Ifna12	4	88602580	88603376	-	-4.37215	0.107241
Ifna5	4	88835525	88836094	+	-4.37215	1.81507
Ifna4	4	88841816	88842459	+	-4.37215	2.61741
Cdkn2a	4	89274473	89294653	-	2.72133	5.03748
L1td1	4	98726734	98738480	+	8.91629	7.56287
Ror1	4	100095791	100444765	+	2.06001	-0.6506
Gm12800	4	101909121	101911908	+	0.179677	3.52487
Gm12794	4	101940407	101943183	+	1.06632	4.05362
Slc35d1	4	103170649	103215164	-	3.53472	4.93119
3010003L10Rik	4	109976738	109977813	-	-4.37215	-1.30743
Dmrta2	4	109978053	109983687	+	0.426036	3.22527
Zswim5	4	116877376	116989264	+	2.81261	5.43094
Ptch2	4	117096075	117116101	+	5.19688	3.85228
Ptprf	4	118208213	118291405	-	7.85972	6.87786
Cited4	4	120666563	120667820	+	1.18434	3.61616
Mfsd2a	4	122946850	122961188	-	-0.320507	2.44102
Eif2c1	4	126435012	126468583	-	5.80288	4.6904
Eif2c4	4	126489541	126533472	-	-0.13079	3.00619
Phc2	4	128654702	128752881	+	4.86065	6.75956
Rnf19b	4	129058271	129085886	+	5.55225	7.63479
Snhg3	4	132348014	132353686	-	5.36675	4.3872
Phactr4	4	132355923	132422489	-	4.45649	6.53259
Xkr8	4	132724897	132732546	-	2.87166	4.73173
Ahdc1	4	133011260	133078110	+	6.42088	5.36885
Wdtc1	4	133292459	133353481	-	6.93955	8.41032
Slc9a1	4	133369706	133423702	+	4.70728	6.30242
Lin28a	4	134003330	134018841	-	8.52806	7.31713
Gm7534	4	134190804	134203004	-	-4.37215	3.62442
Rhd	4	134864536	134896172	+	1.81235	4.63247
Tmem50a	4	134897849	134915024	-	5.11274	6.53818
D4Wsu53e	4	134923592	134927671	+	6.44191	8.15705
Syf2	4	134930898	134937548	+	6.05856	7.78734
Clic4	4	135213969	135272814	-	6.99751	8.47783
Asap3	4	136206365	136245216	+	3.30163	8.0151
Tmco4	4	138972888	139059171	+	2.53828	4.50656
Nbl1	4	139082284	139092993	-	0.303997	2.67526
Pqlc2	4	139294029	139310708	-	3.07878	4.48752
Tas1r2	4	139653538	139670280	+	-4.37215	-0.572135
Plekhm2	4	141625734	141664899	-	2.89427	5.0854
Pramef8	4	143412426	143421091	+	4.55412	5.87966
Tnfrsf1b	4	145213463	145246870	-	2.78699	4.47284
Fbxo6	4	148145716	148152140	-	4.58413	6.22879
Casz1	4	148804429	148954889	+	3.56671	5.04124
Pgd	4	149149991	149166771	-	7.08948	8.15996
Espn	4	152120331	152152371	-	3.43084	6.10502
Tnfrsf14	4	154922210	154928563	-	-4.37215	0.604354
5830444B04Rik	4	155398763	155421704	-	-3.84649	3.04164
Slc35e2	4	155601416	155623340	+	4.35429	6.04101
Isg15	4	156199424	156200818	-	4.40339	6.24279
Cyp51	5	4081145	4104746	-	5.35369	4.2162
Pclo	5	14514918	14863457	+	-0.0582346	4.09819
Cd36	5	17781690	17888959	-	-4.37215	1.17114
Gnai1	5	18265135	18360413	-	4.20459	2.53498
Pion	5	21186267	21291701	+	0.959267	3.54893
Pus7	5	23740648	23783711	-	5.84205	4.79471
Nub1	5	24685815	24710555	+	6.87253	8.81425
Dpp6	5	26817203	27727505	+	-0.534046	2.01595
Cnpy1	5	28200819	28245792	-	5.28848	3.36955
Fam53a	5	33600351	33629635	-	4.86875	7.5323
Sh3bp2	5	34525838	34563638	+	1.37956	4.2248
Crmp1	5	37242080	37292132	+	5.731	4.36404
Evc	5	37289098	37336894	-	4.23705	2.72115
Tmem128	5	38260185	38269622	+	3.06412	4.59496
Ccdc149	5	52374651	52471543	-	-3.52386	3.65064
Arap2	5	62602445	62766198	-	3.77481	5.35667
Rhoh	5	65863569	65896700	+	-3.74637	2.15082
Phox2b	5	67094397	67099301	-	-3.84649	1.86903
Atp10d	5	72203329	72298775	+	3.78624	5.64818
Corin	5	72300025	72504473	-	-4.37215	-1.23202
Fryl	5	73020322	73256618	-	5.17508	6.52438
Lrrc66	5	73606643	73632505	-	-4.37215	-1.25421
Lnx1	5	74592446	74702911	-	0.718131	3.59914
Lphn3	5	81020138	81825133	+	0.499101	3.4694
Ugt2a1	5	87459490	87490871	-	-4.37215	-0.699791
Slc4a4	5	88886818	89239653	+	0.310038	4.47736
Gc	5	89417511	89457898	-	-4.37215	0.213549
Btc	5	91357261	91402994	-	-2.90991	3.12125
Cxcl10	5	92346638	92348889	-	0.166566	4.20714
Ccng2	5	93267257	93276231	+	3.01772	5.9352
C87414	5	93634993	93671551	-	-4.37215	0.167086
Fgf5	5	98254184	98277030	+	1.8268	-2.78025
Rasgef1b	5	99217426	99252927	-	0.835406	3.14117
4930458D05Rik	5	100840797	100847167	-	-4.37215	-1.35337
Agpat9	5	100845713	100899102	+	2.56834	4.56358
Gbp8	5	105014153	105139540	-	-2.69089	2.73207
Gbp4	5	105115767	105139586	-	1.23273	3.47456
Gbp10	5	105215699	105239533	-	-4.37215	-0.290851
Gbp6	5	105270704	105293699	-	-3.54881	0.401033
Gfi1	5	107716657	107726036	-	-4.11287	-0.33441
2900026A02Rik	5	113086323	113163351	-	3.72884	5.14663
Oasl2	5	114896936	114912234	+	5.10166	7.19164
Oasl1	5	114923240	114937915	+	2.3216	5.2734
Dtx1	5	120680202	120711927	-	4.7879	3.08859
Oas2	5	120730333	120749853	-	5.30372	3.91544
Oas3	5	120753098	120777661	-	2.12303	4.39253
Trafd1	5	121371725	121385632	-	3.87097	7.37412
AI480526	5	123133723	123141666	-	1.92215	4.16129
Wdr66	5	123252102	123327484	+	-1.28512	3.46806
Mlxip	5	123394798	123457932	+	5.06277	6.76383
Clip1	5	123577795	123684618	-	2.92057	5.35043
Ubc	5	125385965	125390202	-	4.93833	6.31182
Glt1d1	5	127632262	127708754	+	4.4058	3.10317
Rimbp2	5	128760401	128953362	-	-0.00390628	3.70531
Stx2	5	128984557	129008574	-	2.9066	4.91377
Phkg1	5	129863421	129898549	-	1.54296	5.63833
Caln1	5	130369476	130840645	+	-2.96524	2.65996
Ncf1	5	134220053	134229625	-	-3.05264	2.35284
Cldn3	5	134986214	134987476	+	1.28884	4.07013
Vps37d	5	135072900	135078266	-	1.31035	4.42918
Myl10	5	136693146	136701094	+	-3.90396	1.00697
Trim56	5	137105644	137116209	-	4.46212	6.83212
Slc12a9	5	137314558	137333597	-	3.76483	5.45884
Mafk	5	139791513	139802653	+	3.1397	4.95793
Flt3	5	147330741	147400489	-	-2.31212	1.63808
Rxfp2	5	150018675	150082184	+	-4.37215	-1.85778
Samd9l	6	3372257	3399571	-	2.46131	4.61671
Asb4	6	5383386	5433022	+	-0.57701	3.18473
Foxp2	6	14901349	15441977	+	-4.37215	-1.33834
Tmem229a	6	24951141	24956125	-	-0.330435	2.46515
Grm8	6	27275121	28135178	-	-4.0818	0.654521
Ube2h	6	30211289	30304539	-	4.50159	6.0921
Cpa4	6	30568369	30592418	+	-4.37215	0.899912
Plxna4	6	32145926	32588192	-	-0.409454	2.66361
Akr1b10	6	34384218	34396950	+	3.25983	4.75302
Tmem140	6	34863146	34874946	+	-0.5512	5.87429
Chrm2	6	36388084	36528414	+	-4.37215	-0.497878
Zc3hav1	6	38305286	38354603	-	5.92858	7.58735
Slc37a3	6	39334770	39377707	-	4.82388	6.43267
Rab19	6	39381175	39390380	+	-0.672518	5.07752
Gpnmb	6	49036518	49058182	+	1.25737	4.15238
Hoxa9	6	52223100	52231089	-	-3.0574	1.68027
9930038K12Rik	6	52228247	52230532	-	-4.37215	-1.24809
Ppm1k	6	57506502	57535426	-	1.8738	3.8911
Herc6	6	57580992	57665136	+	-0.393346	4.27556
Fam13a	6	58932090	59024549	-	-0.697697	3.81495
Tigd2	6	59208870	59212033	+	3.31098	5.46103
Il12rb2	6	67291318	67376188	-	-4.37215	2.6131
St3gal5	6	72097613	72154570	+	2.20194	4.21148
Vamp5	6	72368049	72380468	-	-3.90396	0.210914
Sema4f	6	82911885	82939769	-	1.79673	3.7983
Stambp	6	83543206	83572504	-	2.13393	3.94599
Mxd1	6	86647044	86669159	-	2.87106	5.89595
Ccdc48	6	87730869	87755912	+	-4.37215	-0.998805
4933427D06Rik	6	88950683	89110030	+	0.660992	4.88822
Trh	6	92242061	92244650	-	7.54662	5.44126
Cntn4	6	105677660	106699310	+	-4.37215	-1.0374
Il5ra	6	106711975	106745109	-	-4.37215	-0.142086
Il17rc	6	113471427	113483140	+	0.677178	3.28174
Tmem111	6	113514874	113531638	-	4.83303	6.0594
Vgll4	6	114860628	114969994	-	2.4601	4.73851
Il17ra	6	120463197	120483727	+	2.66039	4.6795
Usp18	6	121245906	121270916	+	4.57732	5.86373
Phc1	6	122317731	122340561	-	8.64518	7.42531
C1ra	6	124512632	124523440	+	-3.74637	2.75617
Tapbpl	6	125223933	125231860	-	1.30646	6.01675
Vwf	6	125546774	125686679	+	2.82652	5.58068
Akap3	6	126853098	126874307	+	-3.45602	1.05839
Ccnd2	6	127125779	127151048	-	4.64881	2.86518
Parp11	6	127446840	127494241	+	3.17509	4.83669
Etv6	6	134035700	134270158	+	4.46025	5.70443
Tmtc1	6	148232430	148444389	-	2.43622	4.2857
Cacng7	7	3332955	3368216	+	5.29448	6.44034
Isoc2b	7	4844959	4866193	-	-0.489752	2.959
Gm3912	7	7366611	7374636	-	-4.37215	1.01988
Zscan4c	7	11005722	11010547	+	1.08272	4.09556
Zscan4d	7	11161374	11166182	-	2.02251	5.20084
Zscan4e	7	11306378	11310682	-	-0.00408164	2.63807
Zscan4f	7	11397915	11402741	+	-0.0195025	2.51323
Crxos1	7	15882617	15904030	+	-0.371435	3.15348
Bbc3	7	16309616	16318205	+	5.20223	6.34099
Ccdc8	7	16992708	16997515	+	2.15236	-0.27079
Rsph6a	7	19054690	19074447	+	0.505187	3.14998
2310033E01Rik	7	24541699	24546071	-	-2.80124	2.08039
Phldb3	7	24611328	24629288	+	1.55081	3.94388
Lipe	7	25379527	25398710	-	2.83569	5.83625
Map3k10	7	27656375	27674598	-	4.14013	6.4373
Fbxo27	7	28692849	28699338	+	2.58501	4.73419
Zfp420	7	29859979	29877292	+	2.53231	4.13897
Kirrel2	7	30447534	30457690	-	3.76816	1.33598
Nphs1	7	30458315	30487223	+	5.46224	3.25304
Gm2381	7	42816829	42867234	-	4.048	2.0797
2410002F23Rik	7	44246722	44262720	+	6.14547	4.65364
Cd37	7	45233632	45239115	-	2.84365	5.55866
Ppp1r15a	7	45522916	45526268	-	5.36532	6.55948
Abcc6	7	45976380	46030302	-	-2.88933	1.92853
Dbx1	7	49631499	49636849	-	-4.37215	-1.30028
Nell1	7	49974864	50865255	+	-1.64225	1.84563
Ano5	7	51511029	51598709	+	-3.31667	4.58068
Mcee	7	64392645	64412121	+	3.34599	5.076
Synm	7	67730161	67759742	-	3.15579	4.75128
Isg20	7	78913424	78920362	+	1.07978	4.14442
Tm6sf1	7	81859001	81884434	+	1.00225	5.4958
9930013L23Rik	7	83932857	84086502	-	-0.156712	3.57134
Ctsc	7	88278085	88310888	+	2.21481	5.0412
Gab2	7	97081751	97308940	+	-0.523574	2.20952
Uvrag	7	98886743	99141144	-	4.76556	6.42166
Dnajb13	7	100503018	100514960	-	-0.691905	3.73801
Il18bp	7	102015079	102018155	-	1.47593	3.5763
Trim21	7	102557922	102565469	-	3.45282	4.98525
Dub2a	7	103249737	103252505	-	-0.406911	2.75441
Usp17l5	7	103415072	103419880	+	0.446816	3.35324
Trim12c	7	104338754	104353362	-	4.22449	5.60973
Trim30c	7	104382065	104390586	-	-4.37215	-1.19089
Trim30a	7	104409025	104465193	-	2.73384	6.15817
Dub3	7	104768160	104777470	-	1.47417	5.00894
Dub1a	7	104840257	104842603	-	1.55032	4.73363
Dub1	7	104857009	104862667	+	1.20051	4.92656
Dnhd1	7	105640562	105721799	+	3.98583	5.11616
Nlrp10	7	108921860	108930158	-	-4.0818	1.40429
Swap70	7	110221703	110283503	+	5.36323	6.79065
Sox6	7	115471344	116038744	-	-0.839211	2.79925
Gprc5b	7	118972040	118995211	-	3.7308	1.87581
Atp2a1	7	126445858	126463108	-	-2.67036	2.54865
Il27	7	126589010	126594941	-	-4.37215	3.54576
Mvp	7	126986860	127014621	-	5.36366	6.76608
Spn	7	127132232	127137823	-	3.64519	0.304579
Bag3	7	128523583	128546977	+	4.43595	6.09362
Fgfr2	7	130162451	133123350	-	5.31641	4.29769
Ctbp2	7	132987563	133124354	-	7.75446	6.93795
Ebf3	7	137193673	137314445	-	-2.59895	4.15654
Jakmip3	7	139064641	139083976	+	-3.67842	3.39074
Stk32c	7	139103638	139213307	-	-0.482483	2.92632
Inpp5a	7	139389109	139579652	+	4.44969	5.79105
Nkx6-2	7	139579377	139582797	-	1.85973	4.51748
Rnh1	7	141160328	141172851	-	5.54016	6.45993
Igf2	7	142650766	142666816	-	4.63623	6.55952
3930402G23Rik	8	10924427	10928457	-	-4.37215	1.84519
Tfdp1	8	13339674	13377702	+	6.88064	5.59715
2610019F03Rik	8	13952009	13975032	-	3.7317	5.823
Slc20a2	8	22476700	22569607	+	6.01894	4.91812
Sfrp1	8	23411502	23449632	+	4.89156	8.07586
Fut10	8	31187331	31261738	+	1.03089	3.47799
Nrg1	8	31818028	31918203	-	0.720035	4.03321
Wrn	8	33234384	33385527	-	3.03296	4.51466
Cyp4v3	8	45269671	45333216	-	-4.0818	0.369193
Tlr3	8	45395665	45410608	-	0.360907	5.80566
Irf2	8	46739745	46847458	+	-1.42203	4.70823
Asb5	8	54550331	54587836	+	-4.37215	-1.87264
Gpm6a	8	54954728	55060877	+	-1.20049	3.21722
2001-03-01	8	65617900	66471637	+	-3.84649	0.817355
2310045N01Rik	8	70139499	70167488	+	3.94745	5.98173
Mef2b	8	70152778	70167488	+	2.03347	5.63484
Il12rb1	8	70808449	70821424	+	-0.489297	5.64167
Il15	8	82331637	82403222	-	-3.62457	0.131368
Lphn1	8	83900105	83941954	+	6.68127	5.27292
Nfix	8	84699876	84800344	-	-0.225509	4.08319
Cyld	8	88697028	88751945	+	4.12428	5.61969
Irx3	8	91798511	91802067	-	0.149436	3.22162
D230002A01Rik	8	91800415	91807539	+	-3.61362	0.628118
Nlrc5	8	94472763	94527272	+	-0.200255	2.58472
Cx3cl1	8	94772009	94782423	+	0.928705	3.89913
Kifc3	8	95099832	95142540	-	4.5406	5.68377
Cdh11	8	102632995	102785111	-	-1.61535	3.86768
Cdh5	8	104101625	104144502	+	-4.37215	-0.305448
Tk2	8	104226691	104248558	-	3.22958	5.3517
Kctd19	8	105382807	105413502	-	1.65513	3.8452
Cenpt	8	105844678	105852008	-	5.92821	7.04029
Psmb10	8	105935728	105938392	-	5.0221	8.27008
Slc7a6	8	106168875	106198704	+	4.94481	3.44566
Cdh3	8	106510913	106556908	+	5.26364	3.62636
Has3	8	106870242	106884566	+	-1.09124	3.58436
Zfhx3	8	108714644	108961636	+	3.76947	6.04261
Calb2	8	110142539	110168206	-	0.511493	4.04918
Glg1	8	111154421	111259216	-	6.09142	8.06444
Mlkl	8	111311797	111338177	-	0.665764	3.84518
Fa2h	8	111345135	111393824	-	-4.37215	-0.913162
Gm6793	8	112013433	112015036	-	6.68395	5.55843
Adamts18	8	113697126	113848615	-	-4.37215	0.51928
Dynlrb2	8	116505015	116515896	+	-4.37215	-0.128544
Irf8	8	120736358	120756694	+	0.623577	3.29066
Casp12	9	5345430	5373032	+	-4.0818	0.138459
Hephl1	9	15051841	15112108	-	-4.37215	-0.381678
Tbx20	9	24720812	24774303	-	1.45842	5.54724
Glb1l3	9	26817953	26860823	-	-4.37215	0.00961047
Gm1110	9	26879567	26923081	-	-4.37215	0.975072
Adamts8	9	30942562	30963838	+	1.48636	4.16222
Tbrg1	9	37649182	37657312	-	6.90968	7.87623
Vwa5a	9	38718268	38743337	+	3.55496	6.5447
Zfp202	9	40192316	40213604	+	-0.260701	2.58928
4931429I11Rik	9	40894849	40964118	-	-4.37215	0.0260868
Ubash3b	9	41011098	41161697	-	0.241895	5.5491
C2cd2l	9	44309237	44320282	-	2.78747	4.86209
Scn4b	9	45138437	45154152	+	-1.98669	1.75389
Tmprss4	9	45172726	45204092	-	-4.37215	-0.10229
Sidt2	9	45937857	45955247	-	4.89034	5.92481
Nnmt	9	48591877	48605153	-	-3.82253	0.932597
Hspb2	9	50751072	50752354	-	0.969964	3.35684
Cryab	9	50752758	50756633	+	1.52568	4.3745
Thsd4	9	59966931	60522046	-	0.205512	3.2055
Pias1	9	62880077	62980879	-	4.62052	6.10632
Myo1e	9	70207350	70400067	+	4.67403	6.60061
Aldh1a2	9	71215789	71296243	+	0.76388	3.22705
Myo6	9	80165031	80311729	+	3.40626	5.78469
Ctsh	9	90054152	90076089	+	-1.60943	1.83353
Zic1	9	91358058	91365810	-	-1.48373	3.81968
Zic4	9	91362413	91389348	+	-4.0818	3.50321
Plscr2	9	92275602	92297752	+	-3.07798	2.93234
Pcolce2	9	95637601	95698096	+	4.12618	2.58215
Cldn18	9	99689461	99717267	-	-4.0818	0.63893
Stag1	9	100597798	100958545	+	6.28259	8.02209
Slco2a1	9	103008489	103087849	+	-0.210331	2.82635
Trf	9	103204001	103230444	-	1.48641	3.78943
1300017J02Rik	9	103250522	103305082	-	-0.639728	2.99174
Bfsp2	9	103424920	103480328	-	-3.58721	0.83126
Nat6	9	107578887	107584048	+	3.28118	4.85702
Slc25a20	9	108662098	108684641	+	4.98222	6.02987
Plxnb1	9	109095436	109119911	+	4.62859	3.12584
Mtap4	9	109931458	110083947	+	7.29443	8.46152
Kif9	9	110476994	110525179	+	0.0168967	4.26365
Prss43	9	110826690	110831502	+	-4.37215	0.592151
Cmtm6	9	114731203	114749343	+	5.73327	7.01401
Rbms3	9	116572746	117629913	-	-3.08063	3.89715
Gm17396	9	117252536	117254696	+	-4.37215	1.2133
Scn10a	9	119608456	119719032	-	-3.84649	0.975055
Limd1	9	123478701	123521548	+	3.74939	5.56408
Katna1	10	7726000	7763150	+	5.42483	8.76262
Aig1	10	13647054	13868980	-	1.85094	3.96311
Cited2	10	17723228	17725673	+	5.73217	7.03252
Gm4922	10	18779813	18785011	-	-4.37215	2.70963
Il20ra	10	19712587	19760053	+	-4.11287	-0.646366
Akap7	10	25169090	25307870	-	3.35968	5.18973
Arhgap18	10	26753421	26918648	+	0.762779	3.84144
Rspo3	10	29453109	29535867	-	-3.07798	2.18819
Zufsp	10	33926936	33951212	-	3.1418	5.36977
Bet3l	10	34037597	34109813	+	-4.37215	-0.692633
Amd1	10	40287458	40302188	-	7.58887	6.54453
Akd1	10	41351711	41433288	+	-3.58721	0.178498
Sesn1	10	41810574	41908424	+	3.10851	4.71221
Aim1	10	43950307	44004846	-	1.49814	4.43827
Grik2	10	49099460	49788766	-	-4.37215	0.317153
Ros1	10	52045721	52195244	-	-4.37215	2.03381
Hsf2	10	57486385	57513133	+	5.64537	4.5061
P4ha1	10	59323296	59373304	+	4.14869	5.66748
Tacr2	10	62252438	62265990	+	-3.84649	3.86749
Stox1	10	62659043	62726128	-	0.190838	3.58409
Rhobtb1	10	69151434	69291791	+	-0.777538	3.04786
Pip5k1c	10	81292963	81319973	+	5.54333	4.37902
Mfsd12	10	81357491	81366225	+	4.32061	5.46189
4932415D10Rik	10	82282116	82285278	-	-2.45488	2.18594
Ascl1	10	87490819	87493660	-	-3.58721	0.810938
Hal	10	93488768	93519304	+	-0.74076	2.74993
Socs2	10	95385362	95417180	-	6.16372	4.33817
Nudt4	10	95547007	95564167	-	7.21216	8.72811
Btg1	10	96617001	96622813	+	4.68922	6.13214
Kitl	10	100015630	100100413	+	2.01189	4.49303
Gm4781	10	100396287	100397072	-	2.14073	3.96127
Nts	10	102481760	102490418	-	-4.37215	0.818974
Alx1	10	103007847	103029051	-	-1.39103	3.05421
Ppfia2	10	106470310	106933467	+	-4.0818	1.03339
Osbpl8	10	111164802	111297247	+	4.03744	6.38388
Phlda1	10	111506286	111508645	+	2.95909	4.72242
Rab21	10	115289863	115315591	-	4.55888	5.82631
Ptprr	10	116018213	116274932	+	-3.84649	0.628906
Rab3ip	10	116905784	116950380	-	5.43405	6.50873
Mdm2	10	117688888	117710758	-	7.51588	8.91955
Hmga2	10	120361275	120476469	-	3.04947	4.87421
Gns	10	121365090	121397245	+	5.45053	7.92289
Ddit3	10	127290774	127296288	+	3.42271	5.44858
Gli1	10	127329889	127341589	-	5.68594	3.74354
Tmem194	10	127666901	127701049	+	4.52963	5.96622
Stat2	10	128270576	128292849	+	4.91352	6.31983
Sfi1	11	3131850	3193463	-	4.36622	6.17579
Pik3ip1	11	3330401	3342971	+	2.15153	4.29709
Lif	11	4257557	4272514	+	3.33562	6.03041
Gm11992	11	9048594	9069356	+	-2.64433	1.74355
Upp1	11	9118103	9136170	+	7.66244	9.09594
Meis1	11	18880430	19018958	-	0.505798	3.78893
Odz2	11	36006656	37235964	-	-4.0818	1.38761
Adam19	11	46055992	46147343	+	5.88891	4.78497
BC053393	11	46571536	46589232	+	-4.37215	1.59896
Timd2	11	46668960	46707061	-	-4.37215	2.31854
Havcr1	11	46735080	46779578	+	-3.84233	2.92036
Timd4	11	46810800	46844332	+	-4.37215	0.0043455
Gm5431	11	48887422	48902152	-	-4.37215	1.92349
Psme2b-ps	11	48945354	48946190	-	3.12735	4.87275
Tgtp1	11	48985327	48994172	-	1.59963	3.32024
Tgtp2	11	49057194	49064206	-	-3.82253	2.06304
Ifi47	11	49076587	49096974	+	-0.788385	5.28525
Gfpt2	11	49794178	49838613	+	6.48574	5.14051
Phf15	11	51813455	51857653	-	4.55813	6.78616
Irf1	11	53770014	53778374	+	6.10656	12.2949
Gm17334	11	53772281	53773187	-	-4.11287	3.70441
Fnip1	11	54438199	54518235	+	4.78312	6.65839
Slc36a2	11	55158470	55185077	-	-3.90396	2.40986
Igtp	11	58199556	58207591	+	3.70627	5.7763
Sh3bp5l	11	58330724	58347728	+	4.80724	6.39327
Nlrp3	11	59541568	59566956	+	-2.80442	2.98814
Srebf1	11	60199089	60222581	-	5.61089	6.73183
Tom1l2	11	60226714	60352905	-	3.47757	4.97524
Specc1	11	61956779	62223013	+	3.31354	5.22599
Arhgap44	11	65002039	65162961	-	3.22996	4.63894
Myh8	11	67277124	67308634	+	-3.84649	0.899262
Gas7	11	67455437	67688990	+	1.65571	7.20422
Pfas	11	68985697	69008460	-	7.32723	6.48952
Plscr3	11	69846376	69852058	+	4.04435	5.29872
Xaf1	11	72301629	72313733	+	4.86097	6.82895
Efcab5	11	77089915	77188968	-	-4.0818	-0.392659
Vtn	11	78499091	78502324	+	-4.37215	0.405807
Gm11206	11	80158861	80177629	-	-4.37215	-1.07975
Rnf135	11	80183851	80199757	+	1.91539	4.10838
Ccl8	11	82115185	82116799	+	-3.84233	4.26229
Tmem132e	11	82388900	82446332	+	-3.07798	1.28907
Cct6b	11	82719250	82764321	-	-0.300109	5.4878
Rffl	11	82802449	82871210	-	3.2191	4.66228
Slfn5	11	82951349	82962941	+	-1.19857	2.79169
Slfn9	11	82979629	82991830	-	2.21393	4.68023
Slfn3	11	83191330	83215154	+	-3.54881	0.727727
AI662270	11	83223576	83226604	+	-0.0586731	4.75315
Tbx2	11	85832551	85841948	+	-0.331273	5.02602
Brip1	11	86058138	86201193	-	3.64519	6.06909
Med13	11	86267033	86357602	-	5.4282	7.33408
Lpo	11	87806428	87828289	-	-3.84649	2.70486
Col1a1	11	94936224	94953042	+	0.955547	3.64119
Hils1	11	94967661	94968456	+	-4.37215	-1.07705
Calcoco2	11	96099326	96111964	-	6.06159	8.10602
Hoxb3	11	96323326	96346685	+	-4.37215	0.515943
Lrrc46	11	97034602	97041407	-	-0.837587	2.19891
Gpr179	11	97332109	97352077	-	-1.32627	2.24234
Fbxl20	11	98082556	98150403	-	4.46348	5.71369
Gm12356	11	98682921	98683415	-	-4.37215	-0.683253
Ttc25	11	100545607	100572568	+	0.94937	3.1154
Cnp	11	100574904	100591729	+	3.60986	5.24613
Dhx58	11	100694884	100704271	-	0.840323	4.61272
Stat5b	11	100780731	100850724	-	2.58891	5.31026
Stat3	11	100885098	100939540	-	6.07597	7.85032
Atp6v0a1	11	101009452	101063719	+	4.52156	5.97014
Ifi35	11	101448407	101458698	+	3.33304	6.29652
Grn	11	102430315	102437048	+	6.41135	8.47783
Gm11639	11	104685707	104753962	+	-4.37215	-0.951922
Efcab3	11	105063592	105117537	+	-2.99977	1.61956
1700012B07Rik	11	109787651	109828046	-	-4.37215	1.62848
Kcnj16	11	110968033	111027968	+	-4.37215	0.336553
Sox9	11	112782224	112787760	+	-2.4772	2.59633
Cd300a	11	114890041	114904654	+	-2.54075	3.07533
C630004H02Rik	11	115347707	115367756	-	1.15538	5.11963
BC018473	11	116752167	116759373	+	-4.37215	1.95496
St6galnac1	11	116765025	116775507	-	-4.37215	-0.633433
Usp36	11	118259651	118290244	-	6.32925	5.18654
Rnf213	11	119393100	119487418	+	7.20475	9.79424
Sectm1a	11	121067407	121081220	-	-4.37215	-0.340588
Zfp750	11	121510978	121519333	-	3.23933	5.05859
Rhob	12	8497763	8499985	-	4.00995	5.06991
Laptm4a	12	8921664	8938742	+	6.89324	8.12108
Id2	12	25093801	25096092	-	4.50376	6.02877
Rsad2	12	26442753	26456452	-	0.132914	5.07047
Cmpk2	12	26469204	26479835	+	1.86582	4.93121
Tspan13	12	36014557	36042500	-	4.35956	5.63094
Agmo	12	37241641	37582202	+	-4.37215	0.463624
Lrrn3	12	41451673	41485751	-	-4.37215	-0.943981
G2e3	12	51348061	51376986	+	5.74866	4.3338
Scfd1	12	51377580	51450096	+	5.20289	6.44154
Coch	12	51593341	51605773	+	3.00995	6.31699
Akap6	12	52699383	53151015	+	-3.84233	1.04763
Snx6	12	54746349	54795703	-	5.58258	7.04851
Baz1a	12	54892989	55014348	-	4.82024	6.16817
Pax9	12	56691767	56712822	+	-3.82253	1.29781
Nin	12	70011435	70111925	-	3.02696	5.18382
Syne2	12	75818134	76110926	+	3.86402	5.54123
Esr2	12	76120419	76177259	-	-2.5691	3.09759
Hspa2	12	76404176	76406934	+	2.51498	4.31178
Smoc1	12	81026808	81186414	+	4.13567	5.60739
Acot2	12	83987861	83993873	+	1.83891	3.95405
Vrtn	12	84641019	84651455	+	3.01324	-0.190999
Npc2	12	84754560	84773112	-	6.38171	7.50755
1110018G07Rik	12	84918148	84970900	-	4.91814	6.7941
Jdp2	12	85599105	85639878	+	1.94521	5.5242
Tgfb3	12	86056744	86079041	-	-3.58306	2.74794
Gm5662	12	87874072	87877859	+	2.12936	5.09271
Gm2022	12	87892834	87896722	+	2.83476	5.13366
CT030687.1	12	88249666	88250100	-	-2.93085	1.85964
Gm2016	12	88270640	88274500	-	1.65586	4.46119
CT485612.1	12	88321047	88321481	-	-0.00958055	2.50051
Nrxn3	12	88722876	90334935	+	-1.52632	5.11915
Dio2	12	90724554	90738438	-	-4.37215	1.43352
Tshr	12	91400993	91540509	+	-2.64433	1.21439
Ptpn21	12	98676741	98737405	-	3.99177	5.28847
Fbln5	12	101746565	101819055	-	-3.84233	0.191719
Lgmn	12	102394084	102439813	-	5.01218	6.52626
Ak7	12	105705982	105782447	+	4.01229	5.4949
Wars	12	108860030	108894174	-	6.78634	8.78113
1200009I06Rik	12	111417430	111431182	+	-0.613995	2.72258
Gli3	13	15463235	15730026	+	3.66053	5.18222
Hist1h2ah	13	22035113	22035643	-	-4.37215	-1.13783
C230035I16Rik	13	23427975	23431022	-	-1.55053	3.11694
Lrrc16a	13	24012344	24280795	-	3.78586	5.64166
Cmah	13	24327420	24477285	+	-4.37215	0.00462796
Sox4	13	28948919	28953713	-	4.97712	3.28065
Irf4	13	30749226	30766927	+	-4.11287	-0.322161
Serpinb9	13	33003250	33017957	+	0.961817	3.12937
Nrn1	13	36725625	36734477	-	-3.17415	2.65522
Ly86	13	37345345	37419036	+	-4.37215	-0.79415
Tfap2a	13	40715675	40733823	-	1.19119	4.19403
Mak	13	41025120	41079706	-	0.160721	3.07368
Nedd9	13	41309916	41487320	-	-0.125663	3.89291
Hivep1	13	42052021	42185026	+	3.17786	5.10361
Phactr1	13	42680623	43138526	+	0.546487	4.6406
1110007C09Rik	13	49202951	49216026	-	2.55107	5.31808
S1pr3	13	51408618	51422797	+	0.548717	3.57725
Sema4d	13	51701246	51793747	-	4.87134	3.45397
Gadd45g	13	51846678	51848468	+	3.91065	5.80739
Hk3	13	55005985	55021385	-	-3.84233	2.03949
Pitx1	13	55825054	55836192	-	-4.37215	2.10191
Tifab	13	56173703	56178885	-	-3.60364	0.772503
Tgfbi	13	56609603	56639339	+	1.88506	3.93624
Idnk	13	58157649	58164693	+	2.93474	4.90708
Zcchc6	13	59771879	59823147	-	4.68322	6.24362
Ctsj	13	61000278	61005916	-	-4.37215	2.16399
Ctsl	13	64363214	64370306	-	6.8344	7.82747
Zfp459	13	67405712	67421418	-	4.26023	2.04303
Irx1	13	71957921	71963723	-	-2.64433	3.30428
Slc6a19	13	73679745	73704865	-	-3.37415	3.4002
5430425J12Rik	13	73699826	73709850	+	-4.37215	-1.32709
Slc12a7	13	73763697	73816743	+	5.80809	7.14118
Erap1	13	74639872	74691875	+	2.50635	6.25881
Pcsk1	13	75089826	75132498	+	0.589743	5.4896
Mctp1	13	76384535	77031810	+	-4.0818	2.8806
Polr3g	13	81673843	81711013	-	5.86687	4.4439
Mef2c	13	83504034	83667079	+	-3.01612	1.83892
Vcan	13	89655312	89742509	-	5.22911	7.35779
Rasgrf2	13	91880400	92131656	-	-2.01813	1.5499
Serinc5	13	92611138	92711944	+	4.41079	2.78181
Otp	13	94875627	94883681	+	-4.37215	-0.742358
Pde8b	13	95024454	95250336	-	-1.25803	2.37127
Naip5	13	100211739	100246323	-	-3.84233	1.16138
Naip6	13	100281121	100317674	-	-2.55081	1.09969
Naip1	13	100407770	100446406	-	-4.37215	-1.26891
Ocln	13	100496507	100552718	-	1.42602	3.859
Fam159b	13	104845283	104863893	-	-4.11287	2.16567
4933425L06Rik	13	105082122	105121782	+	-4.37215	-0.272918
Plk2	13	110395044	110400844	+	6.00951	8.29134
Fst	13	114452262	114458730	-	1.86964	6.24767
Parp8	13	116854824	117025516	-	-0.33898	4.14865
Emb	13	117220625	117274098	+	6.6196	5.14887
AC231112.2	13	119912237	119912752	-	3.64135	5.36346
AC238940.3	13	120154627	120155136	+	0.289028	2.68431
Dnase1l3	14	7964533	7994573	-	-3.82253	4.21707
Nr1d2	14	18204054	18239127	-	4.74585	6.45619
Rpl15	14	18267823	18271391	-	8.12547	7.04854
Ube2e1	14	18282722	18331859	-	4.94993	7.76604
Anxa11	14	25842183	25886804	+	5.14648	3.74318
Cacna2d3	14	28904947	29721864	-	-3.84649	2.04037
Wdfy4	14	32959547	33185508	-	-2.13868	1.85494
Gm20642	14	39220071	39250430	+	-4.37215	-1.00332
Txndc16	14	45134448	45220328	-	1.53098	5.10589
Atg14	14	47540894	47568434	-	4.62823	6.01135
Ktn1	14	47663756	47736563	+	5.29835	7.20486
Ccnb1ip1	14	50789249	50795728	-	3.8621	2.03131
Tox4	14	52279146	52296391	+	5.19678	7.05322
Slc7a7	14	54369444	54409472	-	5.59247	4.51499
Cmtm5	14	54936470	54939256	+	-4.37215	1.51029
Psme1	14	55578123	55581529	+	5.00544	6.80128
Psme2	14	55587441	55591113	-	5.02471	6.93182
Adcy4	14	55769058	55784042	-	-4.37215	-0.590966
Gm600	14	65598546	65648531	+	0.106115	3.52793
Pnma2	14	66911170	66920054	+	1.87062	-1.4421
Fndc3a	14	72537946	72710003	-	4.69296	6.54049
Itm2b	14	73362231	73385271	-	4.0055	6.25344
5031414D18Rik	14	75016027	75052532	+	-4.37215	0.529477
Lcp1	14	75131101	75230842	+	-0.8872	3.86157
9030625A04Rik	14	77024200	77036904	-	0.853042	3.15092
Pcdh9	14	93015512	93888732	-	-4.0818	0.0045771
Klhl1	14	96105259	96519102	-	-4.37215	1.84972
Zic2	14	122475435	122479852	+	4.9441	3.02275
Sepp1	15	3268547	3280508	+	3.57354	6.81479
Heatr7b2	15	4898737	4962203	+	-4.37215	-0.849711
C9	15	6445327	6498751	+	-4.37215	1.27025
Dnahc5	15	28203752	28472045	+	-1.44579	2.91115
Ctnnd2	15	30172593	31029311	+	0.90591	3.64206
Osr2	15	35296098	35303304	+	-2.58514	3.38405
Angpt1	15	42424727	42676977	-	-4.37215	-0.700331
Csmd3	15	47580637	48792063	-	-4.37215	-1.83951
Mtss1	15	58941244	59082026	-	6.73299	5.2715
Sqle	15	59315077	59331192	+	5.85845	4.34051
Oc90	15	65876053	65912397	-	-0.0216127	3.21254
Ly6a	15	74994878	74997634	-	3.54263	5.5122
9030619P08Rik	15	75427607	75431829	-	-4.37215	-0.0902696
Zc3h3	15	75754432	75841915	-	4.08361	5.46345
Gsdmd	15	75862339	75867404	+	2.406	4.89029
Parp10	15	76231174	76243441	-	4.43943	6.28057
Grina	15	76246807	76249904	+	4.30851	5.64226
1110038F14Rik	15	76948539	76950729	+	4.86074	7.29969
Apol10b	15	77584158	77596125	-	-3.67842	2.87062
Triobp	15	78947724	79005867	+	5.30766	6.4401
Tef	15	81802421	81826861	+	4.63349	5.94196
Naga	15	82329532	82338826	-	3.09964	4.50061
Parvb	15	84232043	84315688	+	5.88429	6.97311
Zfp641	15	98285588	98296130	-	-2.93085	2.13021
Rnd1	15	98663421	98677461	-	3.12868	4.70955
Ccdc65	15	98708207	98723326	+	-0.349043	3.41628
Tmbim6	15	99392882	99410049	+	7.45978	9.23622
Csrnp2	15	100479570	100495239	-	3.67972	5.12735
Slc4a8	15	100761747	100823968	+	4.04904	5.20819
Calcoco1	15	102706779	102722178	-	5.29637	6.45919
Rbfox1	16	6809222	7412479	+	-4.37215	-1.24325
Carhsp1	16	8658587	8672153	-	5.66588	6.89619
Clec16a	16	10545339	10744878	+	4.63916	6.06677
Socs1	16	10783808	10785536	-	2.66906	5.93392
Litaf	16	10959275	11066157	-	4.53013	6.17227
Zc3h7a	16	11136592	11176393	-	4.83889	6.2453
Abcc1	16	14361558	14475737	+	4.91764	3.45656
D16H22S680E	16	18300825	18348103	-	2.9656	4.78175
Tbx1	16	18581713	18586969	-	-2.26104	1.68296
Igf2bp2	16	22059009	22163299	-	6.32008	5.02688
Rtp4	16	23609919	23614222	+	4.64067	6.13901
Lpp	16	24393350	24992576	+	4.7356	6.4606
Tprg	16	25286817	25422344	+	-3.84649	2.74898
Trp63	16	25683763	25892102	+	-3.31329	2.82864
Muc13	16	33794037	33819934	+	-3.84233	0.333076
Kalrn	16	33974258	34573532	-	2.96176	7.02053
Parp14	16	35832874	35871544	-	4.66172	7.79721
Dtx3l	16	35926511	35939151	-	5.10881	7.07105
Parp9	16	35938470	35972605	+	5.77912	7.12624
Fbxo40	16	36963460	36990467	-	-3.84233	3.53395
Popdc2	16	38362209	38378216	+	-3.3783	1.12365
Sidt1	16	44240180	44333196	-	-3.82253	1.11885
Atg3	16	45158785	45188538	+	4.20949	5.49085
Pvrl3	16	46387706	46498525	-	4.9289	3.58533
Bbx	16	50191844	50432390	-	5.73183	7.62641
Gpr128	16	56724609	56795855	-	-4.37215	-0.550581
Pros1	16	62854307	62929346	+	4.04593	5.37296
Usp25	16	77014069	77116779	+	3.33262	4.81705
App	16	84954440	85173707	-	3.19112	6.21802
Adamts5	16	85858170	85901125	-	-3.09476	1.8939
Tmem50b	16	91574503	91597800	-	3.76314	5.15584
Slc5a3	16	92058322	92087473	+	2.68036	4.28246
Wrb	16	96145407	96157852	+	5.30522	4.19152
Mx1	16	97447035	97462907	-	-3.09476	1.46513
Rps6ka2	17	7170115	7303313	+	4.57099	3.05524
Agpat4	17	12118704	12219645	+	4.51895	5.84991
Prdm9	17	15543079	15564354	-	0.96345	5.99854
Zfp945	17	22846697	22867134	-	3.9053	5.81609
Tnfrsf12a	17	23675447	23677449	-	3.43965	5.07297
Abca17	17	24264259	24351029	-	-4.37215	2.62729
Cdkn1a	17	29090979	29100722	+	5.24336	6.71255
Slc37a1	17	31295483	31350696	+	3.9927	5.54543
Cryaa	17	31677933	31681722	+	-4.11287	-0.493674
Cyp4f39	17	32468462	32492479	+	-0.427998	2.70376
Myo1f	17	33555719	33607764	+	3.1139	5.75047
Daxx	17	33909414	33915589	+	6.59101	7.6677
Tapbp	17	33915899	33929288	+	5.46527	8.80096
H2-K1	17	33996017	34000333	-	4.71654	7.76662
Psmb9	17	34181988	34187764	-	1.87742	5.19739
Tap1	17	34187553	34197225	+	3.3897	6.57205
Psmb8	17	34197721	34201454	+	3.50806	6.8709
Tap2	17	34203527	34216321	+	2.05947	5.66475
H2-Aa	17	34282744	34287827	-	-3.90396	-0.117128
Btnl1	17	34377132	34385776	+	-4.0818	2.02033
Atf6b	17	34647146	34655074	+	5.56501	6.60407
Hspa1b	17	34956436	34959238	-	3.16309	5.06542
Hspa1a	17	34969199	34972154	-	0.0994398	3.61775
Ly6g6e	17	35076902	35078804	+	2.64072	4.38876
H2-D1	17	35262730	35267499	+	4.20867	7.15634
Gm11131	17	35377021	35380292	-	-1.54225	2.37142
H2-Q4	17	35379617	35385290	+	3.2338	6.97727
H2-T23	17	36029773	36032855	-	-2.26822	4.10899
H2-T3	17	36185572	36190287	-	-3.90396	1.87204
Clic5	17	44188572	44280168	+	-0.0512978	6.45751
Plcl2	17	50509547	50688493	+	1.29142	4.12375
Sult1c2	17	53829637	53846339	-	-4.37215	-0.0981298
St6gal2	17	55445382	55514581	+	0.733514	-3.86915
Gtf2f1	17	57003405	57011288	-	6.59866	7.57292
Emr1	17	57358686	57483529	+	-4.37215	-0.134964
2610034M16Rik	17	58878808	58991375	-	-1.68525	2.69516
Srd5a2	17	74017706	74047916	-	-4.37215	-0.587694
Rasgrp3	17	75435905	75529043	+	-0.134073	3.57679
Arhgef33	17	80307407	80388688	+	-2.48313	1.91519
Zfp36l2	17	84183931	84187947	-	5.3384	4.27423
Crem	18	3266048	3337748	-	2.68544	4.94672
Bambi	18	3507957	3516404	+	3.21466	5.53622
Zfp521	18	13687013	13972733	-	1.0133	3.48674
Mocos	18	24653691	24701556	+	0.358195	3.32614
Fam53c	18	34758906	34773760	+	5.49158	6.88575
Rnf14	18	38296635	38317847	+	5.39825	6.59552
Spry4	18	38586268	38601268	-	6.70061	4.92116
Gm15337	18	39367038	39389425	-	-4.37215	0.474903
Nr3c1	18	39410545	39491301	-	3.64557	5.75679
Dpysl3	18	43320979	43438286	-	4.87037	7.09527
Gm94	18	43777196	43792878	-	-4.37215	2.19542
Slc27a6	18	58556257	58612773	+	-4.11287	1.16169
Iigp1	18	60376029	60392627	+	-3.84649	1.91395
Cd74	18	60803848	60812646	+	0.960938	5.16455
Fam38b	18	63010213	63387183	-	-0.268022	2.15183
Atp8b1	18	64528979	64661000	-	-3.55199	2.2104
Zfp532	18	65580230	65689434	+	6.31588	4.82251
Pmaip1	18	66458604	66465550	+	4.05631	5.75203
Myo5b	18	74440936	74771493	+	0.656044	5.01414
Ctif	18	75431224	75697696	-	2.4098	4.15978
Loxhd1	18	77281958	77442341	+	-4.0818	1.50337
Slc14a2	18	78146940	78209094	-	-4.37215	-0.672888
Unc93b1	19	3935186	3949340	+	2.3079	5.06197
Pla2g16	19	7557459	7588545	+	3.55189	7.99296
Polr2g	19	8793129	8798557	-	6.1915	7.26508
Gm98	19	10208272	10240748	-	6.43456	3.92101
Slc15a3	19	10839727	10859362	+	-2.93085	1.92588
Pfpl	19	12427905	12432110	+	-4.37215	0.777873
Mpeg1	19	12460779	12465284	+	-2.30821	3.20868
Fam111a	19	12545740	12589768	+	4.1162	5.78107
Lpxn	19	12798606	12833807	+	-0.504954	6.2219
Foxb2	19	16872316	16873830	-	-4.37215	-0.435586
Trpm6	19	18749983	18892510	+	-1.16696	2.79987
Rorb	19	18930605	19111196	-	-2.71021	4.88107
Anxa1	19	20373428	20390944	-	1.89509	6.24844
Aldh1a1	19	20601961	20643462	+	-3.41915	4.51922
Trpm3	19	22139119	22989884	+	-4.37215	-0.320603
Fam189a2	19	23972751	24031019	-	-0.0228555	3.61199
Dmrt2	19	25672420	25679010	+	-2.8187	1.32046
Jak2	19	29251828	29313080	+	2.26745	4.66751
Cd274	19	29367455	29388095	+	0.588676	5.49037
Il33	19	29925114	29960718	+	1.17215	5.64017
Ppp1r2-ps3	19	30538928	30539554	-	-4.37215	-1.05404
Ifit2	19	34550694	34576419	+	0.669717	4.61716
Ifit3	19	34583531	34588731	+	-1.64647	4.55387
Gm14446	19	34592888	34601968	-	-3.82253	4.48294
I830012O16Rik	19	34607970	34613401	+	-4.11287	3.09047
Ifit1	19	34640871	34650009	+	2.9275	4.96025
Cpeb3	19	37021291	37208601	-	1.92907	4.48782
Slit1	19	41600257	41743665	-	-0.907455	2.93196
Ankrd2	19	42036038	42045110	+	-4.37215	0.0253049
Nkx2-3	19	43612325	43615891	+	-4.37215	-1.74173
Cpn1	19	43956307	43986556	-	2.19967	4.21263
Scd2	19	44293676	44306864	+	7.81139	6.62083
Sorcs3	19	48206025	48805505	+	-3.33599	0.963088
Pdcd4	19	53892231	53929861	+	4.54325	6.60451
Acsl5	19	55253369	55296627	+	3.88172	5.62351
Casp7	19	56397129	56442344	+	2.58804	5.01422
Atrnl1	19	57611034	58133338	+	2.38043	4.17612
Ccnb3	X	6979652	7041619	-	-3.82253	1.60311
Clcn5	X	7153810	7319358	-	4.64328	6.25678
Gripap1	X	7789765	7820567	+	3.97053	5.4435
Pim2	X	7878262	7883432	+	6.56874	4.92016
Slc6a14	X	21714896	21742355	+	-4.37215	-0.830415
Gm14569	X	36423601	36491830	-	1.25949	4.85476
Rhox4f	X	37602895	37607686	-	-4.37215	-1.86143
Fam70a	X	38196573	38252439	-	-3.84233	1.84507
Atp1b4	X	38316184	38336769	+	-4.37215	1.96719
Smarca1	X	47809368	47892974	-	3.18577	0.925237
Zfp280c	X	48541625	48594504	-	4.67068	2.90457
Gm595	X	48841466	48877713	-	-4.37215	2.49474
Cd40lg	X	57212143	57224042	+	-4.37215	-0.612722
Gm364	X	57409154	57488767	+	-0.689716	3.89937
Zic3	X	58022700	58041736	+	6.72516	5.47984
4930550L24Rik	X	58909360	58920304	+	-4.37215	-1.74719
Gpr50	X	71663667	71669257	+	-3.67842	1.75184
Pnma5	X	73033981	73037103	-	2.92943	4.62063
Plxnb3	X	73757090	73772514	+	-3.09476	3.76823
Pdzd4	X	73793359	73824969	-	7.11434	5.6636
Pet2	X	89403848	89409689	-	-4.37215	2.31766
Arx	X	93286507	93298357	+	-2.84849	3.19445
Asb12	X	95470201	95478129	-	-4.37215	0.48518
Heph	X	96455359	96574485	+	-3.60364	0.143145
Ar	X	98149721	98323215	+	-0.167149	4.50146
Dlg3	X	100767722	100818410	+	4.4206	6.64896
Slc7a3	X	101079210	101086020	-	7.15092	5.2285
Il2rg	X	101264378	101268255	-	0.120306	2.90512
Tsx	X	103414467	103424580	+	0.246081	3.95847
Zcchc5	X	106837082	106840644	-	-4.37215	-0.492532
Klhl4	X	114474333	114560829	+	-4.37215	0.197323
1700008I05Rik	X	135654698	135693790	-	-1.85735	5.28812
Mid2	X	140664599	140767715	+	-3.54881	0.931219
Rgag1	X	143099594	143104335	+	-4.0818	1.31921
Il13ra2	X	147383476	147429192	-	-4.37215	0.702777
Alas2	X	150547375	150570638	+	-3.82253	2.66801
Rragb	X	153139981	153171943	+	4.35296	2.11951
Eif1ax	X	159372178	159389928	+	7.0725	5.97519
Nhs	X	161833296	162159730	-	2.4593	4.47772
Asb11	X	164436994	164459170	+	-4.37215	2.1528
Prps2	X	167346322	167382749	-	5.25523	7.01001

## Sheet: Sp110 DE
Probe	Chromosome	Start	End	Probe Strand	Sp110_neg	Sp110_pos
Gm5698	1	30976950	30978965	-	0.390441	2.29634
Gm5699	1	30997867	30999905	-	-0.369716	1.66364
AC121888.1	1	31286945	31287706	+	-0.174495	1.53038
Mreg	1	72159233	72212307	-	7.38786	8.17385
Gm6189	1	80383104	80385188	-	0.444174	2.91776
Sp110	1	85576899	85598817	-	0.813205	7.06875
Cacna1s	1	136052750	136119822	+	1.13169	2.81568
Lmx1a	1	167689239	167848741	+	0.294514	1.94226
Lefty2	1	180893108	180899103	+	5.94282	4.76315
Lefty1	1	180935022	180938400	+	6.70337	5.89972
Rxra	2	27676440	27762957	+	4.01575	5.06729
Cwc22	2	77881159	77946375	-	6.01454	6.52551
Pramel7	2	87489087	87497093	-	0.81546	2.03705
Pramel6	2	87506565	87510872	+	1.57365	2.82544
Gm13964	2	113500679	113504034	-	-2.10651	-0.0337701
Hdc	2	126593667	126619299	-	-0.162993	1.21887
Mecom	3	29951299	30548008	-	0.69887	2.10452
Arhgef26	3	62338344	62462221	+	1.76045	4.15904
Tdpoz4	3	93796398	93797510	+	-1.69434	0.291815
Tdpoz3	3	93826020	93827117	+	-3.19071	0.0245451
Col11a1	3	114030540	114220718	+	1.38208	2.35942
Npnt	3	132881745	132950291	-	1.0175	2.19763
Wls	3	159839737	159935833	+	1.8892	2.74801
Klf4	4	55527143	55532466	-	6.33159	7.21358
Gm11232	4	71755643	71757965	-	-3.00527	-0.659749
Gm11487	4	73401032	73405072	-	0.31757	2.74639
Gm11237	4	73607881	73657291	+	-2.30864	-0.0530718
Zfp352	4	90218820	90225702	+	-0.773486	1.71308
Ak4	4	101419277	101466995	+	6.25238	6.86576
B020004J07Rik	4	101834969	101844023	-	-1.18656	0.794334
Gm12800	4	101909121	101911908	+	0.0997389	2.65826
Gm12794	4	101940407	101943183	+	1.66491	4.12112
Pramef8	4	143412426	143421091	+	4.36823	5.34597
BC080695	4	143551700	143573798	+	0.163242	2.28662
Gm13083	4	143615003	143618595	+	-3.05893	-0.482259
Gm13078	4	143719455	143729158	+	-0.289357	1.76026
Gm13109	4	143948580	143951016	-	-1.14054	2.29297
Gm13119	4	144357942	144364419	+	1.42263	3.6562
Whsc2	5	33896936	33936413	-	6.51922	7.19411
Slc34a2	5	53038082	53071664	+	-3.79946	-0.906402
0610040J01Rik	5	63812495	63899619	+	0.963779	2.46568
Kit	5	75574916	75656722	+	5.90437	6.55671
AC134841.1	5	93482139	93485346	-	-3.1846	-0.00388193
Tbx3	5	119670669	119684724	+	6.12336	7.05567
AC122464.1	6	23157986	23160061	-	-0.134187	3.33992
AC122464.2	6	23165338	23167413	-	-4.39218	-1.19168
5430402O13Rik	6	50566643	50594865	+	-1.14285	0.947526
Gm8038	6	50619822	50621885	-	1.28075	2.77596
Fam190a	6	61180324	62382865	+	0.217857	2.4687
Reep1	6	71707561	71810710	+	2.1355	2.96267
Cml2	6	85865422	85869158	-	0.183008	1.47275
Mgll	6	88724412	88828360	+	1.17278	2.7662
Gm8994	6	136328543	136329778	+	1.67001	3.85371
Zscan4b	7	10900740	10905050	-	-1.05556	1.85242
Zscan4c	7	11005722	11010547	+	2.10286	4.27143
Zscan4d	7	11161374	11166182	-	3.30105	5.42853
Zscan4e	7	11306378	11310682	-	0.111186	3.70729
Zscan4f	7	11397915	11402741	+	0.843491	3.17096
Lgals4	7	28833975	28841703	+	1.26093	2.85345
Cebpa	7	35119293	35121926	+	0.924145	2.19401
Dub2a	7	103249737	103252505	-	-0.507417	2.41489
Usp17l5	7	103415072	103419880	+	1.15721	3.45018
Dub3	7	104768160	104777470	-	2.07289	5.3009
Dub1a	7	104840257	104842603	-	1.73855	4.47598
Dub1	7	104857009	104862667	+	1.60121	4.68241
Ctf2	7	127718106	127725616	-	-2.074	0.138614
Col4a1	8	11198423	11312826	-	3.6681	4.69145
Pdgfrl	8	40926212	40990785	+	0.846929	2.04526
Inpp4b	8	81342556	82125036	+	-0.802123	0.995021
Tmem231	8	111912018	111933791	-	4.61397	5.23127
Ubtfl1	9	18404418	18411502	+	-1.57721	1.56433
Zfp560	9	20345136	20385177	-	2.59798	3.56242
Spesp1	9	62270729	62282179	-	1.15609	2.81198
Acad11	9	104040662	104127463	+	4.41117	5.30587
Epm2a	10	11343404	11459644	+	0.691536	1.91561
Dcbld1	10	52233619	52321378	+	4.26234	5.01045
Stox1	10	62659043	62726128	-	-0.00371594	1.15926
Mfsd12	10	81357491	81366225	+	4.11648	4.78536
AC164627.1	10	100306571	100307185	-	-1.45462	0.927606
Gm4301	10	100381670	100382539	-	1.54816	3.68882
Gm4781	10	100396287	100397072	-	2.78533	4.90293
Rdh1	10	127759721	127768297	+	-0.431686	1.92466
Igfbp3	11	7206086	7213923	-	4.59615	5.12713
Gabra1	11	42130939	42182930	-	-1.57392	1.18224
Flt4	11	49609263	49652739	+	2.18968	3.20901
Olfr376	11	73371246	73375704	+	-2.6406	-0.10197
Ccl3	11	83647844	83649355	-	-1.60583	0.445166
Tmem92	11	94777217	94782703	-	2.27819	4.1275
Calcoco2	11	96099326	96111964	-	5.82162	6.99297
Gprc5c	11	114851152	114872617	+	2.80487	3.6896
Foxa1	12	57540631	57546121	-	-0.175	1.69001
Arg2	12	79130777	79156301	+	1.30844	3.532
Gm8300	12	87514316	87518253	+	3.2559	4.96814
Gm4027	12	87618909	87622143	+	-1.21935	1.54827
AC211878.1	12	87772425	87775755	-	-4.18535	-1.46288
Gm5662	12	87874072	87877859	+	2.43473	4.96023
Gm2022	12	87892834	87896722	+	3.49697	5.11376
CT954323.2	12	87919423	87919857	-	0.399902	2.54141
Gm2046	12	87973528	87980224	+	-1.36826	1.15902
AC079644.2	12	88027004	88027438	+	-2.28035	0.28139
CT030687.1	12	88249666	88250100	-	-0.96064	2.89926
CT485612.2	12	88284535	88286055	-	-2.56546	0.188509
CT485612.1	12	88321047	88321481	-	1.2037	3.52021
Flrt2	12	95692226	95785215	+	-0.514822	1.2398
Abcb5	12	118867824	118966421	-	-0.315401	1.43122
Chrm3	13	9877229	9878998	-	-1.72234	0.908526
Nedd9	13	41309916	41487320	-	-1.40074	0.267985
AC091683.1	13	49899119	49904597	-	-3.78913	-0.861977
Fbp2	13	62836884	62858400	-	0.776895	1.83269
Adcy2	13	68620043	68999541	-	0.212606	1.38711
Spz1	13	92574631	92576232	-	-0.797347	0.966
Plk2	13	110395044	110400844	+	5.3853	6.05108
BC067074	13	113317084	113379711	+	2.20908	3.18585
AC238940.3	13	120154627	120155136	+	1.72458	3.52481
AC238940.1	13	120173184	120173696	+	0.531213	2.42318
AF067061	13	120263191	120264364	+	0.23664	2.21885
BC147527	13	120308146	120308649	+	-0.924798	1.1081
Tcstv3	13	120317567	120318076	+	0.00591625	1.37368
Fam124a	14	62555737	62608486	+	0.86538	2.29446
Osr2	15	35296098	35303304	+	-1.2691	0.431852
Casr	16	36493696	36562141	-	-4.30428	-1.41502
Sox8	17	25565892	25570686	-	-0.73886	0.817802
Hspa1b	17	34956436	34959238	-	2.8119	4.10084
Cdc42ep3	17	79334025	79355091	-	2.58645	3.44864
Ankrd22	19	34122549	34166053	-	-1.57097	0.610652
Tbc1d12	19	38836579	38919923	+	1.63917	2.67577
Marveld1	19	42147400	42151695	+	4.26608	5.28576
AC124724.1	19	47151609	47157764	-	-1.09871	0.714541
Lonrf3	X	36328353	36362341	+	0.589306	2.31067
Gm14742	X	77802351	77803280	-	-2.0661	0.24918

## Sheet: Tox3 DE
Probe	Chromosome	Start	End	Probe Strand	tox3_neg	tox3_pos
Mybl1	1	9667415	9700209	-	3.86538	4.71664
Msc	1	14753346	14755966	-	3.1641	-0.22173
Terf1	1	15805658	15843428	+	6.26004	5.4457
Gm5698	1	30976950	30978965	-	-0.559758	2.81399
Gm5699	1	30997867	30999905	-	-2.07184	2.05229
AC121888.1	1	31286945	31287706	+	-1.25723	1.98811
Cnga3	1	37218336	37263384	+	1.64746	3.32356
Map4k4	1	39900913	40026310	+	7.49723	8.21773
Pou3f3	1	42697146	42700207	+	-0.430298	2.38026
Pgap1	1	54473000	54557684	-	5.63136	4.81584
Ankrd44	1	54645340	54926387	-	0.310638	2.85335
Satb2	1	56793986	56978650	-	2.55292	3.79059
Aox4	1	58210397	58268597	+	-0.588088	1.99102
Fzd7	1	59482147	59486947	+	6.56083	5.69564
Adam23	1	63445891	63596515	+	6.30491	5.39233
Fn1	1	71585523	71653171	-	9.34236	8.13274
Igfbp2	1	72824503	72852474	+	7.88352	8.7187
Fev	1	74881509	74885419	-	-4.33544	2.56391
Cryba2	1	74889934	74893143	-	-4.33544	-1.15004
Slc23a3	1	75125544	75133890	-	-4.00583	-0.911807
1810031K17Rik	1	75134554	75142368	-	4.18364	5.30965
Fam134a	1	75142786	75147909	+	4.2131	5.21948
Accn4	1	75450436	75474343	+	-4.16029	-0.999008
Obsl1	1	75479310	75506452	-	5.46686	4.66325
Epha4	1	77367185	77515088	-	5.56717	4.81088
Serpine2	1	79794197	79858696	-	4.21844	5.61179
Gm6189	1	80383104	80385188	-	-0.197139	3.48579
Rhbdd1	1	82316452	82445366	+	2.92746	4.04436
Sp110	1	85576899	85598817	-	-2.37395	1.05698
B3gnt7	1	86303221	86307303	+	6.65919	5.62797
Nppc	1	86666293	86670573	-	-4.28417	-0.17978
Ecel1	1	87147655	87156521	-	-1.32384	1.89433
Kif1a	1	93015456	93101865	-	4.28738	5.83852
Sned1	1	93235841	93301065	+	4.04782	3.06563
Tfcp2l1	1	118627945	118685167	+	7.87209	7.02973
C1ql2	1	120340582	120343171	+	-4.28417	0.211086
Cxcr4	1	128588199	128592293	-	0.376731	2.91018
Srgap2	1	131285251	131527361	-	6.0062	6.61358
Cntn2	1	132509425	132542940	-	1.89178	3.43323
Plekha6	1	133246097	133303435	+	1.90424	3.44206
Btg2	1	134075170	134079120	-	5.24337	6.57312
Phlda3	1	135766119	135769136	+	5.5782	6.30455
Lhx9	1	138825186	138848576	-	-1.48213	1.66857
Rgs2	1	143999338	144004161	-	-1.93403	3.05297
Ptgs2	1	150100124	150108010	+	0.923256	2.63397
Hmcn1	1	150563527	150993435	-	-0.693552	1.70361
Nmnat2	1	152955101	153119260	+	4.61242	3.34131
E330020D12Rik	1	153404827	153408429	-	1.47905	3.1202
Ier5	1	155096367	155099636	-	2.45739	4.98252
Lhx4	1	155698036	155742120	-	-2.89476	0.423306
Tor1aip2	1	156035403	156068861	+	7.08719	7.75303
Gas5	1	161034422	161038539	+	7.04781	6.43506
Dusp27	1	166098153	166127898	-	6.13016	4.88821
Gpa33	1	166130238	166166510	+	5.57685	4.07851
Lmx1a	1	167689239	167848741	+	-0.488783	2.69218
Rgs4	1	169741477	169747642	-	-4.33544	0.683184
Pcp4l1	1	171173262	171196268	-	-1.15159	1.7731
Arhgap30	1	171388954	171410298	+	3.87943	2.79545
Atp1a4	1	172223513	172258414	-	0.0763148	-3.74638
Tagln2	1	172500047	172507380	+	6.29388	5.6261
Kif26b	1	178529125	178932855	+	-1.41279	3.02501
Itpkb	1	180330485	180424802	+	1.66915	3.52437
Lefty2	1	180893108	180899103	+	5.83864	4.9518
Prox1	1	190118038	190170680	-	-0.867697	3.16772
Atf3	1	191170296	191183340	-	1.33421	4.54207
Nmt2	2	3284212	3328877	+	6.27732	7.12795
Ccdc3	2	5137776	5230878	+	3.0846	1.2731
Camk1d	2	5293457	5714515	-	4.21162	5.13389
Gata3	2	9857078	9890034	-	1.84177	3.83161
Sfmbt2	2	10370510	10595253	+	6.17099	5.18384
2810030E01Rik	2	18040676	18049051	-	0.548302	3.19206
Msrb2	2	19371440	19394976	+	3.06782	1.54984
Nrarp	2	25180758	25183330	+	2.33738	3.85299
Grin1	2	25291181	25319187	-	1.37754	-1.99821
Dpp7	2	25352276	25356359	-	5.11368	5.74933
Uap1l1	2	25359889	25365682	-	4.95664	5.76816
Nacc2	2	26055535	26123220	-	2.23148	3.37296
Rxra	2	27676440	27762957	+	4.11933	4.87089
Ntng2	2	29194541	29253005	-	-1.56263	1.17414
6530402F18Rik	2	29245107	29253006	-	-4.33544	-0.270408
Spna2	2	29965560	30031451	+	8.57023	10.0169
Ier5l	2	30472648	30474199	-	4.42061	5.54945
Ass1	2	31470207	31520672	+	7.33894	8.29396
Prdm12	2	31640037	31655795	+	-2.18673	5.14267
Fibcd1	2	31813290	31846005	-	-3.77432	-0.158142
Eng	2	32646595	32682669	+	4.84965	6.14037
Fam129b	2	32876114	32925254	+	6.60542	6.10341
Lmx1b	2	33560965	33640511	-	1.05097	3.3081
C130021I20Rik	2	33641193	33646349	+	-2.28261	2.80707
Phf19	2	34893757	34914026	-	4.1092	2.54443
Lhx2	2	38339281	38369733	+	-1.01034	2.82662
Nr5a1	2	38692656	38714542	-	-4.00583	1.31136
Gpd2	2	57237635	57370719	+	6.51144	5.55604
Ly75	2	60292103	60383303	-	4.59231	3.18106
Tbr1	2	61802930	61814114	+	-3.68193	0.86207
Dpp4	2	62330073	62412231	-	3.21321	1.72303
Myo3b	2	70039126	70429198	+	0.389224	-4.12189
Slc25a12	2	71271063	71367749	-	5.80176	4.88872
Dlx1	2	71528113	71533981	+	-3.49151	1.82495
Dlx2	2	71543409	71546754	-	-0.63246	2.72887
Pdk1	2	71873224	71903858	+	6.78648	5.62697
B230120H23Rik	2	72285637	72442610	+	3.98472	4.7351
Cdca7	2	72476159	72486893	+	6.93991	6.30788
Sp9	2	73271925	73284706	+	0.0706211	2.37942
Evx2	2	74652997	74659861	-	-4.33544	1.15189
Hoxd13	2	74668310	74671599	+	0.948414	3.10238
Hoxd11	2	74679392	74687741	+	-2.59034	3.47926
Gm20440	2	74683446	74694194	+	-3.87982	1.73367
Hoxd10	2	74691090	74695106	+	-3.62679	2.4586
Hoxd9	2	74697680	74700208	+	-3.27093	0.622919
Hoxd3	2	74711929	74748274	+	-4.00583	-1.13043
Ttn	2	76703980	76982547	-	5.62149	4.72811
Zswim2	2	83915079	83941228	-	-4.33544	-1.19556
Tmx2	2	84671316	84679140	-	5.5908	6.2744
Gm13889	2	93955810	93957527	-	-0.818706	2.67265
Ldlrad3	2	101950203	102186385	-	5.2578	4.38249
Slc1a2	2	102658659	102790784	+	-4.00583	1.43839
Depdc7	2	104721784	104742878	-	3.8132	4.69364
Qser1	2	104754795	104816696	-	7.23903	6.62584
Pax6	2	105668896	105703160	+	4.11642	5.35304
Bdnf	2	109674700	109727007	+	0.45375	3.02538
Lgr4	2	109917647	110014257	+	6.42089	5.82508
Grem1	2	113746164	113758646	-	-1.11381	2.63641
Gjd2	2	114009601	114013619	-	-4.33544	-0.197642
Bmf	2	118528757	118549687	-	3.61963	4.45933
Gm1337	2	118699103	118703963	-	-4.33544	-0.0626002
Bahd1	2	118900377	118924528	+	4.04698	5.36979
Dll4	2	119325784	119335962	+	-1.00203	2.24695
Capn3	2	120456019	120504913	+	3.50768	5.70613
Ckmt1	2	121357714	121363737	+	2.94711	4.00941
B2m	2	122147686	122153083	+	2.98374	4.49349
Sord	2	122234749	122265340	+	4.57353	6.83346
Duox2	2	122279247	122298165	-	-3.06568	2.72488
Duoxa2	2	122298900	122302885	+	-3.37427	1.75262
Shf	2	122348892	122369162	-	3.60625	2.31061
Shc4	2	125627447	125724148	-	-0.0292344	2.10189
Slc27a2	2	126552407	126588243	+	5.45145	4.86847
Hdc	2	126593667	126619299	-	-0.360036	2.90594
Stk35	2	129800517	129832287	+	5.70146	6.83981
Tgm3	2	130012349	130050399	+	2.46599	0.287659
Slc4a11	2	130684113	130697519	-	3.95743	4.65213
Atrn	2	130906495	131030333	+	4.0093	5.12556
Chgb	2	132781278	132795079	+	-3.49151	1.30098
Bmp2	2	133552159	133562885	+	-2.00366	1.58961
Insm1	2	146221921	146225016	+	3.25852	5.06108
Pax1	2	147361925	147393295	+	-0.884201	2.40037
Scrt2	2	152081529	152095802	+	-4.33544	-0.716494
Pdrg1	2	153008890	153015427	-	4.13831	4.97657
8430427H17Rik	2	153407462	153529971	-	2.81835	4.4211
Dnmt3b	2	153649450	153687730	+	8.866	7.71737
Bpifb6	2	153900388	153912795	+	-4.33544	-1.28135
Trp53inp2	2	155381059	155389850	+	3.96594	4.94253
Myl9	2	156775420	156781658	+	3.35108	2.05282
Gm14204	2	158595472	158610723	-	-4.33544	-0.830379
Slc32a1	2	158610767	158615748	+	-1.33761	1.31929
Fam83d	2	158768093	158786637	+	4.87088	5.89151
Mafb	2	160363677	160367065	-	-0.405618	4.27076
Serinc3	2	163623272	163645131	-	5.83824	6.60176
Sdc4	2	164424247	164443887	-	5.75023	7.16464
Pltp	2	164839518	164857711	-	4.90529	6.20693
Arfgef2	2	166805588	166898052	+	6.64362	7.21906
Snai1	2	167538195	167542814	+	2.38578	4.06286
Atp9a	2	168634438	168742409	-	4.12641	5.02024
Cyp24a1	2	170482708	170497145	-	-2.88279	2.79445
Cbln4	2	172036233	172043466	-	-2.92901	0.884958
Bmp7	2	172868012	172940321	-	1.6392	3.59429
2310003C23Rik	2	180710117	180718733	+	6.19186	5.54177
Slc17a9	2	180725263	180742280	+	3.94416	2.13139
Ppdpf	2	181187247	181188771	+	5.5164	4.82544
Myt1	2	181763332	181827797	+	-4.28417	-1.37013
Hey1	3	8663362	8667039	-	2.29082	4.2996
Car2	3	14886426	14900769	+	7.10566	7.87621
Pde7a	3	19223108	19311322	-	5.65461	5.05229
Sox2	3	34650005	34652461	+	8.68151	8.11349
Atp11b	3	35754134	35856274	+	6.11806	5.32519
Dcun1d1	3	35892105	35937445	-	4.16884	2.495
Spry1	3	37639947	37644598	+	3.99292	2.93787
Fat4	3	38886940	39011985	+	-4.16029	2.14448
Pcdh10	3	45378398	45434566	+	-2.42772	2.35765
Ccrn4l	3	51224447	51251644	+	6.59346	5.91864
Wwtr1	3	57455649	57575910	-	4.53618	5.20581
Arhgef26	3	62338344	62462221	+	3.01289	3.98341
Ptx3	3	66219887	66225806	+	-4.28417	0.0738891
Shox2	3	66971727	66981771	-	-4.16029	2.81018
Mfsd1	3	67582768	67604231	+	5.74162	6.58419
1110032A04Rik	3	69819538	69859896	-	-4.33544	-0.880286
Ppid	3	79591342	79603650	+	7.60907	7.03864
Pdgfc	3	81036416	81214040	+	4.07598	2.83894
Trim2	3	84160439	84305446	-	5.91866	4.65946
Fbxw7	3	84815268	84979198	+	5.32444	6.60415
Lrba	3	86224690	86782693	+	4.58475	5.29422
Kirrel	3	87078593	87174747	-	5.11464	4.21334
Crabp2	3	87948666	87953376	+	2.48433	4.02007
0610031J06Rik	3	88325023	88331313	+	5.70563	6.32471
Slc25a44	3	88410498	88425139	-	4.7812	5.52268
Efna3	3	89313899	89322965	-	3.33597	5.07524
Tpm3	3	90072649	90100902	+	8.50555	7.96412
Npr1	3	90450591	90465866	-	4.02908	4.86912
S100a3	3	90600215	90602702	+	-3.77432	-0.763025
Tchh	3	93442330	93449077	+	0.206648	4.81374
Gm4778	3	94264036	94266784	+	-0.569682	1.9843
Lass2	3	95314792	95323588	+	5.31269	4.53437
Gm20634	3	96245554	96248509	+	-4.33544	0.505932
Hist2h3c1	3	96246685	96248509	+	-4.33544	0.505932
Vangl1	3	102156701	102204693	-	5.64346	4.88949
Syt6	3	103575231	103645567	+	-3.87982	1.92899
Ppm1j	3	104781056	104786018	+	3.64143	1.741
Rhoc	3	104789011	104794459	+	4.03186	3.06942
Mov10	3	104794836	104818563	-	6.94729	6.09667
Slc6a17	3	107467543	107518018	-	-2.0054	0.966816
Psrc1	3	108383839	108388231	+	6.73786	7.49418
Ntng1	3	109780040	110135508	-	-4.28417	-1.07193
1810037I17Rik	3	122924362	122926193	+	5.30505	4.68009
Neurog2	3	127633136	127635631	+	-3.6034	1.58293
Lef1	3	131110471	131224356	+	4.57474	5.22452
Tet2	3	133463679	133544390	-	6.4199	5.52293
Ddit4l	3	137621612	137628333	+	3.02646	4.84725
Dapp1	3	137931007	137981545	-	3.27388	2.17567
Ddah1	3	145758675	145894277	+	5.61899	4.10445
Fam110b	4	5644090	6108223	+	3.39033	2.09605
Nsmaf	4	6396207	6454271	-	4.44548	3.52728
Trp53inp1	4	11156431	11174379	+	7.69817	8.50452
Ccne2	4	11191351	11204779	+	4.13631	5.07133
Esrp1	4	11331933	11386783	-	5.73416	6.60362
Ttpa	4	20007938	20030785	+	3.21951	1.64596
Prdm13	4	21677480	21685963	-	-4.28417	0.419298
Fut9	4	25609332	25800244	-	4.14284	2.84196
Bach2	4	32238804	32586108	+	1.69434	3.23682
Ddx58	4	40203773	40239828	-	4.98611	3.49707
Tmem215	4	40472180	40477168	+	-4.33544	-0.33944
Aqp3	4	41092722	41098183	-	5.07746	6.26355
Dnajb5	4	42949814	42959425	+	4.14932	5.14299
Pax5	4	44531145	44711446	-	-4.28417	-0.570213
Gabbr2	4	46662318	46991873	-	-4.16029	-0.688238
Nr4a3	4	48045153	48086447	+	-3.02642	2.99985
Klf4	4	55527143	55532466	-	6.28545	6.98216
Ctnnal1	4	56810935	56865188	-	7.29572	6.7666
Ptgr1	4	58965439	58987119	-	4.08237	4.87459
Snx30	4	59805840	59904737	+	5.29554	5.99912
Tnc	4	63959785	64047015	-	-2.15769	1.60048
Gm11232	4	71755643	71757965	-	-4.16029	-0.44733
Ttc39b	4	83220300	83324255	-	6.23555	5.31894
Bnc2	4	84275095	84675275	-	3.94679	1.60869
Sh3gl2	4	85205126	85639195	+	4.40178	3.21986
Elavl2	4	91250763	91400785	-	4.83825	4.08141
Tek	4	94739289	94874976	+	3.45872	4.47575
Jun	4	95049034	95052222	-	3.39945	4.69414
Gm12688	4	99653607	99654983	-	1.91266	-0.51212
Foxd3	4	99656299	99658671	+	5.55635	4.08157
Ak4	4	101419277	101466995	+	6.1422	5.57763
Dnajc6	4	101496648	101642799	+	4.57534	3.37406
B020004J07Rik	4	101834969	101844023	-	-1.64243	1.33402
Gm12800	4	101909121	101911908	+	0.570881	4.15224
Gm12794	4	101940407	101943183	+	1.58918	4.54516
Slc35d1	4	103170649	103215164	-	3.6037	4.45092
Dab1	4	103619359	104744844	+	3.34098	2.22827
Fam151a	4	106733889	106748292	+	-4.28417	-0.959561
Foxd2	4	114906280	114908898	-	-4.33544	-0.591797
Tal1	4	115056426	115071755	+	0.706297	3.25922
Dmbx1	4	115914544	115939926	-	0.453141	4.77286
Pik3r3	4	116221618	116303056	+	3.16544	4.93385
Atp6v0b	4	117884326	117887333	-	5.68807	6.37294
Mycl1	4	122995652	123002485	+	3.98984	5.37644
Heyl	4	123233556	123249875	+	-4.33544	-1.01448
Rragc	4	123917446	123936997	+	5.54344	6.12374
Adc	4	128930233	128962442	-	2.6311	4.0247
Fabp3	4	130308595	130315463	+	6.1501	6.93221
Sesn2	4	132492032	132510501	-	7.10274	7.84447
Lin28a	4	134003330	134018841	-	8.67344	8.03738
Trim63	4	134315120	134329629	+	2.37912	4.7351
Lypla2	4	135968224	135972626	-	5.17506	4.29627
E2f2	4	136172394	136196057	+	3.8002	2.58115
Ece1	4	137862237	137965229	+	5.49911	6.16031
Tas1r2	4	139653538	139670280	+	-4.28417	-1.30713
Pax7	4	139737062	139833530	-	-1.95871	2.19566
Padi1	4	140812983	140845778	-	-4.16029	-0.869523
Fblim1	4	141576062	141606096	-	7.84947	7.33332
Pramef8	4	143412426	143421091	+	4.38012	5.28293
BC080695	4	143551700	143573798	+	-0.534756	2.01922
Gm13083	4	143615003	143618595	+	-3.36549	0.498736
Gm13078	4	143719455	143729158	+	-1.12849	2.40747
Pramef6	4	143894237	143900380	-	-2.45199	1.40375
Gm13119	4	144357942	144364419	+	0.987561	3.34893
Gm13212	4	145585166	145625345	+	2.05727	-0.34541
Gm13154	4	147553277	147585198	+	5.53146	4.8052
Fbxo2	4	148160621	148166424	+	2.89347	4.87719
Espn	4	152120331	152152371	-	3.45901	4.33337
Hes3	4	152285972	152291662	-	1.41199	5.31284
Dffb	4	153964449	153975126	-	3.47401	4.33531
Agrn	4	156165290	156197488	-	7.91667	7.06667
Steap2	5	5664831	5694578	-	3.79432	2.49775
Slc25a40	5	8422850	8454790	+	4.55608	3.51297
Abcb1b	5	8798147	8866314	+	4.82849	5.55517
Atg9b	5	24384181	24392143	-	2.59156	3.64229
Gbx1	5	24502757	24527276	-	0.310987	2.95524
Smarcd3	5	24590818	24602012	-	2.70137	4.8118
Mll3	5	25271798	25498783	-	6.02008	6.58087
En2	5	28165696	28173612	+	3.31579	4.39828
Cnpy1	5	28200819	28245792	-	5.40419	6.66191
Shh	5	28456815	28467101	-	-4.33544	2.38026
Mnx1	5	29473038	29478519	-	-2.79256	1.36319
Dpysl5	5	30711564	30799375	+	3.97837	4.80948
Ucn	5	31138063	31138829	-	-4.33544	-1.18998
Mpv17	5	31140660	31158153	-	4.59223	5.32636
Fosl2	5	32136472	32157831	+	2.20433	5.2371
Nkx1-1	5	33430734	33433976	-	-3.55448	-0.116746
Fgfr3	5	33721724	33737068	+	0.980206	3.89874
Nat8l	5	33995984	34005916	+	1.92059	3.8205
Lrpap1	5	35091490	35105766	-	6.31924	7.01149
Afap1	5	35893319	36003923	+	3.81357	4.82509
Man2b2	5	36806921	36830653	-	2.97978	3.94026
Ppp2r2c	5	36868513	36955078	+	3.36698	4.37519
Crmp1	5	37242080	37292132	+	5.92861	5.03113
Msx1	5	37820485	37824583	-	0.763276	4.04676
Zfp518b	5	38668484	38684826	-	6.37138	5.63251
Slit2	5	47983155	48306282	+	2.25991	3.70433
Slc34a2	5	53038082	53071664	+	-3.06121	2.06313
Sel1l3	5	53107084	53213452	-	0.846934	2.81028
Pcdh7	5	57718021	58129351	+	-2.11492	3.05921
Arap2	5	62602445	62766198	-	3.9275	5.11328
3110047P20Rik	5	63649103	63810546	+	-4.33544	-1.58151
0610040J01Rik	5	63812495	63899619	+	0.0118122	2.08631
Rbm47	5	66016549	66173117	-	5.38621	6.27935
Phox2b	5	67094397	67099301	-	-3.60574	2.34422
Slain2	5	72914304	72978829	+	5.43912	4.76962
Gsx2	5	75075464	75077893	+	-3.26	3.38071
Pdgfra	5	75152291	75198204	+	0.738289	3.92973
Kdr	5	75932827	75978458	-	1.42098	-1.09512
Lphn3	5	81020138	81825133	+	0.631139	3.13209
Epha5	5	84057791	84417382	-	-4.28417	-0.449786
Adamts3	5	89673841	89883334	-	-0.915564	2.42315
Areg	5	91139615	91148432	+	-4.33544	0.024109
Ccdc158	5	92607954	92675271	-	1.47078	4.16061
Shroom3	5	92683435	92965318	+	5.99402	7.40995
Prdm8	5	98180869	98187448	+	-0.944849	1.52035
Nkx6-1	5	101658139	101665226	-	-3.36549	1.61868
Spp1	5	104435118	104441050	+	7.26634	7.99941
Lrrc8c	5	105519388	105613018	+	2.37562	3.82509
Slc26a1	5	108669878	108675569	-	-4.33544	-1.28781
Ttc28	5	110879803	111289780	+	2.60745	3.71799
Mn1	5	111417362	111457033	+	1.92598	3.49749
BC057022	5	114568016	114613220	+	3.39317	4.87719
Oasl2	5	114896936	114912234	+	0.735348	-2.95842
Msi1	5	115429599	115455698	+	3.92011	5.9976
Tbx3	5	119670669	119684724	+	6.04616	6.95956
Tbx5	5	119834663	119885218	+	-4.16029	0.255953
Lhx5	5	120431770	120441455	+	-1.16885	3.28889
P2rx7	5	122643911	122691432	+	3.75038	5.37882
Fzd10	5	128601106	128604093	+	3.99836	6.1686
Vgf	5	137030295	137033351	+	2.14765	5.62716
Pdgfa	5	138976014	138997370	-	5.55571	6.3245
C130050O18Rik	5	139405280	139415623	+	-4.33544	-1.10801
Uncx	5	139543494	139548179	+	-4.16029	2.47463
Tnrc18	5	142750380	142817662	-	4.52058	5.29872
Zfp655	5	145231723	145247302	+	5.63861	6.18521
Gsx1	5	147188696	147190947	+	-0.832206	2.39692
Cdx2	5	147300805	147307270	-	1.28991	5.10551
Flt1	5	147561604	147726011	-	1.36201	3.18735
6330406I15Rik	5	149368476	149431723	+	-4.33544	-1.25472
Peg10	6	4747306	4760517	+	9.10653	8.03306
Ppp1r9a	6	4902917	5165661	+	4.78135	3.39555
Dlx6	6	6863334	6868568	+	-4.00583	0.299407
Nxph1	6	8948431	9249032	+	-4.28417	-0.293955
Fam3c	6	22306520	22356243	-	5.57117	4.94011
Aass	6	23072173	23132986	-	3.42444	1.79086
AC122464.1	6	23157986	23160061	-	-3.38852	2.0035
Fezf1	6	23245047	23248264	-	-4.28417	-0.00160916
Gpr37	6	25668607	25690729	-	-3.87982	-0.32691
Ube2h	6	30211289	30304539	-	4.17825	5.43832
Klf14	6	30956021	30958990	-	-3.6034	1.05123
Exoc4	6	33249085	33973979	+	6.61715	7.24096
Mgam	6	40628831	40769123	+	-4.33544	-1.45501
Epha1	6	42358487	42373268	-	4.20759	2.6721
Fam115c	6	42623019	42645254	-	2.50617	3.6605
Gpnmb	6	49036518	49058182	+	0.788362	3.86085
Igf2bp3	6	49085221	49214954	-	6.29997	7.20794
Hoxa6	6	52205431	52211356	-	-4.33544	-0.725637
Hoxa9	6	52223100	52231089	-	-4.28417	0.155798
Hoxa10	6	52231197	52240854	-	-2.58883	3.67118
Hoxa11	6	52242108	52246214	-	-3.38852	1.43013
Hoxa11as	6	52244393	52249799	+	-3.08908	1.24087
Hoxa13	6	52257694	52260880	-	-3.87982	-0.694207
Evx1	6	52313498	52318378	+	1.32199	2.95095
Gadd45a	6	67035096	67037457	-	5.33032	4.15102
Atoh8	6	72206177	72235577	-	-3.16761	1.28346
Tgoln1	6	72608432	72617000	-	5.96133	6.73213
Tacr1	6	82402475	82560103	+	-4.33544	-0.210472
Tlx2	6	83068317	83070293	-	-3.06568	1.86831
Vax2os1	6	83700157	83710932	-	-4.00583	-0.54453
Cyp26b1	6	84571414	84593908	-	-2.17247	2.90356
Egr4	6	85511131	85513589	-	-0.417562	3.89247
Antxr1	6	87133854	87335775	-	1.65219	3.01774
Isy1	6	87818447	87838759	-	5.70718	5.15804
8430410A17Rik	6	87913935	87936629	+	6.72062	5.49617
Gata2	6	88193891	88207030	+	2.2586	4.14877
Iqsec1	6	90659598	90810123	-	4.8712	5.86318
Wnt7a	6	91363981	91411363	-	-2.3366	1.13027
Tmem43	6	91473703	91488459	+	4.844	5.81179
Trh	6	92242061	92244650	-	8.11832	9.16358
Prickle2	6	92370892	92706145	-	0.447639	2.65709
Foxp1	6	98925338	99522721	-	6.30997	5.33272
Bhlhe40	6	108660629	108666925	+	4.34289	6.10505
Oxtr	6	112473684	112489808	-	-3.36549	0.0149671
Pparg	6	115361221	115490401	+	-4.28417	0.586839
D6Wsu116e	6	116208033	116262668	+	6.61062	7.19686
Cxcl12	6	117168535	117181367	+	2.1293	3.70041
A2m	6	121636173	121679237	+	1.70591	3.35435
Dppa3	6	122626410	122630272	+	4.38465	3.59997
Eno2	6	124760053	124769673	-	1.35686	2.99575
Lag3	6	124904361	124911705	-	0.348801	2.81812
Kcna1	6	126636463	126645801	-	-4.00583	0.408926
Prmt8	6	127689011	127769472	-	1.97952	3.50199
Apold1	6	134982001	134986836	+	-3.32301	0.433892
Gprc5a	6	135065651	135084709	+	2.8543	5.44552
St8sia1	6	142821545	142964452	-	4.49047	2.98473
Lrmp	6	145115653	145174934	+	2.78515	0.69708
Kras	6	145216699	145250239	-	5.94113	5.28458
Bhlhe41	6	145858243	145865558	-	2.53384	4.41239
Fam60a	6	148921035	148946467	-	8.42797	7.77769
AU018091	7	3154664	3169203	-	7.56367	7.06935
Myadm	7	3289038	3299345	+	6.59227	6.04177
Prkcg	7	3303532	3331094	+	3.16173	1.66811
Cdc42ep5	7	4151260	4164860	-	3.31591	1.71544
Zscan4b	7	10900740	10905050	-	-0.752935	1.89417
Zscan4c	7	11005722	11010547	+	0.455281	3.84071
Zscan4d	7	11161374	11166182	-	1.81416	5.46105
Zscan4e	7	11306378	11310682	-	0.323911	3.24914
Zscan4f	7	11397915	11402741	+	0.150027	2.98635
Obox3	7	15479825	15639902	-	-4.33544	-1.47542
Bbc3	7	16309616	16318205	+	5.04781	6.11724
Npas1	7	16455721	16476780	-	-1.68802	1.08928
Gpr4	7	19212538	19224176	+	3.57567	1.57105
Fosb	7	19302721	19310045	-	1.75348	3.65432
Ckm	7	19411094	19421583	+	-2.91865	0.5093
Zfp296	7	19577287	19580656	+	5.68166	6.2926
Apoe	7	19696109	19699166	-	8.03765	9.65694
Ceacam20	7	19965412	19991113	+	0.934522	-2.04294
Tex101	7	24668012	24672050	-	-2.17672	1.0511
Dedd2	7	25202840	25219859	-	4.06571	4.73135
C030039L03Rik	7	27689340	27706484	+	3.79387	2.63963
9530053A07Rik	7	28129466	28164811	+	1.49198	3.63108
Zfp36	7	28376784	28379255	-	4.01531	5.12036
Lgals4	7	28833975	28841703	+	0.870324	3.15479
AI428936	7	30314807	30319046	+	3.33375	1.98759
Gramd1a	7	31130127	31151050	-	4.40773	3.61359
Cebpa	7	35119293	35121926	+	0.534717	4.1823
Ccne1	7	38097984	38107534	-	7.92713	7.43492
Klk11	7	43774617	43779258	+	0.285754	-3.57479
Atf5	7	44812257	44816658	-	4.79362	5.70541
Nucb1	7	45492874	45510406	-	5.3643	6.16307
Ppp1r15a	7	45522916	45526268	-	5.04784	5.87284
Hsd17b14	7	45554893	45567752	+	6.76018	6.11752
Bcat2	7	45570153	45589710	+	6.24598	5.56315
Kcnc1	7	46396497	46438375	+	-4.00583	-0.396872
Nav2	7	49246189	49610087	+	5.46449	4.8318
Dbx1	7	49631499	49636849	-	-4.33544	0.721379
Atp10a	7	58658202	58829426	+	3.86241	2.80639
Lrrc28	7	67513411	67645236	-	4.19784	5.24408
Igf1r	7	67952859	68226780	+	3.47016	4.32315
Fam169b	7	68273839	68363089	+	2.9846	1.57455
Ntrk3	7	78192362	78578408	-	-2.18896	1.2351
Idh2	7	80094846	80115392	-	5.56945	4.95791
Slc28a1	7	81114799	81170416	+	5.02596	3.44168
Pde8a	7	81213596	81334533	+	1.39283	3.27351
Cpeb1	7	81347026	81455465	-	2.10113	4.10897
Fam103a1	7	81762925	81769491	+	4.03071	2.57199
Bnc1	7	81966672	81992299	-	-3.6034	1.23831
Mex3b	7	82867333	82871563	+	2.18595	3.6204
Mesdc1	7	83880495	83884341	-	5.60238	6.5251
Mesdc2	7	83884466	83901532	+	5.63029	6.27999
9930013L23Rik	7	83932857	84086502	-	0.251329	2.03343
Eed	7	89954656	89980983	-	7.53732	6.94518
Odz4	7	96171244	96911093	+	5.0443	6.00594
Myo7a	7	98051060	98119524	-	-0.91822	1.54077
Capn5	7	98121559	98178274	-	3.87629	3.03041
Wnt11	7	98835112	98855195	+	-0.741403	1.94774
Rnf169	7	99920254	99980458	-	5.46535	6.16596
Chrdl2	7	100006404	100034728	+	-4.33544	-1.49364
Inppl1	7	101822633	101838226	-	6.53248	7.74524
Dub2a	7	103249737	103252505	-	-0.276855	3.02983
Usp17l5	7	103415072	103419880	+	0.871757	3.38778
Dub1a	7	104840257	104842603	-	1.26418	4.79818
Tpp1	7	105744847	105752207	-	5.77551	6.57479
Ric3	7	109034312	109083331	-	3.01061	4.00379
Nrip3	7	109758055	109782025	-	0.112214	2.76947
Adm	7	110627669	110629819	+	-0.920066	4.48373
Rras2	7	114046785	114117781	-	5.32294	4.48315
Hs3st2	7	121392296	121501768	+	-4.16029	-0.83219
Spn	7	127132232	127137823	-	3.99138	1.86963
2001-09-01	7	127214447	127218498	-	6.19854	4.77955
Ctf2	7	127718106	127725616	-	-3.2696	1.18971
Trim72	7	128003989	128011393	+	-3.87982	-0.550409
Htra1	7	130936111	130985660	+	3.9863	2.15997
Hmx3	7	131542867	131544925	+	-3.11247	3.44065
Hmx2	7	131554062	131556582	+	-4.33544	2.41981
Ebf3	7	137193673	137314445	-	-1.12287	1.43788
Bnip3	7	138890836	138909519	-	5.50082	4.37133
Pwwp2b	7	139248482	139267253	+	3.55075	2.38159
Gpr123	7	139834174	139878088	+	-4.33544	-0.528926
Utf1	7	139943789	139945112	+	8.37215	7.36601
B4galnt4	7	141061274	141072119	+	4.8008	3.71119
Ano9	7	141101219	141117806	-	4.37105	3.40809
6330512M04Rik	7	142325837	142373753	-	-4.33544	-1.53883
Ctsd	7	142371148	142388038	-	7.61892	8.78375
Igf2	7	142650766	142666816	-	4.40115	6.0138
Cd81	7	143052739	143067934	+	6.73503	7.36206
Cdkn1c	7	143458350	143461050	-	4.96317	7.26598
Phlda2	7	143501545	143502541	-	5.22911	6.00095
Ccnd1	7	144929931	144939869	-	6.98886	6.23663
Fam155a	8	9206001	9771018	-	-4.33544	-1.54982
Rab20	8	11453392	11478638	-	-0.757966	1.36862
Sox1	8	12395295	12400126	+	1.72132	4.43108
Grtp1	8	13176869	13200624	-	4.08699	3.07978
Angpt2	8	18690263	18741562	-	-3.23426	1.11159
Plat	8	22757744	22782847	+	0.05632	2.32901
Ddhd2	8	25725324	25754280	-	5.36893	4.77809
Rnf122	8	31111820	31131482	+	1.79914	3.61664
Tex15	8	33516738	33585582	+	3.14345	4.40408
Gm10131	8	34111143	34111736	-	4.30404	3.22549
Dlc1	8	36567751	36953143	-	7.10898	6.27208
Zfp353	8	42081460	42083109	-	-4.33544	-0.762175
Triml1	8	43129807	43141486	-	4.81482	3.66156
Zfp42	8	43295068	43307009	-	8.68858	8.08709
Helt	8	46292050	46294671	-	-4.28417	0.90298
Stox2	8	47180048	47352348	-	3.6058	4.66012
Hand2	8	57320983	57324517	+	-4.33544	-1.01448
AC149051.1	8	63924694	63952170	-	1.66569	-1.20293
Npy1r	8	66697422	66706798	+	-3.43602	0.427222
Comp	8	70373548	70382065	+	-0.0442316	3.17093
Ifi30	8	70762774	70766663	-	3.92487	5.21603
Ankle1	8	71406010	71409904	+	3.67688	2.52095
Tpm4	8	72134975	72153142	+	5.69175	4.9461
Klf2	8	72319033	72321656	+	7.63627	6.86777
Hmgxb4	8	74993356	75031978	+	7.24655	6.52355
Tbc1d9	8	83165352	83272934	+	4.3237	5.19698
Cd97	8	83723251	83741326	-	5.04198	6.10563
Lphn1	8	83900105	83941954	+	7.16279	8.11599
Ier2	8	84661331	84662852	-	6.60259	5.94789
Fbxw9	8	85060055	85067124	+	4.75027	5.45495
Man2b1	8	85083269	85098739	+	5.34623	6.33373
Neto2	8	85636588	85690973	-	2.38887	3.5737
Tox3	8	90247040	90348343	-	5.40879	12.9886
Irx3	8	91798511	91802067	-	-0.0126738	3.38926
Mt2	8	94172618	94173567	+	6.68251	6.11187
Ccdc102a	8	94902869	94918098	-	3.85839	2.63758
Atp6v0d1	8	105524465	105566047	-	6.28286	7.03914
Smpd3	8	106252548	106337988	-	-0.193254	2.0948
Cdh3	8	106510913	106556908	+	5.29495	6.08353
Zfhx3	8	108714644	108961636	+	4.68047	5.74666
Bcar1	8	111710485	111743849	-	6.25663	5.62355
Maf	8	115682942	115707794	-	-2.55197	1.19644
4933407C03Rik	8	117257019	117461503	+	6.2413	6.96615
Gse1	8	120488866	120581390	+	6.63709	7.4733
1190005I06Rik	8	120608602	120634492	-	3.9124	2.55624
Irf8	8	120736358	120756694	+	1.19947	2.87501
Foxf1a	8	121084474	121086879	+	-4.16029	2.00194
Map1lc3b	8	121590468	121598047	+	6.11556	6.95069
Zfpm1	8	122282141	122337251	+	2.99338	4.7646
Irf2bp2	8	126588296	126593436	-	4.76133	5.37979
Nrp1	8	128359073	128505462	+	-1.91732	1.28569
Amotl1	9	14541966	14615483	-	4.95776	5.74195
Olfm2	9	20667986	20728219	-	0.349149	2.17342
A230050P20Rik	9	20868642	20874307	+	4.12586	3.09959
S1pr2	9	20965952	20976793	-	5.30307	4.67038
Icam1	9	21015960	21028797	+	5.88532	6.94984
Slc44a2	9	21337828	21355025	+	5.02451	4.24369
Ldlr	9	21723576	21749916	+	6.1412	5.4227
Dock6	9	21800184	21852635	-	7.42603	6.72279
Elavl3	9	22015005	22052023	-	3.42088	5.29606
Robo4	9	37401897	37414023	+	2.2989	0.264353
BC024479	9	37489321	37524148	+	5.64374	4.83563
Abcg4	9	44273188	44288615	-	-3.43602	0.576837
Bcl9l	9	44499136	44510388	+	4.27543	5.20958
Ankk1	9	49415222	49427021	-	-4.33544	-1.28104
Cryab	9	50752758	50756633	+	1.10845	2.69688
Slc35f2	9	53771535	53818161	+	5.33841	4.58198
Fbxo22	9	55208925	55224433	+	6.43157	5.78107
Cyp1a1	9	57697613	57703822	+	-1.64698	2.27366
Islr2	9	58196298	58204319	-	2.22122	5.251
Pml	9	58218076	58249786	-	7.85811	7.36898
Hcn4	9	58823512	58860955	+	-3.36549	1.29603
Neo1	9	58874679	59036441	-	5.00239	5.61335
Hexa	9	59539667	59565105	+	5.12516	6.05755
Tle3	9	61372366	61418497	+	7.0178	7.87669
Calml4	9	62858104	62875918	+	1.90652	-0.699815
Iqch	9	63421455	63602493	-	-4.33544	-1.34685
Smad3	9	63646767	63757994	-	3.93155	4.67179
Igdcc4	9	65101486	65137940	+	4.26826	5.343
Igdcc3	9	65141154	65185857	+	2.85671	5.44083
2810417H13Rik	9	65890237	65903266	+	5.0964	4.03742
C2cd4b	9	67759437	67760929	+	0.146779	2.71112
Foxb1	9	69757710	69760940	-	-4.33544	2.11084
Gm20510	9	72958852	73016319	+	4.46507	5.1737
Ccpg1	9	72985429	73016340	+	4.68833	5.35922
BC031353	9	74953053	75032468	+	2.40234	3.60481
Tbx18	9	87702800	87731260	-	-1.52922	1.78415
Rasgrf1	9	89909775	90026976	+	-4.33544	0.543059
Adamts7	9	90162978	90208071	+	2.78456	4.09399
Zic1	9	91358058	91365810	-	-2.17693	1.09431
Zic4	9	91362413	91389348	+	-4.33544	-1.54982
Mras	9	99385422	99436881	-	4.90999	3.89363
Ppm1m	9	106194172	106199746	-	4.36008	3.50405
Twf2	9	106203108	106215387	+	6.49108	5.77819
Hyal1	9	107576927	107581710	+	2.83432	4.53687
Nat6	9	107578887	107584048	+	3.54089	4.92787
Camkv	9	107935920	107949691	+	4.3269	3.3974
Tdgf1	9	110939610	110946158	-	7.99544	8.55776
Arpp21	9	112065091	112235938	-	-3.08908	0.935226
Itga9	9	118606690	118901003	+	4.04703	2.35919
Kbtbd5	9	121777607	121783819	+	-3.4306	0.608352
Mthfd1l	10	3973118	4167081	+	6.36823	5.68896
Plagl1	10	13090691	13131694	+	3.66235	5.05059
Fuca2	10	13499540	13519035	+	2.76705	4.02379
Hivep2	10	13966379	14151376	+	1.67569	4.09278
Sgk1	10	21882184	21999903	+	7.74764	6.94646
Ncoa7	10	30645584	30803107	-	3.32228	2.01081
Mical1	10	41476314	41487032	+	4.46325	3.19393
Foxo3	10	42181841	42276755	-	5.90418	7.01374
Cd24a	10	43579169	43584262	+	5.2138	7.90065
Aim1	10	43950307	44004846	-	1.89944	3.53244
Prep	10	45067206	45158997	+	6.22264	5.5618
Sim1	10	50895651	50989152	+	-2.97329	0.444482
AW822073	10	58222299	58225706	-	-2.68481	0.798585
Ddit4	10	59949675	59951770	-	5.69898	7.40733
Psap	10	60277627	60302597	+	7.19358	8.17414
Sgpl1	10	61098642	61147703	-	6.08477	7.48322
Gm5424	10	62071015	62072609	+	5.17058	5.91282
Tacr2	10	62252438	62265990	+	-4.00583	-0.881999
Egr2	10	67535475	67542188	+	-0.984874	3.59906
Zfp365	10	67886103	67912662	-	4.99008	5.83569
Fam13c	10	70440668	70558731	+	3.64514	2.57058
Susd2	10	75636619	75644008	-	3.76951	2.09346
Mcm3ap	10	76468971	76515856	+	6.9511	7.64241
Col18a1	10	77052178	77166548	-	8.70142	7.69474
Itgb2	10	77530252	77565708	+	-0.225719	2.24766
Pttg1ip	10	77581720	77598732	+	5.13441	5.74488
Aire	10	78030022	78043610	-	4.99316	3.05432
Dnmt3l	10	78041947	78063622	+	8.39678	7.39053
Icosl	10	78069360	78079525	+	5.023	3.63041
Casp14	10	78711997	78718293	-	-0.273643	2.64854
Kiss1r	10	79916971	79922273	+	-2.71994	2.21014
Gpx4	10	80047166	80056439	+	8.31359	9.47757
Klf16	10	80567124	80577321	-	6.13894	5.57627
Mknk2	10	80665332	80671976	-	6.40973	7.32024
Gadd45b	10	80930091	80932204	+	3.81787	5.66341
Ckap4	10	84526305	84534036	-	5.58451	4.89695
Rfx4	10	84756062	84906538	+	-0.0227056	3.08799
Sycp3	10	88459569	88473236	+	2.93833	4.35155
Apaf1	10	90989311	91082770	-	5.3852	6.20187
Ikbip	10	91082940	91102607	+	2.60088	3.79376
Cdk17	10	93160876	93241342	+	5.2734	4.50739
Btg1	10	96617001	96622813	+	4.93339	5.80638
Dusp6	10	99263231	99267488	+	5.85346	7.65344
Gm4301	10	100381670	100382539	-	0.0493416	3.0481
Gm4781	10	100396287	100397072	-	1.50582	4.46427
Tmtc3	10	100443902	100487350	-	5.73415	6.57598
Tmem19	10	115340739	115362262	-	4.69463	5.32074
Lgr5	10	115450311	115587780	-	-3.26	1.89706
Mdm2	10	117688888	117710758	-	7.39456	8.30099
Gns	10	121365090	121397245	+	5.45178	6.1417
Avpr1a	10	122448499	122453453	+	-3.15012	0.444799
Ppm1h	10	122678762	122945795	+	2.36521	3.70755
Ctdsp2	10	126978717	126999975	+	6.83696	7.55036
Tspan31	10	127067317	127070261	-	5.24002	5.84346
Pip4k2c	10	127197067	127211622	-	5.74691	6.31814
Ddit3	10	127290774	127296288	+	2.33974	4.01947
Gli1	10	127329889	127341589	-	5.91692	6.6291
Nxph4	10	127525473	127534559	-	-0.356493	2.06603
Lrp1	10	127538161	127621148	-	5.45511	6.52604
Esyt1	10	128510248	128525859	-	5.47619	6.2371
Rpl41	10	128548114	128549305	-	8.71713	7.98915
Cd63	10	128908919	128912816	+	4.70595	5.44667
Gm11399	11	3142048	3143363	+	-4.33544	1.31264
Rnf185	11	3415982	3452363	-	5.10346	5.67509
Slc35e4	11	3907021	3914664	-	2.11258	3.58512
Tcn2	11	3917192	3932159	-	3.26703	4.34418
Nefh	11	4938754	4948064	-	4.80422	6.44736
Ikzf1	11	11685003	11772926	+	-1.69042	1.204
Vps54	11	21239281	21321136	+	6.04148	5.49547
B3gnt2	11	22834747	22860961	-	5.20582	4.57455
Cpeb4	11	31872211	31935634	+	4.25157	5.0995
Rhbdf1	11	32209585	32222300	-	4.18202	3.05264
Gm12116	11	33204055	33221477	+	-4.33544	0.0502738
Wwc1	11	35838400	35980527	-	5.60332	4.86986
Ccng1	11	40748552	40755311	-	7.87391	8.72739
Adam19	11	46055992	46147343	+	6.31095	4.78871
Sqstm1	11	50199366	50210827	-	7.12304	7.95217
Adamts2	11	50602084	50807573	+	-0.250025	2.77817
N4bp3	11	51643063	51650842	-	5.99968	5.31051
D930048N14Rik	11	51650954	51657681	+	3.98235	2.75341
Phf15	11	51813455	51857653	-	4.99673	5.78895
Irf1	11	53770014	53778374	+	4.83428	3.91611
P4ha2	11	54100095	54131665	+	3.0591	4.08528
Fnip1	11	54438199	54518235	+	5.03257	5.6636
Gpx3	11	54902453	54910377	+	3.46153	4.88613
Anxa6	11	54979108	55033445	-	5.69495	4.85365
Hand1	11	57828705	57832818	-	0.364386	3.21729
Rai1	11	60105013	60199197	+	5.09773	5.71423
Smcr8	11	60777525	60788287	+	6.0481	6.76891
Hs3st3b1	11	63885792	63922290	-	2.89679	4.06039
Aloxe3	11	69125896	69149115	+	0.0233363	2.35977
Alox12b	11	69156989	69169792	+	-4.16029	1.40697
Kdm6b	11	69398508	69413675	-	5.51718	6.26239
Acap1	11	69881567	69895539	-	2.81692	0.839924
Clec10a	11	70156197	70170834	+	-3.76985	-0.549109
Xaf1	11	72301629	72313733	+	1.50137	-1.23011
Olfr376	11	73371246	73375704	+	-3.60574	-0.323723
Rap1gap2	11	74383356	74590186	-	2.50458	4.73581
Hic1	11	75164565	75169519	-	0.305246	3.7976
Rtn4rl1	11	75193783	75267769	+	0.133504	3.59937
Wdr81	11	75440944	75454717	-	4.71182	5.52153
AU040972	11	79481719	79484031	-	-3.68193	-0.510001
Tmem132e	11	82388900	82446332	+	-3.11646	1.45568
Lhx1	11	84517977	84526015	-	-1.83802	3.76481
Dynll2	11	87979525	87987533	-	6.4272	7.00708
Dgke	11	89035179	89066850	-	4.77438	3.88536
Tob1	11	94211454	94215495	+	4.50892	5.42788
Wfikkn2	11	94235956	94246005	-	-3.82111	-0.0944163
Cacna1g	11	94408391	94474198	-	1.53664	3.00701
Tmem92	11	94777217	94782703	-	1.23807	3.68564
Col1a1	11	94936224	94953042	+	0.853906	2.78782
Hoxb13	11	96194316	96197447	+	-3.29976	1.17255
Hoxb9	11	96271457	96276595	+	0.943196	2.89141
Hoxb8	11	96281905	96285325	+	-2.56229	2.23954
Hoxb7	11	96284257	96290336	+	-1.28736	2.04064
Hoxb6	11	96292476	96301569	+	-3.82111	0.290133
Hoxb3	11	96323326	96346685	+	-4.16029	-1.30985
Tbkbp1	11	97136171	97151495	-	2.93829	4.03384
Grb7	11	98446394	98455373	+	5.0371	4.14932
Krt36	11	100102007	100105626	-	-4.33544	-0.513177
Vat1	11	101458745	101466230	-	6.31943	6.98306
Grn	11	102430315	102437048	+	6.32039	7.48631
Hexim1	11	103116325	103119725	+	6.05454	6.81346
Wnt3	11	103774150	103817957	+	1.98675	4.56413
Mapt	11	104231390	104332090	+	3.41364	1.96273
Ace	11	105967945	105989964	+	0.100589	2.65958
Axin2	11	108920349	108950783	+	3.85758	4.97489
Sox9	11	112782224	112787760	+	-2.48852	2.07899
Cpsf4l	11	113698172	113710017	-	4.54635	5.78953
Sdk2	11	113776374	114067046	-	0.602968	2.88198
Gprc5c	11	114851152	114872617	+	3.7847	5.00251
Itgb4	11	115974709	116008412	+	2.89743	3.88573
Acox1	11	116171888	116199045	-	4.51888	5.46361
Evpl	11	116220559	116238077	-	2.47686	3.80577
Foxj1	11	116330704	116335399	-	1.17541	2.8729
Sphk1	11	116530925	116536674	+	-2.3386	1.62033
St6galnac2	11	116675303	116694868	-	2.88451	0.885644
Sec14l1	11	117115168	117159268	+	6.56453	5.98315
Gaa	11	119267887	119285454	+	5.87104	7.19329
Card14	11	119307768	119345375	+	-3.68193	-0.520832
Rnf213	11	119393100	119487418	+	5.71882	6.59501
Nptx1	11	119538719	119547753	-	-0.0519257	5.27834
Baiap2	11	119942763	120006782	+	4.51873	6.10134
Rfng	11	120780746	120784207	-	4.93409	4.05406
Slc16a3	11	120948480	120960868	+	6.46672	5.39215
Uts2r	11	121160271	121161973	+	-3.27613	0.738418
Zfp750	11	121510978	121519333	-	3.24345	4.9847
Pomc	12	3954951	3960618	+	-1.82909	1.48397
Wdr35	12	8973892	9028847	+	5.74599	6.69606
Lpin1	12	16535669	16589770	-	4.18662	5.29918
Kidins220	12	24974932	25059697	+	4.60288	5.55607
Id2	12	25093801	25096092	-	4.29312	6.16252
Sox11	12	27340697	27342709	-	3.96237	2.77773
Colec11	12	28594173	28623290	-	-4.33544	-1.56979
Pxdn	12	29938036	30017658	+	4.25158	3.1773
Hbp1	12	31926254	31950535	-	5.755	6.61661
Etv1	12	38779380	38868215	+	3.96933	1.24625
Dnajb9	12	44205897	44210068	-	3.79673	4.72687
Foxg1	12	49382693	49386867	+	0.246727	2.19669
Insm2	12	55598917	55602018	+	-3.29719	1.67154
Nkx2-1	12	56531935	56536908	-	-3.64597	0.0720188
Nkx2-9	12	56611389	56613284	-	1.79095	4.01864
Pax9	12	56691767	56712822	+	-4.28417	-0.213832
Foxa1	12	57540631	57546121	-	-1.05548	2.90989
Six6	12	72939724	72946094	+	-2.95223	2.2647
Syne2	12	75818134	76110926	+	4.05146	4.89575
Hspa2	12	76404176	76406934	+	2.71353	5.484
Spnb1	12	76580488	76710547	-	2.99142	4.2037
Rdh11	12	79174337	79192293	-	4.20646	5.77606
Zfyve26	12	79232347	79296282	-	5.24202	5.94056
Zfp36l1	12	80107760	80113013	-	6.35041	7.14658
Galntl1	12	80518990	80603896	+	-0.187489	2.87553
Slc39a9	12	80644215	80683341	+	4.77116	5.54566
Map3k9	12	81714950	81781170	-	4.10732	4.81952
Vsx2	12	84569762	84595461	+	-3.54074	0.311958
Npc2	12	84754560	84773112	-	6.0641	6.78875
Fos	12	85473890	85477273	+	2.92473	4.28664
6430527G18Rik	12	86880703	86884814	-	6.31452	7.49974
Gm8300	12	87514316	87518253	+	2.17794	4.95597
Gm4027	12	87618909	87622143	+	-2.75975	0.49187
Gm2022	12	87892834	87896722	+	1.93385	4.53594
Kcnk10	12	98433994	98577940	-	-4.33544	-1.11219
Fbln5	12	101746565	101819055	-	-4.16029	-0.906359
Tcl1	12	105216750	105222793	-	5.41361	3.7594
Bcl11b	12	107910403	108003602	-	0.561799	2.60132
Dlk1	12	109452823	109463336	+	2.13045	3.29062
Dio3	12	110279068	110281097	+	0.0985238	4.78684
Tnfaip2	12	111442469	111455018	+	-0.15798	2.90814
Ahnak2	12	112772194	112802657	-	3.28925	4.38178
Elmo1	13	20090507	20608353	+	4.14099	2.90991
Irf4	13	30749226	30766927	+	-4.16029	1.23996
Foxc1	13	31806646	31810635	+	-2.08404	0.982038
Slc22a23	13	34179158	34345182	-	2.17306	3.53003
Nedd9	13	41309916	41487320	-	-1.14631	1.31048
Mylip	13	45389742	45412019	+	2.16862	3.68996
Atxn1	13	45549758	45964991	-	1.08654	3.52328
Rbm24	13	46418300	46431090	+	-1.60774	1.21325
Gadd45g	13	51846678	51848468	+	3.05095	4.8048
Msx2	13	53466881	53473074	-	1.16392	3.33788
Cltb	13	54592401	54611344	-	5.44886	6.36201
Unc5a	13	54949411	55006018	+	-1.93413	2.81037
Pitx1	13	55825054	55836192	-	-4.16029	-0.32906
Neurog1	13	56250505	56252163	-	-1.71281	3.07526
Gas1	13	60174405	60177365	-	1.16941	3.72236
Ptch1	13	63511533	63565520	-	6.19987	7.66872
Ctsl	13	64363214	64370306	-	6.36086	7.45877
Nr2f1	13	78188973	78199757	-	-3.49151	0.680326
Spz1	13	92574631	92576232	-	-2.9217	1.26633
Scamp1	13	94201310	94285857	-	4.32651	5.22478
Otp	13	94875627	94883681	+	-4.33544	-0.693392
F2rl1	13	95511732	95525240	-	5.31853	4.15185
Gcnt4	13	96924689	96950912	+	-1.81305	1.39517
Hexb	13	97176332	97198357	-	5.25437	6.05343
Enc1	13	97241105	97253039	+	7.42249	6.84602
Foxd1	13	98354245	98356705	+	-1.48872	2.8103
Cartpt	13	99898484	99900683	-	-4.33544	-0.857956
Gm5454	13	103356250	103357704	+	1.8929	-1.13363
Plk2	13	110395044	110400844	+	5.82765	7.8959
Il6st	13	112475008	112506860	+	5.82452	4.99986
Ccno	13	112987802	112990778	+	3.00447	4.14608
AC231112.2	13	119912237	119912752	-	3.00174	5.40996
B020031M17Rik	13	119949547	119950068	-	-4.16029	-0.364843
AC238940.1	13	120173184	120173696	+	-1.96054	2.50004
AC239678.2	13	120214758	120215213	-	-4.33544	-1.25936
AF067061	13	120263191	120264364	+	-1.86596	1.64797
Tcstv3	13	120317567	120318076	+	-3.87982	1.24312
Fezf2	14	12341892	12345865	-	-3.60574	0.887542
Ube2e1	14	18282722	18331859	-	4.67936	3.91544
Plau	14	20836662	20843388	+	-0.733143	2.04439
Dusp13	14	21733395	21751181	-	-3.77432	-0.162408
Zfp503	14	21983962	21989601	-	-1.79041	1.98479
Zmiz1	14	25459185	25666743	+	5.18921	6.94836
Nt5dc2	14	31134853	31139121	+	6.85186	6.11378
Sema3g	14	31217860	31230350	+	-4.28417	-1.47862
Gch1	14	47153895	47189413	-	-1.47087	1.16285
Mapk1ip1l	14	47298314	47323204	+	6.9699	6.06927
Ktn1	14	47663756	47736563	+	5.36346	4.36301
Otx2	14	48657679	48667644	-	4.69191	3.6421
G630016D24Rik	14	52016865	52019787	+	-0.779803	2.75271
Tgm1	14	55700009	55713492	-	4.32137	3.3369
Pspc1	14	56722441	56778316	-	5.77708	5.22526
Fgf9	14	58070547	58112337	+	-4.28417	-1.26874
Ctsb	14	63122462	63145919	+	4.46452	5.53725
Tdh	14	63492347	63509092	-	7.612	7.03603
Ephx2	14	66084377	66124500	-	2.91459	4.20399
Ebf2	14	67233292	67430918	+	-1.41279	2.94258
Nefl	14	68083863	68089095	+	3.9548	4.73013
Slc39a14	14	70303469	70351425	-	5.61257	4.59729
Dok2	14	70766036	70778495	+	2.89004	0.0953746
Enox1	14	77156763	77721760	+	5.1073	4.01223
Elf1	14	79481194	79582476	+	2.9934	4.42302
Pcdh8	14	79766772	79771312	-	-1.09171	3.65777
Pcdh17	14	84443563	84537060	+	-3.16761	1.94395
Klf5	14	99298691	99313405	+	6.30701	5.47223
Ednrb	14	103814625	103844173	-	-3.87982	-0.146724
Spry2	14	105891949	105896819	-	6.64334	7.65298
Mir17hg	14	115042879	115046727	+	4.87165	4.00356
Mbnl2	14	120275669	120431697	+	4.27217	5.24675
Zic5	14	122456795	122465677	-	4.45727	3.27038
Lifr	15	7129559	7197489	+	5.85318	5.05472
Gdnf	15	7811011	7837575	+	-4.16029	1.25676
Slc1a3	15	8634124	8710764	-	4.18712	2.56599
Dnajc21	15	10446756	10470516	-	6.92354	6.38123
Pdzd2	15	12357054	12592556	-	4.12477	4.98141
Myo10	15	25622525	25813673	+	7.78882	8.41779
Grhl2	15	37233036	37363569	+	5.59825	4.67779
Klf10	15	38294413	38300707	-	5.60889	6.83714
Azin1	15	38487430	38519266	-	6.7546	7.34251
Fbxo32	15	58175879	58214892	-	1.82038	3.86875
Mtss1	15	58941244	59082026	-	7.06424	6.36466
Adcy8	15	64699042	64922296	-	-4.33544	0.362251
Ndrg1	15	66929321	66969640	-	3.39324	5.56926
St3gal1	15	67102875	67113992	-	-0.930333	1.88552
Ptp4a3	15	73723145	73758766	+	5.49192	6.19137
Zc3h3	15	75754432	75841915	-	4.39084	3.24239
Naprt1	15	75890964	75894481	-	3.63926	2.45018
Fam83h	15	76001093	76014336	-	4.83184	3.8821
Scrt1	15	76516203	76522129	-	-2.89476	2.42904
Foxh1	15	76668284	76669948	-	5.36224	4.5948
Zfp7	15	76879259	76892392	+	5.85174	5.27389
Elfn2	15	78670022	78718113	-	-3.16761	0.893269
Lgals1	15	78926725	78930465	+	5.54551	6.90198
Maff	15	79347541	79359072	+	3.15658	4.47345
Nptxr	15	79786352	79834333	-	3.81998	5.2534
Apobec3	15	79891659	79915906	+	6.43346	5.79401
Syngr1	15	80091334	80119501	+	4.82124	5.90049
Gtse1	15	85859707	85876572	+	7.6959	8.25379
Pim3	15	88862186	88865718	+	7.433	6.81589
Mapk8ip2	15	89453913	89464468	+	2.97567	4.09308
Arsa	15	89472476	89477425	-	3.66077	4.97706
Shank3	15	89499623	89560261	+	3.72597	5.07589
Dbx2	15	95623563	95655960	-	-3.60574	-0.297253
Amigo2	15	97244074	97247287	-	2.31618	4.35973
Col2a1	15	97975602	98004695	-	2.93101	5.11944
Wnt10b	15	98771753	98778150	-	-2.88496	2.11082
Wnt1	15	98789857	98793837	+	-4.33544	1.8884
Ddn	15	98803782	98807925	-	-3.44607	2.78036
Dhh	15	98893031	98898540	-	-2.65883	1.14263
Prph	15	99055174	99058978	+	2.22323	4.17856
C1ql4	15	99084686	99087817	-	-0.860592	2.13865
Nckap5l	15	99422035	99457748	-	4.15547	5.23012
Gpd1	15	99717515	99725005	+	0.547648	2.47783
Smagp	15	100621342	100636865	-	4.43365	3.56636
Slc4a8	15	100761747	100823968	+	3.92522	5.15829
Nr4a1	15	101266846	101274792	+	5.16852	5.89138
Itgb7	15	102215995	102231935	-	4.0916	2.59222
Hoxc11	15	102954427	102957708	+	-4.16029	0.335431
Hoxc9	15	102976439	102985099	+	-4.28417	-1.55914
Ubn1	16	5050068	5086285	+	5.39417	6.13663
Carhsp1	16	8658587	8672153	-	5.49929	6.16772
Cpped1	16	11803721	11909445	-	4.2408	5.0539
Tmem191c	16	17276300	17283229	+	2.85247	4.01555
Slc25a1	16	17925211	17928219	-	6.28455	5.69956
Tbx1	16	18581713	18586969	-	-3.47971	0.989907
Gp1bb	16	18620319	18622403	-	-2.96538	0.70961
2005-09-01	16	18621811	18629938	-	-0.559333	2.45503
Klhl24	16	20097554	20127744	+	5.5602	6.09722
Vwa5b2	16	20589471	20605377	+	-2.41059	1.58816
Hes1	16	30064384	30067796	+	4.09781	5.78088
Lrrc15	16	30269302	30283256	-	1.92697	3.46567
Ppp1r2	16	31251537	31275277	-	6.19008	5.57571
Adcy5	16	35154877	35305737	+	0.766245	4.32816
Ildr1	16	36693978	36726804	+	3.88055	3.00863
Lrrc58	16	37868389	37888858	+	5.8198	6.50286
Gsk3b	16	38089001	38246084	+	5.89116	6.58202
Adprh	16	38445399	38452689	-	6.11928	5.56453
Drd3	16	43762221	43822932	+	-4.33544	-1.32492
Dppa4	16	48283735	48294292	+	6.68221	5.97511
Col8a1	16	57624258	57754737	-	-4.33544	0.54178
Crybg3	16	59490775	59555752	-	3.3468	2.23349
Gm9581	16	59558013	59600886	-	1.90705	-0.431278
Vgll3	16	65815633	65863057	+	2.60042	5.0766
Nrip1	16	76287400	76373827	-	2.99464	4.35527
App	16	84954440	85173707	-	3.22456	4.29493
Adamts1	16	85793827	85803113	-	2.19375	3.65329
Adamts5	16	85858170	85901125	-	-2.81105	0.440996
Olig2	16	91225550	91228677	+	-4.28417	1.4697
Slc5a3	16	92058322	92087473	+	3.06367	4.23055
Dopey2	16	93711907	93810585	+	3.89279	5.39052
Sim2	16	94085260	94127032	+	-4.16029	0.673535
Erg	16	95359169	95586593	-	-3.77432	-0.329141
Bace2	16	97356728	97439012	+	-4.28417	-1.53883
Pde10a	17	8525372	8986648	+	-0.708049	1.76819
Igf2r	17	12682406	12769664	-	6.5823	7.56367
Mllt4	17	13760539	13906150	+	7.26081	6.6455
Smoc2	17	14279506	14404790	+	-3.87982	0.677143
Dll1	17	15367354	15376872	-	3.39164	5.53745
Zscan10	17	23600856	23611019	+	7.11212	6.51862
Pkmyt1	17	23726336	23736729	+	4.73136	4.04831
Sox8	17	25565892	25570686	-	-0.761703	3.68263
Msln	17	25748614	25754327	-	0.862989	-2.77897
Tmem8	17	26113316	26123254	+	5.54454	4.65731
Grm4	17	27422387	27513341	-	-0.423429	1.99561
Scube3	17	28142316	28174852	+	4.70569	6.41352
Pnpla1	17	28858411	28890308	+	-4.16029	-0.49838
Cdkn1a	17	29090979	29100722	+	5.11454	6.3801
Pim1	17	29490812	29495445	+	6.3981	7.81125
Mdga1	17	29827956	29970087	-	2.45767	3.90679
Slc37a1	17	31295483	31350696	+	3.90876	2.73489
H2-K1	17	33996017	34000333	-	3.48313	4.60185
Notch4	17	34564268	34588503	+	4.25325	3.06899
Hspa1b	17	34956436	34959238	-	3.64033	5.9531
Hspa1a	17	34969199	34972154	-	-0.273426	2.96562
Vars	17	35000987	35016322	+	7.99232	7.51095
Cchcr1	17	35517100	35531015	+	4.73543	4.05286
Ddr1	17	35681567	35704621	-	5.78362	6.92755
2410137M14Rik	17	36977701	36981237	-	0.987254	-2.1166
H2-M5	17	36984061	36989537	-	4.87292	3.22478
Zfp57	17	37001163	37010635	+	7.94695	6.88024
Gabbr1	17	37045966	37075067	+	5.43029	4.35388
Runx2	17	44495987	44814797	-	-4.33544	-0.699037
Slc29a1	17	45585200	45599606	-	7.57146	6.93534
Gm7325	17	45600967	45602102	-	3.92993	2.77003
Trerf1	17	47140942	47359458	+	4.08942	4.83196
AI661453	17	47436615	47470638	+	3.88832	5.60688
Tfeb	17	47737030	47792419	+	4.8009	5.82134
Kat2b	17	53566861	53672720	+	5.63312	4.8316
1700061G19Rik	17	56875477	56888904	+	4.0734	2.56029
Acer1	17	56953490	56982126	-	-4.00583	-0.785684
Fbxl17	17	63057452	63500017	-	3.23121	1.74689
Emilin2	17	71252176	71310965	-	-1.31367	1.12849
Cyp1b1	17	79706953	79715041	-	0.168118	3.08454
Mta3	17	83706163	83821516	+	6.39215	5.62764
Six3os1	17	85600203	85619411	-	-3.29719	0.69164
Six3	17	85613608	85631813	+	-1.86026	1.49929
Six2	17	85684268	85688274	-	-0.479747	4.9471
Epas1	17	86753907	86833410	+	4.70743	5.70053
Rhoq	17	86963082	87000069	+	3.31594	4.28986
Gata6	18	11052510	11085635	+	0.0360875	3.06877
Cables1	18	11839220	11945627	+	0.818184	2.69752
Impact	18	12972252	12992948	+	7.67157	8.60007
Cdh2	18	16588877	16809246	-	2.49958	3.81546
Gm7729	18	27598644	27599759	+	3.53831	-1.53052
Slc23a1	18	35614604	35627244	-	3.56045	1.98613
Cxxc5	18	35829818	35861687	+	5.62212	6.4288
Pcdhac1	18	36930285	37187657	+	-1.07486	2.12713
Pcdh1	18	38185915	38212053	-	4.34918	5.73255
Nr3c1	18	39410545	39491301	-	3.78623	4.69132
Rps19-ps4	18	42252398	42252835	+	5.86364	6.68567
Pou4f3	18	42394539	42397249	+	-1.30525	3.11539
Megf10	18	57133090	57297467	+	-4.16029	-1.27939
Cdx1	18	61018862	61036199	-	0.886287	3.14308
Slc26a2	18	61192919	61211612	-	4.86211	5.51078
Onecut2	18	64340364	64398486	+	0.0485836	3.34892
Zfp532	18	65580230	65689434	+	6.7198	6.07561
Grp	18	65872820	65886578	+	-3.36549	1.59015
Pmaip1	18	66458604	66465550	+	3.95483	4.70624
Impa2	18	67289253	67319146	+	5.78014	4.89694
Pqlc1	18	80253292	80292725	+	3.42278	2.17537
Zadh2	18	84088158	84097514	+	0.659929	2.65562
Cbln2	18	86711110	86718283	+	-2.4455	1.0586
Gal	19	3409919	3414472	-	-4.16029	1.48687
Npas4	19	4984355	4989971	-	-3.49151	0.0731888
Rcor2	19	7267325	7275225	+	7.61497	6.94424
Fads2	19	10064164	10101503	-	4.46689	6.97534
Gm98	19	10208272	10240748	-	6.61371	4.6536
Tle4	19	14448072	14598051	-	7.22128	6.61605
Foxb2	19	16872316	16873830	-	-4.33544	0.758365
Rorb	19	18930605	19111196	-	-3.77432	-0.758503
Apba1	19	23758876	23949597	+	-1.54448	3.09625
Tjp2	19	24094523	24225026	-	8.10221	7.40054
Dmrt2	19	25672420	25679010	+	-4.16029	0.776175
Gldc	19	30098449	30175418	-	8.10595	7.41912
Pdlim1	19	40222241	40271616	-	5.91422	7.14599
Crtac1	19	42283037	42431783	-	1.08714	3.18761
Nkx2-3	19	43612325	43615891	+	-3.17117	2.32941
Pax2	19	44756049	44838268	+	-2.33599	1.63909
Kazald1	19	45075241	45079289	+	-3.49151	-0.0700186
Tlx1	19	45149236	45156943	+	-3.27613	2.29315
Lbx1	19	45232688	45235811	-	-0.900874	4.95232
Add3	19	53140445	53247399	+	4.62385	5.29246
Pdcd4	19	53892231	53929861	+	4.11061	4.87989
Adra2a	19	54045182	54048982	+	0.391306	3.92184
Acsl5	19	55253369	55296627	+	3.74099	2.49409
Hspa12a	19	58795751	58860984	-	1.45158	3.35311
Vax1	19	59166187	59171136	-	-4.28417	0.888823
Slc18a2	19	59260878	59296012	+	-4.16029	-1.31307
Shroom4	X	6399854	6637448	+	3.4065	2.06242
Clcn5	X	7153810	7319358	-	4.83941	5.78797
Pim2	X	7878262	7883432	+	6.75335	5.30654
Hdac6	X	7930120	7947889	-	6.84352	7.38383
Rbm3	X	8138975	8145880	-	7.96213	7.45593
Bcor	X	12036740	12160355	-	5.91111	7.47436
Atp6ap2	X	12587801	12617049	+	5.27979	5.94655
Lonrf3	X	36328353	36362341	+	1.25196	2.98655
Rhox5	X	37804851	37808764	+	5.01579	4.18358
Lamp2	X	38401357	38456454	-	4.8506	5.50664
Bcorl1	X	48341358	48408049	+	3.24203	4.68237
Gpc4	X	52053021	52165252	-	4.88641	4.0246
Ccdc160	X	52791200	52799468	+	2.74085	0.550376
Zic3	X	58022700	58041736	+	7.17783	6.45878
Sox3	X	60891370	60893430	-	3.18322	6.32604
Hmgb3	X	71555918	71560676	+	3.01901	0.9153
Gpr50	X	71663667	71669257	+	-3.27613	4.44401
Slc6a8	X	73673150	73682502	+	6.08315	5.26621
Pdzd4	X	73793359	73824969	-	7.1759	5.96977
Renbp	X	73922121	73930850	-	5.01781	5.71152
Nr0b1	X	86191764	86195947	+	6.55654	5.97706
Arx	X	93286507	93298357	+	-3.60574	-0.155909
Pcyt1b	X	93654863	93749951	+	5.97585	5.1862
AU015836	X	93968659	93975470	+	4.66133	6.17675
Maged1	X	94535474	94542143	-	6.72627	7.3254
Eda2r	X	97333840	97377216	-	5.88841	7.02106
Efnb1	X	99136130	99148991	+	2.68386	4.08852
Slc7a3	X	101079210	101086020	-	7.1506	6.5048
Cited1	X	102247381	102252181	-	0.0167689	4.1144
C77370	X	104077434	104201185	-	5.81933	5.01874
Pcdh19	X	133582863	133688993	-	0.933331	3.0361
Taf7l	X	134460118	134476490	-	0.575839	2.71223
Bex1	X	136213972	136215513	-	7.45724	6.93153
Zcchc18	X	136993155	136998472	+	0.884047	2.74609
Esx1	X	137115397	137122083	-	1.41612	3.50193
Rnf128	X	139563316	139673145	+	2.76344	4.17172
Ripply1	X	139779549	139782353	-	2.27889	0.126313
Tsc22d3	X	140539528	140600659	-	1.08747	4.62617
Irs4	X	141710998	141725263	-	1.10897	2.86256
Alg13	X	144317812	144374450	+	8.38195	7.52604
Fgd1	X	151046150	151089521	+	7.05678	6.38797

## Sheet: Trp63 DE
Probe	Chromosome	Start	End	Probe Strand	Trp63_neg	Trp63_pos
Mrpl15	1	4773206	4785739	-	6.98099	6.33805
Rb1cc1	1	6206197	6276648	+	4.7894	5.40465
Sulf1	1	12692430	12860371	+	5.89205	5.01583
Il17f	1	20777151	20784270	-	-4.24794	-0.681634
Gm5698	1	30976950	30978965	-	-0.635268	4.56532
Gm5699	1	30997867	30999905	-	-2.58558	2.20543
AC121888.1	1	31286945	31287706	+	-0.37973	2.23308
Rab23	1	33719882	33742564	+	5.46135	6.43222
C230030N03Rik	1	34678188	34724301	+	-1.03311	1.58708
Arhgef4	1	34721924	34813309	+	1.95494	4.18037
Arid5a	1	36307733	36324029	+	1.93833	3.35994
Cnga3	1	37218336	37263384	+	1.28765	3.33999
2010300C02Rik	1	37611677	37720085	-	0.0954854	1.81493
Il1rl2	1	40324627	40365471	+	-4.24794	-0.0166238
Plcl1	1	55406388	55751802	+	-4.24794	-0.974654
Spats2l	1	57774162	57948394	+	0.765078	2.46369
Als2	1	59162926	59237231	-	5.75996	6.88812
Abi2	1	60409619	60481162	+	5.94979	5.2518
Adam23	1	63445891	63596515	+	6.20322	5.52332
Fzd5	1	64730560	64737750	-	6.48825	5.73454
Lancl1	1	67000517	67038872	-	4.73313	5.46568
Mreg	1	72159233	72212307	-	7.2317	8.19999
Des	1	75360329	75368579	+	2.69398	3.80863
Obsl1	1	75479310	75506452	-	5.22199	4.53843
Serpine2	1	79794197	79858696	-	4.05903	5.90092
Gm6189	1	80383104	80385188	-	-0.165494	3.09724
Gpr55	1	85939537	85961055	-	-4.24794	-0.736375
B3gnt7	1	86303221	86307303	+	6.79306	6.17986
Alppl2	1	87086690	87089928	-	-3.37493	0.879696
Ecel1	1	87147655	87156521	-	-2.18507	1.36328
Ngef	1	87476834	87573870	-	-0.540572	1.96546
Ugt1a10	1	88055388	88219004	+	-4.24794	-0.393874
Ugt1a9	1	88070800	88218997	+	-4.24794	-0.393874
Ugt1a8	1	88087813	88219004	+	-4.24794	-0.393874
Ugt1a7c	1	88095062	88220002	+	-4.24794	-0.393874
Ugt1a6b	1	88103252	88219003	+	-4.24794	-0.18312
Ugt1a6a	1	88103252	88220002	+	-4.24794	-0.18312
Ugt1a5	1	88166012	88218997	+	-4.24794	-0.393874
Ugt1a2	1	88200601	88218997	+	-4.24794	-0.393874
Ugt1a1	1	88211959	88218997	+	-4.24794	-0.362053
Gbx2	1	89927962	89933290	-	5.18059	4.25966
Col6a3	1	90765923	90843971	-	-4.24794	-0.633714
Rab17	1	90958133	90969661	-	-0.489217	1.58449
Gpr35	1	92973119	92986391	+	-4.24794	0.527253
Stk25	1	93621902	93635722	-	5.21857	5.9374
Serpinb5	1	106861173	106883348	+	-4.24794	0.350584
Gli2	1	118834132	119053619	-	6.00654	5.06443
Dyrk3	1	131128441	131138234	-	5.62332	5.03509
Srgap2	1	131285251	131527361	-	5.97267	5.15045
Nucks1	1	131910458	131936321	+	8.67298	7.83499
Mdm4	1	132989845	133025366	-	6.03712	5.42072
Plekha6	1	133246097	133303435	+	1.73042	4.35915
Etnk2	1	133363572	133380336	+	2.41227	3.92937
Btg2	1	134075170	134079120	-	5.13926	6.82841
Myog	1	134290004	134292547	+	-4.24794	-0.636869
Cyb5r1	1	134405781	134411740	+	6.66073	5.96744
Syt2	1	134709300	134753149	+	-3.58521	1.14917
Arl8a	1	135146824	135156269	+	4.56345	5.36881
Cacna1s	1	136052750	136119822	+	0.980746	3.1933
Ncf2	1	152807890	152836990	+	0.46039	2.81586
Glul	1	153899944	153909723	+	8.02233	7.3321
Qsox1	1	155778155	155812883	-	2.05676	3.48693
Slc19a2	1	164249046	164265385	+	6.10267	6.89179
Mpzl1	1	165592181	165634541	-	5.23501	5.91549
Dusp27	1	166098153	166127898	-	5.96419	5.18292
Uck2	1	167223827	167223919	-	2.89604	1.62174
Pbx1	1	168153527	168432270	-	4.18053	3.21657
Rgs5	1	169655501	169695813	+	-2.74302	1.07068
Fcgr3	1	171051174	171064935	-	-4.24794	-1.09355
Tagln2	1	172500047	172507380	+	6.48546	7.43375
Tfb2m	1	179528055	179546267	-	3.46293	4.46846
Itpkb	1	180330485	180424802	+	1.88969	3.87065
Lefty1	1	180935022	180938400	+	6.14124	5.08751
Ephx1	1	180976155	181020904	-	2.43527	4.30908
Enah	1	181904445	182019980	-	8.76148	8.12992
Mosc2	1	184813068	184846451	-	3.88132	4.72862
Esrrg	1	187608791	188214885	+	-3.58521	-0.126917
Prox1	1	190118038	190170680	-	-2.20007	1.57321
Atf3	1	191170296	191183340	-	1.65818	4.04822
Kcnh1	1	192190784	192510159	+	0.619846	2.3943
Lamb3	1	193301957	193343878	+	0.788103	3.50473
Gata3	2	9857078	9890034	-	2.05244	3.39483
Pfkfb3	2	11471430	11502101	-	4.52571	3.70805
Rsu1	2	13076967	13271431	-	4.97891	5.88139
Vim	2	13573927	13582826	+	6.63021	6.00545
Commd3	2	18672384	18676231	+	2.24308	3.97032
Abi1	2	22940073	23040241	-	5.58179	6.19327
Cacna1b	2	24603887	24763152	-	2.65928	4.34483
Pnpla7	2	24976033	25054057	+	3.24028	4.69294
Nrarp	2	25180758	25183330	+	2.45589	3.82158
Fbxw5	2	25500750	25505471	+	4.29721	3.49274
Lhx3	2	26200212	26208289	-	-3.61603	0.440979
Rxra	2	27676440	27762957	+	4.30401	5.47839
Col5a1	2	27886425	28039514	+	3.9047	4.88731
Ntng2	2	29194541	29253005	-	-3.04361	0.569562
Cercam	2	29869164	29882840	+	3.08191	4.20426
Tbc1d13	2	30133746	30152013	+	6.83901	6.18616
Ptges	2	30889471	30929863	-	1.344	3.05477
Ass1	2	31470207	31520672	+	7.26546	8.37535
Fibcd1	2	31813290	31846005	-	-4.24794	0.603682
Dnm1	2	32308471	32353329	-	3.00693	3.98741
1700019L03Rik	2	32777381	32784428	-	-4.24794	-1.1791
Angptl2	2	33216069	33247717	+	-2.58644	0.825956
C130021I20Rik	2	33641193	33646349	+	-3.61603	-0.148428
Fam125b	2	33729953	33887946	-	2.39064	3.61907
Hc	2	34983331	35061438	-	-4.24794	2.51753
Gsn	2	35279663	35307892	+	2.72098	4.04189
Stom	2	35313986	35336976	-	2.47712	4.05392
Nr5a1	2	38692656	38714542	-	-3.58521	0.310654
Neb	2	52136647	52338798	-	1.72948	4.10898
Kcnj3	2	55435970	55598145	+	3.65455	2.1157
Ly75	2	60292103	60383303	-	5.0797	4.08294
Dlx2	2	71543409	71546754	-	-0.725208	1.65518
Itga6	2	71745616	71858416	+	6.74132	7.82335
Sp9	2	73271925	73284706	+	-1.28445	1.32426
Chn1	2	73610660	73775346	-	4.31732	3.46344
Hoxd10	2	74691090	74695106	+	-4.24794	0.268051
Sestd1	2	77180340	77280592	-	4.35516	3.55201
Phf21a	2	92093117	92364666	+	4.71415	3.86221
Cry2	2	92403646	92434043	-	4.57983	3.91969
Trp53i11	2	93187548	93201759	+	4.6831	5.34464
Gm10801	2	98662237	98664083	+	-2.38088	1.38379
Gm10800	2	98666547	98667301	-	-0.69865	2.50117
Depdc7	2	104721784	104742878	-	3.48615	4.60254
Pax6	2	105668896	105703160	+	3.74732	2.48028
Ano3	2	110655201	110950923	-	1.66873	-2.89586
Zfp770	2	114193461	114201469	-	5.11424	4.42256
Gpr176	2	118277110	118373419	-	-4.24794	-0.188278
Pak6	2	118663303	118698020	+	2.0357	3.35604
Chac1	2	119351229	119354381	+	3.32663	1.84964
Tyro3	2	119797733	119818104	+	5.75248	4.92247
Mapkbp1	2	119972699	120027408	+	3.7566	4.71221
Ckmt1	2	121357714	121363737	+	3.01519	4.81916
Sord	2	122234749	122265340	+	4.48762	6.70888
Duox2	2	122279247	122298165	-	-3.24917	2.4975
Duox1	2	122315672	122347972	+	0.409902	4.62156
Fbn1	2	125300594	125507993	-	1.77048	3.62028
Slc27a2	2	126552407	126588243	+	5.31942	3.73559
Hdc	2	126593667	126619299	-	-1.49269	2.93772
Polr1b	2	129100995	129126594	+	7.20427	6.56534
Tgm3	2	130012349	130050399	+	2.31642	0.895633
5330413P13Rik	2	131820006	131847660	-	-0.485329	-4.20999
Prokr2	2	132337733	132385447	-	-4.24794	-1.06659
Fermt1	2	132904389	132945906	-	2.0621	3.97919
Plcb4	2	135659011	136014593	+	4.58903	5.56619
Jag1	2	137081456	137116644	-	4.79079	3.82989
Insm1	2	146221921	146225016	+	2.90426	1.27612
Trib3	2	152337422	152344032	-	4.55917	3.58488
Sox12	2	152393611	152398046	-	5.73688	4.61419
Zcchc3	2	152411956	152415044	-	5.5146	4.7621
Pdrg1	2	153008890	153015427	-	3.94591	5.38291
Hck	2	153108468	153151441	+	4.88943	3.39326
Plagl2	2	153227759	153241426	-	4.44485	3.74814
Dnmt3b	2	153649450	153687730	+	8.92418	7.80127
BC029722	2	155817730	155819426	-	3.20867	2.11357
Fer1l4	2	156019139	156052947	-	-3.37493	0.494503
Epb4.1l1	2	156420909	156543214	+	4.67314	5.32916
9830001H06Rik	2	157015799	157079254	-	4.01629	5.37505
Tgm2	2	158116402	158146436	-	2.13249	3.96891
Arhgap40	2	158512796	158550762	+	-4.24794	-0.200967
Slc32a1	2	158610767	158615748	+	-2.05955	0.924469
Ppp1r16b	2	158665398	158766334	+	0.464166	2.19904
Fam83d	2	158768093	158786637	+	4.89636	5.99967
Mafb	2	160363677	160367065	-	-1.82142	1.60978
Zhx3	2	160743927	160872998	-	0.392689	2.40092
Tox2	2	163203125	163324170	+	-2.52935	0.669562
Serinc3	2	163623272	163645131	-	5.88595	6.83209
Ada	2	163726584	163750239	-	2.81809	3.92602
Matn4	2	164389393	164405160	-	-1.25489	2.1792
Sdc4	2	164424247	164443887	-	5.70989	7.25721
Slc13a3	2	165405028	165473230	-	-4.24794	-0.738303
Znfx1	2	167035793	167063015	-	4.73049	3.83293
Cebpb	2	167688915	167690418	+	3.45533	4.25128
Tshz2	2	169633013	170071816	+	-4.24794	-0.472691
Bmp7	2	172868012	172940321	-	1.98871	3.83578
Rbm38	2	173020498	173034734	+	6.4933	7.60833
Zfp831	2	174643534	174710832	+	-4.24794	-0.881899
Ppp1r3d	2	178411206	178414472	-	-1.7279	1.22972
Cdh26	2	178430531	178487366	+	-4.24794	-0.98066
Hrh3	2	180099465	180104488	-	-3.40235	0.00663054
Slco4a1	2	180456245	180474867	+	2.49316	3.82939
Slc17a9	2	180725263	180742280	+	3.92166	2.77435
Col20a1	2	180986535	181017540	+	-0.455942	1.61037
Fabp5	3	10012548	10016607	+	3.35891	4.81091
Impa1	3	10313540	10331439	-	5.88293	6.47484
Car3	3	14863538	14872351	+	2.03537	0.221615
Gyg	3	20122084	20155317	-	3.54989	4.36965
Slc7a14	3	31202910	31310378	-	-3.3894	0.789484
Fat4	3	38886940	39011985	+	-3.58521	-0.0166238
P2ry1	3	61002795	61008979	+	0.110694	2.52659
Pdgfc	3	81036416	81214040	+	4.1074	3.05587
Fgg	3	83007859	83015053	+	-4.24794	-1.03124
Sfrp2	3	83766321	83774316	+	4.4273	3.57178
Trim2	3	84160439	84305446	-	6.03696	5.1673
Fhdc1	3	84444035	84480429	-	-0.264218	1.81003
Kirrel	3	87078593	87174747	-	5.19849	4.4858
Chrnb2	3	89753448	89764632	-	-0.537196	1.5931
Il6ra	3	89869324	89913162	-	0.882043	2.39583
S100a6	3	90612894	90614414	+	4.21057	5.76644
Tchh	3	93442330	93449077	+	0.61191	3.5713
Tdpoz4	3	93796398	93797510	+	-3.01057	0.77122
Tdpoz3	3	93826020	93827117	+	-4.24794	0.192554
Them5	3	94342099	94347352	+	-2.74302	2.31085
Tuft1	3	94612757	94658872	-	1.58797	3.2756
Gm20634	3	96245554	96248509	+	-3.61603	-0.18312
Hist2h3c1	3	96246685	96248509	+	-3.61603	-0.18312
Ankrd34a	3	96596636	96599775	+	1.24364	-2.05379
Syt6	3	103575231	103645567	+	-3.04361	1.37181
Mov10	3	104794836	104818563	-	7.05463	5.4997
6530418L21Rik	3	105704599	105720842	+	1.94393	3.76356
Ovgp1	3	105973711	105987423	+	0.15909	2.04484
Slc6a17	3	107467543	107518018	-	-3.04361	0.826259
Alx3	3	107595031	107605769	+	-4.24794	-0.917533
Atxn7l2	3	108202222	108210934	-	4.22583	2.84546
Psrc1	3	108383839	108388231	+	6.4522	5.7691
Synpo2	3	123076519	123236149	-	0.557747	2.37643
Neurog2	3	127633136	127635631	+	-4.24794	-0.0666053
Alpk1	3	127670399	127780527	-	-4.24794	-0.967981
Lef1	3	131110471	131224356	+	4.67731	2.92317
Npnt	3	132881745	132950291	-	1.74682	4.33156
Ddit4l	3	137621612	137628333	+	2.98022	5.35873
Gtf2b	3	142765226	142783603	+	4.38118	5.68797
Gipc2	3	152093533	152166230	-	-2.51639	0.711365
Ptger3	3	157566892	157644758	+	-3.37493	0.522284
Wls	3	159839737	159935833	+	2.88067	3.92835
Car8	4	8143367	8239041	-	-1.26891	1.16178
Trp53inp1	4	11156431	11174379	+	7.78662	8.86379
Esrp1	4	11331933	11386783	-	5.91732	5.06563
Gem	4	11704457	11714752	+	-0.681372	1.61374
Pou3f2	4	22482095	22488366	-	-4.24794	-0.814468
Rragd	4	32983037	33022180	+	5.98031	5.04776
Ddx58	4	40203773	40239828	-	4.91907	3.8838
Tmem215	4	40472180	40477168	+	-4.24794	-1.15528
Aqp3	4	41092722	41098183	-	5.03959	6.14398
Melk	4	44300876	44364675	+	6.11339	5.3631
Aldh1b1	4	45799022	45804604	+	2.56072	0.996237
Coro2a	4	46536937	46602202	-	2.48162	4.44756
Nr4a3	4	48045153	48086447	+	-4.24794	-0.60535
Ptgr1	4	58965439	58987119	-	3.84913	5.16891
Gm11487	4	73401032	73405072	-	-2.18507	2.06957
Sh3gl2	4	85205126	85639195	+	4.60235	3.81883
Plin2	4	86648386	86670060	-	3.89687	5.32038
Jun	4	95049034	95052222	-	3.80851	5.22523
Foxd3	4	99656299	99658671	+	5.40754	3.92549
Ror1	4	100095791	100444765	+	2.94892	0.898175
Dnajc6	4	101496648	101642799	+	4.73065	3.7288
Gm12800	4	101909121	101911908	+	0.420537	5.25148
Gm12794	4	101940407	101943183	+	0.726501	5.92393
Slc35d1	4	103170649	103215164	-	3.82482	4.68039
Podn	4	108014791	108096445	-	-0.0246137	2.32561
Ttc39a	4	109406623	109444745	+	-2.03365	1.06191
Ptch2	4	117096075	117116101	+	5.39455	4.66305
Btbd19	4	117119219	117125666	-	4.33437	5.12852
Atp6v0b	4	117884326	117887333	-	5.48077	6.13775
Artn	4	117926162	117929763	-	-0.315558	1.68978
Ermap	4	119175457	119190011	-	-4.24794	-1.00714
Eif2c1	4	126435012	126468583	-	6.17362	5.58124
Dlgap3	4	127169204	127237022	+	5.63502	4.42733
Adc	4	128930233	128962442	-	2.6898	4.2172
Zbtb8a	4	129353628	129378116	-	5.60395	4.79968
Lck	4	129548344	129573641	-	4.18944	3.22878
Spocd1	4	129947547	129957115	+	-4.24794	-1.11526
Col16a1	4	130047840	130099283	+	-0.49733	2.21168
Tinagl1	4	130164454	130175122	-	2.19815	4.11461
Sesn2	4	132492032	132510501	-	7.3092	6.47533
Map3k6	4	133240818	133252929	+	1.86584	3.86547
Sfn	4	133600556	133602168	-	5.35506	7.30905
Lin28a	4	134003330	134018841	-	8.71595	7.34557
Trim63	4	134315120	134329629	+	1.79392	3.81497
Slc30a2	4	134343181	134354484	+	4.61485	5.28645
Ldlrap1	4	134744735	134768024	-	4.2695	5.46175
Ephb2	4	136647539	136835988	-	3.86417	4.74391
Wnt4	4	137277489	137299726	+	1.84762	3.99353
Vwa5b1	4	138565360	138635884	-	-4.24794	-0.240836
Pax7	4	139737062	139833530	-	-3.21749	0.432036
Padi2	4	140906344	140952586	+	2.9353	4.37476
Epha2	4	141301240	141329384	+	7.70646	6.96111
Kazn	4	142102390	142239401	-	5.07895	5.76296
Gm13083	4	143615003	143618595	+	-3.61603	2.02682
Gm13078	4	143719455	143729158	+	-3.09853	3.90947
Gm13109	4	143948580	143951016	-	-3.24917	2.22481
Gm13101	4	143964518	143966950	-	-4.24794	1.03291
Gm13119	4	144357942	144364419	+	0.168587	4.43623
Srm	4	148591503	148594993	+	7.97614	7.42401
Spsb1	4	149896283	149955043	-	2.66988	3.76899
Espn	4	152120331	152152371	-	3.77141	4.78955
Hes2	4	152158867	152162469	+	-1.00787	2.11222
Hes3	4	152285972	152291662	-	0.663287	-2.57261
Chd5	4	152338651	152390194	+	3.05042	4.15077
Trp73	4	154056253	154140208	-	3.00944	3.94407
Arhgef16	4	154278486	154301676	-	3.57733	4.59695
Plch2	4	154983115	155056784	-	1.65933	3.23636
B930041F14Rik	4	155694342	155696481	+	2.34853	0.752828
Steap2	5	5664831	5694578	-	3.6533	4.36044
Abcb1b	5	8798147	8866314	+	4.7821	6.08551
Atg9b	5	24384181	24392143	-	2.45533	4.70653
Hadha	5	30118301	30155162	-	6.24042	7.08193
Otof	5	30367066	30461932	-	-3.58521	0.279746
Mapre3	5	30814641	30866106	+	1.46521	3.60172
Cgref1	5	30933146	30945480	-	2.17247	3.95722
Fndc4	5	31292255	31295877	-	2.89856	1.60358
Fgfr3	5	33721724	33737068	+	1.03624	3.81755
Acox3	5	35583040	35613801	+	2.98762	3.97774
Ppp2r2c	5	36868513	36955078	+	3.54401	5.53005
Crmp1	5	37242080	37292132	+	5.76127	4.86744
Evc	5	37289098	37336894	-	4.47756	3.49403
Slc2a9	5	38349273	38503143	-	-4.24794	0.240089
Slc34a2	5	53038082	53071664	+	-3.04361	1.44343
Ugdh	5	65413202	65435946	-	4.27656	5.52809
Apbb2	5	66298861	66618828	-	4.01891	4.82741
Gm5867	5	69461151	69461741	+	1.45447	-0.730257
C530008M17Rik	5	76657683	76873554	+	1.81508	3.83364
Lphn3	5	81020138	81825133	+	-0.179534	1.62881
Rchy1	5	91948904	91963068	-	5.02042	5.611
Fgf5	5	98254184	98277030	+	2.60977	0.619692
Wscd2	5	113490447	113589725	+	1.30446	3.26492
Foxn4	5	114254164	114273807	-	2.07997	3.2079
Gltp	5	114669403	114690984	-	5.41425	6.1909
Hspb8	5	116408491	116422864	-	4.0688	5.33233
Sh2b3	5	121815488	121836859	-	3.8145	4.70988
Tctn1	5	122241287	122264460	-	2.53104	3.98935
1500011H22Rik	5	122364580	122372364	-	3.36831	4.43556
Gpn3	5	122371876	122382902	+	5.30359	6.00234
P2rx7	5	122643911	122691432	+	3.16841	4.79412
Abcb9	5	124061530	124095798	-	-3.16708	1.0737
Pitpnm2	5	124118690	124249760	-	3.95315	5.51875
Scarb1	5	125277087	125341094	-	4.84065	5.71111
Glt1d1	5	127632262	127708754	+	4.63757	3.85247
Cldn3	5	134986214	134987476	+	1.7479	-0.245736
Tmem120a	5	135735485	135744271	-	4.04699	5.08104
Zp3	5	135980099	135988624	+	2.4506	0.862036
Lrwd1	5	136122772	136136074	-	6.31584	6.85985
Trim56	5	137105644	137116209	-	3.49545	4.57783
Ephb4	5	137350109	137378669	+	5.1311	4.28762
Gpr146	5	139377742	139396415	+	-3.40235	0.0908505
Zfand2a	5	139471211	139484549	-	4.33056	5.60219
Uncx	5	139543494	139548179	+	-4.24794	0.036416
6330406I15Rik	5	149368476	149431723	+	-4.24794	-1.12793
Kl	5	150952607	150993809	+	-4.24794	0.0677686
Mdfic	6	15720661	15802165	+	2.45635	0.922764
Cav2	6	17281185	17289115	+	-0.404811	3.00012
Fam3c	6	22306520	22356243	-	5.46782	4.65852
AC122464.1	6	23157986	23160061	-	-1.03336	1.98697
Fam40b	6	29917013	29959681	+	0.152438	2.14048
Klf14	6	30956021	30958990	-	-3.40235	0.983856
Podxl	6	31519488	31563981	-	5.45721	4.65991
Epha1	6	42358487	42373268	-	4.55993	3.48043
Arhgef5	6	43265644	43289320	+	3.17939	4.2899
Gpnmb	6	49036518	49058182	+	0.559848	2.38718
Igf2bp3	6	49085221	49214954	-	6.36296	5.47027
Tax1bp1	6	52713729	52766780	+	6.69431	7.26231
Gng12	6	66896397	67021350	+	3.13734	4.30418
Tgoln1	6	72608432	72617000	-	5.90758	6.49741
Tcf7l1	6	72626378	72789254	-	6.88437	6.12576
Fam176a	6	82041043	82093099	+	0.188361	3.15997
Hk2	6	82725025	82774454	-	8.1048	7.26983
Rtkn	6	83135463	83152579	+	2.92265	6.0762
Cyp26b1	6	84571414	84593908	-	-2.58644	1.79292
Add2	6	86078084	86119555	+	-4.24794	-0.63123
Pcyox1	6	86386006	86397150	-	4.98712	5.61017
Arhgap25	6	87458545	87533259	-	-4.24794	-1.10126
Fbln2	6	91212455	91272540	+	0.567435	2.94443
Tmem43	6	91473703	91488459	+	4.77313	5.63331
4930590J08Rik	6	91914759	91950640	+	-4.24794	-0.729958
Trh	6	92242061	92244650	-	7.91721	6.36666
Adamts9	6	92772699	92943492	-	4.07346	2.80212
Foxp1	6	98925338	99522721	-	6.02177	5.09364
Eif4e3	6	99625135	99666771	-	-0.332182	1.76956
Bhlhe40	6	108660629	108666925	+	4.89575	5.9585
D630042P16Rik	6	112359324	112388023	-	-3.16708	0.235374
Slc6a11	6	114131241	114249886	+	-0.786369	1.47498
Cand2	6	115774538	115804893	+	5.17516	4.35529
Rho	6	115931927	115938829	+	-4.24794	-0.959068
Plxnd1	6	115954811	115995005	-	1.08577	2.78389
Cxcl12	6	117168535	117181367	+	2.60889	-0.308758
Zfp9	6	118461950	118479320	-	-3.58521	0.192832
B4galnt3	6	120203073	120294559	-	4.61727	3.8521
Usp18	6	121245906	121270916	+	-4.24794	-0.250724
Iqsec3	6	121372933	121473678	-	-2.03365	0.772998
Cd163	6	124304651	124330527	+	-4.24794	1.08125
Iffo1	6	125145241	125161782	+	3.07896	4.16469
Plekhg6	6	125362660	125380793	-	1.04289	3.88923
Cd9	6	125460266	125494791	-	6.58217	7.22898
Kcna1	6	126636463	126645801	-	-4.24794	1.53686
Kcna6	6	126708329	126740662	-	-3.21749	0.955541
Ccnd2	6	127125779	127151048	-	4.45913	3.27453
Tspan9	6	127961396	128143594	-	5.12634	5.72858
Gm8994	6	136328543	136329778	+	0.915273	2.90139
Ldhb	6	142490249	142507957	-	7.18051	8.27879
Abcc9	6	142587862	142702274	-	-3.61603	0.179525
Fam60a	6	148921035	148946467	-	8.41675	7.71956
Myadm	7	3289038	3299345	+	6.78692	6.20538
Tarm1	7	3489079	3502465	-	-4.24794	-0.67759
Tsen34	7	3693375	3701023	+	5.98681	5.32062
Ttyh1	7	4119408	4136706	+	3.59637	2.34859
Cdc42ep5	7	4151260	4164860	-	3.52879	2.01971
Fiz1	7	5007057	5014697	-	6.78113	6.16543
Zfp580	7	5051532	5053722	+	3.05839	1.56777
Zscan5b	7	6222278	6239423	+	1.24469	-1.96659
Zscan4c	7	11005722	11010547	+	1.31969	5.34226
Zscan4d	7	11161374	11166182	-	2.4224	6.91547
Zscan4e	7	11306378	11310682	-	2.07777	5.23864
Zscan4f	7	11397915	11402741	+	-0.39344	4.59377
Zbtb45	7	13004936	13009822	-	5.48414	4.6188
Dact3	7	16875317	16887301	+	3.75491	4.50596
Nova2	7	18925888	18965319	+	3.86786	2.61276
Gpr4	7	19212538	19224176	+	3.50369	1.7858
Ckm	7	19411094	19421583	+	-1.10638	3.48826
Exoc3l2	7	19489056	19496760	+	1.26232	3.39635
Apoe	7	19696109	19699166	-	8.01097	9.1289
Pvrl2	7	19716644	19749573	-	6.80388	6.20569
Bcl3	7	19808462	19822770	-	5.37841	4.75542
Nlrp9b	7	20008023	20073306	+	3.3057	1.97545
Zfp428	7	24507006	24515682	+	5.75219	4.92471
Erf	7	25242561	25250761	-	6.99793	7.59817
9530053A07Rik	7	28129466	28164811	+	1.40723	2.87134
Lrfn1	7	28458658	28467483	+	4.12117	2.84807
Lgals4	7	28833975	28841703	+	-0.0271811	2.57907
Map4k1	7	28982854	29003279	+	3.63092	4.66563
Ryr1	7	29003340	29125151	-	3.58298	4.55376
Dpf1	7	29303951	29317588	+	3.96989	2.4328
Aplp1	7	30434981	30445582	-	5.44546	4.60195
Sbsn	7	30751471	30756133	+	-1.03123	3.8825
Krtdap	7	30787905	30791083	+	-4.24794	-0.775351
Scn1b	7	31116525	31126945	-	2.59267	4.52947
Cebpa	7	35119293	35121926	+	0.900324	2.90912
Vstm2b	7	40899278	40929968	+	-4.24794	0.723566
Gm2381	7	42816829	42867234	-	4.4446	3.73628
EU599041	7	43223575	43226333	+	2.95746	1.68019
Shank1	7	44310253	44358351	+	2.00831	-0.476672
Pold1	7	44532746	44548849	-	7.01563	6.45813
Napsa	7	44572432	44586862	+	1.11167	-1.71915
Ptov1	7	44863068	44869788	-	6.49548	5.94842
Hsd17b14	7	45554893	45567752	+	6.8076	6.1686
Otog	7	46240987	46311434	+	-2.97083	0.967862
Mrgprx2	7	48478619	48499270	-	-4.24794	-1.11991
Gabra5	7	57407690	57510009	-	-0.579444	1.6162
Snrpn	7	59982495	60140219	-	6.99054	6.40713
Det1	7	78822962	78847236	-	3.62534	0.216886
Mfge8	7	79133769	79149060	-	5.93743	6.49595
Zfp710	7	80024814	80092751	+	7.0235	6.37241
Slc28a1	7	81114799	81170416	+	5.00659	3.86056
Bnc1	7	81966672	81992299	-	-3.16708	1.93126
Adamtsl3	7	82335694	82614450	+	-4.24794	-0.970144
Fah	7	84585159	84606722	-	3.14526	4.20484
Ccdc81	7	89866148	89903629	-	-3.61603	-0.266088
Lrrc32	7	98494222	98501831	+	-3.37493	1.09121
Dgat2	7	99153663	99182713	-	2.92157	4.23541
Serpinh1	7	99345375	99353230	-	4.66017	5.46483
Gdpd5	7	99381549	99460983	+	-1.82562	1.85679
Slco2b1	7	99657804	99711340	-	-4.24794	-0.426212
P2ry6	7	100937638	100964391	-	-1.2978	1.24699
Chrna10	7	102111266	102116713	-	-4.24794	-1.09355
Dub2a	7	103249737	103252505	-	-0.785002	3.01499
Usp17l5	7	103415072	103419880	+	0.653762	3.38128
Dub3	7	104768160	104777470	-	1.53373	6.00922
Dub1a	7	104840257	104842603	-	1.03232	4.62032
Dub1	7	104857009	104862667	+	1.07055	5.14407
Nlrp10	7	108921860	108930158	-	-4.24794	-0.814872
Lmo1	7	109138572	109170308	-	-1.82562	1.75654
Nrip3	7	109758055	109782025	-	0.58346	2.37658
Ctr9	7	111028951	111056377	+	6.77159	7.84525
Syt17	7	118381856	118443552	-	-2.58558	0.538088
Itpripl2	7	118485114	118491975	-	1.42654	3.03994
Gprc5b	7	118972040	118995211	-	3.74147	2.68151
Plk1	7	122159437	122169875	+	7.29704	6.7175
Mvp	7	126986860	127014621	-	5.21295	6.32911
Maz	7	127022143	127026479	-	7.93673	7.41213
Fbxl19	7	127746775	127768927	+	7.05522	6.56308
Slc5a2	7	128265657	128272430	+	-4.24794	-0.440675
Bag3	7	128523583	128546977	+	4.5717	5.33162
Gpr26	7	131966460	131994405	+	-4.24794	-0.890173
Fam53b	7	132712082	132813886	-	3.17492	4.35919
Fam196a	7	134881926	134938430	-	0.204463	2.13667
Ptpre	7	135537824	135686294	+	-2.32149	1.12814
Pkp3	7	141078218	141090510	+	2.89002	4.44731
Hras1	7	141189105	141194005	-	5.46968	6.25361
Eps8l2	7	141338880	141363020	+	3.52934	5.70967
Lrdd	7	141438113	141444025	-	5.22229	4.02426
Muc5b	7	141839072	141873085	+	-4.24794	-0.725621
Ctsd	7	142371148	142388038	-	7.60914	9.05214
Lsp1	7	142460809	142494867	+	-0.916277	1.70511
Gm14492	7	142491074	142506771	-	-4.24794	-1.11918
Igf2	7	142650766	142666816	-	4.75361	5.52137
Cd81	7	143052739	143067934	+	6.69517	7.3922
Tnfrsf22	7	143634806	143649661	-	3.93973	2.48331
Shank2	7	144001928	144424494	+	-0.228389	1.90527
Ano1	7	144588549	144751974	-	-2.73728	1.06802
Fgf4	7	144861386	144865243	+	6.91185	6.15323
Ccnd1	7	144929931	144939869	-	6.9989	6.19563
Camsap3	8	3587450	3609074	+	6.02336	5.4194
Col4a1	8	11198423	11312826	-	4.10867	5.0962
Col4a2	8	11312805	11449287	+	2.91874	4.48906
Lamp1	8	13159135	13175338	+	8.19396	8.8641
Gas6	8	13465374	13494535	-	3.43494	4.76337
Rasa3	8	13566950	13677603	-	2.92264	4.25497
Cln8	8	14881335	14901720	+	5.07691	5.85209
Csmd1	8	15892537	17535586	-	-4.24794	-0.45766
Xkr5	8	18932729	18950975	-	3.43514	2.13226
AC241392.2	8	20136455	20150494	+	1.85179	-0.115774
Ank1	8	22974844	23150497	+	-2.72667	1.55146
Plekha2	8	25039144	25102194	-	4.7577	3.83423
Prosc	8	27042555	27056131	+	5.55892	6.45186
Dlc1	8	36567751	36953143	-	7.16107	6.54567
Pdlim3	8	45885485	45919546	+	0.609682	3.31288
Spock3	8	62951009	63357103	+	-4.24794	-1.05276
Sc4mol	8	64718139	64733792	-	5.39552	4.57004
Gm10664	8	65014856	65037336	-	4.56862	3.65073
Klhl26	8	70450228	70476943	-	3.47455	5.3714
Ifi30	8	70762774	70766663	-	3.90864	5.018
Nr2f6	8	71374123	71381960	-	5.30075	4.58803
Unc13a	8	71624417	71671757	-	2.35436	3.57403
Klf2	8	72319033	72321656	+	7.82214	7.11287
Tmem38a	8	72572103	72587282	+	2.67265	3.92722
Nacc1	8	84670483	84687862	-	8.29639	7.68926
Nfix	8	84699876	84800344	-	-1.24278	1.63343
Junb	8	84976909	84978748	-	5.26555	6.01974
Best2	8	85007202	85014408	-	-3.40235	0.246226
Fbxw9	8	85060055	85067124	+	4.66719	5.83686
Man2b1	8	85083269	85098739	+	5.15246	6.13314
Mylk3	8	85324303	85386345	-	-4.24794	-0.891931
Gpt2	8	85492576	85527560	+	5.4721	4.08912
Sall1	8	89027248	89044162	-	7.37852	6.31854
Slc6a2	8	92960079	93001667	+	-4.24794	-0.0447298
Nlrc5	8	94472763	94527272	+	-0.842018	3.48252
Cpne2	8	94532990	94570529	+	2.35254	3.73179
Pllp	8	94674895	94696242	-	0.927125	2.48179
Ndrg4	8	95676980	95715119	+	3.21524	4.26784
Ces2g	8	104961718	104969537	+	-4.24794	0.683627
Exoc3l	8	105289924	105296098	-	3.16837	1.84896
Atp6v0d1	8	105524465	105566047	-	6.30306	7.06381
Esrp2	8	106130319	106136974	-	3.72105	4.50245
Smpd3	8	106252548	106337988	-	-0.908923	1.79736
Sntb2	8	106935750	107014192	+	5.4927	6.55402
Mlkl	8	111311797	111338177	-	-0.473762	1.99927
Maf	8	115682942	115707794	-	-4.24794	1.53935
Plcg2	8	117498291	117635140	+	5.54022	6.56242
Slc38a8	8	119479602	119501698	-	-4.24794	-0.712798
Cotl1	8	119809225	119840579	-	5.39369	6.02862
6430548M08Rik	8	120114152	120165306	+	0.0514356	1.84136
Map1lc3b	8	121590468	121598047	+	5.95082	7.17658
Jph3	8	121729623	121794276	+	0.699468	2.46411
Zfpm1	8	122282141	122337251	+	3.05541	4.59215
Cpne7	8	123117374	123135182	+	0.180638	2.11447
Tubb3	8	123411424	123422015	+	6.06586	6.67109
Tsnax	8	125012997	125034192	+	5.18869	5.8466
Nrp1	8	128359073	128505462	+	-1.73715	1.41415
Panx1	9	15005161	15045478	-	2.63495	3.81945
Ubtfl1	9	18404418	18411502	+	-1.71383	2.85265
A230050P20Rik	9	20868642	20874307	+	3.77258	2.62157
S1pr5	9	21242912	21248443	-	-4.24794	-0.623737
Slc44a2	9	21337828	21355025	+	5.1503	4.35293
Carm1	9	21546894	21589487	+	7.54208	6.93839
Ldlr	9	21723576	21749916	+	6.15343	5.50666
Spc24	9	21755442	21760286	-	5.71252	5.06249
Kank2	9	21766773	21798546	-	6.57282	5.88091
Dock6	9	21800184	21852635	-	7.26928	6.683
Elavl3	9	22015005	22052023	-	3.30557	4.71554
Gm10180	9	25101404	25101481	-	4.92231	6.10347
St14	9	31089402	31131853	-	5.60953	7.00563
Ets1	9	32696042	32757820	+	1.99822	3.87968
AW551984	9	39587396	39604403	-	1.55902	-1.13951
4931429I11Rik	9	40894849	40964118	-	-4.24794	0.383766
Abcg4	9	44273188	44288615	-	-3.58521	0.511751
Scn4b	9	45138437	45154152	+	-2.97083	2.10104
Fxyd6	9	45370185	45396158	+	6.29183	5.60352
Sidt2	9	45937857	45955247	-	5.24331	6.81171
Usp28	9	48985385	49042517	+	6.92469	6.33857
Cryab	9	50752758	50756633	+	1.21296	3.39794
Exph5	9	53301670	53377514	+	-3.13209	1.0198
Slc35f2	9	53771535	53818161	+	5.40785	4.51093
Lingo1	9	56618475	56685253	-	-0.207966	1.85077
Islr2	9	58196298	58204319	-	2.05935	3.88842
Smad3	9	63646767	63757994	-	4.11582	5.07171
Dis3l	9	64306756	64341288	-	4.09023	5.09624
Igdcc4	9	65101486	65137940	+	4.34516	5.43151
Rbpms2	9	65629648	65660528	+	7.55695	6.80101
Fbxl22	9	66508459	66514593	-	-4.24794	-0.0734815
Car12	9	66713686	66766845	+	1.12526	3.77929
Rps27l	9	66946086	66949516	+	6.69673	5.96996
Anxa2	9	69453620	69491795	+	4.52718	5.94156
Fam81a	9	70089310	70142560	-	3.45107	4.41844
2410004A20Rik	9	73101836	73104443	+	4.153	2.87618
Col12a1	9	79598991	79718831	-	-1.49164	1.53234
Sh3bgrl2	9	83548338	83600292	+	4.68555	5.88985
Adamts7	9	90162978	90208071	+	2.90593	4.5544
Foxl2	9	98955607	98958126	+	-3.13209	0.419094
Mras	9	99385422	99436881	-	4.83716	3.92152
Trf	9	103204001	103230444	-	0.819029	2.5428
Col6a4	9	105989454	106096783	-	1.3797	3.49199
Wdr82	9	106170929	106191706	+	7.70893	7.09809
Ppm1m	9	106194172	106199746	-	4.30995	3.52567
Pcbp4	9	106453838	106464007	+	7.00793	6.23356
Grm2	9	106644537	106656109	-	0.117536	1.96553
Camkv	9	107935920	107949691	+	4.16621	2.30373
Celsr3	9	108826320	108852963	+	3.95823	2.99894
Col7a1	9	108953586	108984875	+	2.17251	4.15397
Vipr1	9	121642716	121672954	+	-2.37617	0.997461
Lars2	9	123366940	123462664	+	9.51705	8.05362
Plekhg1	10	3740364	3967303	+	5.19675	6.10508
Mthfd1l	10	3973118	4167081	+	6.36548	5.71507
Heca	10	17900466	17948067	-	3.84651	4.97041
Perp	10	18845071	18857073	+	4.92747	6.78022
Myb	10	21124930	21160984	-	3.36399	1.89335
Eya4	10	23104168	23349895	-	-2.58558	0.698576
6330407J23Rik	10	29143996	29199630	+	2.59232	0.883067
Mical1	10	41476314	41487032	+	4.40788	3.50694
Bend3	10	43479140	43515396	+	6.83748	5.83275
Gm9803	10	43524102	43524617	+	2.12995	-0.0215947
Aim1	10	43950307	44004846	-	1.4932	3.46374
Popdc3	10	45178098	45318452	+	-2.9533	0.504779
Man1a	10	53904788	54075796	-	1.91337	3.88247
AW822073	10	58222299	58225706	-	-3.09853	1.6911
Sgpl1	10	61098642	61147703	-	6.16899	6.9359
Pbld1	10	63061582	63077962	+	-4.24794	-0.768589
Adora2a	10	75316943	75334788	+	-2.54381	1.17281
AI646023	10	75550125	75560330	-	-4.24794	-0.047908
Smarcb1	10	75896769	75921617	-	6.68656	5.96215
Itgb2	10	77530252	77565708	+	-1.58357	2.22754
Aire	10	78030022	78043610	-	4.64066	3.21476
Dnmt3l	10	78041947	78063622	+	8.11962	7.48906
Icosl	10	78069360	78079525	+	4.744	3.87647
Palm	10	79793572	79820896	+	5.1605	5.72194
Mum1	10	80226434	80243903	+	6.13572	5.45008
Apc2	10	80295977	80318263	+	1.22389	2.87795
Btbd2	10	80642617	80657071	-	5.9811	5.30188
Mknk2	10	80665332	80671976	-	6.44872	7.43616
Txnrd1	10	82859206	82897724	+	7.85284	8.54554
Chst11	10	82985498	83195900	+	0.626389	2.73138
1500009L16Rik	10	83722865	83762761	+	3.94693	4.94812
Ckap4	10	84526305	84534036	-	5.64665	5.04105
Tcp11l2	10	84576626	84614359	+	1.47837	3.60488
Timp3	10	86300372	86349506	+	2.55391	4.00776
Btg1	10	96617001	96622813	+	4.43444	5.51217
AC164627.1	10	100306571	100307185	-	-3.37493	1.03744
Gm4301	10	100381670	100382539	-	0.59695	3.24996
Gm4781	10	100396287	100397072	-	1.52989	4.39557
Phlda1	10	111506286	111508645	+	2.8024	4.13031
Tmem5	10	122078114	122097371	-	3.82013	4.63917
2009-03-01	10	127055011	127060184	-	4.17415	2.97484
Arhgef25	10	127182521	127190054	-	4.27642	3.51915
Gli1	10	127329889	127341589	-	5.68553	4.61676
Pmel	10	128706258	128720238	+	3.06189	1.50845
Patz1	11	3288874	3309083	+	6.71519	6.04629
Osbp2	11	3703731	3863903	-	-3.09853	1.0371
Slc35e4	11	3907021	3914664	-	2.27476	3.69039
Gck	11	5900820	5950081	-	-4.24794	-0.802765
Ikzf1	11	11685003	11772926	+	-2.25908	0.82504
Egfr	11	16752203	16918158	+	2.47107	4.0701
Bcl11a	11	24078056	24174123	+	2.41472	-0.00461743
Cpeb4	11	31872211	31935634	+	4.16312	5.32885
Nsg2	11	32000463	32059202	+	0.53784	-3.3246
Slu7	11	43433744	43447981	+	5.21845	5.8609
Adam19	11	46055992	46147343	+	6.34635	5.13371
Trim7	11	48826140	48852209	+	1.38277	4.10261
Gfpt2	11	49794178	49838613	+	6.41019	5.3688
Adamts2	11	50602084	50807573	+	-0.287798	1.90309
N4bp3	11	51643063	51650842	-	5.83821	5.23399
Irf1	11	53770014	53778374	+	5.0159	3.97524
P4ha2	11	54100095	54131665	+	2.95884	3.92382
Gpx3	11	54902453	54910377	+	3.52024	5.87632
Anxa6	11	54979108	55033445	-	5.73505	5.15766
Fat2	11	55250609	55336564	-	1.19359	4.17365
Sparc	11	55394500	55420080	-	6.6921	7.66844
2810021J22Rik	11	58867216	58883288	+	3.15525	1.84429
Hist3h2ba	11	58948911	58949532	+	-4.24794	-0.9383
Obscn	11	58994256	59136402	-	-0.115362	2.75901
Wnt3a	11	59248033	59290752	-	0.393613	2.60853
Wnt9a	11	59306928	59333552	+	1.27029	3.0928
Rasd1	11	59963181	59964944	-	-1.15462	1.1853
Llgl1	11	60699723	60714186	+	6.41666	5.53282
Epn2	11	61517249	61579687	-	5.88913	5.25725
Fam83g	11	61684091	61709951	+	3.34572	4.52957
Specc1	11	61956779	62223013	+	3.42856	4.27166
Myh4	11	67238029	67260446	+	-4.24794	0.499935
Alox12b	11	69156989	69169792	+	-4.24794	0.204846
A030009H04Rik	11	69340461	69342641	+	1.15659	2.81799
Nlgn2	11	69823122	69837784	-	4.81439	3.83716
Acadvl	11	70010183	70015411	-	3.61432	4.6649
Alox15	11	70344152	70352031	-	2.42168	0.576748
Smtnl2	11	72389164	72411713	-	5.40633	4.52042
Trpv3	11	73267388	73300363	+	-1.61081	1.26463
Rap1gap2	11	74383356	74590186	-	2.25309	3.80414
Sgsm2	11	74849261	74897060	-	4.282	5.39549
Hic1	11	75164565	75169519	-	-0.404811	2.59641
Doc2b	11	75768966	75796049	-	-3.40235	0.415325
Slc6a4	11	76998603	77032340	+	-3.37493	0.315991
Ssh2	11	77216287	77460220	+	3.9417	4.94394
Coro6	11	77462411	77470484	+	-0.122849	1.89068
Myo18a	11	77763246	77865980	+	5.16029	5.96019
Traf4	11	78158499	78165589	-	6.75574	6.11862
Foxn1	11	78357577	78386558	-	-4.24794	-0.852069
Lgals9	11	78962974	78984946	-	2.60392	4.10932
Wsb1	11	79239372	79254671	-	5.97817	6.7176
Tmem132e	11	82388900	82446332	+	-3.01057	0.296219
Unc45b	11	82910550	82943403	+	1.93073	3.48202
Ccl3	11	83647844	83649355	-	-4.24794	-1.04055
Lhx1	11	84517977	84526015	-	-2.18724	1.2871
Tbx2	11	85832551	85841948	+	-1.15326	1.90815
Tbx4	11	85886422	85916097	+	0.505262	3.37547
Tmem92	11	94777217	94782703	-	1.33399	4.86119
Ppp1r9b	11	94991035	95006899	+	5.20709	6.20305
Itga3	11	95044474	95076801	-	6.4292	7.63158
Dlx3	11	95120089	95125296	+	0.543763	3.09598
Ngfr	11	95568818	95587735	-	4.70258	5.73208
Ttll6	11	96133786	96165451	+	2.61094	3.87143
Hoxb8	11	96281905	96285325	+	-4.24794	-1.0599
Prr15l	11	96928104	96937830	+	-0.184588	1.65774
Tbx21	11	97098071	97115331	-	-2.83198	0.727174
Tbkbp1	11	97136171	97151495	-	3.02482	4.0719
E130012A19Rik	11	97627393	97629716	-	8.30496	7.65075
Pcgf2	11	97688823	97700497	-	6.18418	5.54686
Stac2	11	98036623	98053462	-	3.41467	4.32429
Rara	11	98927818	98974942	+	5.51888	4.80684
Tns4	11	99065678	99089306	-	-0.309429	1.69502
Krt20	11	99428403	99438150	-	-2.74302	2.02572
Krt15	11	100131758	100135928	-	-2.10164	1.43831
Krt19	11	100140810	100148665	-	3.61798	4.94219
Krt14	11	100203162	100207548	-	-2.04812	1.87363
Krt42	11	100262882	100269871	-	4.46564	5.41926
Fkbp10	11	100415697	100424824	+	3.62582	4.86268
Hsd17b1	11	101078411	101080527	+	-0.0538839	1.89374
Atxn7l3	11	102289300	102296631	-	7.11684	6.59797
Grn	11	102430315	102437048	+	6.37694	7.33303
Nmt1	11	103028190	103068912	+	7.15278	7.88
Ace	11	105967945	105989964	+	-1.51353	1.92497
Tcam1	11	106276672	106288745	+	-4.24794	-0.288044
Wipi1	11	109573331	109611967	-	2.26176	3.68642
Fam20a	11	109669749	109722279	-	-4.24794	-0.758402
Sox9	11	112782224	112787760	+	-3.58521	-0.0869159
Gprc5c	11	114851152	114872617	+	4.13299	5.18016
Grin2c	11	115249169	115267243	-	-3.40235	0.76128
Otop2	11	115307163	115332303	+	-4.24794	-1.12903
Myo15b	11	115861612	115892603	+	0.782291	3.6308
Sap30bp	11	115933282	115966725	+	5.25383	6.24762
Itgb4	11	115974709	116008412	+	3.05206	4.38587
Trim47	11	116105752	116127210	-	1.7413	3.67686
Acox1	11	116171888	116199045	-	4.59695	5.54085
Evpl	11	116220559	116238077	-	2.45771	4.47059
Cygb	11	116645595	116654313	-	-3.09853	0.74256
Tmc8	11	117782076	117793110	+	1.58386	3.30017
Dnahc17	11	118021723	118129219	-	-0.0891527	1.72956
Baiap2	11	119942763	120006782	+	4.49873	5.96976
Bahcc1	11	120232947	120292296	+	5.81813	5.00741
Notum	11	120653788	120661175	-	4.47452	3.52557
Dcxr	11	120725399	120727281	-	3.42574	4.31653
Cbr2	11	120729489	120732114	-	-4.24794	-0.617201
Slc16a3	11	120948480	120960868	+	6.64615	5.5683
Uts2r	11	121160271	121161973	+	-2.72667	0.80623
Dnmt3a	12	3806007	3914443	+	6.45182	5.69344
Efr3b	12	3962554	4038915	-	2.83797	4.25389
Rhob	12	8497763	8499985	-	4.38715	5.32846
Mycn	12	12936096	12941914	-	8.00459	7.12842
Hpcal1	12	17690814	17791926	+	3.10397	4.32541
Kidins220	12	24974932	25059697	+	4.6787	5.35277
Id2	12	25093801	25096092	-	4.07636	5.11668
Pxdn	12	29938036	30017658	+	4.53712	3.79424
Hbp1	12	31926254	31950535	-	5.76752	6.48704
Etv1	12	38779380	38868215	+	4.03062	2.3965
Foxg1	12	49382693	49386867	+	-1.73715	1.74065
G2e3	12	51348061	51376986	+	6.1898	5.23731
Npas3	12	53248677	54072175	+	-4.24794	-1.07086
Insm2	12	55598917	55602018	+	-4.24794	1.02343
Nkx2-9	12	56611389	56613284	-	0.606933	2.96262
Pax9	12	56691767	56712822	+	-4.24794	-0.426212
Kcnh5	12	74897217	75177332	-	-4.24794	-0.623848
Hspa2	12	76404176	76406934	+	2.62822	4.01975
Gpx2	12	76792335	76795554	-	1.40027	3.07837
Erh	12	80634022	80644341	-	6.40367	7.43649
Slc8a3	12	81197915	81333180	-	-4.24794	-0.941097
Papln	12	83763634	83792382	+	-0.627129	1.80237
Dnalc1	12	84114366	84147498	+	3.19118	4.19137
Vsx2	12	84569762	84595461	+	-4.24794	-0.280394
Vrtn	12	84641019	84651455	+	3.91454	2.27065
Ltbp2	12	84783212	84876532	-	-0.0274696	2.89082
Gm8300	12	87514316	87518253	+	1.79346	6.92419
Gm4027	12	87618909	87622143	+	-1.7279	2.92936
BB287469	12	87816577	87820676	+	-1.76911	1.36445
Gm5662	12	87874072	87877859	+	2.15361	6.94017
Gm2022	12	87892834	87896722	+	3.04041	6.62813
CT954323.2	12	87919423	87919857	-	-0.652597	3.08274
Gm2046	12	87973528	87980224	+	-2.01767	3.13565
Gm2075	12	88011848	88012282	+	-3.3894	0.926853
AC079644.3	12	88018337	88018771	-	-3.21749	2.53158
CT030687.1	12	88249666	88250100	-	-3.61603	2.84129
CT485612.1	12	88321047	88321481	-	-0.740556	3.56459
Flrt2	12	95692226	95785215	+	-0.144965	2.45357
Ttc7b	12	100300771	100520822	-	5.06329	5.78363
Tc2n	12	101645443	101718523	-	-1.22253	1.33827
Unc79	12	102948859	103184065	+	-3.58521	-0.162334
Prima1	12	103196908	103242150	-	-4.24794	-0.359906
Tcl1	12	105216750	105222793	-	5.48256	4.11824
Bcl11b	12	107910403	108003602	-	0.578024	3.17923
Begain	12	109032187	109068217	-	0.928349	2.99744
Meg3	12	109541001	109571726	+	7.09936	6.55593
Ppp1r13b	12	111828458	111908055	-	3.47144	4.36133
Tdrd9	12	111971559	112068854	+	-3.37493	0.634652
Gpr132	12	112850876	112860916	-	-3.3894	0.456366
Jag2	12	112908590	112929495	-	5.21339	6.24808
Crip2	12	113140236	113145504	+	5.59396	6.77196
Pfkp	13	6579768	6648777	-	6.77399	6.0431
Edaradd	13	12471209	12520450	-	-1.60718	1.46608
Gpx6	13	21312217	21319624	+	-1.78928	2.38266
Fam65b	13	24582189	24733816	+	-4.24794	-1.1036
Irf4	13	30749226	30766927	+	-4.24794	0.528222
Foxc1	13	31806646	31810635	+	-3.58521	-0.180241
Serpinb1b	13	33084125	33094380	+	-4.24794	0.493321
Serpinb6c	13	33879816	33905708	-	2.05828	3.21658
Bmp6	13	38345716	38499728	+	-0.169205	1.97163
Nedd9	13	41309916	41487320	-	1.20595	2.77556
Ptpdc1	13	48577873	48625573	-	1.70307	3.2357
Wnk2	13	49036303	49148014	-	2.17313	3.37034
Ninj1	13	49187485	49196244	+	2.81051	4.03202
Fgd3	13	49261554	49320311	-	-4.24794	0.112097
Cltb	13	54592401	54611344	-	5.18017	5.99416
Unc5a	13	54949411	55006018	+	-1.87469	1.39712
Pitx1	13	55825054	55836192	-	-3.40235	0.172293
Cxcl14	13	56288647	56296551	-	0.211429	2.66086
Fbp1	13	62864753	62888282	-	-1.69232	1.18545
Ptch1	13	63511533	63565520	-	5.93122	4.43522
Ctsl	13	64363214	64370306	-	6.3144	7.16056
Zfp459	13	67405712	67421418	-	4.38881	3.67309
BC018507	13	70588689	70637634	-	6.72763	6.09627
Irx1	13	71957921	71963723	-	-3.09853	1.52761
Irx2	13	72628820	72634196	+	1.92914	3.60504
Scamp1	13	94201310	94285857	-	4.64783	5.47997
Zbed3	13	95325237	95337841	+	3.39155	2.00371
F2rl1	13	95511732	95525240	-	5.30292	4.61244
Slc30a5	13	100802649	100833427	-	5.66477	5.00176
Plk2	13	110395044	110400844	+	5.83125	7.56827
Emb	13	117220625	117274098	+	6.55666	5.6871
AC231112.2	13	119912237	119912752	-	2.65568	6.25985
AC238940.3	13	120154627	120155136	+	0.268461	3.41743
AF067061	13	120263191	120264364	+	-2.75749	1.54671
Fam149b	14	20348162	20383489	+	3.97146	2.66929
Plau	14	20836662	20843388	+	-1.62765	1.39403
Dusp13	14	21733395	21751181	-	-3.13209	2.06984
Zcchc24	14	25711640	25768856	-	3.39906	4.41522
Anxa11	14	25842183	25886804	+	5.35538	4.72901
Chdh	14	30009023	30040466	+	-2.05955	2.68394
Nt5dc2	14	31134853	31139121	+	6.78505	6.14494
Stab1	14	31139013	31168641	-	-4.24794	0.480182
Mettl6	14	31478320	31495030	-	4.59831	5.53706
Opn4	14	34590618	34600142	-	-4.24794	-0.98066
Cdhr1	14	37077850	37098311	-	2.80065	0.450924
Mapk1ip1l	14	47298314	47323204	+	7.19848	6.59191
Ktn1	14	47663756	47736563	+	5.48678	4.72129
Otx2	14	48657679	48667644	-	4.41208	3.33713
Sall2	14	52311172	52328762	-	3.35756	1.63412
Pck2	14	55540266	55550017	+	4.03766	1.96802
Nfatc4	14	55824795	55833943	+	2.47663	0.334034
Nynrin	14	55854036	55874735	+	4.21706	3.0622
Fam124a	14	62555737	62608486	+	0.172478	2.13936
Dock5	14	67751928	67933572	-	4.59316	3.73441
Epb4.9	14	70602184	70636048	-	5.18052	4.2524
Fgf17	14	70636205	70642268	-	3.66129	1.51815
Pou4f1	14	104462320	104467991	-	1.91864	3.16648
Cldn10	14	118787871	118875489	+	-4.24794	-0.346211
Rap2a	14	120478461	120507194	+	4.03459	5.06346
Zic5	14	122456795	122465677	-	4.69801	2.95252
Zic2	14	122475435	122479852	+	5.29858	3.63478
Gdnf	15	7811011	7837575	+	-3.58521	0.168578
Cdh9	15	16778101	16857094	+	1.6229	-2.33419
Grhl2	15	37233036	37363569	+	5.53956	4.58157
Fzd6	15	39006280	39038186	+	2.52039	4.23935
Ext1	15	53064038	53346159	-	5.6748	4.96178
Enpp2	15	54838898	54920146	-	3.03424	0.943869
Mtss1	15	58941244	59082026	-	7.11473	6.41289
St3gal1	15	67102875	67113992	-	-1.60653	1.14029
Col22a1	15	71795795	72034227	-	0.0178965	2.1617
Eif2c2	15	73095844	73096684	-	5.06443	4.15749
Ptp4a3	15	73723145	73758766	+	5.28788	6.63622
Ly6a	15	74994878	74997634	-	1.45756	3.90352
Exosc4	15	76327397	76330677	+	5.37716	4.73664
Adck5	15	76576358	76595816	+	3.92059	2.44247
Il2rb	15	78480553	78495066	-	-4.24794	-1.07341
Elfn2	15	78670022	78718113	-	-2.46936	0.761523
Card10	15	78775138	78803042	-	4.65445	5.83159
Micall1	15	79108972	79136897	+	3.60946	4.84189
Kcnj4	15	79483718	79505241	-	1.27159	3.49165
4933432B09Rik	15	79609576	79658956	-	-0.269796	1.85696
Nptxr	15	79786352	79834333	-	3.88988	5.41337
Apobec3	15	79891659	79915906	+	6.32982	5.46322
Cacna1i	15	80287238	80398279	+	-2.54381	0.595844
AC105358.1	15	82206952	82212815	-	2.40793	0.306158
Scube1	15	83602583	83725021	-	-3.3894	1.17437
Samm50	15	84192233	84214303	+	7.14661	6.40514
Gtse1	15	85859707	85876572	+	7.57948	6.3764
Gramd4	15	86057695	86137634	+	3.58902	4.32761
Cerk	15	86139128	86186141	-	1.77876	3.66046
Nell2	15	95219451	95528706	-	0.0550228	1.91303
Ddn	15	98803782	98807925	-	-4.24794	1.48566
Dhh	15	98893031	98898540	-	-3.13209	0.839353
Lmbr1l	15	98903921	98918231	-	3.74595	4.9644
Fam186b	15	99271018	99287180	-	-4.24794	0.778823
Faim2	15	99497005	99528017	-	-0.634285	2.00371
Lima1	15	99778470	99875428	-	6.27351	5.64412
Galnt6	15	100691813	100729376	-	2.87075	4.56966
Krt80	15	101349571	101370125	-	-4.24794	-1.06347
Krt5	15	101707070	101712891	-	-3.16708	0.726289
Krt71	15	101733950	101743109	-	-4.24794	-1.05276
Krt79	15	101929332	101940324	-	-3.61603	0.512331
Krt18	15	102028216	102032026	+	4.983	5.80269
Hoxc13	15	102921103	102928814	+	2.20589	3.525
Hotair	15	102944062	102948420	-	-4.24794	-0.522879
Itga5	15	103344289	103366763	-	5.68962	4.808
Fam100a	16	4874778	4880315	-	5.73052	5.0955
Ppl	16	5086291	5132481	-	3.11823	4.30047
Carhsp1	16	8658587	8672153	-	5.46805	6.8751
Socs1	16	10783808	10785536	-	1.82066	3.16205
Snai2	16	14705852	14709395	+	-2.0251	1.21616
Slc25a1	16	17925211	17928219	-	6.47519	5.60723
D16H22S680E	16	18300825	18348103	-	2.87017	4.10654
Tbx1	16	18581713	18586969	-	-3.58521	-0.216087
B3gnt5	16	19760208	19772753	+	4.01646	2.68824
Clcn2	16	20702964	20717746	-	4.65122	3.89672
Igf2bp2	16	22059009	22163299	-	6.47999	5.44391
Etv5	16	22381309	22439719	-	9.10998	8.42544
Trp63	16	25683763	25892102	+	6.50181	13.2263
Bex6	16	32186192	32186890	+	-3.16708	2.27749
Fstl1	16	37776873	37836514	+	5.78339	4.64381
Dppa2	16	48310477	48319723	+	6.7552	7.80049
Pros1	16	62854307	62929346	+	4.06329	5.27267
Cyyr1	16	85421533	85553397	-	3.11441	4.55432
Scaf4	16	90228957	90284425	-	6.75589	6.15908
4931408A02Rik	16	90826719	90905109	+	-3.02114	1.01233
Mrps6	16	92058270	92112227	+	3.77846	4.67492
Slc5a3	16	92058322	92087473	+	3.03443	4.21234
Cbr3	16	93683215	93690990	+	3.69943	5.02868
Sim2	16	94085260	94127032	+	-4.24794	-0.456985
Erg	16	95359169	95586593	-	-4.24794	-0.993484
Pde10a	17	8525372	8986648	+	-1.73346	3.27461
Mmp25	17	23629458	23645269	-	3.21029	1.85812
Sepx1	17	24736642	24742778	+	3.71828	5.11105
Sox8	17	25565892	25570686	-	-0.452098	1.8915
Tmem8	17	26113316	26123254	+	5.42389	4.79052
Def6	17	28207778	28228608	+	4.27199	5.26309
Stk38	17	28970885	29007945	-	6.72512	6.10608
Cpne5	17	29156550	29237797	-	3.85471	2.31485
Pim1	17	29490812	29495445	+	6.45094	5.86614
Mdga1	17	29827956	29970087	-	1.88344	3.40436
H2-K1	17	33996017	34000333	-	3.75599	4.54817
Notch4	17	34564268	34588503	+	4.29374	2.94932
Pbx2	17	34591266	34597400	+	5.67117	5.02367
Ehmt2	17	34898469	34914052	+	7.13504	6.50518
Hspa1b	17	34956436	34959238	-	3.83927	5.08949
Hspa1a	17	34969199	34972154	-	0.118151	2.15405
Vars	17	35000987	35016322	+	8.03266	7.35993
H2-Q2	17	35342242	35346762	+	-4.24794	-0.291355
H2-Q7	17	35439155	35443773	+	-2.18507	1.41289
Psors1c2	17	35533201	35534647	+	3.06293	1.73367
Ppp1r18	17	35865593	35875596	+	5.42361	4.5243
Trim26	17	36837134	36859398	+	5.43848	4.81675
Tdrd6	17	43615335	43630299	-	-1.98267	1.87113
Tcte1	17	45523434	45542679	+	-4.24794	-0.607239
Tmem63b	17	45660171	45686905	-	5.98222	6.97536
Foxp4	17	47867133	47924645	-	6.63399	5.91942
Sgol1	17	53674786	53689333	-	5.8463	5.22915
Kdm4b	17	56326062	56402870	+	5.31542	4.63872
Trip10	17	57249451	57263697	+	5.81334	5.04572
Rab31	17	65651726	65772752	-	4.61166	5.30527
Ptprm	17	66666848	67354459	-	-1.45735	1.27106
CT573017.1	17	68837136	68843138	+	-2.53517	0.811038
Ypel5	17	72836704	72851195	+	3.56725	4.44231
Lclat1	17	73107985	73243368	+	3.50148	4.42315
Pkdcc	17	83215292	83225070	+	3.52549	2.217
Mpp7	18	7347962	7626863	-	4.63365	5.5122
Gata6	18	11052510	11085635	+	-0.608184	1.80052
Dsc3	18	19960930	20002097	-	-1.88448	2.22368
Dtna	18	23415415	23659714	+	3.04412	1.63833
Bin1	18	32377217	32435736	+	2.46357	4.13066
Reep5	18	34344889	34373415	-	3.49174	4.56885
Hbegf	18	36504929	36515805	-	3.63849	4.3922
Pou4f3	18	42394539	42397249	+	-2.30957	1.18334
Ppp2r2b	18	42637432	43059471	-	-3.3894	0.110358
Sema6a	18	47235598	47368870	-	4.03067	2.53724
Lox	18	52516069	52529867	-	-3.37493	0.761227
Ppic	18	53406341	53418007	-	3.36557	4.40231
Zfp608	18	54888045	54990180	-	3.20632	1.61629
Slc26a2	18	61192919	61211612	-	5.00107	6.24458
Pde6a	18	61220482	61289924	+	-4.24794	-1.39423
Arhgef37	18	61493794	61536536	-	-4.24794	-0.856999
Pmaip1	18	66458604	66465550	+	4.07239	5.56319
Gnal	18	67088336	67226792	+	1.04805	3.51115
Tubb6	18	67390717	67402748	+	6.30284	6.90831
Mro	18	73859385	73881333	+	-4.24794	-0.279513
Skor2	18	76856405	76900342	+	-4.24794	-1.15428
Nfatc1	18	80606205	80713071	-	1.43137	3.01195
Sall3	18	80966376	80986578	-	4.50371	3.13245
Cpt1a	19	3323301	3385732	+	5.14552	5.85353
Tcirg1	19	3896050	3907133	-	3.21734	4.41134
Pcx	19	4510472	4621752	+	5.43117	6.11568
Fosl1	19	5447703	5455945	+	0.996737	2.65802
Neat1	19	5824708	5845478	-	5.28544	6.7708
Cdc42bpg	19	6306456	6325652	+	6.01895	7.206
Ccdc88b	19	6844623	6858211	-	0.637979	2.87307
Fermt3	19	6998958	7019469	-	-0.0204028	1.98217
Rcor2	19	7267325	7275225	+	7.6036	6.92455
Gng3	19	8836929	8839246	-	4.63495	3.69711
Rab3il1	19	10001669	10038380	+	3.00205	4.27597
Fads2	19	10064164	10101503	-	4.37372	5.07492
Gm98	19	10208272	10240748	-	6.39427	4.33498
Tmem2	19	21778342	21858327	+	6.79959	6.14124
Tjp2	19	24094523	24225026	-	8.1649	7.54282
Kank1	19	25236975	25434496	+	4.07289	5.01077
Slc1a1	19	28835049	28913960	+	1.44425	2.92123
Gldc	19	30098449	30175418	-	8.15876	7.57595
5730455O13Rik	19	38188481	38224138	-	3.22861	2.04687
Slit1	19	41600257	41743665	-	-1.02505	1.6235
Avpi1	19	42123273	42129059	-	5.22888	6.20043
Marveld1	19	42147400	42151695	+	4.01289	4.8943
Bloc1s2	19	44139266	44146446	-	4.60484	5.7981
Scd1	19	44394451	44407709	-	5.59617	4.88934
Fgf8	19	45736798	45742915	-	2.01014	-0.981302
Ina	19	47014698	47025327	+	6.74246	5.50048
Gsto1	19	47854970	47864790	+	4.16111	5.28736
Afap1l2	19	56912361	57008228	-	0.97934	2.71006
Hspa12a	19	58795751	58860984	-	1.46721	3.26984
Pim2	X	7878262	7883432	+	6.9624	5.17967
Eras	X	7924276	7928607	-	4.63644	3.7116
Gm14820	X	8049172	8074619	+	2.84507	1.45427
Mid1ip1	X	10715013	10719690	+	4.53966	3.74897
Lonrf3	X	36328353	36362341	+	0.973226	3.89683
Smarca1	X	47809368	47892974	-	3.35354	1.91149
Fam122b	X	53243415	53269805	-	4.74369	5.51521
Mcf2	X	60055956	60179089	-	4.84021	4.0218
Gpr50	X	71663667	71669257	+	-3.09853	1.09309
Dusp9	X	73639419	73643514	+	6.3562	7.17991
Slc6a8	X	73673150	73682502	+	6.07859	5.48232
Pdzd4	X	73793359	73824969	-	7.13288	6.18738
Nr0b1	X	86191764	86195947	+	6.30054	5.6146
Pcyt1b	X	93654863	93749951	+	5.89523	5.15257
Eda2r	X	97333840	97377216	-	5.70346	4.1495
Slc7a3	X	101079210	101086020	-	7.08836	5.56233
Cited1	X	102247381	102252181	-	0.481189	2.34055
Fndc3c1	X	106420041	106485401	-	4.4136	2.99666
Itm2a	X	107397099	107403376	-	3.21267	4.20803
Armcx1	X	134717963	134721917	+	4.78643	3.8126
Nxf7	X	135579555	135598777	-	-2.90513	1.06157
Rnf128	X	139563316	139673145	+	2.93889	3.98908
Morc4	X	139821632	139871677	-	2.80364	4.01452
Nup62cl	X	140006805	140062712	-	5.18916	6.0342
Prps1	X	140456613	140476140	+	7.09527	8.07893
Mid2	X	140664599	140767715	+	-3.61603	0.442441
Maged2	X	150806370	150814345	-	3.72386	4.44437
Foxr2	X	153118786	153132861	+	1.50364	-1.72892
Rragb	X	153139981	153171943	+	4.51049	2.92532
Ubqln2	X	153498232	153501537	+	6.62254	6.04074

[truncated: 2 more sheets: Usp3 DE, Zscan4c DE]
