# Supplementary material for: Dppa2 and Dppa4 directly regulate the Dux-driven zygotic transcriptional program
Source: Genes Dev. 2019 Feb 1;33(3-4):194–208. doi: 10.1101/gad.321174.118 (PMC6362816; doi:10.1101/gad.321174.118)
Supplement: Supplemental Material [file supp_gad.321174.118_SupplementalTable3.xlsx]

## Sheet: SupplementalTable3_siRNA_all_mR
Probe	Chromosome	Start	End	Probe Strand	control_siRNA	Dppa2_siRNA	Dppa4_siRNA
Xkr4	1	3205901	3671498	-	-3.5905	-3.31834	-4.1197
Gm1992	1	3466587	3513553	+	-4.49417	-4.48086	-4.48952
Rp1	1	4343507	4360314	-	-4.49417	-4.48086	-4.48952
Sox17	1	4490928	4496413	-	-0.541261	0.200387	0.65478
Mrpl15	1	4773206	4785739	-	7.83236	7.91183	7.87754
Lypla1	1	4807788	4886770	+	5.82884	5.59963	5.50553
Tcea1	1	4857814	4897909	+	7.21431	7.18175	7.08479
Gm6104	1	4879202	4880669	-	2.37025	1.50606	1.8982
Rgs20	1	4909576	5070285	-	-0.992558	-0.988735	-1.07427
Gm16041	1	4970857	4976820	+	-4.49417	-4.48086	-4.3169
Atp6v1h	1	5083173	5162549	+	5.42419	5.20825	5.23864
Oprk1	1	5588493	5606131	+	-2.94589	-4.48086	-4.48952
Npbwr1	1	5913707	5917398	-	-4.49417	-4.48086	-4.48952
Rb1cc1	1	6206197	6276648	+	3.82997	3.8036	3.53803
4732440D04Rik	1	6213293	6214590	-	-4.46443	-4.48086	-4.48952
4732440D04Rik	1	6214612	6215292	-	-4.49417	-4.48086	-4.48952
Fam150a	1	6359331	6394731	+	-4.46443	-4.48086	-4.48952
St18	1	6487231	6860940	+	-4.49417	-4.48086	-4.48952
Pcmtd1	1	7088920	7173626	+	5.32015	5.28533	5.15649
Gm9826	1	7177739	7179037	+	0.124023	-1.36029	2.00044
Sntg1	1	8361475	9299878	-	-4.42236	-4.48086	-4.18072
Rrs1	1	9545408	9547454	+	5.87445	5.69998	5.86739
Adhfe1	1	9547948	9577970	+	0.736353	1.07618	1.33576
2610203C22Rik	1	9560832	9631175	-	-4.49417	-4.48086	-4.48952
3110035E14Rik	1	9601199	9627143	+	-4.49417	-4.48086	-4.48952
Mybl1	1	9667415	9700209	-	2.36519	2.43071	2.06728
Vcpip1	1	9718622	9748382	-	4.10281	3.96406	3.95594
Sgk3	1	9798130	9902556	+	2.63966	2.37802	2.16497
Gm6195	1	9802194	9802553	-	1.38617	1.29854	1.59665
6030422M02Rik	1	9908638	9942085	+	-1.70109	-1.417	-1.54099
Gm10567	1	9960171	9962809	-	0.377529	0.845909	0.385636
Ppp1r42	1	9968624	10009136	-	-4.48789	-4.48086	-4.48952
Gm15818	1	9982387	9992366	+	-4.49417	-4.48086	-4.48952
Cops5	1	10024602	10038127	-	6.52835	6.50849	6.63765
Cspp1	1	10038218	10136768	+	4.1782	4.10639	4.04297
Arfgef1	1	10137571	10232670	-	4.14058	3.7686	3.51349
Cpa6	1	10324720	10719945	-	-4.49417	-4.48086	-4.48952
Prex2	1	10993465	11303682	+	3.47249	0.795681	1.53918
A830018L16Rik	1	11414105	11975901	+	-0.224835	-0.62355	-0.828676
AC102654.1	1	11414112	11537707	+	-3.0306	-3.503	-2.77811
Sulf1	1	12692430	12860371	+	4.94757	4.53528	4.82382
Slco5a1	1	12866549	12991177	-	0.683677	0.194135	0.150437
Dppa5b	1	13062019	13062348	+	-3.38194	-2.96318	-2.21229
Prdm14	1	13113457	13127163	-	3.53088	3.13158	3.20073
Ncoa2	1	13139105	13374083	-	3.3926	3.17942	2.93517
Tram1	1	13564702	13589864	-	5.43639	5.55497	5.26729
Lactb2	1	13624845	13660546	-	5.69518	5.87308	5.79256
Xkr9	1	13668771	13701723	+	-3.61493	-3.29899	-4.26066
Eya1	1	14168954	14310200	-	1.62051	1.45091	1.10272
Msc	1	14753346	14755966	-	3.61624	3.33218	3.67871
Gm9947	1	14755454	14758373	+	-3.57049	-3.08564	-2.57374
Trpa1	1	14872648	14918862	-	0.433378	0.422454	0.303823
Gm10566	1	15268799	15269797	-	-4.49417	-4.48086	-4.48952
Kcnb2	1	15287259	15716367	+	-4.49417	-4.48086	-4.48952
Terf1	1	15805658	15843428	+	6.66646	6.68569	6.54993
Gm106	1	15853862	15892722	-	-4.39262	-4.48086	-4.40965
4930444P10Rik	1	16065979	16093325	-	-4.44402	-4.26639	-4.40288
Rpl7	1	16101295	16104662	-	10.6979	10.7107	10.5365
Rdh10	1	16105774	16133734	+	2.00803	1.90805	1.88953
Stau2	1	16228674	16520112	-	1.98487	1.87043	1.58831
Gm7568	1	16253592	16267921	+	-4.49417	-4.48086	-4.48952
Ube2w	1	16569782	16619489	-	3.56527	3.47041	3.52644
Tceb1	1	16642766	16656865	-	6.74367	6.74716	6.60274
Tmem70	1	16665207	16678275	+	3.67672	3.71475	3.68145
Ly96	1	16688456	16709605	+	-3.80144	-2.7532	-2.12217
Gm5828	1	16768270	16770138	-	-0.485849	0.231907	0.128919
Jph1	1	16994938	17097889	-	1.50058	1.6157	1.25151
Gdap1	1	17145362	17164271	+	-4.47327	-4.48086	-3.81982
Pi15	1	17601901	17630938	+	-4.49417	-4.48086	-4.48952
Gm16070	1	17676027	17727646	-	-4.49417	-4.48086	-4.48952
Crispld1	1	17727045	17766344	+	-0.52059	-2.01087	-2.8023
Crisp4	1	18115191	18145902	-	-4.49417	-4.48086	-4.48952
Defb18	1	18236473	18237443	-	-4.49417	-4.48086	-4.48952
Defb41	1	18250980	18265138	-	-4.49417	-4.48086	-4.48952
Gm15386	1	18260524	18265080	-	-4.49417	-4.48086	-4.48952
Gm15825	1	19063299	19104840	-	-4.49417	-4.48086	-4.48952
Tfap2d	1	19103022	19166346	+	-4.49417	-4.48086	-4.18072
Tfap2b	1	19208914	19238734	+	-4.49417	-4.48086	-4.48952
Pkhd1	1	20057779	20618064	-	-0.441388	-1.2676	-3.33363
4930486I03Rik	1	20381093	20392300	+	-4.49417	-4.48086	-4.48952
Il17a	1	20730905	20734496	+	-4.49417	-4.48086	-4.48952
Il17f	1	20777151	20784270	-	-2.45707	-2.11481	-2.0447
Mcm3	1	20802974	20820278	-	8.5183	8.45512	8.52384
Paqr8	1	20890622	20938755	+	1.27757	1.54725	1.2037
Efhc1	1	20951626	20990838	+	0.0325564	0.900954	0.364819
Tram2	1	20996296	21079229	-	2.97465	3.14491	3.00293
Tmem14a	1	21218575	21230167	+	0.864413	1.14494	1.28145
Gsta3	1	21240589	21265361	+	3.05944	2.92139	2.99994
AC163025.1	1	21272338	21273082	+	-2.09624	-2.8646	-2.001
Khdc1a	1	21349641	21352200	+	-4.49417	-4.48086	-4.48952
Khdc1c	1	21368331	21370845	+	-4.49417	-4.48086	-4.48952
Khdc1b	1	21383556	21386373	+	-4.49417	-4.48086	-4.48952
Kcnq5	1	21398403	21961942	-	-4.47327	-4.05613	-3.89968
Rims1	1	22286251	22805994	-	0.973619	0.0120922	-0.449246
4933415F23Rik	1	23100473	23102253	-	-4.49417	-4.48086	-4.48952
Gm6420	1	23255987	23256406	-	-4.49417	-4.48086	-4.48952
Ogfrl1	1	23366424	23383175	-	3.03211	2.71348	2.37785
B3gat2	1	23761753	23849158	+	-4.25234	-2.9302	-2.3994
Smap1	1	23844846	23922317	-	5.51023	5.61796	5.33205
1110058L19Rik	1	23995939	24005656	-	3.44653	3.70214	3.61233
Fam135a	1	24010758	24100341	-	3.14638	2.81548	2.6878
Col9a1	1	24177610	24252684	+	-3.90966	-3.61367	-3.85119
Col19a1	1	24261890	24587472	-	-4.49417	-4.48086	-4.48952
Gm10222	1	24612404	24612700	-	-3.92656	-3.49302	-3.41381
Lmbrd1	1	24678544	24766299	+	2.56655	2.48671	2.52794
Bai3	1	25067476	25829707	-	-3.39596	-4.18222	-2.92959
Gm9884	1	25830657	25831878	+	-4.49417	-4.48086	-4.48952
4931408C20Rik	1	26681814	26687460	-	-4.49417	-4.48086	-4.48952
Gm597	1	28776144	28780252	-	-4.49417	-4.48086	-4.48952
Gm6462	1	28938035	28938340	+	-4.49417	-4.48086	-4.48952
Gm9898	1	30718554	30719961	-	-4.49417	-4.48086	-4.48952
Phf3	1	30802342	30863256	-	6.53326	6.44554	6.43773
Ptp4a1	1	30940303	30949770	-	5.07167	4.83728	4.40095
Gm5698	1	30976950	30978965	-	1.49499	-4.33605	-4.26735
Gm5699	1	30997867	30999905	-	1.0814	-4.48086	-4.48952
4931428L18Rik	1	31141078	31222661	-	-3.87929	-4.26639	-4.18079
Lgsn	1	31176406	31204656	+	-4.49417	-4.48086	-4.48952
4930521A18Rik	1	31222839	31224287	+	-4.49417	-4.48086	-4.48952
AC121888.1	1	31286945	31287706	+	0.402367	-4.48086	-4.32301
Gm10307	1	31615458	31616843	+	1.12178	1.50647	1.43987
Khdrbs2	1	32172806	32657738	+	-4.47327	-4.48086	-4.48952
Gm9839	1	32519563	32520999	-	-4.49417	-4.48086	-4.48952
Gm5415	1	32543546	32547293	-	-4.49417	-4.48086	-4.48952
Prim2	1	33453811	33669786	-	5.10968	5.26209	5.29287
1700001G17Rik	1	33669843	33670712	+	-4.37172	-3.43763	-4.40288
Rab23	1	33719882	33742564	+	4.92839	5.05081	5.16958
Bag2	1	33745484	33757794	-	1.78996	2.12844	2.25546
Zfp451	1	33760472	33814595	-	5.32984	5.345	5.25823
Bend6	1	33852052	33907816	-	-1.07515	-0.598378	-0.667956
Dst	1	34011825	34308650	+	6.42889	6.20716	6.03631
Ccdc115	1	34436671	34439672	-	4.97147	4.86895	5.01112
Imp4	1	34439851	34445736	+	5.92307	5.74694	6.07927
Ptpn18	1	34459746	34473775	+	0.54146	0.509621	0.169679
Prss39	1	34498430	34503062	+	-4.27878	-4.48086	-4.48952
Cfc1	1	34535648	34544311	+	-0.848904	-0.165929	-0.798114
Prss40	1	34543975	34560943	-	-4.47327	-4.48086	-4.3169
1700101I19Rik	1	34579224	34579613	-	-4.49417	-4.48086	-4.48952
Fam123c	1	34579693	34590938	+	-4.42236	-4.48086	-4.48952
C230030N03Rik	1	34678188	34724301	+	-4.0751	-3.87084	-3.85119
Arhgef4	1	34721924	34813309	+	1.71526	1.80262	1.64794
Fam168b	1	34813219	34843065	-	5.92398	5.76523	5.79558
Plekhb2	1	34849976	34879580	+	3.88886	3.3245	3.48809
Hs6st1	1	36068400	36106446	+	5.96688	5.93971	6.02475
Uggt1	1	36141530	36244305	-	6.04156	5.93556	6.0053
Neurl3	1	36264602	36273425	-	-2.12828	-3.59155	-4.09474
Arid5a	1	36307733	36324029	+	1.95022	2.11488	2.2553
Kansl3	1	36335730	36369181	-	4.92502	4.98631	4.92412
Lman2l	1	36422065	36445271	-	2.8446	2.77334	2.78249
Cnnm4	1	36471620	36508764	+	2.07214	2.19005	2.18043
Cnnm3	1	36511867	36528237	+	4.61516	4.57075	4.74735
Ankrd23	1	36530534	36535729	-	1.22912	2.04111	2.0479
Ankrd39	1	36538173	36547201	-	2.47245	2.35714	2.44329
Sema4c	1	36548642	36558349	-	1.54942	1.70877	1.59346
D430040D24Rik	1	36558359	36565613	+	-4.49417	-4.48086	-4.48952
Fam178b	1	36562694	36683183	-	2.63167	2.68691	2.83121
Cox5b	1	36691487	36693385	+	7.31428	7.68178	7.4593
Actr1b	1	36699202	36714422	-	5.89274	5.86121	6.20261
Zap70	1	36761861	36782816	+	1.32853	1.47862	1.12552
Tmem131	1	36792191	36939527	-	6.69954	6.58073	6.79901
Rpl12-ps1	1	36957893	36958517	-	-3.46228	-3.63324	-3.18598
Vwa3b	1	37026596	37076996	+	-3.24268	-3.45985	-2.47206
Vwa3b	1	37153844	37187605	+	-0.77074	-1.01968	-0.792305
Cnga3	1	37218336	37263384	+	1.39104	1.85533	1.99678
Inpp4a	1	37299865	37410736	+	1.97312	2.23722	1.92704
4930439A04Rik	1	37329667	37334172	-	-4.49417	-4.48086	-4.48952
6330578E17Rik	1	37417084	37430103	-	6.12245	6.13352	6.02665
Unc50	1	37430170	37439124	+	4.38406	4.42104	4.47145
Mgat4a	1	37439340	37541016	-	3.18077	3.1781	2.93143
2010300C02Rik	1	37611677	37720085	-	-0.829649	-1.27677	-1.86634
4930556I23Rik	1	37614259	37615372	+	-4.49417	-4.48086	-4.48952
Tsga10	1	37754572	37865298	-	1.39946	1.6484	1.32901
Lipt1	1	37871738	37877387	+	2.73697	2.97355	2.98329
Mitd1	1	37874801	37890411	-	4.44374	4.42171	4.36235
Mrpl30	1	37890477	37898535	+	5.98938	6.11675	6.06422
Lyg2	1	37905921	37916493	-	-4.49417	-4.48086	-4.48952
Gm15457	1	37933596	37954136	+	-4.49417	-4.48086	-4.48952
Lyg1	1	37946736	37957759	-	-4.49417	-4.48086	-4.48952
Txndc9	1	37983867	37997346	-	6.17809	6.06584	5.97461
Eif5b	1	37998010	38055579	+	7.83409	7.62513	7.71922
Rev1	1	38052787	38129662	-	5.77169	5.82751	5.46314
Aff3	1	38177326	38664955	-	2.26192	1.55215	1.38195
Gm16150	1	38235420	38246666	+	-4.49417	-4.48086	-4.48952
Gm16151	1	38307902	38311930	+	-4.49417	-4.48086	-4.48952
Gm16152	1	38384949	38393974	+	-4.49417	-4.48086	-4.48952
Lonrf2	1	38793669	38836090	-	-0.544172	-1.00736	0.0985681
Chst10	1	38863877	38898160	-	3.47466	3.16944	3.07369
Nms	1	38939149	38950278	+	-4.49417	-4.48086	-4.48952
Pdcl3	1	38987814	38997236	+	5.75533	5.80261	5.75689
Npas2	1	39193731	39363234	+	-3.84956	-2.52189	-2.85373
Rpl31	1	39367851	39371908	+	8.89402	9.04322	9.01606
Tbc1d8	1	39371499	39478747	-	2.63644	2.87062	2.50345
D1Bwg0212e	1	39534992	39546881	+	5.83503	5.97175	5.95122
Gm15832	1	39547570	39552002	-	3.32468	3.42515	3.23104
Rnf149	1	39551296	39577405	-	4.73758	4.48601	4.59533
Creg2	1	39618406	39651182	-	-1.42849	-1.06257	-1.17712
Rfx8	1	39665306	39720997	-	-4.49417	-4.06283	-4.48952
Gm3646	1	39804141	39805332	-	-4.49417	-4.48086	-4.48952
Map4k4	1	39900913	40026310	+	6.86494	6.59607	6.48309
Il1r2	1	40084768	40125219	+	-0.162637	-3.6381	-3.21084
Il1r1	1	40225080	40316198	+	-2.85467	-3.59762	-3.70889
Il1rl2	1	40324627	40365471	+	-4.37503	-4.26639	-4.12854
Il1rl1	1	40429570	40465415	+	-4.49417	-4.48086	-4.48952
Il18r1	1	40465552	40500854	+	-4.49417	-4.48086	-4.48952
Il18rap	1	40515362	40551705	+	-4.23903	-4.48086	-4.48952
Slc9a4	1	40580227	40630731	+	-4.49417	-4.48086	-4.48952
Slc9a2	1	40681712	40768885	+	-4.39262	-4.05613	-3.47593
Mfsd9	1	40772038	40790687	-	0.811033	0.979469	1.08388
Tmem182	1	40805601	40855944	+	-4.49417	-4.48086	-4.48952
AC101702.1	1	40863734	40864219	-	-4.49417	-4.48086	-4.48952
Gm9915	1	42229726	42231108	+	-4.49417	-4.48086	-4.48952
2610017I09Rik	1	42648162	42667672	-	-4.49417	-4.48086	-4.48952
2610017I09Rik	1	42692940	42694825	-	-4.49417	-4.48086	-4.48952
Gm20646	1	42694925	42740968	+	-4.49417	-4.48086	-4.48952
Pou3f3	1	42697146	42700207	+	-1.67227	-2.37218	-2.74763
Mrps9	1	42851233	42905682	+	6.285	6.32593	6.21246
Gpr45	1	42952872	43035449	+	-4.49417	-4.48086	-4.48952
AC112941.2	1	42953139	43030781	+	-4.49417	-4.48086	-4.48952
Tgfbrap1	1	43047269	43098622	-	2.50791	2.52129	2.6004
8430432A02Rik	1	43092588	43093835	+	-4.47327	-4.48086	-4.48952
AI597479	1	43098710	43115947	+	4.22797	4.29956	4.2018
Fhl2	1	43123074	43163961	-	-1.3407	-0.908695	-1.77196
Nck2	1	43445751	43570515	+	2.66836	2.69542	2.42935
1500015O10Rik	1	43730602	43742578	+	-1.44799	-4.48086	-4.26735
Uxs1	1	43746966	43827800	-	4.21452	4.0083	3.97662
Tpp2	1	43934002	44002999	+	5.95451	5.94303	5.81845
A530098C11Rik	1	44009408	44020034	-	-4.49417	-4.48086	-4.48952
Gm8251	1	44055952	44061936	-	-4.04393	-4.12158	-3.71823
1700029F09Rik	1	44086613	44102441	-	4.6075	4.68952	4.59098
Kdelc1	1	44091463	44118808	-	4.59929	4.77969	4.67717
Bivm	1	44118957	44144770	+	3.37942	3.6582	3.47553
Ercc5	1	44147847	44181260	+	4.43122	4.62001	4.28665
4832428D23Rik	1	44204070	44218961	-	-3.8458	-4.48086	-4.48952
Gulp1	1	44551511	44796833	+	-0.796953	-1.5652	-2.2405
Col3a1	1	45311538	45349706	+	-4.25574	-3.80182	-4.48952
Col5a2	1	45374321	45503282	-	-1.15455	-2.17806	-1.4638
Wdr75	1	45795166	45823619	+	7.08086	6.97962	6.95753
Slc40a1	1	45908070	45925594	-	1.96781	2.04566	1.80563
Rpl23a-ps1	1	45981548	45982015	+	-1.48348	-1.05958	-1.09053
Gm3852	1	46011547	46012266	-	-4.49417	-4.48086	-4.48952
Gm4776	1	46020072	46030469	-	-4.49417	-4.48086	-4.48952
Dnahc7b	1	46066738	46373550	+	-3.98957	-4.48086	-4.40965
Dnahc7c	1	46608961	46626111	+	-4.49417	-4.48086	-4.48952
Slc39a10	1	46807544	46854046	-	5.27773	5.20503	5.17605
C230029F24Rik	1	49244616	49338246	+	-4.49417	-4.48086	-4.48952
Tmeff2	1	50900647	51187270	+	-1.69634	-1.24852	-2.09366
Sdpr	1	51289126	51302959	+	-4.49417	-4.48086	-4.40288
Obfc2a	1	51469498	51478399	-	5.22624	5.08685	4.84594
Myo1b	1	51749765	51916071	-	4.68966	4.53088	4.33403
Gm8420	1	51940650	51941261	-	5.78497	5.77313	5.74893
Stat4	1	51987148	52107188	+	3.01763	3.36416	3.17906
Gm3940	1	52090635	52091066	-	-0.227108	1.72157	0.899411
Stat1	1	52119438	52161865	+	3.75703	3.5111	3.47609
Gls	1	52163448	52233232	-	4.72208	4.63401	4.15657
Nab1	1	52457294	52500679	-	2.53717	2.57226	2.65455
Tmem194b	1	52630705	52651919	+	2.91573	3.04154	2.85883
Mfsd6	1	52656286	52727462	-	-0.981049	-0.59767	-1.10751
Inpp1	1	52789413	52817688	-	0.414755	0.184557	0.432398
Hibch	1	52845013	52920986	+	3.47593	3.66406	3.58392
1700019D03Rik	1	52922324	52963260	-	5.2512	4.89544	4.8238
Mstn	1	53061663	53068079	+	-4.49417	-4.48086	-4.48952
1700019A02Rik	1	53158577	53187617	-	-0.266448	-0.232937	0.155926
Pms1	1	53189187	53297018	-	3.85573	3.81095	3.77984
Ormdl1	1	53297095	53310309	+	3.65591	3.80386	3.70663
Osgepl1	1	53313624	53326343	+	3.15492	3.34677	3.37324
Asnsd1	1	53325507	53352752	-	6.17884	6.30334	6.14114
Dnahc7a	1	53397002	53706784	-	-2.58502	-2.96264	-2.86131
Stk17b	1	53755506	53785224	-	4.05548	4.23479	3.81201
Hecw2	1	53806882	54195168	-	2.32581	1.18625	1.43078
Ccdc150	1	54250683	54368727	+	-1.0656	-1.55259	-1.44355
Gtf3c3	1	54397581	54438971	-	4.44042	4.23798	4.56165
Pgap1	1	54473000	54557684	-	4.17712	3.78671	3.68059
Ankrd44	1	54645340	54926387	-	0.558777	0.720676	0.7786
Sf3b1	1	54985169	55027478	-	8.21608	8.23213	8.08684
Coq10b	1	55052770	55072701	+	3.85747	3.83637	3.50891
Hspd1	1	55077835	55088243	-	10.1384	9.96455	10.0624
Hspe1	1	55088132	55091307	+	8.64677	8.70163	8.60694
Mob4	1	55131231	55154899	+	5.5734	5.49248	5.23007
Rftn2	1	55170159	55226782	-	-0.0724778	0.614942	-0.0219678
Mars2	1	55237177	55240058	+	3.51423	3.33802	3.47663
Boll	1	55248658	55363469	-	-1.3081	-1.53593	-1.0868
Plcl1	1	55406388	55751802	+	-3.78961	-3.75849	-4.48952
Hsfy2	1	56636053	56637451	-	-4.49417	-4.48086	-4.48952
Satb2	1	56793986	56978650	-	1.59877	1.05636	1.27285
9130024F11Rik	1	56971491	56975197	+	-4.48789	-4.48086	-4.40965
1700066M21Rik	1	57377620	57385423	+	2.18149	2.17679	2.02865
1110034B05Rik	1	57388237	57407101	-	3.49186	3.57823	3.6386
9430016H08Rik	1	57406328	57417953	+	4.27862	4.32732	4.33965
Spats2l	1	57774162	57948394	+	0.548141	0.870828	0.316833
Gm17234	1	57909835	57917111	-	-4.49417	-4.48086	-4.48952
Kctd18	1	57955101	58018956	-	2.83241	2.88101	2.8394
Sgol2	1	57995971	58025899	+	5.73138	5.91733	5.50754
Aox1	1	58029931	58106413	+	-1.50546	-0.493786	-0.397628
Aox3	1	58113130	58200698	+	-0.413914	0.365491	0.807579
Aox4	1	58210397	58268597	+	-1.11363	-0.885817	-0.676153
Gm15759	1	58254117	58315656	-	-4.49417	-4.48086	-4.48952
Aox3l1	1	58278326	58379264	+	-4.41607	-4.48086	-4.48952
Bzw1	1	58393136	58406548	+	7.89615	7.73142	7.71479
Clk1	1	58410189	58424066	-	6.43069	6.43623	6.32564
Ppil3	1	58430994	58445486	-	4.61554	4.56807	4.69152
Nif3l1	1	58445151	58481816	+	5.77805	5.71544	5.86463
Orc2	1	58462771	58505109	-	6.74587	6.62662	6.74247
Gm15834	1	58505148	58523230	+	-3.11328	-3.5286	-2.59784
Fam126b	1	58522806	58586323	-	2.52445	2.67248	2.25568
Ndufb3	1	58586384	58595964	+	5.52008	5.75155	5.63958
Gm10068	1	58646608	58648317	+	-4.41607	-3.75749	-4.12854
Als2cr12	1	58658117	58695989	-	-4.49417	-4.48086	-4.48952
Cflar	1	58711508	58758884	+	2.0757	2.29114	2.17694
Casp8	1	58795374	58847503	+	-0.317323	-0.348199	-0.152947
Trak2	1	58900449	58973430	-	4.54789	4.36924	4.41172
Stradb	1	58973522	58995715	+	1.92561	2.54969	2.43545
Als2cr11	1	58997123	59003443	-	-4.49417	-4.48086	-4.48952
Als2cr11	1	59050506	59094900	-	-4.29967	-4.18222	-4.48952
Tmem237	1	59100594	59120096	-	3.49476	3.5147	3.69018
Mpp4	1	59120936	59163389	-	3.02659	2.98678	2.98446
Als2	1	59162926	59237231	-	5.0109	4.70098	4.83941
Cdk15	1	59256906	59352993	+	-2.97888	-2.83767	-2.19745
Fzd7	1	59482147	59486947	+	5.75068	5.97646	5.79544
Gm973	1	59516264	59634508	+	0.639515	0.835904	1.0906
Sumo1	1	59639434	59670834	-	7.44338	7.45791	7.47663
Nop58	1	59685006	59711510	+	8.55424	8.46141	8.49572
Bmpr2	1	59764279	59870549	+	0.454336	0.372361	0.324943
Fam117b	1	59913006	59985346	+	4.22255	4.13457	3.91619
Ica1l	1	59989070	60043087	-	-3.11304	-3.5286	-3.63445
Wdr12	1	60076868	60098645	-	6.61716	6.55564	6.54265
Carf	1	60098247	60151032	+	-1.97456	-2.22454	-1.0273
Nbeal1	1	60180599	60338328	+	3.26836	2.99197	2.66216
Cyp20a1	1	60343323	60388060	+	3.64829	3.45185	3.5798
Abi2	1	60409619	60481162	+	4.83186	4.7878	4.69269
Raph1	1	60483236	60567104	-	4.03171	3.61593	3.6693
Cd28	1	60716800	60773359	+	-4.48789	-4.18222	-4.3169
Gm11579	1	60776665	60781834	-	-4.41607	-4.48086	-4.48952
2310016D23Rik	1	60778843	60803790	+	-4.49417	-4.48086	-4.40288
Ctla4	1	60887000	60915832	+	-4.49417	-4.48086	-4.48952
Icos	1	60977927	61000320	+	-4.49417	-4.48086	-4.48952
Gm11587	1	61306636	61307746	+	-4.49417	-4.48086	-4.48952
9530026F06Rik	1	61378432	61395904	+	-4.49417	-4.48086	-4.48952
Gm11588	1	61440101	61469475	+	-4.49417	-4.48086	-4.48952
4930587A21Rik	1	61616943	61621149	-	-4.49417	-4.48086	-4.48952
Pard3b	1	61638824	62642284	+	-3.98523	-4.01629	-4.1504
4930448K12Rik	1	61767415	61851540	-	-4.49417	-4.48086	-4.48952
Gm12747	1	62131195	62136109	-	-4.49417	-4.48086	-4.48952
Gm11610	1	62456725	62499261	-	-4.49417	-4.48086	-4.48952
Nrp2	1	62703285	62818695	+	3.39405	2.77941	2.41425
Ino80d	1	62958418	63114667	-	5.10701	5.10635	5.00968
Gm11602	1	63114471	63158290	+	-0.942711	-1.03015	-0.636691
Ndufs1	1	63143596	63176822	-	6.84886	6.81544	6.81746
Eef1b2	1	63176825	63180486	+	10.3452	10.351	10.2626
Gpr1	1	63182691	63214543	-	-1.80016	-1.52712	-1.65931
Gm11607	1	63200313	63207614	+	-0.81835	-0.869929	-0.459053
Gm11608	1	63266848	63273120	-	-4.49417	-4.48086	-4.48952
Zdbf2	1	63273265	63314576	+	5.73093	5.83259	5.70856
Adam23	1	63445891	63596515	+	6.30434	6.41152	6.34779
Dytn	1	63622851	63686927	-	-4.49417	-4.48086	-4.48952
Mdh1b	1	63698819	63730318	-	-3.60247	-3.37153	-2.11045
Fastkd2	1	63730614	63754655	+	5.28578	5.31623	5.40259
4933402D24Rik	1	63754907	63769267	-	-4.49417	-4.48086	-4.48952
Gm13749	1	63964727	63968999	+	-4.49417	-4.48086	-4.48952
Klf7	1	64029447	64122282	-	3.15115	3.01295	2.98919
Gm13748	1	64078654	64090782	+	-4.49417	-4.48086	-4.48952
Creb1	1	64532804	64604547	+	4.41388	4.53307	4.26338
Mettl21a	1	64606473	64617242	-	3.16607	3.32444	3.21046
2810408I11Rik	1	64679871	64690659	-	3.00597	3.21292	3.01106
Ccnyl1	1	64690455	64725644	+	4.01934	3.90899	4.11698
Fzd5	1	64730560	64737750	-	6.04469	6.03202	6.12683
Plekhm3	1	64785983	64956824	-	2.57957	2.71891	2.7497
Akr1cl	1	65012689	65032759	-	-3.61026	-3.96775	-3.09975
Cryge	1	65048554	65051149	-	-3.14843	-3.63324	-3.70016
Crygd	1	65061872	65063452	-	-1.5286	-3.6381	-4.1197
Crygc	1	65071525	65073689	-	-3.96403	-3.97296	-3.25698
Crygb	1	65080228	65082267	-	-4.3722	-3.75749	-4.48952
Cryga	1	65100389	65103373	-	-2.04933	-0.563267	-1.41226
D630023F18Rik	1	65100619	65123214	-	3.21998	3.22263	3.00817
Idh1	1	65158616	65186479	-	6.15471	6.14915	6.07766
Pikfyve	1	65186750	65274012	+	2.50819	2.12405	2.08108
Pth2r	1	65282056	65389244	+	-3.81737	-4.26639	-3.56021
Crygf	1	65926522	65928307	+	-4.49417	-4.48086	-4.48952
Mtap2	1	66175273	66442583	+	2.20749	1.6766	1.37602
Gm10558	1	66322276	66328796	-	-4.49417	-4.48086	-4.48952
Unc80	1	66468367	66699866	+	-1.86286	-2.99848	-3.70889
Rpe	1	66700831	66719805	+	5.43558	5.45347	5.26822
Kansl1l	1	66719248	66817562	-	1.07789	0.908795	0.542162
Acadl	1	66830839	66863277	-	3.76627	3.63232	3.68996
Myl1	1	66924295	66945404	-	-4.49417	-4.48086	-4.48952
Lancl1	1	67000517	67038872	-	4.80875	4.68323	4.82864
Cps1	1	67123026	67231259	+	-0.643068	-1.37885	-2.06151
Gm15668	1	67249200	67323609	+	-4.49417	-4.48086	-4.48952
Gm15669	1	67792481	67805324	+	-4.49417	-4.48086	-4.48952
Gm15671	1	68005086	68025896	+	-4.49417	-4.48086	-4.48952
Erbb4	1	68032186	69108059	-	-4.49417	-4.48086	-4.48952
Gm16076	1	69091913	69106740	-	-4.49417	-4.48086	-4.48952
Ikzf2	1	69531214	69685960	-	-2.12367	-1.63971	-2.27396
Spag16	1	69826988	70725132	+	-0.661429	-1.66531	-2.51252
Vwc2l	1	70725715	70885397	+	-4.49417	-4.48086	-4.48952
Bard1	1	71027498	71103146	-	4.96914	5.04317	5.02789
Abca12	1	71243090	71414910	-	-3.53661	-4.48086	-4.26066
Atic	1	71557150	71579631	+	7.5314	7.55719	7.80551
Fn1	1	71585523	71653171	-	8.52412	8.67727	8.49276
Apol7d	1	71652837	71662843	+	-1.80831	-0.88263	-0.810567
Rpl21-ps1	1	72004288	72004770	+	0.192036	0.439878	0.499586
Mreg	1	72159233	72212307	-	6.98473	6.56193	6.44091
Pecr	1	72259167	72284314	-	4.54428	4.64664	4.6798
Tmem169	1	72284369	72303104	+	-2.58196	-2.47947	-2.33195
Xrcc5	1	72307421	72394952	+	7.08365	7.28759	7.1922
2004-03-01	1	72427112	72536930	-	-4.49417	-4.48086	-4.48952
Smarcal1	1	72583251	72633134	+	4.83011	4.76691	4.78684
Ankar	1	72642980	72700564	-	-4.45815	-4.48086	-4.48952
Rpl37a	1	72711260	72713809	+	9.6164	9.68219	9.59452
Igfbp2	1	72824503	72852474	+	8.76177	8.7167	8.57866
Igfbp5	1	72857932	72874884	-	-3.26047	-1.43107	-1.98902
Tnp1	1	73015083	73015899	-	-4.49417	-4.48086	-4.48952
Tns1	1	73910231	74124447	-	2.87534	3.3614	3.43651
Rufy4	1	74125541	74148223	+	-3.86952	-1.61357	-1.89117
Cxcr2	1	74153989	74161238	+	-4.49417	-4.48086	-4.48952
Cxcr1	1	74191785	74194631	-	-4.49417	-4.18222	-4.48952
Arpc2	1	74236497	74268209	+	6.98909	7.08777	7.03345
Gpbar1	1	74278550	74279624	+	-3.62147	-3.43639	-3.36706
Aamp	1	74279840	74284738	-	7.60054	7.56852	7.65077
Pnkd	1	74284930	74353694	+	5.15041	5.68512	5.44807
Tmbim1	1	74288247	74305622	-	3.65474	4.17617	3.90077
Gm216	1	74362108	74369321	+	3.83071	4.41329	4.29622
Slc11a1	1	74375203	74386062	+	3.7742	4.79263	4.74958
Ctdsp1	1	74391509	74397285	+	5.33884	5.75776	5.89605
Vil1	1	74409376	74435559	+	0.729895	0.404021	0.231794
Usp37	1	74435510	74544286	-	5.45024	5.28252	5.17055
Rqcd1	1	74506058	74530844	+	6.77166	6.64355	6.76563
Plcd4	1	74542888	74567794	+	-1.27891	-0.191834	-0.0794345
Zfp142	1	74565127	74588246	-	4.75623	4.62656	4.97634
Bcs1l	1	74588289	74592443	+	4.02732	4.10104	4.28987
Rnf25	1	74593748	74601397	-	4.83537	4.90656	4.94137
Stk36	1	74601445	74636894	+	1.70378	1.60103	1.85716
Ttll4	1	74661745	74701832	+	5.89813	5.6626	5.98466
Cyp27a1	1	74713574	74737890	+	0.190772	-0.167603	-0.727917
Prkag3	1	74739499	74749221	-	-4.10097	-3.82814	-3.3425
Wnt6	1	74771892	74785319	+	0.406051	0.432959	0.880966
Wnt10a	1	74791516	74804179	+	-2.75215	-2.00267	-1.84993
Gm16582	1	74850895	74879953	+	-4.49417	-4.48086	-4.48952
Cdk5r2	1	74855029	74857732	+	1.59247	1.49735	1.97481
Fev	1	74881509	74885419	-	-4.49417	-4.48086	-4.48952
Cryba2	1	74889934	74893143	-	-4.49417	-4.48086	-4.48952
Ccdc108	1	74902071	74935599	-	-4.12616	-3.86283	-3.3425
Gm15841	1	74902371	74907653	+	-4.49417	-4.48086	-4.48952
Ihh	1	74945319	74951651	-	-1.63051	-0.989698	-0.694473
Nhej1	1	74967139	75046639	-	2.92639	3.01752	3.17718
Slc23a3	1	75125544	75133890	-	-3.60247	-4.18222	-4.32301
1810031K17Rik	1	75134554	75142368	-	4.20026	4.05103	4.08507
Fam134a	1	75142786	75147909	+	4.19148	4.15323	4.17394
Zfand2b	1	75168646	75171629	+	3.45874	3.50479	3.52386
Abcb6	1	75171717	75180392	-	3.79009	3.81249	4.05292
Atg9a	1	75180866	75191923	-	3.82441	3.9908	4.25774
Ankzf1	1	75192151	75199387	+	4.968	5.24104	5.083
Glb1l	1	75198243	75210778	-	0.990955	1.41156	1.80168
Stk16	1	75210838	75215606	+	5.15948	5.23296	5.32583
Tuba4a	1	75214974	75219253	-	7.42309	7.55829	7.59687
AC166150.1	1	75220095	75232093	-	-3.75124	-2.66044	-2.56197
Dnajb2	1	75236465	75244804	+	1.43315	1.41171	1.8263
Ptprn	1	75247041	75264208	-	3.01964	3.06255	3.22172
Resp18	1	75272199	75278415	-	-4.49417	-3.75849	-4.40288
Dnpep	1	75307896	75317637	-	5.64937	5.7393	5.83291
Des	1	75360329	75368579	+	3.16251	3.78677	3.65305
Gm15179	1	75368212	75375012	-	-4.49417	-4.48086	-4.48952
Speg	1	75375297	75432320	+	2.32123	3.12524	2.9154
Gm15178	1	75392131	75396363	-	-4.49417	-4.48086	-4.48952
Gmppa	1	75435930	75443179	+	4.65995	4.99083	5.26051
Accn4	1	75450436	75474343	+	-4.48789	-4.26639	-4.48952
Chpf	1	75474569	75479471	-	4.78442	5.0389	5.04643
Obsl1	1	75479310	75506452	-	5.35773	5.74992	5.68526
Tmem198	1	75479532	75485705	+	-0.341936	0.348365	0.136373
Inha	1	75507077	75510366	+	-0.892583	0.652315	0.0540918
Stk11ip	1	75521529	75537335	+	5.01937	5.00285	5.15337
Slc4a3	1	75546266	75562172	+	2.80548	3.02984	2.76027
Epha4	1	77367185	77515088	-	5.03027	5.33292	5.15736
Pax3	1	78101267	78197134	-	-4.47327	-4.05613	-4.48952
Sgpp2	1	78310346	78420286	+	-4.37503	-4.48086	-4.00818
Farsb	1	78417958	78488859	-	7.14197	7.13066	7.24285
BC035947	1	78497806	78511963	-	-4.41428	-4.48086	-4.48952
Mogat1	1	78510991	78538173	+	-4.49417	-4.48086	-4.3169
Acsl3	1	78657825	78706987	+	5.02581	5.09741	5.00646
Utp14b	1	78658038	78667588	+	2.71975	2.11622	2.37476
Kcne4	1	78816949	78820024	+	-4.49417	-4.48086	-4.48952
Gm5830	1	78967637	78968079	-	-4.03584	-4.33605	-4.26066
Scg2	1	79434669	79440090	-	-4.39262	-4.48086	-4.48952
Ap1s3	1	79606876	79671972	-	1.4079	1.10509	0.598057
Wdfy1	1	79702262	79776143	-	4.59719	4.56492	4.51875
Mrpl44	1	79776018	79781445	+	5.29751	5.29603	5.4286
Serpine2	1	79794197	79858696	-	4.23671	4.18674	3.77465
Gm5529	1	79922536	79923426	-	-2.88473	-2.13892	-2.15963
Fam124b	1	80198706	80218473	-	-4.37148	-4.26639	-4.23704
Cul3	1	80264923	80340480	-	6.65121	6.63052	6.5202
Gm6189	1	80383104	80385188	-	2.07112	-3.72603	-4.0419
Dock10	1	80501073	80758553	-	-2.89631	-2.28261	-2.25217
9430031J16Rik	1	81076950	81341764	+	-4.49417	-4.48086	-4.48952
Irs1	1	82233101	82291416	-	0.157471	-0.449056	-0.60338
Gm9747	1	82233112	82235933	+	-4.49417	-4.48086	-4.48952
Rhbdd1	1	82316452	82445366	+	2.63581	2.65323	2.4727
Col4a4	1	82452558	82586849	-	-4.49417	-4.48086	-4.48952
Col4a3	1	82586921	82722059	+	-4.49417	-4.48086	-4.48952
Mff	1	82724890	82752394	+	5.75874	5.91246	5.7499
Tm4sf20	1	82756649	82768461	-	-4.49417	-4.48086	-4.48952
Agfg1	1	82839483	82896275	+	5.63555	5.65252	5.57629
Slc19a3	1	83012523	83038448	-	-1.47948	-0.0444112	-0.164347
Ccl20	1	83116766	83119167	+	-3.48673	-3.46305	-4.04868
Wdr69	1	83159752	83210574	+	-4.49417	-4.33605	-4.48952
Sphkap	1	83254139	83408200	-	-4.47327	-4.48086	-4.03849
Pid1	1	84036296	84364180	-	2.81192	2.68303	2.78165
Dner	1	84369841	84696221	-	-0.948715	-1.28253	-3.27386
Trip12	1	84721189	84839304	-	8.71406	8.36434	8.24133
Fbxo36	1	84839841	84900487	+	2.04119	1.99382	2.08697
Slc16a14	1	84905898	84935125	-	-4.34529	-4.05613	-3.08914
C130026I21Rik	1	84992690	85270566	-	-1.68726	-4.48086	-4.40965
A530032D15Rik	1	85083069	85109853	-	-3.7892	-4.48086	-4.48952
Gm10553	1	85100164	85100535	+	-4.49417	-4.48086	-4.48952
A530040E14Rik	1	85105946	85114035	+	-0.189262	-4.48086	-4.48952
Gm16028	1	85246851	85255465	+	-4.49417	-4.48086	-4.48952
Gm16025	1	85326729	85342615	+	-4.23843	-4.05613	-4.08805
Gm16092	1	85511133	85527161	-	-3.48735	-3.16442	-3.48806
AC147806.1	1	85575676	85577295	+	-4.49417	-4.48086	-4.48952
Sp110	1	85576899	85598817	-	2.37183	-3.67432	-4.26066
Gm16094	1	85599286	85599839	+	-4.49417	-4.48086	-4.48952
Sp140	1	85600378	85645037	+	-1.84078	-4.48086	-4.12854
Gm17017	1	85641222	85650585	-	-4.49417	-4.26639	-4.40288
Sp100	1	85649988	85709998	+	-4.49417	-4.48086	-4.48952
A630001G21Rik	1	85717083	85778643	-	-1.50707	-0.436264	-0.269552
Cab39	1	85793441	85851576	+	5.88779	5.74985	5.59558
Itm2c	1	85894281	85908675	+	4.46089	4.76067	4.62746
4933407L21Rik	1	85928483	85940624	+	-4.49417	-4.48086	-4.48952
Gpr55	1	85939537	85961055	-	-4.49417	-4.48086	-4.48952
Spata3	1	86016816	86029958	+	-4.49417	-4.48086	-4.48952
2810459M11Rik	1	86045863	86055456	+	-0.952314	-1.61511	-1.34657
Psmd1	1	86064387	86139151	+	8.0978	8.04926	8.2386
Htr2b	1	86099026	86111970	-	-4.49417	-4.48086	-4.48952
RP24-308M3.1	1	86133637	86162788	+	5.90384	5.97486	6.06236
Armc9	1	86154780	86278284	+	4.00084	3.86542	3.91662
Gm16341	1	86275509	86301375	-	-4.46443	-4.48086	-4.48952
B3gnt7	1	86303221	86307303	+	6.2798	6.29137	6.59684
Gm5258	1	86323267	86323593	+	-4.49417	-4.48086	-4.48952
Ncl	1	86344719	86359455	-	11.437	11.2335	11.0668
C130036L24Rik	1	86359574	86373791	+	0.68154	0.794517	0.975234
Nmur1	1	86386242	86388162	-	-4.47327	-4.48086	-4.48952
1700019O17Rik	1	86426329	86428049	+	-4.49417	-4.48086	-4.48952
Ptma	1	86526736	86530698	+	10.535	10.5276	10.8547
Pde6d	1	86542994	86582629	-	4.01229	4.19162	4.22428
Cops7b	1	86582904	86606978	+	5.36735	5.61297	5.66119
Nppc	1	86666293	86670573	-	-3.28211	-4.01629	-4.04868
Dis3l2	1	86703804	87050097	+	3.75431	3.96502	3.84074
Alppl2	1	87086690	87089928	-	-1.0126	-2.9302	-4.0344
Alpi	1	87098002	87101606	-	-4.49417	-4.48086	-4.48952
Akp3	1	87125008	87127912	+	-4.49417	-4.48086	-4.48952
Ecel1	1	87147655	87156521	-	-1.08544	-2.42558	-1.87031
Prss56	1	87183493	87188404	+	-1.66309	-1.06603	-1.58471
Chrnd	1	87190652	87200069	+	-4.04661	-4.26639	-4.3169
Chrng	1	87205811	87211835	+	-3.85474	-4.48086	-4.48952
Eif4e2	1	87213914	87240488	+	7.27624	7.36948	7.44497
Efhd1	1	87264363	87310839	+	2.08291	1.48191	1.9343
Gm16535	1	87264481	87265174	-	-4.49417	-4.48086	-4.48952
Gigyf2	1	87326998	87450796	+	5.88031	5.78598	5.82319
Kcnj13	1	87386363	87394729	-	-4.49417	-4.48086	-4.48952
3110079O15Rik	1	87470264	87475459	+	-3.17247	-4.33605	-4.48952
Ngef	1	87476834	87573870	-	-1.12996	-0.75151	-1.34866
Neu2	1	87509889	87597845	+	-4.49417	-4.48086	-4.48952
Inpp5d	1	87620312	87720507	+	6.36856	6.64734	6.54608
Atg16l1	1	87755870	87792428	+	5.72149	5.65154	5.70378
5830472F04Rik	1	87796467	87796817	+	-4.49417	-4.48086	-4.48952
Sag	1	87803680	87845158	+	-3.6314	-3.58962	-3.53999
Dgkd	1	87853287	87944489	+	5.57531	5.39433	5.54538
Usp40	1	87945121	88008551	-	2.85705	2.80327	3.20905
Ugt1a10	1	88055388	88219004	+	-3.93074	-3.79568	-3.70889
Gm20528	1	88055393	88218584	-	-4.49417	-4.48086	-4.48952
Ugt1a9	1	88070800	88218997	+	-3.93074	-3.79568	-3.70889
Ugt1a8	1	88087813	88219004	+	-3.93074	-3.79568	-3.70889
Ugt1a7c	1	88095062	88220002	+	-3.93074	-3.79568	-3.46226
Ugt1a6b	1	88103252	88219003	+	-3.93074	-3.79568	-3.62225
Ugt1a6a	1	88103252	88220002	+	-3.86175	-3.65086	-3.70889
Ugt1a5	1	88166012	88218997	+	-3.93074	-3.79568	-3.70889
Ugt1a2	1	88200601	88218997	+	-3.93074	-3.79568	-3.70889
Dnajb3	1	88204732	88205748	-	-0.629303	-0.587666	-0.977909
Ugt1a1	1	88211959	88218997	+	-3.93074	-3.79568	-3.70889
Heatr7b1	1	88226986	88262289	+	-4.49417	-4.48086	-4.40288
Hjurp	1	88262471	88277633	-	6.71185	6.73343	6.73248
Trpm8	1	88277661	88389293	+	-4.49417	-4.48086	-4.48952
4930453O03Rik	1	88347489	88352930	-	-4.49417	-4.48086	-4.48952
Spp2	1	88406961	88426438	+	-4.49417	-4.48086	-4.48952
Glrp1	1	88501123	88509886	-	-4.49417	-4.48086	-4.48952
Arl4c	1	88673125	88702221	-	4.09624	4.21919	3.97958
Sh3bp4	1	89070415	89155068	+	4.46441	4.34061	4.47314
Agap1	1	89454811	89895282	+	4.70844	4.55519	4.37791
Gbx2	1	89927962	89933290	-	5.80234	5.60742	5.93544
D130058E05Rik	1	89930234	89931862	+	1.49259	1.79407	1.87531
Asb18	1	89952591	90014666	-	-4.49417	-4.48086	-4.48952
Iqca	1	90042132	90153401	-	-3.57049	-4.48086	-4.48952
Cxcr7	1	90203980	90216751	+	0.746234	1.25625	1.05775
Cops8	1	90603425	90613341	+	5.96792	5.942	6.09438
Gm9991	1	90675161	90679793	+	-4.49417	-4.48086	-4.48952
Col6a3	1	90765923	90843971	-	-3.19815	-3.84836	-4.23704
Mlph	1	90915085	90951142	+	-2.92307	-3.91131	-3.86588
Prlh	1	90953108	90954012	+	-4.49417	-4.48086	-4.48952
Rab17	1	90958133	90969661	-	-0.518234	-0.378574	-1.00132
Lrrfip1	1	90998727	91128944	+	3.26945	3.08253	2.86084
Rbm44	1	91145103	91170795	+	1.31891	-0.178268	-0.199631
Ramp1	1	91179822	91225196	+	-4.13377	-4.48086	-4.48952
Ube2f	1	91250311	91288877	+	5.03314	5.04553	5.14004
Scly	1	91298338	91321075	+	4.09874	4.01465	4.109
Gm17090	1	91305092	91321101	-	-4.49417	-4.48086	-4.48952
Espnl	1	91322075	91348306	+	-2.49613	-2.60177	-3.53999
Klhl30	1	91351016	91362416	+	-3.8458	-4.26639	-4.08805
Fam132b	1	91366430	91374216	+	1.42122	1.46965	1.42523
Ilkap	1	91375831	91398783	-	5.59576	5.74256	5.63459
Hes6	1	91411483	91414038	-	4.16287	3.89859	3.95875
Per2	1	91415984	91459330	-	-0.440189	0.00385685	0.196697
Traf3ip1	1	91494668	91529303	+	3.87576	3.69772	3.86485
Asb1	1	91540565	91559590	+	3.69958	3.7022	3.70096
Twist2	1	91801461	91848028	+	-4.30321	-3.42228	-4.08805
Hdac4	1	91928785	91931176	-	4.04483	4.19954	4.08598
Hdac4	1	91932757	92148393	-	2.1891	1.7597	2.15659
Ndufa10	1	92439010	92473860	-	7.02657	7.10715	7.16715
Olfr1416	1	92479681	92480619	-	-4.49417	-4.48086	-4.48952
Olfr1415	1	92490818	92491753	-	-4.49417	-4.48086	-4.48952
Olfr1414	1	92511048	92518515	-	-4.49417	-4.48086	-4.48952
Olfr1413	1	92573125	92574206	+	-4.49417	-4.48086	-4.48952
Olfr1412	1	92588332	92589297	+	-4.49417	-4.48086	-4.48952
Olfr1411	1	92596521	92597492	+	-4.49417	-4.48086	-4.48952
Olfr1410	1	92607839	92608847	+	-4.49417	-4.48086	-4.48952
Olfr12	1	92619881	92621001	+	-4.49417	-4.48086	-4.48952
Myeov2	1	92637145	92641985	-	5.52055	5.46132	5.48121
Otos	1	92644218	92648841	-	-4.48789	-4.18222	-4.26066
Gpc1	1	92831645	92860198	+	4.33117	4.25375	4.13459
Ankmy1	1	92870129	92902906	-	-3.46291	-3.90901	-3.18598
Dusp28	1	92906989	92908620	+	2.19424	1.93399	1.72663
Rnpepl1	1	92910783	92924384	+	4.11328	3.72903	3.53014
Capn10	1	92934376	92947941	+	4.3428	4.56248	4.54681
Gpr35	1	92973119	92986391	+	-4.17278	-3.26322	-3.47856
Aqp12	1	93006334	93012269	+	-4.49417	-4.48086	-4.48952
Kif1a	1	93015456	93101865	-	3.35689	3.08021	2.74063
Agxt	1	93135245	93145407	+	-4.39262	-4.48086	-4.48952
2310007B03Rik	1	93151349	93160948	-	-2.58311	-1.79951	-2.00688
E030010N08Rik	1	93215899	93231072	+	3.19831	3.54562	3.96369
Sned1	1	93235841	93301065	+	3.72244	3.51665	3.99975
Mterfd2	1	93299211	93305915	-	4.46694	4.41048	4.45934
Pask	1	93308770	93343482	-	5.21063	5.11863	5.11045
Ppp1r7	1	93342854	93373489	+	6.34526	6.30342	6.37697
Ano7	1	93373896	93403502	+	-2.92807	-3.78291	-3.62256
Hdlbp	1	93405940	93478808	-	7.96725	7.71801	8.00919
Gm17415	1	93421682	93422488	+	-1.9886	-1.1593	-1.36675
2002-09-01	1	93478964	93510260	+	7.33216	7.46861	7.18199
Farp2	1	93512079	93621976	+	-0.827196	-0.355811	-0.392289
Stk25	1	93621902	93635722	-	5.30865	5.26432	5.51248
Bok	1	93685694	93695762	+	3.75183	3.31071	3.22128
Thap4	1	93705391	93754838	-	4.98113	5.16808	5.02138
Atg4b	1	93751500	93789434	+	4.69551	4.78304	4.68848
Dtymk	1	93792576	93801934	-	7.55883	7.55955	7.52571
Ing5	1	93803965	93822101	+	5.53543	5.33857	5.5559
D2hgdh	1	93825240	93852348	+	0.885551	1.06925	1.56021
Gal3st2	1	93861344	93876494	+	-4.49417	-4.48086	-4.48952
Gm9994	1	93918437	93941239	+	-4.49417	-4.48086	-4.48952
Gm6086	1	93990509	94011541	+	-3.4025	-4.26639	-2.51385
Neu4	1	94020493	94028326	+	-4.49417	-4.48086	-4.48952
Pdcd1	1	94038307	94052553	-	-4.12616	-4.48086	-4.26066
Fam174a	1	95313628	95335284	+	1.52883	1.52114	1.46094
St8sia4	1	95587684	95667594	-	-3.09391	-2.9951	-3.33363
Slco4c1	1	96818784	96872171	-	-0.814322	-0.759574	-0.907057
Slco6b1	1	96906176	96997577	-	-4.49417	-4.48086	-4.48952
Gm6430	1	97024681	97025928	+	-2.97473	-2.86262	-2.19479
Slco6c1	1	97059038	97128253	-	-4.49417	-4.48086	-4.48952
D1Ertd622e	1	97643903	97662074	-	2.10788	1.16414	0.912765
Ppip5k2	1	97706048	97770411	-	5.0731	4.89538	4.82774
Gin1	1	97770172	97793709	+	2.86221	2.67639	3.1418
Pam	1	97795114	98095646	-	1.71585	1.73282	1.55126
B230216N24Rik	1	98031116	98057680	-	-3.78699	-4.05613	-4.0344
Slco6d1	1	98421124	98516988	+	-4.49417	-4.48086	-4.48952
Cntnap5b	1	99772765	100485942	+	-4.49417	-4.48086	-4.48952
Cdh20	1	104768529	104995481	+	-3.91748	-4.01629	-4.48952
Gm15699	1	104911431	104912333	-	-4.49417	-4.48086	-4.48952
Rnf152	1	105276917	105356710	-	-0.507809	-0.272871	-0.381776
Pign	1	105518422	105659008	-	3.20023	3.433	3.21668
2310035C23Rik	1	105663861	105755131	+	4.31935	3.93411	4.18886
Tnfrsf11a	1	105780723	105847981	+	-1.32551	-1.86288	-2.0419
Zcchc2	1	105990406	106034074	+	4.34608	3.82905	3.55731
Phlpp1	1	106171752	106394250	+	2.72898	2.49083	2.43379
Bcl2	1	106538178	106714274	-	-0.705557	-0.305098	-1.17575
D630008O14Rik	1	106541943	106575045	+	-4.49417	-4.48086	-4.48952
Kdsr	1	106720410	106759742	-	4.39001	4.48294	4.2109
Vps4b	1	106764071	106796728	-	5.73461	5.75552	5.79095
Serpinb5	1	106861173	106883348	+	-4.47327	-4.33605	-3.98918
Serpinb12	1	106934449	106957080	+	-4.49417	-4.48086	-4.48952
Serpinb13	1	106980984	107001195	+	-4.49417	-4.48086	-4.48952
Serpinb3a	1	107045587	107052337	-	-4.49417	-4.48086	-4.48952
Serpinb3d	1	107078193	107083480	-	-4.49417	-4.48086	-4.48952
Serpinb3b	1	107153940	107278361	-	-4.49417	-4.48086	-4.48952
Serpinb3c	1	107271201	107278371	-	-4.49417	-4.48086	-4.48952
Serpinb11	1	107361929	107380475	+	-4.49417	-4.48086	-4.48952
Gm15391	1	107385200	107387412	-	-4.49417	-4.48086	-4.48952
Serpinb7	1	107399655	107452689	+	-4.49417	-4.48086	-4.48952
Serpinb2	1	107511423	107535478	+	-4.49417	-4.48086	-4.48952
Serpinb8	1	107590006	107608909	+	-4.30321	-3.29899	-4.40288
Gm15389	1	107687008	107693514	+	-4.49417	-4.48086	-4.48952
Cdh7	1	109982431	110140157	+	-4.15236	-4.48086	-4.3169
Cdh19	1	110889195	110977372	-	-4.49417	-4.48086	-4.48952
Dsel	1	111858702	111864909	-	1.4901	1.6897	1.44027
Cntnap5a	1	115684756	116582026	+	-4.49417	-4.48086	-4.48952
AC132379.1	1	116803193	116821850	+	-4.49417	-4.48086	-4.48952
Tsn	1	118298517	118311132	-	6.73328	6.77154	6.75679
Mki67ip	1	118321839	118333822	+	6.98186	6.90267	6.91983
Clasp1	1	118389058	118609432	+	5.28401	5.05277	5.10706
2900060B14Rik	1	118458670	118458747	-	-4.49417	-4.48086	-4.48952
Tfcp2l1	1	118627945	118685167	+	7.088	7.18977	6.86884
Gli2	1	118834132	119053619	-	5.62458	5.59222	5.75348
Inhbb	1	119415465	119422248	-	4.78555	4.89158	5.06806
Ralb	1	119470305	119504794	-	5.07408	5.39399	5.05507
Epb4.1l5	1	119545033	119649000	-	3.89887	3.95843	3.86837
Ptpn4	1	119658044	119837613	-	1.8245	1.51816	1.60397
Tmem177	1	119907890	119913208	-	3.4521	3.47299	3.53795
Gm101	1	119923341	119997234	-	-4.40146	-3.69566	-4.11426
Sctr	1	120006980	120063528	+	-4.44402	-4.48086	-4.3169
Tmem37	1	120067377	120074074	-	2.03838	2.31972	2.46866
Dbi	1	120113280	120121078	-	6.5641	6.78615	6.68973
3110009E18Rik	1	120121187	120188189	+	2.16938	2.21768	2.38914
Steap3	1	120190757	120272705	-	4.5918	4.43827	4.75
C1ql2	1	120340582	120343171	+	-4.44353	-4.48086	-4.1504
Marco	1	120474538	120505084	-	-4.48789	-4.48086	-4.48952
En1	1	120602418	120609296	+	0.773229	-0.246681	0.335654
Insig2	1	121304353	121332589	-	3.5873	3.75488	3.71446
Ccdc93	1	121431049	121506460	+	3.60028	3.43002	3.65422
Gm15392	1	121489296	121493203	-	-4.49417	-4.48086	-4.48952
Htr5b	1	121509842	121528465	-	-3.26047	-3.57221	-4.18079
Ddx18	1	121553835	121567989	-	7.74402	7.61789	7.83374
Dpp10	1	123332142	124045559	-	-4.45815	-4.48086	-4.48952
Actr3	1	125392905	125435727	-	7.19575	7.24906	7.04937
Slc35f5	1	125561016	125595684	+	3.25349	3.17861	3.26343
Gpr39	1	125676995	125873862	+	-4.35059	-4.33605	-4.23704
Lypd1	1	125867622	125913101	-	-2.37735	-2.60808	-3.53112
Nckap5	1	125913620	126830799	-	-1.66973	-4.33605	-3.7022
Mgat5	1	127204986	127483704	+	-0.10452	-0.500538	-0.0231099
Tmem163	1	127486546	127678096	-	-3.49878	-3.16488	-3.58613
Acmsd	1	127729413	127767564	+	-4.49417	-4.48086	-4.48952
Ccnt2	1	127774164	127808061	+	6.34632	6.29362	6.08793
Ysk4	1	127815271	127840290	-	-4.49417	-4.48086	-4.48952
Rab3gap1	1	127868773	127943868	+	4.918	4.64509	4.81743
Zranb3	1	127954184	128103047	-	5.02917	5.03635	4.91057
R3hdm1	1	128103306	128237735	+	5.83049	5.89492	5.8271
Ubxn4	1	128244181	128279377	+	5.68927	5.69081	5.63066
Lct	1	128284756	128328318	-	-4.01345	-4.20764	-4.40965
Mcm6	1	128331591	128359656	-	7.99834	8.0034	8.00413
Dars	1	128363708	128417416	-	6.56515	6.46263	6.53974
Cxcr4	1	128588199	128592293	-	-0.201363	-0.46578	-1.182
Thsd7b	1	129273302	130219278	+	-4.37148	-4.48086	-4.48952
Gm16081	1	130269950	130281258	-	-4.49417	-4.48086	-4.48952
Daf2	1	130388537	130423009	-	-2.17592	-3.16442	-2.68296
Gm15674	1	130422824	130437914	+	-4.49417	-4.48086	-4.48952
Gm15675	1	130429781	130437191	-	-2.21108	-2.64683	-1.49089
Cd55	1	130439027	130462744	-	1.76316	1.52671	1.17742
Gm16083	1	130462576	130557075	+	-4.49417	-4.48086	-4.48952
Zp3r	1	130576713	130629621	-	-4.49417	-4.48086	-4.48952
C4bp	1	130634773	130661632	-	-4.49417	-4.48086	-4.48952
Pfkfb2	1	130689043	130729253	-	2.8727	2.74698	2.57506
Yod1	1	130717327	130722055	+	0.0749149	0.156141	0.100906
AA986860	1	130731976	130744621	+	-0.118529	-0.141119	0.141029
Fcamr	1	130800902	130814740	+	-4.47327	-4.05613	-4.48952
Gm15848	1	130809977	130824084	-	-4.49417	-4.48086	-4.48952
Pigr	1	130826684	130852249	+	-4.48789	-4.33605	-4.40965
Faim3	1	130865669	130880790	+	-4.49417	-4.48086	-4.48952
Il24	1	130882074	130887454	-	-4.42236	-4.33605	-4.48952
Il20	1	130907192	130911296	-	-4.49417	-4.48086	-4.48952
Il19	1	130932658	130940073	-	-4.49417	-4.48086	-4.48952
Il10	1	131019845	131024974	+	-4.08671	-2.9796	-2.24648
Mapkapk2	1	131053704	131097543	-	4.58087	4.79042	4.5768
Dyrk3	1	131128441	131138234	-	5.41282	5.35428	5.50713
Eif2d	1	131153181	131187658	+	6.72148	6.80309	6.75257
Rassf5	1	131176410	131245258	-	0.233788	-1.35256	-1.21685
Ikbke	1	131254343	131279606	-	-0.203641	0.065141	-0.441556
Srgap2	1	131285251	131527361	-	5.40625	5.34607	5.20272
Fam72a	1	131527903	131539872	+	3.33718	3.26616	3.26115
Avpr1b	1	131599239	131612000	+	-4.47327	-4.48086	-4.48952
AC120217.1	1	131632506	131632874	-	-4.49417	-4.48086	-4.48952
Ctse	1	131638306	131675503	+	-4.49417	-4.48086	-4.48952
5430435G22Rik	1	131688695	131713542	+	-4.47327	-4.48086	-4.48952
Slc26a9	1	131744022	131771504	+	-2.33295	-1.53724	-1.69282
Pm20d1	1	131797381	131821473	+	1.33093	1.86299	2.06489
Slc41a1	1	131827493	131848865	+	4.39288	4.58276	4.58758
Rab7l1	1	131867224	131872887	+	2.05382	2.43436	2.36491
Nucks1	1	131910458	131936321	+	8.17197	8.20294	7.93287
Slc45a3	1	131962967	131982963	+	1.32179	1.58568	1.47843
Elk4	1	132007607	132032612	+	3.1382	3.29142	3.04139
Mfsd4	1	132022806	132068062	-	-3.33228	-3.61367	-4.26066
Cdk18	1	132113550	132139685	-	3.97249	3.75539	3.74194
Lemd1	1	132191436	132257381	+	-1.49049	-0.892339	-1.25222
Gm10188	1	132229048	132229767	-	-4.47327	-4.48086	-4.48952
Klhdc8a	1	132298626	132307357	+	-3.4081	-2.16567	-2.23047
Nuak2	1	132316126	132333488	+	2.73208	3.1494	2.95645
Tmcc2	1	132356315	132391281	-	2.58794	2.64514	2.51181
Gm15849	1	132381129	132382509	+	-4.49417	-4.48086	-4.48952
Dstyk	1	132417453	132466959	+	2.56772	2.64709	2.5661
Rbbp5	1	132477367	132505665	+	5.54028	5.61338	5.54948
Tmem81	1	132506230	132508637	+	2.46009	2.94034	2.44756
Cntn2	1	132509425	132542940	-	1.44553	1.88736	1.77893
Nfasc	1	132564691	132741797	-	2.04584	2.08518	2.19219
Lrrn2	1	132880273	132940005	+	0.860669	0.953382	1.58016
Mdm4	1	132989845	133025366	-	4.22401	3.73078	3.67819
Pik3c2b	1	133045667	133108687	+	2.23354	2.2266	2.16734
Ppp1r15b	1	133131143	133139783	+	6.60494	6.68954	6.53989
Plekha6	1	133246097	133303435	+	1.71277	1.49871	1.79733
Golt1a	1	133309823	133323026	+	-4.47327	-4.48086	-4.40288
Kiss1	1	133321875	133329901	+	-3.7822	-3.75749	-3.33395
Ren1	1	133350510	133360325	+	-2.79581	-1.87675	-2.11215
Etnk2	1	133363572	133380336	+	2.15723	2.33412	2.29227
Sox13	1	133382303	133424377	-	4.47801	4.34332	4.57123
Snrpe	1	133603871	133610291	-	7.33726	7.36129	7.1243
Zc3h11a	1	133619871	133661380	-	6.77171	6.81383	6.74348
Zbed6	1	133619940	133661318	-	6.81898	6.82747	6.75553
Lax1	1	133679029	133690108	-	-0.769163	-0.309231	-0.761026
Gm17678	1	133701639	133701881	-	-4.49417	-4.48086	-4.48952
Atp2b4	1	133702674	133801041	-	2.18914	2.61747	2.28633
Optc	1	133897199	133907999	-	-4.49417	-4.48086	-4.40288
Gm15851	1	133906531	133914822	+	-4.49417	-4.48086	-4.48952
Prelp	1	133910304	133921414	-	-4.49417	-4.48086	-4.26735
Fmod	1	134037254	134048277	+	-4.49417	-4.48086	-4.48952
Btg2	1	134075170	134079120	-	4.93711	5.04245	4.83374
Gm8618	1	134109368	134109799	+	-1.22686	-1.97818	-1.14384
Chit1	1	134111242	134151540	+	-4.29547	-4.33605	-2.8653
Chi3l1	1	134182176	134190181	+	-2.43305	-1.88644	-1.50835
Mybph	1	134193448	134201231	+	-4.11898	-3.6381	-3.4746
Adora1	1	134199223	134235431	-	-2.84879	-2.06443	-1.29756
Myog	1	134290004	134292547	+	-3.17032	-4.33605	-3.89085
Ppfia4	1	134296783	134332928	-	3.81968	4.25372	3.87315
Tmem183a	1	134346097	134361999	-	6.35785	6.43032	6.35177
4933406M09Rik	1	134385940	134390981	+	-4.44353	-4.05613	-3.75329
Cyb5r1	1	134405781	134411740	+	7.2752	7.29829	7.34853
Adipor1	1	134415378	134433351	+	6.60198	6.74054	6.78357
Klhl12	1	134455531	134491018	+	5.20979	5.26393	5.19962
Rabif	1	134494660	134507882	+	5.21748	5.31214	5.37832
4931440L10Rik	1	134540941	134549682	-	-2.54428	-2.86018	-2.51573
Kdm5b	1	134560171	134632877	+	8.20574	8.12082	7.90025
Syt2	1	134709300	134753149	+	-2.9501	-3.75749	-4.12854
Ppp1r12b	1	134754658	134955942	-	1.68062	2.02103	2.00851
Ube2t	1	134962565	134974162	+	4.70211	4.62415	4.6569
Lgr6	1	134986348	135105276	-	-1.10042	-2.99848	-2.21372
Ptprv	1	135111169	135112306	-	-1.43226	-1.49991	-1.20295
Ptpn7	1	135132725	135145320	+	0.455129	-0.673648	-0.536789
Arl8a	1	135146824	135156269	+	4.67049	4.82759	4.73121
Gm15445	1	135152963	135153806	+	-4.48789	-4.05613	-3.00609
Gpr37l1	1	135160234	135167681	-	-4.29547	-4.26639	-4.48952
Gm4204	1	135232045	135233404	+	6.4253	6.43779	6.34198
Elf3	1	135253574	135258472	-	4.43042	4.64413	4.40104
Rnpep	1	135262712	135284084	-	4.94414	5.1389	4.90315
Timm17a	1	135301532	135313778	-	6.52107	6.50376	6.47937
Lmod1	1	135324807	135368065	+	-1.17386	-0.450655	-0.994661
Shisa4	1	135371057	135375237	-	0.268171	1.02164	0.545835
Ipo9	1	135382312	135430499	-	6.5169	6.51865	6.64001
Nav1	1	135434580	135585355	-	4.44976	4.48308	4.69496
Gm4793	1	135584773	135599950	+	-4.49417	-4.48086	-4.48952
Nav1	1	135606447	135688105	-	-4.41428	-4.48086	-3.56021
Csrp1	1	135720061	135752232	+	4.98021	5.22329	4.91809
Phlda3	1	135766119	135769136	+	5.76456	5.93933	5.65323
Tnni1	1	135783065	135810989	+	-2.1344	-2.89837	-2.31765
Lad1	1	135818598	135833341	+	2.88673	3.44838	3.36022
Tnnt2	1	135836386	135852260	+	-3.00627	-2.26014	-2.26707
Pkp1	1	135871395	135919207	-	-4.44402	-4.48086	-4.48952
Igfn1	1	135953578	136006342	-	-4.49417	-4.48086	-4.48952
Tmem9	1	136008219	136035030	+	4.34717	4.65179	4.53414
Cacna1s	1	136052750	136119822	+	1.76453	-3.31834	-3.71823
Gm15850	1	136126178	136131183	-	-4.49417	-4.20764	-4.48952
Kif21b	1	136131389	136177998	+	3.18741	3.10889	2.90414
2310006M14Rik	1	136181474	136207097	-	-4.44353	-4.06283	-3.34875
5730559C18Rik	1	136213522	136234280	-	3.779	3.76443	3.99054
Gpr25	1	136258914	136260873	-	-4.42236	-4.48086	-4.48952
Camsap2	1	136268123	136346104	-	4.21332	3.96844	3.87554
Ddx59	1	136415271	136440158	+	3.82482	3.78875	3.866
Kif14	1	136467958	136531511	+	4.83601	4.75623	4.57225
Zfp281	1	136624901	136630053	+	5.98886	6.00719	5.80805
Nr5a2	1	136843584	136960427	-	4.21352	3.83802	3.96834
A130050O07Rik	1	137928170	137930273	+	-4.49417	-4.48086	-4.48952
Ptprc	1	138062861	138175305	-	-4.49417	-4.48086	-4.40288
Atp6v1g3	1	138273738	138289460	+	-4.49417	-4.48086	-4.48952
Nek7	1	138484714	138619696	-	3.74475	3.54913	3.39255
Lhx9	1	138825186	138848576	-	-4.11574	-3.99317	-4.40288
2310009B15Rik	1	138851979	138856854	-	2.10441	2.24266	2.42444
Dennd1b	1	138963436	139176043	+	3.42863	3.48992	3.20029
4930596I21Rik	1	138977657	138979240	+	-4.42236	-4.48086	-4.23027
Crb1	1	139197056	139377100	-	-4.24946	-4.48086	-4.48952
Zbtb41	1	139422383	139453005	+	2.92194	2.72646	2.79381
Aspm	1	139454773	139494090	+	5.60092	5.49895	5.47381
F13b	1	139501707	139523756	+	-4.29967	-4.33605	-4.23027
Cfhr1	1	139547062	139560258	-	-4.49417	-4.48086	-4.48952
Cfhr3	1	139593755	139608282	-	-4.49417	-4.48086	-4.48952
Gm4788	1	139697635	139781239	-	-4.47327	-4.48086	-4.48952
Cfhr2	1	139810293	139858689	-	-4.49417	-4.48086	-4.48952
Cfh	1	140085855	140183411	-	-4.41607	-4.18222	-3.94165
Kcnt2	1	140246216	140612063	+	-0.218454	-0.0396297	-0.43848
AC110527.1	1	141256568	141257158	-	-4.49417	-4.48086	-4.48952
Cdc73	1	143598797	143702893	-	5.56422	5.44486	5.39477
B3galt2	1	143640664	143650406	+	-4.49417	-4.48086	-4.48952
Glrx2	1	143739029	143749676	+	4.5524	3.80634	3.72045
Trove2	1	143750790	143777068	-	4.20035	3.97188	3.5072
Uchl5	1	143777278	143807466	+	6.33343	6.44902	6.32077
Rgs2	1	143999338	144004161	-	-0.333835	-1.53336	-1.15295
Rgs13	1	144138667	144177372	-	-4.49417	-4.48086	-4.48952
Rgs1	1	144243972	144249242	-	-4.49417	-4.48086	-4.48952
Rgs18	1	144752683	144775435	-	-4.49417	-4.48086	-4.48952
Gm5263	1	146420434	146420874	+	-3.03338	-0.403246	-0.872572
Fam5c	1	146495629	146902472	+	-4.24531	-4.48086	-4.48952
A230059L01Rik	1	146802965	146806022	-	-4.49417	-4.48086	-4.48952
Gm15584	1	146809831	146841696	-	-4.49417	-4.48086	-4.48952
Gm9931	1	147280758	147281942	-	-4.49417	-4.48086	-4.48952
Pla2g4a	1	149829618	149961290	-	-1.30227	-1.27691	-0.744435
Ptgs2	1	150100124	150108010	+	-2.80133	-3.80182	-4.26066
Pdc	1	150319417	150333905	+	-4.49417	-4.48086	-4.48952
BC003331	1	150361305	150393080	-	3.6356	3.52591	3.60137
Tpr	1	150392838	150449935	+	7.56901	7.33552	7.53612
Prg4	1	150449412	150466165	-	-3.54377	-3.75849	-4.00818
Hmcn1	1	150563527	150993435	-	-2.34722	-3.54822	-3.48043
Gm20631	1	150625265	150783499	+	-4.46443	-4.48086	-4.48952
Ivns1abp	1	151344498	151364445	+	6.8688	7.0448	6.9602
1200016B10Rik	1	151367699	151428455	-	4.46087	4.38424	4.10777
1190005F20Rik	1	151428648	151458182	+	4.98479	5.10805	5.05293
Rnf2	1	151469406	151500823	-	5.92909	6.00182	5.76915
Fam129a	1	151571186	151721939	+	3.0126	3.25522	3.02399
Edem3	1	151755374	151822328	+	3.94891	3.67991	3.76455
1700025G04Rik	1	151884524	152090320	-	2.72537	2.71337	2.6198
Tsen15	1	152370735	152386688	-	4.77956	4.61133	4.69821
Glt25d2	1	152399830	152510695	+	-4.25415	-4.48086	-4.12854
Rgl1	1	152516759	152766351	-	0.136513	0.284266	0.460779
Gm15479	1	152684026	152687501	-	-4.48789	-4.48086	-4.48952
Apobec4	1	152750551	152757544	+	-4.49417	-4.48086	-4.48952
Arpc5	1	152766542	152775597	+	5.97442	6.0812	5.84669
Ncf2	1	152807890	152836990	+	0.912092	-0.328006	-0.425839
Smg7	1	152836996	152902646	-	6.86656	6.75396	6.73446
Nmnat2	1	152955101	153119260	+	4.4135	4.58324	4.54928
Lamc2	1	153122756	153186447	-	2.82371	3.36985	3.13186
Lamc1	1	153218922	153332786	-	7.98552	7.81956	7.90961
E330020D12Rik	1	153404827	153408429	-	1.47454	1.2117	0.831865
1700012A16Rik	1	153425162	153452574	+	-0.778643	0.0381062	-0.25184
Dhx9	1	153455758	153487660	-	7.39402	6.86411	7.18971
Npl	1	153503016	153549714	-	3.919	3.89555	4.16638
Rgs8	1	153653025	153697667	+	-2.77952	-4.48086	-3.52987
Rgs16	1	153740349	153745468	+	1.73296	1.90683	1.87682
Rnasel	1	153749426	153764221	+	-4.44402	-2.25458	-3.86178
Rgsl1	1	153779381	153844142	-	-4.49417	-4.48086	-4.48952
5830403L16Rik	1	153849542	153900208	-	-3.7822	-3.22613	-3.48003
Gm5531	1	153874345	153876871	+	-4.49417	-4.48086	-4.48952
Teddm1	1	153891646	153893060	+	-4.49417	-4.48086	-4.48952
Glul	1	153899944	153909723	+	7.64246	7.35203	7.53581
A930039A15Rik	1	153905301	153916910	+	-4.35059	-4.06283	-3.68443
Zfp648	1	154201187	154205674	+	-4.49417	-4.48086	-4.48952
Cacna1e	1	154392519	154725920	-	-3.78088	-3.43763	-3.78959
Ier5	1	155096367	155099636	-	2.00344	1.8719	1.92977
Mr1	1	155127878	155146780	-	-4.49417	-4.33605	-4.40288
Stx6	1	155158703	155203517	+	4.43033	4.44904	4.39559
BC034090	1	155212474	155232724	-	0.0101464	-0.0761843	-0.186625
Xpr1	1	155275701	155417415	-	3.27053	3.54669	3.35543
Gm5532	1	155520173	155527111	-	-4.49417	-4.48086	-4.48952
Acbd6	1	155558120	155687233	+	5.27459	5.40205	5.4587
Lhx4	1	155698036	155742120	-	-4.47327	-4.48086	-4.3169
Qsox1	1	155778155	155812883	-	2.22215	2.22065	2.09408
Cep350	1	155844966	155972890	-	3.34826	3.21473	3.04123
Tor1aip1	1	156004599	156036480	-	3.0881	2.92827	3.19042
Tor1aip2	1	156035403	156068861	+	6.55001	6.48564	6.49598
Fam163a	1	156075966	156205026	-	-3.80828	-4.48086	-4.48952
Tdrd5	1	156255296	156303664	-	1.33419	1.6145	1.45087
Nphs2	1	156310727	156328035	+	-4.48789	-4.48086	-4.48952
9430070O13Rik	1	156323509	156421159	-	-3.24246	-3.61367	-2.88725
Gm2000	1	156366040	156366484	+	3.58523	3.50701	3.15483
Soat1	1	156428108	156474328	-	4.11373	3.95527	3.66906
AC114588.1	1	156524092	156526659	+	2.92999	2.64285	3.07973
Abl2	1	156558786	156649568	+	5.35935	5.19803	5.1875
Tor3a	1	156653617	156674356	-	4.26146	4.36313	4.49837
Fam20b	1	156678545	156719001	-	4.42954	4.28967	4.32561
Ralgps2	1	156804166	156939626	-	4.69838	4.6108	4.42618
Angptl1	1	156838562	156861078	+	-4.49417	-4.48086	-4.48952
1700057K13Rik	1	157099148	157108680	-	-4.40146	-4.33605	-4.3169
Rasal2	1	157135183	157412595	-	3.30195	2.86571	3.03056
2810025M15Rik	1	157412352	157420235	+	6.03972	6.11679	5.89899
BC026585	1	157458580	157489060	+	2.08419	2.39602	1.95629
Gm15486	1	157497875	157511721	-	-4.49417	-4.48086	-4.48952
Sec16b	1	157506728	157568425	+	-3.44596	-4.48086	-4.26066
Fam5b	1	158245271	158356260	-	-0.396781	-1.37835	-1.61562
Astn1	1	158362304	158691786	+	-2.27578	-3.07597	-3.11384
Pappa2	1	158711727	158980490	-	-4.49417	-4.48086	-4.48952
1600012P17Rik	1	158967701	158980463	-	-4.49417	-4.48086	-4.48952
Gm4953	1	159168157	159168642	-	-3.08049	-1.66531	-1.92711
Rfwd2	1	159232326	159347580	+	5.4437	5.37634	5.32695
Gm10530	1	159614749	159684875	+	-4.49417	-4.48086	-4.48952
Tnr	1	159737510	159924397	+	-4.49417	-4.48086	-4.48952
4930523C07Rik	1	160044384	160078428	+	-4.47327	-4.48086	-4.48952
4930562F07Rik	1	160074735	160077985	-	-4.49417	-4.48086	-4.48952
Tnn	1	160085036	160153580	-	-4.48789	-4.48086	-4.48952
Mrps14	1	160195215	160202170	+	5.97184	6.00621	5.89677
Cacybp	1	160202367	160212892	-	8.52066	8.40313	8.19451
Rabgap1l	1	160219174	160792938	-	1.99007	2.03115	1.65778
Gm6177	1	160893120	160893584	+	-3.83792	-2.58574	-2.50023
Rc3h1	1	160906418	160974978	+	4.46363	4.34901	4.18207
Serpinc1	1	160978606	161003010	+	-4.07951	-4.05613	-3.86045
Zbtb37	1	161008794	161034849	-	0.952146	0.811905	1.19242
Gas5	1	161034422	161038539	+	7.28909	7.3135	7.08724
Dars2	1	161040601	161070658	-	4.99879	4.92284	5.04891
Cenpl	1	161070767	161086724	+	4.03059	4.1508	3.92142
Klhl20	1	161088375	161131511	-	3.789	3.92709	3.88681
Ankrd45	1	161142691	161169106	+	1.90367	1.41572	1.3157
4930469G21Rik	1	161154558	161159314	-	-4.49417	-4.48086	-4.48952
Prdx6	1	161240112	161251219	-	8.6201	8.50537	8.51073
Tnfsf4	1	161395409	161418410	+	-4.47327	-4.48086	-4.48952
Tnfsf18	1	161494655	161505290	+	-4.49417	-4.05613	-3.9876
Fasl	1	161780691	161788495	-	-4.48789	-3.97296	-4.18079
AI848100	1	161816112	161876661	-	4.43926	4.28297	4.06868
4930558K02Rik	1	161942086	161979636	-	-4.49417	-4.48086	-4.48952
Pigc	1	161969186	162027106	+	2.41389	2.44071	2.43184
Dnm3	1	161982453	162478034	-	-4.27878	-3.64837	-3.86178
2810442N19Rik	1	162004969	162016494	+	-4.49417	-4.48086	-4.48952
Dnm3os	1	162217623	162225550	+	-4.49417	-4.48086	-4.48952
Gm10176	1	162477680	162479943	+	-4.49417	-4.48086	-4.48952
Mettl13	1	162532127	162548551	-	5.21315	5.02653	5.06334
Vamp4	1	162570515	162599084	+	2.37116	2.78154	2.38393
Gm5705	1	162628357	162629067	-	-4.49417	-4.48086	-4.48952
Myoc	1	162639150	162649693	+	-4.49417	-4.48086	-4.48952
7420461P10Rik	1	162647203	162658173	-	-4.49417	-4.48086	-4.48952
Prrc2c	1	162673402	162740495	-	5.69816	5.23325	5.837
Fmo4	1	162793883	162813972	-	-4.48789	-4.48086	-4.48952
Fmo1	1	162829561	162866548	-	-3.75259	-4.48086	-4.26735
Fmo2	1	162874317	162898726	-	-4.49417	-4.48086	-4.48952
AC117767.1	1	162916551	162937225	-	-4.49417	-4.48086	-4.48952
Fmo3	1	162953802	162984528	-	-4.49417	-4.48086	-4.48952
4921528O07Rik	1	163024302	163085670	-	-4.49417	-4.48086	-4.48952
Prrx1	1	163245116	163313710	-	-4.44402	-4.48086	-4.48952
Gm20471	1	163280356	163287045	+	-4.49417	-4.48086	-4.48952
Gorab	1	163384909	163403641	-	2.55954	2.28979	2.63863
Mettl11b	1	163702257	163725232	-	-4.49417	-4.48086	-4.48952
Kifap3	1	163779583	163917109	+	5.3421	5.19307	5.0983
Scyl3	1	163929100	163955126	+	3.7386	3.75742	3.83282
BC055324	1	163945993	163994796	-	6.10349	6.01984	5.85277
2810422O20Rik	1	163994889	163997243	+	3.57993	3.78052	3.72615
Sele	1	164048234	164057677	+	-4.49417	-4.48086	-4.48952
Sell	1	164062076	164080785	+	-4.29547	-4.48086	-4.32301
Selp	1	164115264	164150026	+	-3.77503	-3.33111	-3.18598
Gm16587	1	164143432	164146366	-	-4.49417	-4.48086	-4.48952
Gm16548	1	164148591	164152217	-	-4.49417	-4.48086	-4.48952
F5	1	164151838	164220277	+	-0.789607	-0.942128	-0.850035
Slc19a2	1	164249046	164265385	+	5.67046	5.73615	5.55758
4930455F23Rik	1	164275585	164287847	+	2.598	3.05994	2.90047
Blzf1	1	164289800	164307489	-	4.40496	4.3082	4.45646
Nme7	1	164312879	164348181	+	3.36045	3.64484	3.63439
Atp1b1	1	164437267	164458355	-	5.39373	5.50291	5.43025
Dpt	1	164796732	164824266	+	-4.49417	-4.48086	-4.48952
Xcl1	1	164931644	164935527	-	-4.49417	-4.48086	-4.48952
Tbx19	1	165137855	165160773	-	-4.37148	-3.82814	-3.19445
Sft2d2	1	165174341	165194433	-	4.31978	4.48361	4.32507
Tiprl	1	165214922	165236943	-	5.27831	5.38375	5.32302
Gpr161	1	165301863	165322930	+	0.157115	-0.648763	-0.621679
Dcaf6	1	165329511	165460465	-	3.16363	2.70037	2.65595
Brp44	1	165461037	165481214	+	3.42521	3.24972	3.46827
Adcy10	1	165485183	165576774	+	-3.64123	-4.20764	-4.04868
Mpzl1	1	165592181	165634541	-	5.40161	5.33425	5.26966
Rcsd1	1	165648945	165708094	-	0.699338	0.127592	0.196197
Creg1	1	165763746	165775308	+	2.95187	3.1296	3.13582
Gm16565	1	165781075	165789367	+	-4.49417	-3.64837	-3.98918
Cd247	1	165788681	165877276	+	-4.24952	-3.25282	-3.22798
Pou2f1	1	165865154	166002678	-	5.8252	5.69327	5.60379
Dusp27	1	166098153	166127898	-	6.05775	5.78445	6.00918
Gpa33	1	166130238	166166510	+	5.88033	6.01227	6.05949
Mael	1	166201385	166238744	-	3.82339	1.91143	2.36491
Ildr2	1	166254139	166316823	+	0.208567	-0.349411	0.23624
5330438I03Rik	1	166306741	166309585	-	-4.49417	-4.48086	-4.48952
Tada1	1	166379097	166393621	+	2.26432	2.59955	2.47364
Gm15853	1	166379839	166380493	-	-4.49417	-4.48086	-4.48952
Pogk	1	166384622	166409863	-	0.809644	0.384224	0.411903
Gm4846	1	166483613	166497588	-	-4.49417	-4.48086	-4.48952
Gm4847	1	166628971	166647693	-	-4.49417	-4.48086	-4.48952
Fmo9	1	166662055	166681845	-	-4.49417	-4.48086	-4.48952
Fam78b	1	167001417	167091302	+	-1.38393	-2.58574	-1.81441
Uck2	1	167223827	167223919	-	2.81387	2.91211	2.88689
Uck2	1	167226090	167285127	-	6.46463	6.3448	6.42543
Tmco1	1	167308670	167333978	+	5.2672	5.53793	5.4316
Aldh9a1	1	167349991	167368530	+	6.28984	6.54145	6.59438
Mgst3	1	167371966	167393841	-	3.87314	3.99157	4.06222
Lrrc52	1	167445675	167466780	-	-4.49417	-4.48086	-4.48952
Rxrg	1	167598384	167639623	+	1.17881	1.34268	1.85172
Lmx1a	1	167689239	167848741	+	1.63827	-2.51532	-2.09696
Gm20711	1	168115244	168122465	+	-4.49417	-4.48086	-4.48952
Pbx1	1	168153527	168432270	-	3.55944	3.642	3.66952
Gm5265	1	169453528	169453869	-	-4.49417	-4.48086	-3.9876
Nuf2	1	169497934	169531464	-	5.13013	4.97157	5.09083
Rgs5	1	169655501	169695813	+	-4.10877	-4.06283	-3.48806
Rgs4	1	169741477	169747642	-	-4.48789	-4.48086	-4.48952
1700084C01Rik	1	169928648	169934653	+	-1.72095	-1.69574	-1.86864
Gm15852	1	169932698	169934248	-	-4.49417	-4.48086	-4.48952
Hsd17b7	1	169949535	169969241	-	2.75781	2.74702	2.80382
Ddr2	1	169972308	170110501	-	1.7614	-0.0458093	-0.113949
Uap1	1	170141938	170174957	-	4.95281	4.58122	4.25776
Uhmk1	1	170193420	170215397	-	4.5131	4.53004	4.25349
4930500M09Rik	1	170214860	170215556	+	-4.49417	-4.48086	-4.48952
Sh2d1b2	1	170232749	170253608	+	-4.49417	-4.48086	-4.48952
Sh2d1b1	1	170277376	170285662	+	-4.49417	-4.48086	-4.48952
Gm7694	1	170298193	170306332	-	-2.09259	-2.30755	-2.23598
Nos1ap	1	170302668	170589861	-	-4.37503	-3.86283	-3.6282
1700015E13Rik	1	170308803	170312125	+	-4.49417	-4.48086	-4.48952
Olfml2b	1	170644532	170682789	+	-1.3408	-1.80048	-2.00373
Atf6	1	170704457	170867771	-	4.79416	4.76726	4.80912
Gm9929	1	170868645	170881721	+	-4.39262	-4.48086	-4.40288
Dusp12	1	170873498	170885540	-	4.93129	4.67961	4.65478
Fcrlb	1	170907273	170912941	-	-4.48789	-4.48086	-4.26735
Fcrla	1	170917576	170927583	-	-4.49417	-4.48086	-4.48952
Fcgr2b	1	170960558	170976547	-	1.09144	0.647473	0.943982
Fcgr4	1	171018920	171029761	+	-4.49417	-4.48086	-4.48952
Fcgr3	1	171051174	171064935	-	-4.44402	-4.48086	-4.48952
1700009P17Rik	1	171113918	171126967	+	-0.9136	0.194727	-0.0519798
Sdhc	1	171127165	171150603	-	6.90957	7.10269	6.99757
Mpz	1	171150711	171161130	+	-2.97483	-1.38044	-2.14127
Pcp4l1	1	171173262	171196268	-	-1.26774	-1.39955	-1.77196
Nr1i3	1	171213970	171220701	+	-4.22441	-3.84836	-2.9119
Tomm40l	1	171217802	171222514	-	4.82706	4.86129	4.92377
Apoa2	1	171225054	171226379	+	-3.05581	-3.01047	-3.41978
Fcer1g	1	171229572	171234365	-	-3.59808	-4.05613	-3.33363
Ndufs2	1	171234853	171247122	-	7.00794	7.07489	7.0371
Adamts4	1	171250421	171260637	+	0.651893	0.991316	0.958042
B4galt3	1	171270328	171276896	+	4.68474	4.7346	4.72334
Ppox	1	171275990	171281186	-	4.24427	4.49027	4.44713
Usp21	1	171281945	171287991	-	4.98294	5.08709	5.26159
Ufc1	1	171288563	171295024	-	5.85667	5.89056	5.82841
Rpl27-ps1	1	171305084	171305494	-	-1.48322	-1.22934	-0.493006
Dedd	1	171329145	171342331	+	4.97216	5.02937	5.08923
Nit1	1	171338008	171345646	-	4.28754	4.18361	4.57494
Pfdn2	1	171345670	171359254	+	6.65312	6.69341	6.55323
Klhdc9	1	171358446	171360798	-	-1.77123	-0.0563429	-0.162128
Pvrl4	1	171370099	171388598	+	0.537739	0.889354	0.610216
Arhgap30	1	171388954	171410298	+	3.49921	3.90762	3.84658
Usf1	1	171411313	171419142	+	6.59884	6.47068	6.47666
Tstd1	1	171419033	171420352	+	0.842957	1.26705	1.27109
F11r	1	171437535	171464603	+	5.54661	5.57739	5.41926
B930036N10Rik	1	171502796	171504111	-	-4.47327	-3.79568	-4.32301
Alyref2	1	171503478	171504750	+	1.70905	1.67079	1.567
Gm9765	1	171515233	171516922	+	-4.49417	-4.48086	-4.48952
Itln1	1	171518122	171535294	-	-4.49417	-4.48086	-4.48952
Cd244	1	171559193	171585318	+	-4.49417	-4.48086	-4.48952
Ly9	1	171588624	171607410	-	-4.49417	-4.48086	-4.48952
Slamf7	1	171634925	171649007	-	-4.49417	-4.48086	-4.48952
Cd48	1	171682009	171705258	+	-4.49417	-4.48086	-4.48952
Slamf1	1	171767127	171801184	+	-4.49417	-4.48086	-4.48952
Cd84	1	171839697	171890718	+	-4.49417	-4.48086	-4.48952
Gm10521	1	171895664	171898237	+	-4.49417	-4.48086	-4.48952
Slamf6	1	171917537	171943868	+	-4.48789	-3.97296	-4.48952
Vangl2	1	172000960	172028444	-	4.41556	4.33894	4.43242
Nhlh1	1	172052292	172057573	-	-4.49417	-4.48086	-4.48952
Ncstn	1	172066013	172082795	-	4.84959	4.87058	5.14016
Copa	1	172082529	172122330	+	6.71802	6.84464	6.80156
Pex19	1	172126755	172136493	+	5.98572	5.8782	6.10581
Dcaf8	1	172148015	172196393	+	5.96953	6.06117	6.00773
Pea15a	1	172196728	172206804	-	3.95166	4.04329	4.18071
Casq1	1	172209894	172219868	-	1.22842	1.60932	1.85907
Gm17224	1	172213021	172213680	+	-4.48789	-4.48086	-3.76701
Atp1a4	1	172223513	172258414	-	-0.283588	-0.465614	0.155249
Igsf8	1	172261641	172319841	+	3.95546	4.20294	4.29239
Atp1a2	1	172271709	172298064	-	-3.07427	-2.03259	-2.53035
Kcnj9	1	172321033	172329263	-	-1.7699	-1.3973	-0.992604
Kcnj10	1	172341210	172374085	+	0.457909	0.379121	0.659393
Pigm	1	172376531	172384099	+	4.78289	4.78882	4.73297
Slamf9	1	172475358	172478575	+	-0.0911377	0.418689	0.504119
Igsf9	1	172481788	172498878	+	4.81647	4.81255	4.92118
Tagln2	1	172500047	172507380	+	6.83623	7.10521	6.97471
Ccdc19	1	172521044	172545870	+	0.394609	1.0122	0.643399
4933439K11Rik	1	172538133	172558129	-	-4.22365	-4.01629	-3.81974
Vsig8	1	172555938	172563717	+	-4.26877	-4.48086	-4.48952
Slamf8	1	172581377	172590568	-	-4.49417	-4.48086	-4.48952
Fcrl6	1	172596640	172602551	-	-4.49417	-4.48086	-4.48952
Dusp23	1	172630769	172632974	-	-1.49815	-1.77692	-1.914
Crp	1	172698056	172699966	+	-4.49417	-4.48086	-4.48952
Apcs	1	172893962	172895054	-	-4.49417	-4.48086	-4.48952
Olfr16	1	172956768	172957817	+	-4.49417	-4.48086	-4.48952
Olfr1408	1	173130200	173131236	-	-4.49417	-4.48086	-4.48952
Olfr1406	1	173183442	173184504	-	-4.49417	-4.48086	-4.48952
Olfr218	1	173203358	173204299	+	-4.49417	-4.48086	-4.48952
Olfr1404	1	173215607	173216640	+	-4.49417	-4.48086	-4.48952
Fcer1a	1	173221271	173227229	-	-4.49417	-4.48086	-4.48952
Olfr418-ps1	1	173270147	173271137	+	-4.49417	-4.48086	-4.48952
Gm11062	1	173274461	173277756	-	-4.49417	-4.48086	-4.48952
Darc	1	173331886	173333503	-	-4.44402	-3.59155	-3.76455
Cadm3	1	173334254	173367695	-	-0.603103	-0.866041	-0.360014
Aim2	1	173350879	173466040	+	3.61863	3.72295	4.06017
Gm4955	1	173468509	173474052	-	-4.49417	-4.48086	-4.48952
Gm4955	1	173480371	173491041	-	-4.49417	-4.48086	-4.48952
BC094916	1	173519717	173535957	-	-4.49417	-4.48086	-4.48952
Pydc4	1	173566284	173599274	-	-4.49417	-4.48086	-4.48952
Pyhin1	1	173630859	173647928	+	-4.49417	-4.48086	-4.48952
Pydc3	1	173673911	173698392	+	-4.49417	-4.48086	-4.48952
AI607873	1	173723430	173741809	-	-4.49417	-4.48086	-4.48952
Ifi204	1	173747293	173766876	-	-4.49417	-4.48086	-4.48952
Mndal	1	173857221	173942491	-	-4.49417	-4.48086	-4.48952
Mnda	1	173896355	173912922	-	-4.49417	-4.48086	-4.48952
Ifi203	1	173920407	173942672	-	-4.49417	-4.48086	-4.48952
Ifi202b	1	173962569	173982844	-	-4.49417	-4.48086	-4.48952
Ifi205	1	174011998	174031755	-	-4.49417	-4.48086	-4.48952
Olfr433	1	174041933	174042936	+	-4.49417	-4.48086	-4.48952
Olfr432	1	174050375	174051313	+	-4.49417	-4.48086	-4.48952
Olfr430	1	174069300	174070253	+	-4.49417	-4.48086	-4.48952
Olfr429	1	174089038	174089980	+	-4.49417	-4.48086	-4.48952
Olfr427	1	174099460	174100407	+	-4.49417	-4.48086	-4.48952
Olfr231	1	174117091	174118014	-	-4.49417	-4.48086	-4.48952
Olfr424	1	174136746	174137693	+	-4.49417	-4.48086	-4.48952
Olfr420	1	174158722	174159767	+	-4.49417	-4.48086	-4.48952
Spna1	1	174172776	174248450	+	3.82989	3.40104	3.8422
Olfr419	1	174249889	174250976	-	-4.49417	-4.48086	-4.48952
1810030J14Rik	1	174330518	174332873	+	-4.49417	-4.48086	-4.48952
Olfr417	1	174368919	174369848	+	-4.49417	-4.48086	-4.48952
Olfr248	1	174391046	174392055	+	-4.49417	-4.48086	-4.48952
Olfr414	1	174430430	174431384	+	-4.49417	-4.48086	-4.48952
Olfr220	1	174448625	174449602	+	-4.49417	-4.48086	-4.48952
Fmn2	1	174501825	174822717	+	1.03456	1.24848	1.28153
Grem2	1	174833785	174921819	-	-4.16661	-4.48086	-4.40288
Rgs7	1	175059736	175491130	-	-4.46443	-4.48086	-4.48952
Fh1	1	175600374	175625635	-	6.39059	6.38684	6.48194
Kmo	1	175620381	175662116	+	-4.49417	-4.48086	-4.48952
Opn3	1	175662421	175692776	-	-2.00502	-1.00805	-2.12708
Chml	1	175686488	175688353	-	-1.87292	-2.97676	-2.35926
Wdr64	1	175698593	175815734	+	0.909932	-1.05715	0.056984
Exo1	1	175880778	175911396	+	5.89838	5.76623	5.98665
Pld5	1	175962306	176275312	-	-4.49417	-4.48086	-4.48952
B020018G12Rik	1	175977777	175979114	-	2.08358	2.2878	1.99689
Cep170	1	176733653	176807124	-	3.50444	3.22558	3.04032
Sdccag8	1	176814660	177020437	+	1.63124	2.03586	1.8206
Gm15423	1	176927999	176932711	-	-4.49417	-4.48086	-4.48952
Akt3	1	177020073	177258203	-	2.97341	2.86185	2.79249
Zfp238	1	177444661	177450760	+	3.05493	2.95648	2.75208
1700016C15Rik	1	177729814	177753324	+	-4.49417	-4.48086	-4.48952
Adss	1	177762962	177796511	-	7.02313	6.91669	6.83192
Gm16432	1	177991435	178048291	+	-4.49417	-4.48086	-4.48952
Pppde1	1	178187417	178252598	+	4.62299	4.86325	4.56567
Gm9982	1	178256103	178257295	+	-2.89541	-1.82017	-3.38347
B230369F24Rik	1	178313328	178318549	-	-3.98523	-3.78291	-3.94165
Fam36a	1	178319130	178322693	+	3.68002	3.84912	3.90687
Gm16586	1	178321108	178324171	-	5.2382	5.41687	5.21948
Hnrnpu	1	178323074	178337797	-	9.75674	9.6708	9.75147
Efcab2	1	178405881	178483247	+	1.1156	1.46559	1.42557
Kif26b	1	178529125	178932855	+	-3.29635	-3.64782	-3.84442
Gm16564	1	178898582	178917614	-	-4.49417	-4.48086	-4.48952
Smyd3	1	178951960	179518041	-	4.39544	4.46366	4.25673
AC130279.1	1	179520375	179520857	-	1.09812	0.372198	4.27188
Tfb2m	1	179528055	179546267	-	3.98625	3.71283	3.9759
Cnst	1	179546370	179627478	+	3.30428	3.19091	3.17198
Sccpdh	1	179668210	179687189	+	3.57501	4.20078	3.91864
Gm1305	1	179695297	179745185	-	1.61363	1.852	1.79979
Ahctf1	1	179744894	179803680	-	6.96674	6.85658	6.84843
Gm10518	1	179803376	179804676	+	-4.25574	-4.48086	-4.48952
Cdc42bpa	1	179960472	180165603	+	4.28562	4.09973	4.1462
Adck3	1	180165238	180199602	-	3.59714	3.55388	3.65415
Psen2	1	180227004	180263438	-	2.00875	2.44434	2.34793
Gm5069	1	180326971	180330550	-	-1.13828	-0.144213	-0.514775
Itpkb	1	180330485	180424802	+	0.225105	0.427953	-0.0776161
6330403A02Rik	1	180432387	180483504	-	-4.23485	-3.5286	-3.48034
Parp1	1	180568955	180601253	+	8.75856	8.72826	8.82049
Lin9	1	180641150	180690518	+	3.54397	3.44583	3.48112
Mixl1	1	180693043	180697034	-	-1.1181	-1.25034	-1.57886
Acbd3	1	180726043	180754203	+	4.31314	4.24801	4.18181
H3f3a	1	180800832	180813943	-	6.70593	6.85483	6.68072
Gm16067	1	180813776	180816859	+	-3.02922	-3.48427	-2.99364
BC031781	1	180851151	180868097	+	5.77643	5.72317	5.85217
Lefty2	1	180893108	180899103	+	5.19738	5.21506	4.88144
Pycr2	1	180904274	180908087	+	6.81532	6.9916	6.99063
Lefty1	1	180935022	180938400	+	6.15982	6.1934	6.26602
Tmem63a	1	180942344	180975112	+	2.91434	3.16948	3.18875
2210411M09Rik	1	180952064	180958149	-	-4.49417	-4.48086	-4.48952
Ephx1	1	180976155	181020904	-	2.84611	3.27747	2.93763
9130409I23Rik	1	181051237	181060667	+	-4.49417	-4.48086	-4.48952
Nvl	1	181093423	181144157	-	6.2585	6.13958	6.24009
Cnih4	1	181150931	181168994	+	5.22789	5.20367	5.19494
Wdr26	1	181173228	181211552	-	6.0862	6.20367	5.95409
A430110L20Rik	1	181226076	181228490	+	-4.49417	-3.99317	-4.0419
Cnih3	1	181352628	181460641	+	-4.12338	-4.48086	-4.48952
Ccdc121	1	181509633	181511451	-	-4.47327	-4.48086	-4.48952
Dnahc14	1	181738988	181769674	+	-4.49417	-4.48086	-4.26735
Lbr	1	181815316	181842401	-	6.61003	6.6542	6.54235
Gm5533	1	181851608	181853189	-	-4.49417	-4.48086	-4.48952
Enah	1	181904445	182019980	-	7.58185	7.11291	7.42414
Srp9	1	182124737	182132407	+	6.27755	6.34335	6.27666
Vmn1r1	1	182157144	182158319	-	-4.49417	-4.48086	-4.48952
Degs1	1	182275772	182282804	-	6.11642	5.98578	6.10339
Fbxo28	1	182313102	182341606	-	5.38211	5.28564	5.14938
Gm10517	1	182408619	182409020	-	-4.49417	-4.48086	-4.40965
Trp53bp2	1	182409172	182462432	+	4.70331	4.55012	4.49312
Capn2	1	182467256	182517495	-	3.70527	3.58189	3.77871
Capn8	1	182565007	182632352	+	-4.49417	-4.48086	-4.48952
4922505E12Rik	1	182747126	182749180	-	-4.49417	-4.48086	-4.48952
Susd4	1	182763860	182896598	+	2.06836	2.59796	2.54234
Tlr5	1	182954788	182976044	+	-2.63555	-3.34918	-1.93611
Disp1	1	183086264	183221529	-	2.66898	2.82392	3.1552
Brox	1	183276342	183297256	-	4.67494	4.75898	4.6056
Aida	1	183297060	183324501	+	4.6043	4.57896	4.51587
CAAA01083517.1	1	183326725	183369529	-	4.99258	5.11587	4.94277
CAAA01083517.2	1	183388981	183409353	+	3.34703	3.23396	3.2874
Hhipl2	1	183418503	183437053	+	-3.69542	-2.88702	-3.56124
Gm8214	1	183681778	183682194	-	-4.49417	-4.48086	-4.48952
Dusp10	1	184013302	184075636	+	0.498677	0.753737	0.630906
1700056E22Rik	1	184033032	184033998	-	-3.20475	-2.53279	-3.58613
4930488B22Rik	1	184712497	184718989	+	-4.49417	-4.48086	-4.48952
Hlx	1	184727140	184732619	-	-2.99266	-4.18222	-2.39559
Mosc1	1	184786776	184811313	-	-4.37172	-4.48086	-4.12854
Mosc2	1	184813068	184846451	-	4.30315	4.36195	4.25714
C130074G19Rik	1	184871926	184883218	-	1.10707	0.530712	0.130849
Mark1	1	184896443	184999549	-	2.40184	2.18376	2.03004
Rab3gap2	1	185204168	185286743	+	5.41478	5.3664	5.4563
Iars2	1	185284726	185329396	-	5.4197	5.36627	5.36129
Bpnt1	1	185332149	185357777	+	4.73947	4.49829	4.71785
Eprs	1	185363095	185428355	+	8.09713	8.20515	8.09079
9630028B13Rik	1	185429357	185441819	-	-4.49417	-4.48086	-4.48952
Slc30a10	1	185454848	185468762	+	-0.948957	-0.132324	-0.45827
Lyplal1	1	186087731	186117310	-	3.99062	3.63962	4.00558
Tgfb2	1	186623186	186705992	-	-1.18638	-1.49406	-1.51984
Rrp15	1	186720978	186749358	-	6.54382	6.41283	6.54176
D1Pas1	1	186967416	186970627	+	4.74955	4.11395	4.30771
Spata17	1	187044648	187215465	-	-4.12616	-3.45281	-4.48952
Gm15509	1	187120869	187124365	-	-4.49417	-4.48086	-4.48952
1700007P06Rik	1	187125138	187125983	+	-4.49417	-4.48086	-4.48952
Gpatch2	1	187215508	187351704	+	3.8419	3.86524	3.71407
Esrrg	1	187608791	188214885	+	-4.35059	-4.33605	-4.48952
Ush2a	1	188262023	188965041	+	-4.25574	-4.48086	-3.81499
Kctd3	1	188971098	189007840	-	5.74813	5.73754	5.8945
Kcnk2	1	189207931	189343832	-	-1.75592	-1.10405	-0.98469
Cenpf	1	189640599	189688086	-	6.48004	6.48709	6.37298
Ptpn14	1	189728268	189876695	+	4.93202	4.85107	4.56531
Smyd2	1	189880492	189922363	-	4.72225	4.83441	4.86388
Prox1	1	190118038	190170680	-	-2.58121	-2.44444	-2.59863
Gm17566	1	190170296	190217276	+	-4.49417	-4.48086	-4.48952
Rps6kc1	1	190700202	190911770	-	3.94219	3.98355	3.94946
Angel2	1	190925112	190946962	+	5.10043	5.11357	4.99584
Vash2	1	190947648	190979296	-	2.57868	2.28654	2.34174
Mfsd7b	1	191005832	191026190	-	2.25884	2.15325	2.1828
1700022P22Rik	1	191036822	191042941	+	0.540303	0.254221	0.601315
Tatdn3	1	191045826	191062932	-	2.26361	2.73558	2.76192
Nsl1	1	191063012	191084558	+	4.53493	4.62298	4.55048
Batf3	1	191098414	191108943	+	-0.877462	-0.573544	-1.01004
Fam71a	1	191162584	191164817	-	-4.49417	-4.48086	-4.48952
Atf3	1	191170296	191183340	-	0.446307	1.04608	0.753876
D730003I15Rik	1	191224474	191225686	+	-1.21182	-0.409313	-0.813899
Nenf	1	191306789	191318194	-	3.24983	3.34982	2.96538
Tmem206	1	191325912	191350914	+	2.10352	2.13897	2.15001
Ppp2r5a	1	191351981	191397041	-	5.63882	5.92269	5.75807
Dtl	1	191537365	191575534	-	5.37298	5.40439	5.35399
Ints7	1	191575763	191622672	+	5.53023	5.48905	5.50941
Lpgat1	1	191717834	191784255	+	3.55158	3.40168	2.97331
Nek2	1	191821444	191833050	+	5.78861	5.68043	5.97726
1700034H15Rik	1	191890233	191907527	-	-0.679224	-0.253195	-0.244534
Slc30a1	1	191906767	191913247	+	3.99629	3.80488	3.8932
Rd3	1	191977373	191988282	+	-4.49417	-4.48086	-4.48952
Traf5	1	191997430	192092559	-	-0.528537	-0.776545	-0.689454
Rcor3	1	192098656	192138010	-	0.713129	1.16792	0.796707
Kcnh1	1	192190784	192510159	+	-0.36476	-1.34198	-0.780233
Hhat	1	192512828	192771213	-	-1.25112	-1.30323	-1.714
A730013G03Rik	1	192833169	192834719	-	-4.49417	-4.26639	-4.48952
Sertad4	1	192844431	192855752	-	1.30543	1.04047	1.17244
Gm15867	1	192854928	192856466	+	-4.48789	-4.33605	-4.40288
Syt14	1	192897307	193035698	-	-0.149293	0.11084	0.309003
Diexf	1	193104403	193130251	-	5.55129	5.4296	5.62615
Irf6	1	193153112	193172042	+	2.11684	2.31272	1.77027
A130010J15Rik	1	193168049	193177832	+	3.05717	3.05476	3.0388
Traf3ip3	1	193175506	193201703	-	-4.49417	-4.26639	-4.40288
Gm15872	1	193187375	193192011	+	-4.49417	-4.48086	-4.48952
4930570N18Rik	1	193203039	193226208	+	-4.49417	-4.48086	-4.48952
1600010F14Rik	1	193207750	193254474	+	-4.49417	-4.48086	-4.48952
Hsd11b1	1	193221630	193264054	-	-4.49417	-4.48086	-4.48952
G0s2	1	193272161	193273188	-	-0.296373	0.425398	0.615549
Lamb3	1	193301957	193343878	+	-0.394414	0.128648	-0.989765
Camk1g	1	193346346	193370297	-	-4.10436	-4.18222	-3.56021
Plxna2	1	194619829	194816869	+	1.21694	0.427814	0.835359
Cd34	1	194938821	194961292	+	1.59492	0.627001	1.04346
Cd46	1	195041285	195092248	-	-4.49417	-4.48086	-4.26735
Cr1l	1	195103789	195131570	-	3.56719	3.49018	3.56192
Cr2	1	195136811	195176715	-	-4.44353	-4.33605	-4.48952
AC139206.1	1	195165745	195171168	-	-4.49417	-4.48086	-4.48952
Fam171a1	2	3114224	3227806	+	1.66564	1.20731	0.639881
Nmt2	2	3284212	3328877	+	5.79237	5.5647	5.29196
Rpp38	2	3328949	3332643	-	4.05755	4.03851	4.09142
Acbd7	2	3336168	3340993	+	0.0477271	0.39381	0.238601
Olah	2	3341982	3366591	-	-4.49417	-4.48086	-4.48952
Meig1	2	3409043	3422648	-	-4.07951	-4.20764	-4.0081
Dclre1c	2	3424131	3464130	+	1.21093	1.56423	1.88993
Suv39h2	2	3455815	3475031	-	4.53691	4.51105	4.54618
Gm13184	2	3468613	3474546	+	-4.49417	-4.48086	-4.48952
Hspa14	2	3488850	3512814	-	7.0875	7.07604	7.04972
Cdnf	2	3513030	3526376	+	-1.77381	-1.14812	-1.84568
Fam107b	2	3613758	3782142	+	2.86863	2.56466	2.25025
Gm13185	2	3752986	3755177	-	-4.49417	-4.48086	-4.48952
Gm13180	2	3855030	3877575	+	-4.49417	-4.48086	-4.48952
Gm13191	2	3925808	3929139	-	-4.49417	-4.48086	-4.48952
Frmd4a	2	4017717	4614043	+	3.78267	3.80935	3.81901
1700080N15Rik	2	4132063	4141141	-	-4.49417	-4.48086	-4.48952
Gm13189	2	4137774	4144102	+	-4.49417	-4.48086	-4.48952
Gm13187	2	4287595	4301167	-	-4.49417	-4.48086	-4.48952
Gm13175	2	4458434	4466670	-	-4.49417	-4.48086	-4.48952
Gm13179	2	4586024	4587287	-	-3.78088	-2.55365	-3.31051
Prpf18	2	4622058	4652113	-	4.75123	4.76956	4.67757
Bend7	2	4717831	4802142	+	0.00620759	-0.185992	-0.477764
Sephs1	2	4881564	4910557	+	6.06951	6.14954	6.11264
Phyh	2	4919019	4938730	+	4.74095	4.99335	4.87281
Ucma	2	4976122	4985748	+	-1.68363	-1.08157	-0.711446
Mcm10	2	4989714	5012791	-	7.03985	7.04158	7.16555
Optn	2	5020642	5064051	-	2.36148	2.63747	2.45901
4930551O13Rik	2	5037280	5041133	+	-4.49417	-4.48086	-4.48952
Ccdc3	2	5137776	5230878	+	2.67049	2.61769	2.7199
Camk1d	2	5293457	5714515	-	3.54232	3.69363	3.71292
Cdc123	2	5794294	5845164	-	6.04786	6.33104	6.33038
Nudt5	2	5845019	5871895	+	6.40393	6.47246	6.39662
Gm13199	2	5862080	5862934	-	-3.10305	-1.50551	-1.65527
Sec61a2	2	5870987	5895432	-	4.70684	4.76234	4.77599
Gm13267	2	5895510	5900131	+	-4.49417	-4.48086	-4.48952
Dhtkd1	2	5896115	5942792	-	3.22855	3.26316	3.26924
Upf2	2	5951469	6056703	+	5.40294	5.41647	5.16109
5430407P10Rik	2	6100025	6130211	-	1.04193	1.75178	1.50079
Echdc3	2	6188465	6213033	-	0.333342	-1.50259	-1.81611
A230108P19Rik	2	6193251	6321611	+	-4.49417	-4.48086	-4.48952
Gm13383	2	6255946	6257266	-	-4.49417	-4.48086	-4.48952
Usp6nl	2	6322667	6446390	+	4.55839	4.47135	4.27272
Gm13388	2	6431786	6436033	-	-4.49417	-4.48086	-4.48952
Gm13391	2	6472000	6478619	+	-4.42236	-4.48086	-4.48952
Celf2	2	6539705	7081302	-	1.83438	0.95089	0.420717
Gm13389	2	6884270	6886924	+	-4.49417	-4.48086	-4.48952
Gm10855	2	6932541	6935081	-	-4.49417	-4.48086	-4.48952
Gm10115	2	6950453	6951680	-	-4.49417	-4.48086	-4.48952
Gm13390	2	7395858	7396000	-	-4.49417	-4.48086	-4.48952
Gm13211	2	7716151	7781408	-	-4.49417	-4.48086	-4.48952
1700061F12Rik	2	9189515	9197477	+	-4.49417	-4.48086	-4.48952
Gm13219	2	9352431	9447676	+	-4.49417	-4.48086	-4.48952
Gm13218	2	9591219	9597843	-	-4.49417	-4.48086	-4.48952
Gata3	2	9857078	9890034	-	1.21406	1.14649	1.15417
Gm13256	2	9877256	9878869	+	-4.49417	-4.48086	-4.48952
4930412O13Rik	2	9881252	9883921	+	-4.45815	-4.48086	-4.48952
9230102O04Rik	2	9883041	9889540	-	-4.49417	-4.48086	-4.40965
Gm13262	2	9906178	9914678	+	-4.49417	-4.48086	-4.48952
Taf3	2	9914552	10048596	-	4.53357	4.20493	4.28456
Atp5c1	2	10056016	10080510	-	8.05616	8.33463	8.25198
Kin	2	10080593	10092806	+	4.62109	4.57949	4.46631
Itih2	2	10094593	10131396	-	-4.49417	-4.48086	-4.48952
Itih5	2	10153571	10256529	+	-2.57403	-1.58483	-3.31544
Gm13261	2	10339283	10374041	-	1.47322	1.72744	1.84102
Sfmbt2	2	10370510	10595253	+	4.08312	4.25159	4.02961
Gm13264	2	11036874	11049066	+	-4.49417	-4.48086	-4.48952
Prkcq	2	11172113	11301226	+	-3.95366	-4.48086	-4.48952
Gm13293	2	11339489	11342612	+	-4.49417	-4.48086	-4.48952
Gm13291	2	11385003	11387064	+	-4.49417	-4.48086	-4.48952
Pfkfb3	2	11471430	11502101	-	3.4779	3.64223	3.46281
Rbm17	2	11585439	11604153	-	7.39429	7.49307	7.36633
Gm17490	2	11625606	11626264	-	-4.49417	-4.48086	-4.48952
Il2ra	2	11642792	11693191	+	-4.49417	-4.26639	-4.48952
Il15ra	2	11705287	11733986	+	-3.5866	-4.48086	-3.75875
Fbxo18	2	11742573	11777582	-	5.00758	5.05762	4.92782
Ankrd16	2	11777876	11790325	+	4.09711	4.06107	4.02847
Itga8	2	12106632	12301920	-	-0.0325004	-0.186701	-0.117742
E030013I19Rik	2	12300947	12311300	+	-4.49417	-4.48086	-4.48952
Fam188a	2	12347263	12419469	-	4.37044	4.07269	4.38081
Pter	2	12924041	13003453	+	1.25037	1.98638	1.40832
C1ql3	2	13003457	13011747	-	-4.46443	-4.48086	-4.48952
Rsu1	2	13076967	13271431	-	5.32607	5.44284	5.66012
Gm13270	2	13271602	13324791	+	-4.49417	-4.48086	-4.48952
Cubn	2	13276338	13491924	-	2.07613	2.1639	2.38938
Trdmt1	2	13509014	13544664	-	2.46756	2.35158	2.41773
Gm9875	2	13557848	13560324	+	-4.49417	-4.48086	-4.48952
Vim	2	13573927	13582826	+	7.05386	6.71917	6.946
St8sia6	2	13651020	13793808	-	-0.122638	-0.685814	-0.347238
Ptpla	2	13975563	14056135	-	2.05386	1.82382	1.80005
4921530L18Rik	2	14070332	14073934	-	-4.07903	-3.43763	-3.4746
Stam	2	14074100	14148338	+	4.67678	4.75999	4.44137
Tmem236	2	14174524	14221971	+	-4.49417	-4.48086	-4.48952
Mrc1	2	14229414	14332057	+	0.913465	-0.738158	-0.408318
Slc39a12	2	14388316	14494975	+	-4.49417	-4.48086	-4.48952
Gm13266	2	14512591	14542805	+	-4.49417	-4.48086	-4.48952
Cacnb2	2	14604306	14987908	+	-1.95539	-2.07927	-2.92009
Gm13269	2	14740374	14767022	-	-4.49417	-4.48086	-4.48952
Nsun6	2	14995131	15054884	-	2.73847	2.95788	2.75575
Arl5b	2	15049395	15082456	+	4.72935	4.65677	4.49948
Gm13364	2	15646962	15696710	+	-4.49417	-4.48086	-4.48952
Gm13318	2	16042126	16150806	+	-4.44402	-4.48086	-4.48952
Plxdc2	2	16356304	16755839	+	2.5425	1.96028	1.91409
Gm13322	2	17181743	17185487	-	-4.49417	-4.48086	-4.48952
Nebl	2	17343909	17731464	-	-2.53031	-2.90627	-3.16626
Gm13324	2	17559060	17559998	+	-4.49417	-4.48086	-4.48952
H2afb1	2	17996422	17996946	-	-4.48789	-4.48086	-4.48952
A930004D18Rik	2	18025193	18037737	-	1.64375	1.6538	1.84636
Gm13330	2	18032533	18039633	+	-4.49417	-4.48086	-4.48952
2810030E01Rik	2	18040676	18049051	-	0.513748	0.535242	0.566009
1810059C17Rik	2	18054193	18056613	-	-4.48789	-3.50514	-4.40288
Mllt10	2	18055237	18212388	+	5.24368	5.03119	5.40817
Dnajc1	2	18195654	18392830	-	2.55166	2.20814	2.52185
Commd3	2	18672384	18676231	+	3.46131	3.61485	3.12581
Bmi1	2	18677018	18686629	+	1.8452	1.5576	1.09289
Gm13334	2	18694032	18699037	+	-4.49417	-4.48086	-4.48952
BC061194	2	18699023	18750413	+	-4.49417	-4.48086	-4.48952
Gm20539	2	18742715	18760862	-	-4.49417	-4.48086	-4.48952
Pip4k2a	2	18842255	18998126	-	2.83454	2.46598	2.35914
4930426L09Rik	2	18998343	18999801	+	-4.49417	-4.48086	-4.3169
Armc3	2	19199302	19310241	+	-4.46443	-4.48086	-4.48952
4930447M23Rik	2	19344317	19351050	+	-4.49417	-4.48086	-4.48952
Msrb2	2	19371440	19394976	+	3.70957	3.58568	3.85633
Gm13344	2	19429104	19431983	-	-4.49417	-4.48086	-4.48952
Gm13336	2	19441508	19446674	-	-4.49417	-4.48086	-4.48952
Ptf1a	2	19445663	19447501	+	-4.41607	-4.48086	-4.48952
1810010K12Rik	2	19451828	19454995	+	-4.42236	-4.48086	-4.48952
4921504E06Rik	2	19462837	19553914	-	-4.49417	-4.48086	-4.48952
Gm13348	2	19634034	19636986	-	-4.49417	-4.48086	-4.48952
Otud1	2	19658062	19660590	+	3.14361	2.83419	2.81727
Gm13346	2	19676711	19686157	-	-3.98078	-4.20764	-4.40965
Etl4	2	19909780	20810713	+	5.51443	5.6133	5.58777
Gm17171	2	20300817	20324670	-	-4.49417	-4.48086	-4.48952
Gm13335	2	20420570	20432934	-	-3.24614	-4.48086	-4.48952
Gm13362	2	20709375	20713234	-	-4.49417	-4.48086	-4.48952
Arhgap21	2	20847919	20968881	-	4.40198	4.46124	4.47425
Gm13380	2	20921860	20931389	-	-4.49417	-4.48086	-4.48952
Gm13375	2	20969054	20969997	+	0.501284	1.0572	1.02965
Gm13376	2	21097099	21120659	+	-4.49417	-4.48086	-4.48952
Enkur	2	21180731	21205365	-	-3.19871	-1.83611	-1.54813
Thnsl1	2	21205724	21215009	+	3.25246	3.44851	3.29879
Gm13327	2	21341925	21369111	-	-4.49417	-4.48086	-4.48952
Gpr158	2	21367542	21830547	+	-4.49417	-4.48086	-4.48952
Myo3a	2	22227503	22618252	+	-4.37503	-4.48086	-4.40965
Gad2	2	22622205	22693874	+	-4.10097	-3.75749	-4.40288
1700092C17Rik	2	22755984	22762273	+	-4.49417	-4.48086	-4.48952
Apbb1ip	2	22774094	22875653	+	-4.18053	-4.48086	-4.40288
Pdss1	2	22895522	22940266	+	3.72225	3.77608	3.84269
Abi1	2	22940073	23040241	-	5.06868	5.02436	4.85063
Acbd5	2	23068168	23114510	+	3.42462	3.48006	3.37258
Mastl	2	23115606	23156024	-	4.8642	4.848	4.70512
Yme1l1	2	23156369	23199260	+	7.0879	7.09118	6.91028
4931423N10Rik	2	23207476	23267129	+	-3.93096	-4.48086	-4.48952
Nxph2	2	23321246	23401973	+	-4.49417	-4.48086	-4.48952
Spopl	2	23506220	23572106	-	2.97133	2.97752	2.75807
Hnmt	2	24002910	24049394	-	-4.49417	-4.48086	-4.48952
Tbpl2	2	24071721	24096595	-	-4.49417	-4.48086	-4.48952
Il1f8	2	24153161	24160519	+	-4.49417	-4.48086	-4.48952
Il1f9	2	24186476	24193568	+	-4.49417	-4.48086	-4.48952
Il1f6	2	24215418	24225702	+	-4.49417	-4.48086	-4.48952
Il1f5	2	24276954	24283426	+	-4.49417	-4.48086	-4.48952
Il1f10	2	24291196	24293820	+	-4.49417	-4.48086	-4.48952
Gm13411	2	24322424	24322956	+	-4.49417	-4.48086	-4.48952
Il1rn	2	24336853	24351494	+	-4.48789	-4.48086	-4.48952
Psd4	2	24367580	24409182	+	1.84525	1.18832	1.33519
Pax8	2	24420551	24475599	-	1.28615	1.5406	2.26066
Gm13415	2	24440418	24486855	+	-4.46443	-4.48086	-4.03849
Gm13417	2	24545492	24566697	-	-4.49417	-4.48086	-4.48952
Cacna1b	2	24603887	24763152	-	1.8594	1.83021	1.90252
Ehmt1	2	24790769	24919609	-	5.80597	5.63483	5.81382
Arrdc1	2	24925352	24935252	-	3.47656	3.36024	3.25035
Zmynd19	2	24949792	24962075	+	6.40072	6.36024	6.51886
Wdr85	2	24962400	24972163	+	4.11961	4.26772	4.37917
Mrpl41	2	24974117	24975098	-	4.47865	4.52336	4.4922
Pnpla7	2	24976033	25054057	+	2.80057	2.94312	3.01949
Nelf	2	25054355	25062881	+	1.70684	1.8406	1.5985
Entpd8	2	25080304	25085716	+	-4.49417	-4.33605	-4.48952
Noxa1	2	25085667	25095149	-	-4.44402	-4.48086	-4.48952
Gm13387	2	25122603	25145396	-	-4.49417	-4.48086	-4.48952
Nrarp	2	25180758	25183330	+	1.73689	1.73422	1.42888
A830007P12Rik	2	25192966	25196886	-	1.97011	2.29631	2.07296
Cobra1	2	25199712	25211489	-	5.8493	5.94481	5.9262
4933433C11Rik	2	25212207	25214637	-	-0.604332	-0.593528	-0.867091
Fam166a	2	25218745	25222280	+	-3.73294	-2.44316	-3.31051
Tubb4b	2	25222160	25224702	-	9.43913	9.407	9.52071
Slc34a3	2	25228898	25234364	-	0.445311	-0.734338	-1.0036
Gm757	2	25234476	25236787	-	-4.19515	-2.31439	-2.13692
2310002J15Rik	2	25238827	25242452	-	-3.19474	-1.54167	-1.55732
Rnf208	2	25242255	25244262	+	2.97315	2.77555	2.7535
Ndor1	2	25244821	25256022	-	5.66027	5.56169	5.80057
Tmem203	2	25255439	25256352	+	1.60926	2.03988	1.76429
Tprn	2	25262618	25269885	+	4.1361	3.96875	4.05785
Ssna1	2	25271039	25272438	-	4.90617	5.07119	5.14272
Anapc2	2	25272478	25285915	+	6.19274	6.34154	6.44737
Tmem210	2	25288145	25289189	+	-4.49417	-4.48086	-4.48952
Lrrc26	2	25289915	25291180	+	-4.49417	-4.48086	-4.48952
Grin1	2	25291181	25319187	-	0.798319	2.1408	1.42115
E130003G02Rik	2	25291220	25298925	+	-4.49417	-4.48086	-4.48952
Man1b1	2	25332338	25352212	+	5.51654	5.58392	5.80383
Dpp7	2	25352276	25356359	-	4.97116	4.87362	4.99953
Uap1l1	2	25359889	25365682	-	5.07342	5.24576	4.82814
2010317E24Rik	2	25372321	25378213	+	4.34832	4.29704	4.10802
Entpd2	2	25395874	25401321	+	-1.72462	-0.864068	-1.80958
Npdc1	2	25399351	25409494	+	3.90533	4.55805	4.30229
Fut7	2	25423267	25426374	+	-4.44402	-4.48086	-4.26066
Abca2	2	25428703	25448540	+	3.69729	3.86546	3.73618
BC029214	2	25455141	25461094	-	0.494305	0.694059	0.783398
Clic3	2	25456838	25458776	+	-3.65338	-1.66135	-4.0081
Ptgds	2	25466709	25470046	-	0.261234	-1.59396	-2.39916
Lcn12	2	25490845	25493911	-	-4.49417	-4.48086	-4.26066
C8g	2	25498651	25501719	-	-0.0389093	0.851501	0.682895
Fbxw5	2	25500750	25505471	+	4.23553	4.59622	4.77285
Traf2	2	25517982	25546940	-	3.87431	4.0454	4.06189
Edf1	2	25557847	25562082	+	6.85339	6.97266	6.90512
Mamdc4	2	25563115	25574845	-	3.96607	4.09005	4.17794
Phpt1	2	25573430	25575224	-	4.14069	4.29085	4.32942
Gm996	2	25575416	25580099	-	-0.38205	-1.23178	-1.51079
B230208H17Rik	2	25583018	25608521	-	5.56987	6.01816	5.98508
Gm13520	2	25607892	25631761	+	-4.49417	-4.48086	-4.48952
4921530D09Rik	2	25608635	25617678	-	-4.47327	-4.48086	-4.48952
Tmem141	2	25620067	25622005	-	2.31967	2.82472	2.93244
Fcna	2	25624666	25628030	-	-4.49417	-4.48086	-4.48952
Lcn8	2	25653120	25656217	+	-4.49417	-4.48086	-4.48952
Lcn5	2	25657952	25661977	+	-4.49417	-4.48086	-4.48952
Lcn6	2	25676786	25681608	+	-4.49417	-4.48086	-4.48952
Lcn10	2	25682726	25686081	+	-4.49417	-4.48086	-4.48952
Lcn13	2	25700043	25703326	+	-4.49417	-4.48086	-4.48952
A230005M16Rik	2	25705850	25709716	-	-2.58083	-2.83558	-1.29415
Bmyc	2	25706879	25707717	+	3.38928	3.93033	3.92629
Lcn14	2	25737009	25740097	+	-4.49417	-4.48086	-4.48952
Lcn3	2	25765569	25768099	+	-4.49417	-4.48086	-4.48952
Lcn11	2	25777017	25780279	+	-4.49417	-4.48086	-4.48952
Gm13538	2	25783940	25794650	-	-4.49417	-4.48086	-4.48952
Gm13539	2	25784617	25787022	+	-4.49417	-4.48086	-4.48952
Glt6d1	2	25793859	25815848	-	-4.49417	-4.48086	-4.48952
Lcn9	2	25823153	25825537	+	-4.49417	-4.48086	-4.48952
Sohlh1	2	25842995	25847248	-	-0.989725	-4.48086	-4.48952
Kcnt1	2	25863795	25918273	+	-0.512022	-1.53336	-1.32045
Camsap1	2	25926838	25983282	-	4.99677	4.71336	4.92647
Ubac1	2	25998543	26021747	-	6.3399	6.42142	6.30316
Nacc2	2	26055535	26123220	-	1.98792	2.16732	1.91609
Gm13554	2	26059010	26060275	+	-4.49417	-4.48086	-4.48952
C330006A16Rik	2	26136814	26140521	-	4.73193	5.0251	5.02749
1810012K08Rik	2	26138546	26139543	+	-4.49417	-4.48086	-3.81499
Gm13553	2	26186729	26191678	-	-4.49417	-4.48086	-4.48952
Lhx3	2	26200212	26208289	-	-3.42049	-3.96775	-3.48027
Qsox2	2	26208637	26237525	-	4.1565	4.13416	4.11884
C030048H21Rik	2	26246333	26246707	-	-4.46443	-4.48086	-4.48952
C030048H21Rik	2	26251757	26257554	-	-4.49417	-4.48086	-4.48952
4932418E24Rik	2	26271646	26294557	-	-4.49417	-4.48086	-4.40965
Gpsm1	2	26315515	26348237	+	2.31242	2.26446	2.47108
Dnlz	2	26348121	26352110	-	3.91497	4.05519	4.03358
Card9	2	26352176	26360918	-	-1.24804	-4.26639	-3.48726
Gm13562	2	26352645	26371952	+	-4.48789	-4.33605	-3.35084
Snapc4	2	26362765	26380653	-	5.38956	5.48864	5.66527
Gm13563	2	26381526	26389018	+	-1.39179	-0.921589	-0.725495
Sdccag3	2	26382802	26389316	-	6.01664	6.07639	6.05411
Pmpca	2	26389339	26397122	+	7.10525	6.96512	6.93961
Inpp5e	2	26396249	26409203	-	2.86945	2.82844	3.12676
Sec16a	2	26409431	26445216	-	6.19181	6.24648	6.03667
0610009E02Rik	2	26445696	26459390	+	-3.88524	-3.50838	-2.20155
Gm13568	2	26457144	26458316	+	-4.49417	-4.26639	-4.48952
Notch1	2	26457903	26516663	-	4.97755	4.69186	4.56823
Egfl7	2	26580014	26593120	+	4.32719	4.4941	4.44919
Gm20532	2	26586639	26635634	+	1.79728	2.1628	2.40799
Agpat2	2	26593057	26604417	-	4.37384	4.64107	4.94968
Fam69b	2	26628457	26636497	+	2.54468	3.16679	3.22902
5730588L14Rik	2	26640372	26645944	+	-1.5335	-1.18816	-0.709968
Lcn4	2	26667674	26671282	-	-4.49417	-4.48086	-4.48952
Abo	2	26842503	26864979	-	-3.71032	-4.33605	-3.19445
Surf6	2	26888628	26902879	-	5.9091	5.79753	5.94707
Med22	2	26905262	26910677	-	5.58885	5.51158	5.84006
Rpl7a	2	26910764	26913318	+	8.55398	8.68015	8.57933
Surf1	2	26913383	26916530	-	4.20107	4.30024	4.48084
Surf2	2	26916367	26920183	+	5.42491	5.5491	5.64696
Surf4	2	26920040	26933928	-	6.58446	6.57721	6.61056
Gm711	2	26934047	26953496	+	-4.44353	-3.37095	-3.61936
Rexo4	2	26953563	26964386	-	5.64114	5.70875	5.82191
Adamts13	2	26973416	27009628	+	-4.49417	-4.48086	-4.48952
5930434B04Rik	2	27009926	27021089	+	3.46661	3.59472	3.46709
Slc2a6	2	27021363	27027998	-	-1.36693	-0.904575	-1.09909
Gm13398	2	27037285	27040853	+	-3.26886	-2.5894	-3.11506
Tmem8c	2	27061636	27072179	-	-4.49417	-4.33605	-4.48952
Adamtsl2	2	27079379	27108981	+	-4.49417	-4.48086	-4.48952
Fam163b	2	27110380	27142491	-	-1.11652	-0.0552863	0.0326764
Gm13399	2	27144898	27162703	-	-4.49417	-4.48086	-4.48952
Dbh	2	27165233	27183200	+	-4.49417	-4.48086	-4.48952
Sardh	2	27188393	27248337	-	-2.54799	-4.48086	-4.48952
Gm17071	2	27189382	27234710	+	-4.49417	-4.48086	-4.48952
Vav2	2	27262104	27427033	-	4.32456	4.10077	4.10002
AA645442	2	27326704	27331297	+	-4.49417	-4.48086	-4.48952
Brd3	2	27445579	27507662	-	6.59296	6.46537	6.39814
Wdr5	2	27515157	27536535	+	7.77124	7.81778	7.796
Gm13421	2	27540426	27543362	+	-0.551261	-0.507192	0.0388248
Rxra	2	27676440	27762957	+	4.30201	3.71512	3.83978
2810430I11Rik	2	27882925	27887052	-	-4.49417	-4.48086	-4.48952
Col5a1	2	27886425	28039514	+	2.95999	2.33879	2.27025
Gm13372	2	28025417	28030437	-	-4.49417	-4.48086	-4.48952
Fcnb	2	28076378	28084885	-	-4.49417	-4.48086	-4.48952
Gm13371	2	28092032	28093514	-	-4.49417	-4.48086	-4.48952
F730016J06Rik	2	28095477	28127731	+	-4.49417	-4.48086	-4.48952
Olfm1	2	28192992	28230736	+	2.28111	2.05724	1.50643
Gm13373	2	28315016	28324050	-	-4.49417	-4.48086	-4.48952
Ppp1r26	2	28446800	28455508	+	1.61856	1.79397	1.4929
1700007K13Rik	2	28462001	28466332	-	3.80801	3.97882	3.89096
Mrps2	2	28468066	28471178	+	6.15406	6.02831	6.18048
Gbgt1	2	28496891	28505415	+	-2.66036	-3.04085	-2.80726
Gm10134	2	28506095	28506475	+	-4.25234	-3.80182	-3.46184
Ralgds	2	28513125	28553081	+	4.03662	4.05008	3.91302
Cel	2	28555795	28563403	-	-4.49417	-4.48086	-4.48952
Gm13381	2	28562197	28576698	+	-4.49417	-4.48086	-4.48952
Gtf3c5	2	28566311	28583751	-	4.8754	4.89515	4.90737
Gfi1b	2	28609450	28621982	-	-2.63826	-2.73093	-3.41978
Tsc1	2	28641228	28691167	+	4.65734	4.61996	4.46008
1700026L06Rik	2	28692080	28699727	-	-2.47674	-1.3507	-1.69702
Ak8	2	28700164	28813165	+	-0.838172	0.501868	0.411209
Gtf3c4	2	28822299	28840360	-	5.32859	5.15154	5.25628
Ddx31	2	28840406	28905571	+	4.26054	4.22692	4.18497
Barhl1	2	28907679	28916668	-	-4.35059	-4.33605	-3.56124
1700101E01Rik	2	28955373	29055064	-	-1.23048	0.0518609	0.465284
Ttf1	2	29060262	29087656	+	4.31188	4.22888	4.51601
Gm13395	2	29088371	29090246	-	-4.49417	-4.48086	-4.48952
Gm13393	2	29088666	29094501	+	-4.49417	-4.48086	-4.48952
Setx	2	29124181	29182471	+	7.04282	6.83385	6.89183
Ntng2	2	29194541	29253005	-	-1.56208	-1.52557	-1.61972
6530402F18Rik	2	29245107	29253006	-	-4.49417	-4.48086	-4.48952
Med27	2	29346819	29524793	+	4.38899	4.54215	4.65018
Gm13402	2	29349842	29396459	-	-4.49417	-4.20764	-4.48952
Rapgef1	2	29619720	29740978	+	6.55774	6.44352	6.52837
Gm13420	2	29744919	29747250	-	-4.49417	-4.48086	-4.48952
Gm13547	2	29759312	29768998	+	-4.49417	-4.48086	-4.48952
Trub2	2	29761224	29788502	-	5.34233	5.27835	5.29007
Coq4	2	29787493	29797935	+	4.08932	4.14908	4.3401
Slc27a4	2	29802634	29817522	+	4.50019	4.06919	4.52861
Urm1	2	29820075	29845002	+	5.40233	5.24494	5.50799
2600006K01Rik	2	29868726	29869785	-	-2.71287	-2.84572	-3.2598
Cercam	2	29869164	29882840	+	2.48445	2.47916	2.48371
Odf2	2	29889221	29931746	+	7.2775	7.19964	6.98308
Gle1	2	29935426	29960371	+	6.21855	6.18612	6.15782
Spna2	2	29965560	30031451	+	7.64096	7.65722	7.6543
Wdr34	2	30031546	30048881	-	4.85463	5.02278	5.05392
Set	2	30057378	30072577	+	10.2537	10.3733	10.2349
Pkn3	2	30077684	30091022	+	4.09137	4.10054	4.13633
Zdhhc12	2	30090944	30093648	-	5.14816	5.08399	5.14083
Zer1	2	30097283	30124585	-	4.13684	4.3217	4.485
Tbc1d13	2	30133746	30152013	+	6.28352	6.21822	6.47585
Endog	2	30171493	30174069	+	3.55466	3.12343	3.28718
D2Wsu81e	2	30173447	30178459	-	5.84143	5.94048	6.03473
Ccbl1	2	30185124	30205847	-	2.83056	3.00251	3.06891
Lrrc8a	2	30237715	30282148	+	3.54658	3.5788	3.61245
Phyhd1	2	30266203	30301080	+	0.789344	1.37564	1.40574
Dolk	2	30284229	30286354	-	2.74537	2.59287	2.87388
Nup188	2	30286397	30344266	+	7.23728	7.02874	7.24703
Gm14471	2	30306067	30323986	-	-4.49417	-4.48086	-4.48952
Sh3glb2	2	30344809	30359337	-	4.93125	4.85332	5.05827
Fam73b	2	30364233	30385521	+	3.96309	3.7689	4.1424
Dolpp1	2	30392254	30400529	+	4.50796	4.63949	4.70978
Crat	2	30400471	30415813	-	2.89308	2.92838	3.00068
Gm16323	2	30413716	30415338	+	-4.49417	-4.48086	-4.48952
Ppp2r4	2	30416039	30447806	+	6.84609	6.95658	7.0256
Ier5l	2	30472648	30474199	-	4.63117	4.49915	4.5877
Gm14487	2	30534729	30539022	+	-4.49417	-4.48086	-4.48952
Cstad	2	30595040	30608943	+	-4.49417	-4.48086	-4.48952
9330198N18Rik	2	30629655	30689210	+	-4.49417	-4.48086	-4.48952
Gm14486	2	30658468	30678011	-	-4.49417	-4.48086	-4.48952
Gm14488	2	30713147	30720057	-	-4.49417	-4.48086	-4.40965
1700001O22Rik	2	30794769	30803661	-	0.369433	0.24474	0.0190601
4930527E20Rik	2	30803793	30807429	+	-4.49417	-4.48086	-4.48952
Mettl11a	2	30807826	30823033	+	4.85196	5.22051	5.17389
Asb6	2	30823097	30830333	-	5.23687	5.24686	5.55935
Prrx2	2	30834972	30881241	+	1.48568	2.01443	2.17013
Ptges	2	30889471	30929863	-	1.77806	2.51634	2.51894
Tor1b	2	30952959	30959015	+	5.23281	5.09063	5.09958
Tor1a	2	30960627	30967933	-	4.79569	4.60088	4.7798
BC005624	2	30972833	30982201	-	5.44583	5.4552	5.55137
Usp20	2	30982279	31023586	+	3.11409	3.3596	3.32933
Fnbp1	2	31026206	31142008	-	5.41243	5.45885	5.46658
D330023K18Rik	2	31146457	31152291	-	-1.32321	-0.218584	-0.375684
Gpr107	2	31152316	31219548	+	5.29957	5.35028	5.35599
Gm13405	2	31209470	31211347	-	-4.49417	-4.48086	-4.48952
Ncs1	2	31245823	31295989	+	2.8228	2.65322	2.66694
Hmcn2	2	31314415	31460738	+	2.43863	2.82911	2.71089
Ass1	2	31470207	31520672	+	7.2686	7.48404	7.55734
Fubp3	2	31572651	31617526	+	6.68912	6.46031	6.59845
Gm13425	2	31638170	31640589	-	-4.49417	-4.48086	-4.48952
Prdm12	2	31640037	31655795	+	-4.11574	-4.20764	-3.73669
Exosc2	2	31670715	31681350	+	6.59952	6.59022	6.64235
Gm13427	2	31676364	31688469	-	-4.42236	-4.48086	-4.48952
Abl1	2	31688376	31804227	+	5.39452	5.51426	5.65727
Qrfp	2	31806166	31810580	-	-4.48789	-4.48086	-4.48952
Fibcd1	2	31813290	31846005	-	-3.35185	-4.48086	-4.11426
Gm13441	2	31886934	31892417	-	-4.49417	-4.48086	-4.48952
Lamc3	2	31887291	31946539	+	-4.07903	-4.20764	-3.86898
Aif1l	2	31950260	31973442	+	2.70141	2.04184	1.9927
Gm13442	2	31961690	31962547	-	-4.49417	-4.48086	-4.48952
Nup214	2	31974436	32053975	+	6.31845	6.19411	6.30179
Gm13609	2	32016644	32017344	-	-4.49417	-4.48086	-4.48952
Fam78a	2	32050055	32084857	-	3.08047	2.85583	2.69568
Gm16534	2	32050086	32064911	-	-4.42236	-3.50514	-3.58613
Ppapdc3	2	32095528	32110820	+	-1.06371	0.310812	-0.252794
Prrc2b	2	32151082	32234537	+	7.37221	7.37958	7.43222
Gm13610	2	32232782	32236382	-	-1.84313	-1.65635	-0.865346
Pomt1	2	32236590	32255005	+	3.97025	4.33664	4.64116
Uck1	2	32255002	32260159	-	4.68549	4.83563	4.87145
Swi5	2	32278816	32288075	-	7.46508	7.52123	7.55789
Golga2	2	32287384	32307921	+	5.11148	4.90371	5.06499
Dnm1	2	32308471	32353329	-	2.02628	2.5995	2.34775
Ciz1	2	32352327	32380226	+	3.66152	4.23748	4.26456
1110008P14Rik	2	32377097	32381938	-	4.29742	4.53381	4.56312
Lcn2	2	32384633	32387797	-	-4.49417	-4.48086	-4.48952
Ptges2	2	32395896	32402739	+	4.03026	4.05919	4.28009
Slc25a25	2	32414487	32451445	-	4.51505	4.33949	4.48373
Naif1	2	32450457	32456953	+	3.17836	3.0986	3.22047
Gm13412	2	32525031	32527990	+	-4.49417	-4.48086	-4.48952
Fam102a	2	32535332	32569756	+	4.16761	4.62938	4.52721
Dpm2	2	32570858	32573579	+	4.93663	4.98015	5.09426
9430097D07Rik	2	32574184	32575684	-	-4.19515	-3.56389	-3.61936
Pip5kl1	2	32574797	32583782	+	1.28769	1.27453	1.21381
St6galnac4	2	32587095	32599698	+	2.95028	2.97156	3.04028
St6galnac6	2	32599709	32620806	+	4.35942	4.60863	4.49608
Ak1	2	32621758	32646805	+	5.67085	5.78973	5.58302
Eng	2	32646595	32682669	+	4.71702	4.18354	3.99546
Fpgs	2	32682609	32704137	-	6.62171	6.49867	6.6614
Cdk9	2	32705784	32713076	-	6.46887	6.53421	6.55021
Sh2d3c	2	32721055	32755512	+	1.81906	1.88701	1.59167
6330409D20Rik	2	32732620	32741016	-	-3.9809	-4.48086	-4.26066
Ttc16	2	32757026	32775633	-	-1.50306	-0.964186	-1.08871
Tor2a	2	32757234	32762244	+	4.62515	4.92822	4.89301
Ptrh1	2	32775786	32777597	+	2.1756	1.914	2.18396
1700019L03Rik	2	32777381	32784428	-	-4.44353	-3.31834	-4.09474
Stxbp1	2	32787602	32847239	-	3.43975	3.65861	3.5294
Gm13524	2	32846186	32848168	+	-4.49417	-4.48086	-4.48952
Gm13523	2	32873755	32876001	-	-4.49417	-4.18222	-3.86178
Fam129b	2	32876114	32925254	+	5.82398	6.01401	6.14148
Lrsam1	2	32925216	32961614	-	3.40743	3.45042	3.68531
Rpl12	2	32961559	32964496	+	10.1769	10.1093	10.2134
Slc2a8	2	32972990	32982083	-	4.31297	4.38561	4.34738
Garnl3	2	32986366	33131654	-	2.80486	2.65194	2.48075
Ralgps1	2	33133421	33371486	-	2.36524	2.69509	2.61939
Gm13528	2	33177902	33181881	+	-4.49417	-4.48086	-4.48952
Angptl2	2	33216069	33247717	+	-1.64031	-0.738651	-1.06565
Zbtb34	2	33406108	33431324	-	4.53385	4.63934	4.49952
Gm13536	2	33446802	33449207	+	-4.49417	-4.48086	-4.48952
Zbtb43	2	33450287	33468559	-	5.05503	5.0477	5.15859
Gm13530	2	33489782	33503632	+	-4.3722	-3.18775	-4.1197
Lmx1b	2	33560965	33640511	-	-0.417741	-0.910424	-1.20447
C130021I20Rik	2	33641193	33646349	+	-4.37503	-4.33605	-3.86178
9430024E24Rik	2	33716361	33718899	-	-4.49417	-4.48086	-4.48952
Fam125b	2	33729953	33887946	-	1.77277	2.12323	1.87484
Nron	2	33805816	33813591	+	-4.49417	-4.48086	-4.48952
Gm13403	2	33935788	33942145	-	-4.49417	-4.48086	-4.48952
Gm13404	2	33978246	33980324	+	-0.98714	-1.94885	-2.41134
C230014O12Rik	2	34018289	34111444	-	-3.3803	-2.13618	-2.69585
Pbx3	2	34171457	34373140	-	2.79019	2.52642	2.26743
C79798	2	34287771	34304440	+	-4.49417	-4.48086	-4.48952
Mapkap1	2	34406771	34624950	+	4.95337	5.05874	4.93038
Gapvd1	2	34676184	34755232	-	5.50695	5.46332	5.57167
Hspa5	2	34771970	34776531	+	8.62287	8.3585	8.41084
Rabepk	2	34777556	34799912	-	3.9328	3.94932	4.04302
Fbxw2	2	34804514	34826311	-	5.52553	5.66946	5.6233
Psmd5	2	34852088	34870939	-	6.37498	6.10195	6.46
D730039F16Rik	2	34874396	34892132	+	-1.20323	-1.61357	-1.76841
Phf19	2	34893757	34914026	-	3.301	3.78352	3.5367
Gm13448	2	34912871	34916014	+	-4.49417	-4.48086	-4.48952
Traf1	2	34941750	34961772	-	-0.0908751	-0.0770167	-0.355312
Hc	2	34983331	35061438	-	-3.78068	-4.06283	-3.94165
Gm13449	2	34993973	35013446	+	-4.49417	-4.48086	-4.48952
AI182371	2	35084046	35101543	-	-3.51332	-2.664	-2.97181
Cep110	2	35109492	35178822	+	4.44253	4.26469	4.50432
Rab14	2	35180205	35201120	-	5.98751	6.04158	5.8481
Gm13605	2	35224535	35226254	+	-4.49417	-4.48086	-4.48952
Gsn	2	35279663	35307892	+	2.55776	2.60824	2.52821
Stom	2	35313986	35336976	-	2.43765	2.4891	2.22748
4930568D16Rik	2	35354218	35367729	-	-4.49417	-4.48086	-4.48952
4930402F06Rik	2	35375562	35397175	-	-4.49417	-4.48086	-4.48952
Ggta1	2	35400179	35463231	-	3.95632	4.17001	4.10187
Gm13447	2	35503531	35506090	-	-4.49417	-4.48086	-4.48952
Gm13446	2	35554849	35558702	-	-4.49417	-4.48086	-4.48952
Dab2ip	2	35558266	35730994	+	5.25743	5.30146	5.40623
Ttll11	2	35751241	35979913	-	-4.47327	-3.4381	-4.40288
9030204H09Rik	2	35819190	35823385	+	-4.49417	-4.48086	-4.48952
Ndufa8	2	36036326	36049406	-	5.98095	6.05055	6.01958
Morn5	2	36049458	36079718	+	-4.26573	-2.67785	-2.75285
Lhx6	2	36081950	36105408	-	0.971609	1.22103	1.51323
Rbm18	2	36116079	36136773	-	4.70459	4.7502	4.63029
Mrrf	2	36136389	36190647	+	4.5657	4.60114	4.54522
Gm13429	2	36202314	36212903	+	-4.22441	-4.48086	-4.40965
Gm13431	2	36216777	36222934	+	-3.80144	-2.11481	-2.18997
Ptgs1	2	36230426	36252272	+	1.0757	1.28332	1.58222
Olfr338	2	36376778	36377698	+	-4.49417	-4.48086	-4.48952
Olfr339	2	36421400	36422329	+	-4.49417	-4.48086	-4.48952
Olfr340	2	36452587	36453525	+	-4.49417	-4.48086	-4.48952
Olfr341	2	36479187	36480128	-	-4.49417	-4.48086	-4.48952
Olfr342	2	36527388	36528441	+	-4.49417	-4.48086	-4.48952
Olfr344	2	36568600	36569529	+	-4.49417	-4.48086	-4.48952
Olfr345	2	36640041	36640976	+	-4.49417	-4.48086	-4.48952
Olfr346	2	36688004	36688933	+	-4.49417	-4.48086	-4.48952
Olfr347	2	36734319	36735261	+	-4.49417	-4.48086	-4.48952
Olfr348	2	36784276	36787468	+	-4.49417	-4.48086	-4.48952
Olfr50	2	36793238	36794176	+	-4.49417	-4.48086	-4.48952
Olfr3	2	36812149	36813090	-	-4.49417	-4.48086	-4.48952
Olfr350	2	36850048	36850986	+	-4.49417	-4.48086	-4.48952
Olfr351	2	36859414	36860346	-	-4.49417	-4.48086	-4.48952
Olfr352	2	36869568	36870515	+	-4.49417	-4.48086	-4.48952
Olfr353	2	36889911	36890846	-	-4.49417	-4.48086	-4.48952
Olfr354	2	36906911	36907994	+	-4.49417	-4.48086	-4.48952
Olfr355	2	36927180	36928112	-	-4.49417	-4.48086	-4.48952
Olfr356	2	36937121	36938068	+	-4.49417	-4.48086	-4.48952
Olfr357	2	36996727	36997818	+	-4.49417	-4.48086	-4.48952
Olfr358	2	37004589	37005647	-	-4.49417	-4.48086	-4.48952
Olfr360	2	37065746	37069260	+	-4.49417	-4.48086	-4.48952
Olfr361	2	37084778	37085746	-	-4.49417	-4.48086	-4.48952
Gm13434	2	37088288	37089164	-	-4.49417	-4.48086	-4.48952
Olfr362	2	37104695	37105648	-	-4.49417	-4.48086	-4.48952
Olfr364-ps1	2	37146214	37147137	+	-4.49417	-4.48086	-4.48952
Olfr365	2	37201243	37202181	+	-4.49417	-4.48086	-4.48952
Olfr366	2	37219491	37220420	+	-4.49417	-4.48086	-4.48952
Olfr368	2	37331749	37332733	+	-4.49417	-4.48086	-4.48952
Pdcl	2	37350074	37359332	-	4.44144	4.65153	4.28805
Rc3h2	2	37370069	37422903	-	4.82959	4.89338	4.47673
Zbtb6	2	37425500	37443171	-	3.18757	3.17181	2.97313
Zbtb26	2	37432168	37443121	-	2.68943	2.74967	2.63008
Rabgap1	2	37443279	37566454	+	5.4846	5.17919	5.14406
Strbp	2	37483228	37703859	-	5.72926	5.64128	5.51354
Gpr21	2	37516332	37520603	+	-3.71318	-3.56186	-2.66975
Crb2	2	37776249	37799103	+	-0.518402	-0.596754	-0.927309
Dennd1a	2	37798991	38287390	-	2.9513	3.04388	3.25781
Gm13556	2	38286255	38287291	+	-4.49417	-4.48086	-4.48952
Lhx2	2	38339281	38369733	+	-2.16409	-2.90627	-2.03107
Gm13584	2	38359580	38363980	-	-4.49417	-4.48086	-4.48952
Gm13589	2	38424002	38455851	+	-4.49417	-4.48086	-4.48952
Nek6	2	38511643	38588041	+	4.16679	4.46168	4.53055
Psmb7	2	38588036	38644087	-	7.80483	7.92499	7.97081
Gm13587	2	38672537	38676552	+	-4.35059	-3.40627	-3.9876
Nr5a1	2	38692656	38714542	-	-4.47327	-4.33605	-4.48952
4933433P16Rik	2	38712676	38720638	+	-4.49417	-4.48086	-4.48952
Nr6a1	2	38723370	38927688	-	5.89596	5.54477	5.56564
Gm13507	2	38823257	38852370	+	-4.49417	-4.48086	-4.48952
Olfml2a	2	38931978	38963753	+	-3.63549	-3.5286	-4.23027
Gm13496	2	38996713	38998258	-	-4.04661	-3.43763	-3.67752
Wdr38	2	38997476	39006168	+	1.86296	1.70314	1.93693
Rpl35	2	39001580	39005624	-	9.67948	9.63476	9.63325
Arpc5l	2	39008076	39015877	+	5.91745	5.9355	5.95613
Golga1	2	39016261	39065541	-	2.69561	2.75127	2.92418
Scai	2	39066214	39190730	-	2.21976	2.40753	1.92695
Ppp6c	2	39194354	39226451	-	5.49891	5.5581	5.28679
Lrp1b	2	40595248	42653598	-	-1.51002	-4.12158	-3.4746
Kynu	2	43555329	43682715	+	-0.672137	-0.710236	-1.03984
Arhgap15	2	43748824	44395953	+	-4.49417	-4.48086	-4.48952
A430092G05Rik	2	44059238	44065324	-	-4.49417	-4.48086	-4.48952
Gtdc1	2	44564412	44927657	-	2.87084	2.84247	3.02687
Zeb2	2	44983634	45117395	-	0.532773	-0.543212	-0.440118
Gm13476	2	45111138	45114087	+	-4.22489	-4.48086	-4.40965
Gm13479	2	45357265	45404035	+	-4.49417	-4.48086	-4.48952
1700019E08Rik	2	45696605	45698447	+	-4.49417	-4.48086	-4.48952
Gm13465	2	45733457	45753311	+	-4.49417	-4.48086	-4.48952
Gm13467	2	45747803	45751684	-	-4.49417	-4.48086	-4.48952
Gm13470	2	46419535	46442710	-	-4.49417	-4.48086	-4.48952
Gm13481	2	48062548	48457245	-	-4.49417	-4.48086	-4.48952
Acvr2a	2	48814109	48903269	+	2.73658	2.56476	2.21375
Orc4	2	48902824	48950277	-	5.21082	5.21164	5.05366
Mbd5	2	48949510	49322284	+	2.6084	1.93062	2.04754
Epc2	2	49451486	49551948	+	4.54983	4.28061	4.42322
Kif5c	2	49619298	49774778	+	3.67686	3.41597	3.04174
Lypd6b	2	49787688	49948849	+	-1.58397	-2.81242	-1.86083
Gm13480	2	49805976	49812948	-	-4.49417	-4.48086	-4.48952
Lypd6	2	50066429	50193569	+	0.817044	0.204494	-0.327011
Mmadhc	2	50279881	50296801	-	5.68862	5.72124	5.75785
Gm13483	2	50296810	50433967	+	-4.49417	-4.48086	-4.48952
Gm13485	2	50547914	50552258	+	-4.49417	-4.48086	-4.48952
Rnd3	2	51130438	51149111	-	4.39638	4.14023	4.17076
Gm13497	2	51241831	51295945	+	-4.49417	-4.48086	-4.48952
Gm13499	2	51363572	51365499	-	-4.49417	-4.48086	-4.48952
1700057H21Rik	2	51420984	51438785	-	-0.459301	-0.020765	0.613171
Tas2r134	2	51627511	51628407	+	-4.49417	-4.48086	-4.48952
Gm13490	2	51656966	51732009	-	-4.49417	-4.48086	-4.48952
Rbm43	2	51924448	51935163	-	2.40926	2.31222	2.24805
Nmi	2	51948487	51973494	-	-0.203224	-0.374216	-0.620753
Tnfaip6	2	52038009	52056686	+	0.0477271	0.155952	0.0619189
Rif1	2	52072837	52122383	+	7.18414	6.72567	6.77512
Neb	2	52136647	52338798	-	-0.512298	0.192525	0.0937627
Gm13522	2	52385916	52388260	+	-4.46443	-4.20764	-4.0419
Arl5a	2	52397951	52424901	-	4.79098	4.75233	4.62005
A430018G15Rik	2	52425012	52434885	+	-2.03341	-1.67432	-1.59805
Cacnb4	2	52428320	52676831	-	-4.34529	-4.33605	-4.3169
Gm13540	2	52619732	52620601	+	0.2103	0.572054	0.594024
Stam2	2	52691664	52742281	-	5.17135	5.07385	5.05337
Fmnl2	2	52857860	53134202	+	4.38181	3.8069	3.64363
Prpf40a	2	53134704	53191284	-	6.68266	6.57496	6.34471
Arl6ip6	2	53191726	53219220	+	4.60686	4.55394	4.58006
Rprm	2	54084093	54085552	-	2.02067	1.53262	1.59969
Galnt13	2	54436317	55118309	+	-3.69134	-4.05613	-4.48952
Gm14033	2	55411790	55433435	+	-4.49417	-4.48086	-4.48952
Kcnj3	2	55435970	55598145	+	3.09274	2.78319	2.48532
Nr4a2	2	57106830	57124003	-	-1.36824	-2.20347	-1.49747
BB557941	2	57127479	57181754	-	-4.42236	-4.26639	-4.48952
4930555B11Rik	2	57181831	57188257	+	-4.49417	-4.48086	-4.48952
A930012O16Rik	2	57236227	57238508	-	-1.71551	-1.62897	-1.40306
Gpd2	2	57237635	57370719	+	5.92892	5.80163	5.88055
Galnt5	2	57997884	58045860	+	-4.49417	-4.48086	-4.48952
Ermn	2	58045113	58052864	-	-4.49417	-4.48086	-4.48952
Cytip	2	58129137	58195532	-	-4.49417	-4.48086	-4.48952
Gm13546	2	58164001	58177063	+	-4.40146	-4.48086	-4.40965
Acvr1c	2	58267453	58357895	-	-4.49417	-4.48086	-4.48952
Gm13544	2	58276779	58286902	+	-4.49417	-4.48086	-4.3169
Acvr1	2	58388644	58567157	-	2.05422	1.85553	1.78197
Gm17409	2	58470116	58471077	+	-4.49417	-4.48086	-4.48952
Upp2	2	58567298	58792971	+	-2.52695	-1.53348	-2.72293
Gm13558	2	58705769	58735396	+	-4.49417	-4.48086	-4.48952
Ccdc148	2	58821697	59160683	-	-3.40743	-3.99317	-4.40965
Gm11099	2	58859434	58907618	+	-4.49417	-4.48086	-4.48952
Pkp4	2	59160850	59355208	+	6.29461	6.22751	5.86758
5330411J11Rik	2	59382502	59387471	-	0.13936	0.878556	0.52737
Dapl1	2	59484653	59505020	+	-4.49417	-4.18222	-4.48952
Tanc1	2	59612042	59846149	+	5.73635	5.65349	5.49514
Wdsub1	2	59852364	59882591	-	3.31336	3.24372	3.49221
Baz2b	2	59899363	60209839	-	3.1886	3.39168	3.21095
Gm13572	2	60037141	60038837	+	-4.49417	-4.33605	-4.40288
Gm13620	2	60125096	60125819	+	-4.48789	-4.12158	-4.3169
2007-03-01	2	60209887	60250676	+	5.30493	5.24736	5.19253
Cd302	2	60251993	60284488	-	-0.70351	-0.0797991	0.380151
Ly75	2	60292103	60383303	-	4.22709	4.36848	4.10607
Gm13571	2	60338188	60371234	+	-4.32133	-2.44212	-2.81317
Gm13580	2	60411525	60412579	+	0.933812	1.42119	1.02212
Pla2r1	2	60417543	60553308	-	-3.9201	-3.50838	-3.33918
Gm13583	2	60550757	60553923	+	-4.49417	-4.48086	-4.48952
Itgb6	2	60598292	60722643	-	-4.49417	-4.48086	-4.48952
Rbms1	2	60750193	60963192	-	4.88513	4.60303	4.30878
Gm13582	2	60964376	60975151	-	-4.49417	-4.48086	-4.48952
Tank	2	61578585	61654171	+	1.72279	1.66836	2.08233
Psmd14	2	61711694	61800376	+	7.264	7.25371	7.16816
Tbr1	2	61802930	61814114	+	-4.13147	-4.48086	-4.26735
Slc4a10	2	62046462	62326730	+	-4.03662	-4.48086	-4.48952
Dpp4	2	62330073	62412231	-	3.50874	2.34129	2.98984
Gm13561	2	62357071	62470913	+	-4.49417	-4.48086	-4.48952
Gm13565	2	62436880	62441142	-	-4.37148	-4.48086	-3.64681
Gm13564	2	62452936	62456648	-	-4.49417	-4.48086	-4.48952
[truncated: 23,966 more rows]
