# Supplementary material for: Dppa2 and Dppa4 directly regulate the Dux-driven zygotic transcriptional program
Source: Genes Dev. 2019 Feb 1;33(3-4):194–208. doi: 10.1101/gad.321174.118 (PMC6362816; doi:10.1101/gad.321174.118)
Supplement: Supplemental Material [file supp_gad.321174.118_SupplementalTable4.xlsx]

## Sheet: Dppa2_siRNA_DEgenes
Probe	Chromosome	Start	End	Probe Strand	control_siRNA	Dppa2_siRNA	Dppa4_siRNA
Prex2	1	10993465	11303682	+	3.47249	0.795681	1.53918
Gm5698	1	30976950	30978965	-	1.49499	-4.33605	-4.26735
Gm5699	1	30997867	30999905	-	1.0814	-4.48086	-4.48952
AC121888.1	1	31286945	31287706	+	0.402367	-4.48086	-4.32301
Plekhb2	1	34849976	34879580	+	3.88886	3.3245	3.48809
Ankrd23	1	36530534	36535729	-	1.22912	2.04111	2.0479
Il1r2	1	40084768	40125219	+	-0.162637	-3.6381	-3.21084
1500015O10Rik	1	43730602	43742578	+	-1.44799	-4.48086	-4.26735
Hecw2	1	53806882	54195168	-	2.32581	1.18625	1.43078
Slc11a1	1	74375203	74386062	+	3.7742	4.79263	4.74958
Speg	1	75375297	75432320	+	2.32123	3.12524	2.9154
Obsl1	1	75479310	75506452	-	5.35773	5.74992	5.68526
Gm6189	1	80383104	80385188	-	2.07112	-3.72603	-4.0419
C130026I21Rik	1	84992690	85270566	-	-1.68726	-4.48086	-4.40965
A530040E14Rik	1	85105946	85114035	+	-0.189262	-4.48086	-4.48952
Sp110	1	85576899	85598817	-	2.37183	-3.67432	-4.26066
Sp140	1	85600378	85645037	+	-1.84078	-4.48086	-4.12854
D1Ertd622e	1	97643903	97662074	-	2.10788	1.16414	0.912765
Nckap5	1	125913620	126830799	-	-1.66973	-4.33605	-3.7022
Lad1	1	135818598	135833341	+	2.88673	3.44838	3.36022
Cacna1s	1	136052750	136119822	+	1.76453	-3.31834	-3.71823
Glrx2	1	143739029	143749676	+	4.5524	3.80634	3.72045
Mael	1	166201385	166238744	-	3.82339	1.91143	2.36491
Lmx1a	1	167689239	167848741	+	1.63827	-2.51532	-2.09696
Ddr2	1	169972308	170110501	-	1.7614	-0.0458093	-0.113949
Wdr64	1	175698593	175815734	+	0.909932	-1.05715	0.056984
Sccpdh	1	179668210	179687189	+	3.57501	4.20078	3.91864
Cd34	1	194938821	194961292	+	1.59492	0.627001	1.04346
Mrc1	2	14229414	14332057	+	0.913465	-0.738158	-0.408318
Grin1	2	25291181	25319187	-	0.798319	2.1408	1.42115
Ptgds	2	25466709	25470046	-	0.261234	-1.59396	-2.39916
B230208H17Rik	2	25583018	25608521	-	5.56987	6.01816	5.98508
Sohlh1	2	25842995	25847248	-	-0.989725	-4.48086	-4.48952
Card9	2	26352176	26360918	-	-1.24804	-4.26639	-3.48726
Sardh	2	27188393	27248337	-	-2.54799	-4.48086	-4.48952
Rxra	2	27676440	27762957	+	4.30201	3.71512	3.83978
Ciz1	2	32352327	32380226	+	3.66152	4.23748	4.26456
Phf19	2	34893757	34914026	-	3.301	3.78352	3.5367
Lrp1b	2	40595248	42653598	-	-1.51002	-4.12158	-3.4746
Dpp4	2	62330073	62412231	-	3.50874	2.34129	2.98984
Sp5	2	70474923	70477729	+	1.20222	-0.574972	0.146918
Wipf1	2	73429610	73529734	-	2.36002	1.54152	1.59041
Hoxd11	2	74679392	74687741	+	-1.51632	-4.05613	-2.65465
Hoxd10	2	74691090	74695106	+	-2.58561	-4.48086	-4.26066
Cyct	2	76353942	76360450	-	1.70127	0.171377	-0.036296
Cwc22	2	77881159	77946375	-	6.32297	5.70967	5.65981
Smtnl1	2	84811176	84822652	-	2.54148	1.02582	0.875964
Pramel7	2	87489087	87497093	-	1.7243	-0.372496	-0.2035
Pramel6	2	87506565	87510872	+	1.6426	-0.618688	0.21218
F2	2	91625320	91636414	-	0.405943	-2.27118	-1.62947
Prdm11	2	92965151	93046167	-	2.74888	1.76924	1.90844
Fjx1	2	102449368	102451792	-	3.43129	2.85053	2.97392
Pamr1	2	102550012	102643041	+	-0.48962	-4.20764	-3.62225
Gm13964	2	113500679	113504034	-	-0.334554	-4.48086	-4.40288
Pla2g4f	2	120299957	120314165	-	0.417112	-1.94683	-1.25722
Capn3	2	120456019	120504913	+	3.35632	2.65569	3.06304
Fbn1	2	125300594	125507993	-	1.0885	-0.346232	-0.307083
Slc27a2	2	126552407	126588243	+	5.54257	4.92283	4.90298
Hdc	2	126593667	126619299	-	0.813464	-1.54589	-1.51113
AU019990	2	132598195	132653068	+	-1.09626	-4.48086	-4.3169
Jag1	2	137081456	137116644	-	3.83131	2.98822	2.97369
Insm1	2	146221921	146225016	+	2.86838	1.34415	2.03898
Defb25	2	152622356	152623053	-	-1.00806	-4.48086	-4.48952
9830001H06Rik	2	157015799	157079254	-	3.28559	2.73502	2.79089
Snhg11	2	158375638	158386145	+	4.82723	5.4863	5.31066
Hnf4a	2	163506808	163572910	+	0.594434	1.92938	2.09963
Nfatc2	2	168476410	168601657	-	1.70638	2.60473	2.69544
Pmepa1	2	173224458	173276533	-	4.27852	4.83353	4.69539
Slco4a1	2	180456245	180474867	+	3.13988	3.79201	3.63408
BC006779	2	181227615	181242027	-	0.52492	2.06496	2.07701
Sox18	2	181669836	181671640	-	0.109013	-2.58652	-2.03517
Mecom	3	29951299	30548008	-	1.80375	-2.76151	-2.6787
Slc25a31	3	40708855	40725593	+	0.188986	-2.31508	-2.79871
Larp1b	3	40950631	40977793	+	3.04168	2.39332	2.20011
4930583H14Rik	3	51388415	51396738	-	2.3851	3.07214	3.00883
Sohlh2	3	55182028	55209957	+	3.68064	1.29329	1.45369
Siah2	3	58674938	58692400	-	2.84275	1.7904	1.8331
Arhgef26	3	62338344	62462221	+	2.85934	0.449891	0.772489
1110032F04Rik	3	68869586	68872163	+	-1.23077	-3.75749	-3.41978
Ntrk1	3	87778244	87795162	-	0.83408	-1.57692	-1.3908
S100a16	3	90537254	90543151	+	2.01426	0.158413	0.531072
Tdpoz4	3	93796398	93797510	+	0.164148	-4.48086	-4.48952
Tdpoz3	3	93826020	93827117	+	-0.958925	-4.48086	-4.48952
Gm4778	3	94264036	94266784	+	0.845586	-3.87084	-4.26735
Sycp1	3	102818499	102936100	-	0.362291	-2.92557	-1.69593
Gstm7	3	107926334	107931817	-	1.40555	2.23767	2.19214
D630013G24Rik	3	133112278	133234949	-	1.06574	-1.11936	-0.845715
Tacr3	3	134829007	134934581	+	-1.73435	-4.48086	-4.48952
Ppp3ca	3	136670124	136937727	+	4.28388	3.72601	3.18524
Ddit4l	3	137621612	137628333	+	3.58253	2.54647	2.30763
Clca4	3	144822623	144849357	-	2.82436	1.34112	2.01267
Gpr63	4	24966407	25009233	+	-1.82975	-4.48086	-3.7022
Rragd	4	32983037	33022180	+	5.09843	4.34492	4.5009
Gabrr1	4	33132521	33163588	+	-1.28807	-3.99317	-4.48952
Gm11232	4	71755643	71757965	-	-0.750617	-4.48086	-4.26066
Gm11487	4	73401032	73405072	-	2.35886	-4.05613	-4.48952
Gm11237	4	73607881	73657291	+	0.247541	-4.48086	-4.48952
Gm428	4	73683516	73687558	+	-2.24378	-4.48086	-4.48952
Mllt3	4	87769925	88033364	-	2.75118	1.75163	1.94359
Zfp352	4	90218820	90225702	+	1.24935	-4.06283	-4.40965
Pgm2	4	99929414	99987294	+	4.36459	5.12095	4.65184
Cachd1	4	100776675	101029220	+	2.87393	2.05435	2.54319
B020004J07Rik	4	101834969	101844023	-	0.618371	-4.48086	-4.40288
Gm12800	4	101909121	101911908	+	1.53598	-4.48086	-4.3169
Gm12794	4	101940407	101943183	+	3.28288	-4.48086	-4.04868
Heatr8	4	106680417	106730925	-	-2.1273	0.127763	0.0505399
Dmrtb1	4	107676290	107684230	-	1.44145	-0.998412	-0.39594
B230314M03Rik	4	107806033	107823010	-	1.37657	2.60015	2.4624
Gm12824	4	114406724	114615098	+	-1.39856	-4.20764	-3.62225
Cldn19	4	119255414	119262438	+	-1.32397	-4.33605	-3.75875
Hpca	4	129111570	129122036	-	2.56108	0.906453	0.863891
4930555I21Rik	4	135494790	135537803	+	-0.259274	-2.57007	-1.44356
Id3	4	136143497	136145755	+	4.36545	3.42079	4.09258
Camk2n1	4	138454314	138460123	+	3.05687	3.7546	3.49437
Pla2g5	4	138799244	138863482	-	1.945	2.96211	2.76024
Slc25a34	4	141618824	141623821	-	-1.02556	-4.05613	-3.78911
BC080695	4	143551700	143573798	+	1.63106	-4.18222	-4.48952
Gm13083	4	143615003	143618595	+	-0.901243	-4.48086	-4.48952
Gm13078	4	143719455	143729158	+	0.632555	-4.48086	-4.26735
Pramef6	4	143894237	143900380	-	-1.39366	-4.48086	-4.48952
Gm13109	4	143948580	143951016	-	0.103663	-4.48086	-4.48952
Gm13101	4	143964518	143966950	-	-0.838199	-4.48086	-4.48952
Gm13119	4	144357942	144364419	+	2.49697	-3.14237	-4.1504
Gm13205	4	148947492	148948914	-	-3.02229	0.0438404	-0.743372
Car6	4	150187015	150201332	-	-0.768348	-3.5286	-3.6165
Morn1	4	155086577	155145505	+	-0.563304	0.847541	0.488358
Pclo	5	14514918	14863457	+	-0.162658	-4.48086	-3.16853
Nos3	5	24364810	24384474	+	1.73654	0.347067	0.481046
Actr3b	5	25759997	25850342	+	2.91758	2.19588	2.40632
Fam59b	5	30105161	30118378	+	2.16657	1.29894	1.47702
Emilin1	5	30913402	30921278	+	2.5142	1.1693	1.79071
Whsc2	5	33896936	33936413	-	6.68295	6.05609	6.26334
Nat8l	5	33995984	34005916	+	1.83267	0.706079	0.520638
Ppp2r2c	5	36868513	36955078	+	2.88992	1.74154	1.6008
Fgfbp1	5	43978865	43981762	-	3.41972	2.77086	3.03706
0610040J01Rik	5	63812495	63899619	+	1.76186	-0.890112	-0.864335
Limch1	5	66745835	67057159	+	2.1095	0.366826	0.598755
Kctd8	5	69109285	69341709	-	-0.966424	-4.05613	-4.3169
AC134841.1	5	93482139	93485346	-	-0.623907	-4.48086	-4.48952
Naa11	5	97382224	97392330	-	3.60858	2.89874	2.96433
Abcg3	5	104935057	104982718	-	-0.74055	-3.75749	-3.41154
Cux2	5	121857963	122050102	-	0.990974	2.29326	2.08714
Dnahc10	5	124725085	124834308	+	0.176428	-2.21701	-1.36621
Fkbp6	5	135291704	135349991	-	2.3029	0.476417	0.954806
Trim56	5	137105644	137116209	-	2.95082	3.48703	2.95032
AC122464.1	6	23157986	23160061	-	1.66207	-3.87084	-4.48952
Lrrc61	6	48554796	48570722	+	2.82968	3.41272	3.37609
Stk31	6	49395604	49469501	+	3.0792	2.21039	2.28334
5430402O13Rik	6	50566643	50594865	+	0.377335	-4.33605	-4.48952
Gm4782	6	50608637	50610709	+	-0.551474	-3.02979	-3.62256
Gm8038	6	50619822	50621885	-	2.0062	-4.18222	-4.12854
Fam190a	6	61180324	62382865	+	1.95443	-3.59762	-3.48034
Retsat	6	72598475	72608425	+	2.69185	3.47113	3.45937
Cml2	6	85865422	85869158	-	0.665348	-2.17515	-1.77757
Antxr1	6	87133854	87335775	-	1.72356	0.34046	0.49629
Mgll	6	88724412	88828360	+	1.64664	0.404126	0.460562
Lrig1	6	94604529	94700158	-	3.15977	2.32659	2.20144
Tuba3a	6	125278274	125286042	-	5.23888	3.63505	3.63711
Magohb	6	131284388	131293244	-	2.73689	1.68433	1.62962
Gm8994	6	136328543	136329778	+	3.36577	-2.99771	-2.60779
Ptpro	6	137252299	137464629	+	-0.387858	-4.48086	-4.48952
Lrmp	6	145115653	145174934	+	3.31123	3.94533	3.97775
Nlrp4c	7	6045161	6105149	+	-0.622667	-2.75245	-1.29908
Zscan5b	7	6222278	6239423	+	1.58102	-0.155993	-0.0885639
Zscan4b	7	10900740	10905050	-	1.10143	-3.97296	-3.78959
Zscan4c	7	11005722	11010547	+	3.98142	-2.853	-2.60645
Zscan4d	7	11161374	11166182	-	4.82634	-2.11481	-2.55387
Zscan4e	7	11306378	11310682	-	2.08448	-4.48086	-3.75329
Zscan4f	7	11397915	11402741	+	2.23442	-4.48086	-4.32301
Kcnn4	7	24370263	24385209	+	-0.186638	-2.90637	-1.27647
Cd79a	7	24897381	24902197	+	0.797525	-0.940249	-0.704018
Rinl	7	28788969	28798963	+	4.23958	4.6988	4.65079
Lgals4	7	28833975	28841703	+	2.30121	1.02284	1.03778
Rasgrp4	7	29134854	29153961	+	3.05317	3.66961	3.58103
Lrfn3	7	30355514	30362772	-	1.7043	2.66408	2.77173
Gm5590	7	39445830	39446174	-	1.44031	-1.05715	-1.29659
Vstm2b	7	40899278	40929968	+	-0.667863	-2.9468	-2.30417
0610005C13Rik	7	45567795	45575327	-	0.719678	-3.80182	-3.0609
Rasip1	7	45627488	45639093	+	4.03896	2.94571	3.23258
Ldhc	7	46861203	46878142	+	1.03051	2.23735	1.9077
Mrgprx2	7	48478619	48499270	-	-0.976653	-4.48086	-4.48952
Atp10a	7	58658202	58829426	+	2.67737	1.65722	1.90383
Ttc23	7	67647410	67726576	+	2.30322	3.0118	2.82977
Acan	7	79053483	79115099	+	1.57885	-0.765802	-0.390167
Mesp2	7	79810727	79813431	+	1.6386	0.133133	0.790461
Homer2	7	81600481	81706925	-	2.49919	1.51911	1.32525
Ucp2	7	100493337	100502020	+	6.27702	7.05268	7.02755
Dub2a	7	103249737	103252505	-	0.609756	-4.06283	-4.40288
Usp17l5	7	103415072	103419880	+	2.53009	-3.4381	-3.71823
Dub3	7	104768160	104777470	-	2.77184	-3.50514	-3.4157
Dub1a	7	104840257	104842603	-	2.92148	-3.59762	-3.94165
Dub1	7	104857009	104862667	+	2.38264	-4.33605	-3.044
Lat	7	126363832	126369543	-	1.59388	-0.191658	0.417347
Doc2a	7	126847416	126852705	+	2.2788	1.47387	1.63225
Itgal	7	127296260	127335137	+	2.26855	1.17165	1.66503
Ctf2	7	127718106	127725616	-	-1.2174	-4.26639	-4.48952
Bnip3	7	138890836	138909519	-	6.06961	6.79599	6.37055
Syce1	7	140777229	140787854	-	4.07527	2.01058	2.60318
Slc22a18	7	143473721	143499334	+	0.394968	1.56723	1.21569
Defa-rs7	8	21191614	21192549	+	-2.43816	-4.48086	-3.9876
C86695	8	21958714	21964303	+	-1.30278	-4.48086	-4.48952
Pdgfrl	8	40926212	40990785	+	1.66238	0.339631	0.508568
Zfp353	8	42081460	42083109	-	-1.4915	-4.48086	-4.48952
Pdlim3	8	45885485	45919546	+	1.17596	-1.27677	-1.77239
Snx25	8	46033261	46152159	-	2.04985	0.996409	0.567964
Odz3	8	48227682	48674690	-	3.87329	3.03636	2.93517
Cilp2	8	69880369	69887687	-	2.25746	1.3324	1.70394
Isyna1	8	70594481	70597288	+	6.91544	6.42244	6.83967
Abhd8	8	71456700	71463657	-	2.81428	3.46948	3.46697
Inpp4b	8	81342556	82125036	+	0.400134	-4.48086	-4.48952
Clgn	8	83389867	83428552	+	3.74793	4.25265	4.21817
Neto2	8	85636588	85690973	-	1.9898	0.70125	0.690149
Ccdc135	8	95055103	95078141	+	0.105123	-1.90847	-1.32663
Adad2	8	119612747	119616926	+	3.42553	2.44138	3.01609
Tubb3	8	123411424	123422015	+	6.20085	5.66481	5.89709
Gm16302	9	14845613	14847835	+	-0.0320052	-2.9302	-1.84803
Naalad2	9	18321951	18402995	-	-0.525325	-2.84128	-1.58782
Ubtfl1	9	18404418	18411502	+	-0.0455673	-4.48086	-4.48952
Zfp560	9	20345136	20385177	-	3.1846	1.81978	2.0433
Cd3e	9	44998743	45009590	-	1.15701	-3.23339	-1.37477
2310030G06Rik	9	50739691	50746521	-	0.382626	1.59372	1.31602
Crabp1	9	54764748	54773110	+	3.85088	2.64573	2.33202
Spesp1	9	62270729	62282179	-	2.18984	-1.10973	-1.93773
Kbtbd13	9	65388684	65391652	-	0.122776	-1.78377	-1.40647
2810417H13Rik	9	65890237	65903266	+	5.16583	5.96001	5.87457
Lysmd2	9	75625732	75637773	+	3.09441	2.44955	2.20566
Pcolce2	9	95637601	95698096	+	4.60182	3.86661	4.08776
Pls1	9	95752642	95845311	-	2.37184	1.43541	1.07717
Trf	9	103204001	103230444	-	1.95854	0.534309	0.64755
Vill	9	119052778	119071525	+	3.68197	4.51072	4.42153
Gm9524	9	122747346	122802074	+	-0.259883	-2.67785	-3.67209
Lars2	9	123366940	123462664	+	5.89098	5.32289	6.07546
Epm2a	10	11343404	11459644	+	1.29873	-0.728513	-1.28524
Map3k5	10	19934472	20142753	+	1.66015	0.682076	0.879441
Traf3ip2	10	39612934	39655307	+	2.83021	3.46665	3.41795
Cd24a	10	43579169	43584262	+	5.10341	4.24921	4.03448
Popdc3	10	45178098	45318452	+	-1.56444	-4.48086	-3.6282
Mcm9	10	53536329	53630439	-	3.55965	2.98214	2.92438
AW822073	10	58222299	58225706	-	-1.76791	-4.48086	-4.48952
P4ha1	10	59323296	59373304	+	4.41909	4.90122	4.61934
Ddit4	10	59949675	59951770	-	5.94906	6.81693	6.0468
Hk1	10	62268855	62379908	-	4.767	5.26161	5.09771
Fam13c	10	70440668	70558731	+	2.87778	3.69433	3.16006
Upb1	10	75406911	75441679	+	-0.670013	-4.18222	-3.90638
Aire	10	78030022	78043610	-	5.69298	6.30181	6.52283
Arid3a	10	79927043	79955018	+	3.19083	3.72814	3.31246
Apc2	10	80295977	80318263	+	-0.52251	0.840106	0.795052
Nt5dc3	10	86779005	86838389	+	3.19499	2.398	2.49382
AC164627.1	10	100306571	100307185	-	-0.0902153	-4.48086	-4.40965
Gm4301	10	100381670	100382539	-	3.29622	-4.33605	-3.49916
Gm4781	10	100396287	100397072	-	4.55225	-2.59558	-2.39559
4933416C03Rik	10	116111664	116113917	-	-2.26609	-4.48086	-4.40965
Ndufa4l2	10	127514939	127517152	+	2.70999	4.08748	3.10588
Gpr182	10	127747276	127751732	-	-0.532622	-3.56389	-4.00818
Rdh1	10	127759721	127768297	+	0.88158	-4.48086	-4.3169
Il23a	10	128296140	128298084	-	0.903818	-1.13968	-1.49353
Myl6b	10	128494157	128498685	-	2.54053	3.56026	3.59666
Cabp7	11	4736892	4746778	-	1.70055	0.630461	0.735122
Nefh	11	4938754	4948064	-	4.89466	3.68509	4.03075
Camk2b	11	5969644	6066362	-	4.00035	2.89914	2.84482
Igfbp3	11	7206086	7213923	-	4.90696	4.05529	4.09692
Gabra1	11	42130939	42182930	-	0.525686	-4.48086	-4.3169
Obscn	11	58994256	59136402	-	-1.05329	-3.64837	-3.71823
Arhgap44	11	65002039	65162961	-	3.49388	2.57624	2.71884
Myh4	11	67238029	67260446	+	-0.839834	-4.48086	-3.7026
Cd68	11	69664213	69666153	-	2.90803	3.51912	3.50114
Tmem102	11	69803603	69805624	-	2.19662	2.9393	2.59126
Tnk1	11	69851005	69858730	-	3.19954	3.71927	3.44847
Clec10a	11	70156197	70170834	+	-1.27114	-4.48086	-4.40965
Xaf1	11	72301629	72313733	+	1.44601	2.37036	2.38766
Atp2a3	11	72961169	72993044	+	3.34715	3.9917	4.04414
Spata22	11	73329741	73355913	+	0.734569	-0.892372	-0.15182
Olfr376	11	73371246	73375704	+	-0.604855	-4.48086	-4.48952
Rpl23a	11	78180932	78183584	-	7.93847	9.14951	9.12065
Aldoc	11	78322968	78327781	+	3.53458	4.16117	3.8801
Ccl3	11	83647844	83649355	-	-0.264132	-4.18222	-4.48952
Epx	11	87864000	87875536	-	-0.152637	-4.18222	-3.62256
Acsf2	11	94557102	94601871	-	3.65206	4.36353	4.1307
Tmem92	11	94777217	94782703	-	3.5307	-2.44003	-3.00609
Dlx4	11	95140456	95146263	-	-3.39504	-0.342962	-1.19836
Krtap4-13	11	99809078	99809896	-	-2.50131	-4.48086	-4.48952
Krt14	11	100203162	100207548	-	-0.764766	-3.61367	-4.23027
Hap1	11	100347327	100356128	-	5.04438	5.53444	5.51824
Cntd1	11	101279012	101296317	+	0.163294	1.66389	1.2364
Myo15b	11	115861612	115892603	+	1.65898	0.146285	-0.360147
Itgb4	11	115974709	116008412	+	3.2483	2.20725	1.98821
Evpl	11	116220559	116238077	-	2.08665	0.942513	0.584366
Apob	12	7977648	8016835	+	-0.419017	-4.06283	-3.16339
Sdc1	12	8771323	8793715	+	4.57938	3.97044	4.03316
Id2	12	25093801	25096092	-	4.31418	3.40501	3.67408
Tpo	12	30054659	30132624	-	-1.82413	-4.48086	-4.48952
Coch	12	51593341	51605773	+	3.46192	1.70277	2.19239
Snx6	12	54746349	54795703	-	5.25461	5.69522	5.49642
Wdr20b	12	65225517	65228454	+	1.81645	0.121458	0.441039
Rpl10l	12	66283381	66284401	-	5.59454	5.07911	4.99895
Prkch	12	73584797	73778185	+	1.38538	-0.816942	-0.569373
Arg2	12	79130777	79156301	+	2.92551	-2.33804	-1.85507
Batf	12	85686669	85709087	+	-1.8184	-4.48086	-4.40288
Gm8300	12	87514316	87518253	+	4.15626	-3.18775	-2.8271
Gm4027	12	87618909	87622143	+	1.82407	-4.48086	-4.48952
Gm5662	12	87874072	87877859	+	3.6661	-4.26639	-4.12854
Gm2022	12	87892834	87896722	+	4.5422	-3.25282	-2.3583
CT954323.2	12	87919423	87919857	-	2.17731	-4.48086	-4.40965
Gm2046	12	87973528	87980224	+	0.734073	-4.48086	-4.48952
Gm2075	12	88011848	88012282	+	-2.52905	-4.48086	-4.48952
AC079644.3	12	88018337	88018771	-	-0.484069	-4.48086	-4.48952
AC079644.2	12	88027004	88027438	+	0.165712	-4.48086	-4.48952
CT030687.1	12	88249666	88250100	-	1.94012	-4.48086	-4.48952
Gm2016	12	88270640	88274500	-	4.28516	-2.80862	-3.28768
CT485612.2	12	88284535	88286055	-	-1.084	-4.48086	-4.3169
CT485612.1	12	88321047	88321481	-	3.38451	-3.54822	-4.1504
Flrt2	12	95692226	95785215	+	0.0606738	-1.86942	-1.44447
Cox8c	12	102899306	102900534	+	-0.462988	-3.29392	-2.74595
Dlk1	12	109452823	109463336	+	2.60216	1.49614	1.95015
Ahnak2	12	112772194	112802657	-	2.52841	3.25117	2.92302
Abcb5	12	118867824	118966421	-	0.362451	-4.48086	-4.48952
Chrm3	13	9877229	9878998	-	-0.974789	-4.33605	-4.23704
Amph	13	18948371	19150913	+	2.83549	1.72468	1.75186
Aoah	13	20794119	21024252	+	3.80656	3.21497	3.54125
4930486L24Rik	13	60842621	60864416	-	0.437859	-4.12158	-0.864335
Adcy2	13	68620043	68999541	-	1.04335	-0.712336	-0.355164
Spz1	13	92574631	92576232	-	0.247528	-4.48086	-4.48952
Thbs4	13	92751590	92794818	-	-0.41052	-3.75749	-3.24277
Cenpk	13	104228955	104249615	+	3.26729	3.81124	3.554
Ddx4	13	112598333	112652310	-	2.88362	0.976814	1.68983
Ccno	13	112987802	112990778	+	3.56544	1.27637	2.04354
BC067074	13	113317084	113379711	+	2.51733	0.601192	0.880004
AF067063	13	119828089	119828678	-	-1.93586	-4.48086	-4.48952
AC231112.1	13	119836006	119846506	+	-2.50223	-4.48086	-4.48952
Tcstv1	13	119893467	119894746	-	-1.26069	-4.48086	-4.48952
AC231112.2	13	119912237	119912752	-	5.66084	-1.04039	-0.665036
AC238940.3	13	120154627	120155136	+	3.37252	-3.57221	-4.1197
AC238940.1	13	120173184	120173696	+	2.40065	-3.75749	-4.40965
AC239678.2	13	120214758	120215213	-	-1.75366	-4.48086	-4.48952
AF067061	13	120263191	120264364	+	1.86265	-4.48086	-4.48952
BC147527	13	120308146	120308649	+	1.21113	-4.48086	-4.48952
Tcstv3	13	120317567	120318076	+	1.67187	-3.82814	-4.40965
Ptpn20	14	33589270	33640754	+	-1.53627	-4.26639	-3.75873
Sall2	14	52311172	52328762	-	3.4166	2.71736	2.90338
Slc22a17	14	54906727	54913132	-	2.24115	2.97956	2.72824
Phf11	14	59276913	59297522	-	-1.90277	-4.48086	-4.48952
Fam124a	14	62555737	62608486	+	1.60312	-1.69974	-1.3094
Neil2	14	63182443	63193541	-	1.42309	2.40974	2.22697
Cpb2	14	75242287	75283551	+	-1.22719	-4.48086	-4.48952
Pou4f1	14	104462320	104467991	-	2.12539	1.18014	1.23872
Rnf219	14	104477534	104522666	-	2.13098	1.11619	1.1595
Trim52	14	106106198	106109280	+	-0.514981	-4.48086	-4.48952
Enpp2	15	54838898	54920146	-	2.41432	1.68023	2.02066
Khdrbs3	15	68928420	69093512	+	4.2408	3.41664	3.18692
Cdc42ep1	15	78842647	78850902	+	1.24534	2.20404	2.56576
Csnk1e	15	79417856	79443919	-	5.73637	6.10651	5.93947
Kdelr3	15	79516408	79527739	+	3.34031	4.09812	4.01093
1700029P11Rik	15	81980540	81981563	+	3.22673	1.10322	1.51434
Mov10l1	15	88982909	89055152	+	2.71332	0.964138	1.68251
Shank3	15	89499623	89560261	+	3.16205	2.26823	2.55078
Rapgef3	15	97744770	97767972	-	2.46469	3.20543	3.22938
Hdac7	15	97792664	97844502	-	1.78949	2.58394	2.37487
Vdr	15	97854425	97910630	-	-0.973921	-4.48086	-2.47354
Col2a1	15	97975602	98004695	-	3.32324	2.1805	2.33615
Aqp6	15	99601400	99605477	+	-0.620726	-4.33605	-4.3169
Gpd1	15	99717515	99725005	+	0.397237	-2.0373	-0.857813
Galnt6	15	100691813	100729376	-	3.16303	1.88248	2.09085
Krt71	15	101733950	101743109	-	-2.40968	-4.48086	-4.48952
Nckap1l	15	103453825	103498800	+	2.36825	1.66036	2.03416
Litaf	16	10959275	11066157	-	4.34259	4.88759	4.55616
Ercc4	16	13109684	13150617	+	4.63344	4.00055	4.08181
Thpo	16	20725158	20734511	-	1.38432	2.35444	2.22135
Atp13a4	16	29396038	29544864	-	-0.293757	-3.11824	-1.32524
Iqcg	16	33015385	33056218	-	3.43737	4.4093	4.25874
Slc15a2	16	36750178	36784962	-	2.91684	3.60829	3.33736
Dppa2	16	48310477	48319723	+	7.12072	3.63503	7.06987
Cryzl1	16	91689322	91728975	-	3.98324	4.49952	4.20399
Pabpc6	17	9666497	9669704	-	-0.934233	-4.18222	-4.1197
Wdr27	17	14829331	14934653	-	-0.92719	-4.18222	-4.3169
Dll1	17	15367354	15376872	-	3.35789	2.0511	2.34622
Msln	17	25748614	25754327	-	2.18667	1.42308	1.32429
Tcp11	17	28066747	28080639	-	1.97525	2.91286	2.7899
Cryaa	17	31677933	31681722	+	-2.35979	-4.48086	-4.40288
Rasal3	17	32390659	32403583	-	-1.16958	-4.48086	-4.26735
Myo1f	17	33555719	33607764	+	4.151	3.3577	3.67002
H2-Q6	17	35424850	35430055	+	0.223159	-3.08355	-3.31461
AC127274.2	17	39038285	39040117	+	-2.39843	-4.48086	-4.48952
Dazl	17	50279394	50293599	-	2.31746	-0.0424616	0.130533
Vav1	17	57279100	57328031	+	-0.651848	-3.58121	-3.48806
Epb4.1l3	17	69156810	69289985	+	2.75983	1.66944	1.31959
Reep2	18	34840589	34847463	+	1.13164	2.07282	1.81369
2010001M09Rik	18	35647266	35649367	-	-1.03036	-3.6381	-3.62273
Fgf1	18	38838673	38929404	-	3.09922	2.09268	2.13986
Dpysl3	18	43320979	43438286	-	5.71905	4.88744	5.11144
Trim36	18	46165302	46212607	-	2.42278	1.38315	1.29137
Pdgfrb	18	61045150	61085061	+	1.15504	2.23489	2.05838
Dcc	18	71258738	72351069	-	0.04019	-4.48086	-4.48952
Fbxo15	18	84935158	84981376	+	7.61582	6.70488	6.50008
Syt12	19	4445908	4477447	-	-2.55186	-4.48086	-4.03849
Spnb3	19	4711208	4752353	+	4.15709	3.50655	3.33786
Fads1	19	10182888	10196870	+	4.89426	5.32113	5.20762
Cd6	19	10789341	10830058	-	1.00525	-2.14003	-1.49156
Ms4a6d	19	11586604	11604849	-	-0.375124	-2.87499	-2.44245
Lipo2	19	33719674	33761949	-	-0.561072	-2.75523	-1.93611
Ankrd22	19	34122549	34166053	-	0.0438973	-4.48086	-4.1197
Marveld1	19	42147400	42151695	+	5.18765	4.04532	3.9348
AC124724.1	19	47151609	47157764	-	-0.208577	-4.05613	-3.8921
Col17a1	19	47646344	47692094	-	0.787991	-3.03377	-0.89079
AU022751	X	6081219	6083419	-	2.03324	-1.17545	-1.03716
Gm5635	X	9063090	9063822	+	-2.25936	-4.48086	-4.48952
Usp11	X	20703906	20720539	+	4.4093	4.91193	4.63881
Dock11	X	35888832	36076562	+	3.39071	2.61274	2.14255
Lonrf3	X	36328353	36362341	+	1.13157	-1.17339	-1.10451
Rhox1	X	37213804	37222258	-	0.51212	-1.53348	-2.934
Rhox13	X	38121219	38129966	+	2.38172	1.29831	1.45184
Arhgap36	X	49463945	49500244	+	-1.62144	-4.48086	-3.69636
Sox3	X	60891370	60893430	-	3.12339	1.76512	1.99765
Tktl1	X	74177259	74208500	+	-1.1071	-4.20764	-4.12854
Gm14742	X	77802351	77803280	-	-0.691699	-4.48086	-4.48952
1600014K23Rik	X	85249679	85270288	+	-1.24513	-4.48086	-4.26066
Mageb4	X	86250254	86305093	-	-2.3461	-4.48086	-3.62233
Otud6a	X	100429013	100429885	+	-1.33895	-4.48086	-4.48952
Tex11	X	100838648	101059667	-	2.07488	0.871416	1.10162
Gm4779	X	101790053	101793308	-	1.26109	-0.854395	-0.15816
Dmrtc1c2	X	102847639	102854616	-	0.542449	-4.48086	-3.93105
Taf7l	X	134460118	134476490	-	0.938628	-2.20347	-1.67263
Ube1y1	Y	818713	844224	+	1.31903	-0.91437	-0.12085

## Sheet: Dppa4_siRNA_DEgenes
Probe	Chromosome	Start	End	Probe Strand	control_siRNA	Dppa2_siRNA	Dppa4_siRNA
Prex2	1	10993465	11303682	+	3.47249	0.795681	1.53918
Crispld1	1	17727045	17766344	+	-0.52059	-2.01087	-2.8023
Pkhd1	1	20057779	20618064	-	-0.441388	-1.2676	-3.33363
Ogfrl1	1	23366424	23383175	-	3.03211	2.71348	2.37785
Gm5698	1	30976950	30978965	-	1.49499	-4.33605	-4.26735
Gm5699	1	30997867	30999905	-	1.0814	-4.48086	-4.48952
AC121888.1	1	31286945	31287706	+	0.402367	-4.48086	-4.32301
Aff3	1	38177326	38664955	-	2.26192	1.55215	1.38195
Il1r2	1	40084768	40125219	+	-0.162637	-3.6381	-3.21084
1500015O10Rik	1	43730602	43742578	+	-1.44799	-4.48086	-4.26735
Hecw2	1	53806882	54195168	-	2.32581	1.18625	1.43078
Nrp2	1	62703285	62818695	+	3.39405	2.77941	2.41425
Crygd	1	65061872	65063452	-	-1.5286	-3.6381	-4.1197
Mtap2	1	66175273	66442583	+	2.20749	1.6766	1.37602
Tns1	1	73910231	74124447	-	2.87534	3.3614	3.43651
Slc11a1	1	74375203	74386062	+	3.7742	4.79263	4.74958
Obsl1	1	75479310	75506452	-	5.35773	5.74992	5.68526
Gm6189	1	80383104	80385188	-	2.07112	-3.72603	-4.0419
C130026I21Rik	1	84992690	85270566	-	-1.68726	-4.48086	-4.40965
A530040E14Rik	1	85105946	85114035	+	-0.189262	-4.48086	-4.48952
Sp110	1	85576899	85598817	-	2.37183	-3.67432	-4.26066
Sp140	1	85600378	85645037	+	-1.84078	-4.48086	-4.12854
Alppl2	1	87086690	87089928	-	-1.0126	-2.9302	-4.0344
Kif1a	1	93015456	93101865	-	3.35689	3.08021	2.74063
E030010N08Rik	1	93215899	93231072	+	3.19831	3.54562	3.96369
D1Ertd622e	1	97643903	97662074	-	2.10788	1.16414	0.912765
Zcchc2	1	105990406	106034074	+	4.34608	3.82905	3.55731
Cacna1s	1	136052750	136119822	+	1.76453	-3.31834	-3.71823
Glrx2	1	143739029	143749676	+	4.5524	3.80634	3.72045
Mael	1	166201385	166238744	-	3.82339	1.91143	2.36491
Lmx1a	1	167689239	167848741	+	1.63827	-2.51532	-2.09696
Ddr2	1	169972308	170110501	-	1.7614	-0.0458093	-0.113949
Uap1	1	170141938	170174957	-	4.95281	4.58122	4.25776
Nmt2	2	3284212	3328877	+	5.79237	5.5647	5.29196
Echdc3	2	6188465	6213033	-	0.333342	-1.50259	-1.81611
Pax8	2	24420551	24475599	-	1.28615	1.5406	2.26066
Ptgds	2	25466709	25470046	-	0.261234	-1.59396	-2.39916
Fbxw5	2	25500750	25505471	+	4.23553	4.59622	4.77285
B230208H17Rik	2	25583018	25608521	-	5.56987	6.01816	5.98508
Sohlh1	2	25842995	25847248	-	-0.989725	-4.48086	-4.48952
Agpat2	2	26593057	26604417	-	4.37384	4.64107	4.94968
Fam69b	2	26628457	26636497	+	2.54468	3.16679	3.22902
Sardh	2	27188393	27248337	-	-2.54799	-4.48086	-4.48952
Rxra	2	27676440	27762957	+	4.30201	3.71512	3.83978
Olfm1	2	28192992	28230736	+	2.28111	2.05724	1.50643
Ptges	2	30889471	30929863	-	1.77806	2.51634	2.51894
Aif1l	2	31950260	31973442	+	2.70141	2.04184	1.9927
Pomt1	2	32236590	32255005	+	3.97025	4.33664	4.64116
Ciz1	2	32352327	32380226	+	3.66152	4.23748	4.26456
Eng	2	32646595	32682669	+	4.71702	4.18354	3.99546
Fam129b	2	32876114	32925254	+	5.82398	6.01401	6.14148
Kif5c	2	49619298	49774778	+	3.67686	3.41597	3.04174
Wipf1	2	73429610	73529734	-	2.36002	1.54152	1.59041
Hoxd13	2	74668310	74671599	+	0.292126	-1.15721	-1.47032
Cyct	2	76353942	76360450	-	1.70127	0.171377	-0.036296
Cwc22	2	77881159	77946375	-	6.32297	5.70967	5.65981
Fam171b	2	83812636	83883486	+	1.43837	0.394288	0.461026
Smtnl1	2	84811176	84822652	-	2.54148	1.02582	0.875964
Slc43a1	2	84838850	84863594	+	3.22378	2.59679	2.55104
Pramel7	2	87489087	87497093	-	1.7243	-0.372496	-0.2035
Pramel6	2	87506565	87510872	+	1.6426	-0.618688	0.21218
Ptprj	2	90429754	90580647	-	2.17883	1.33864	1.16918
F2	2	91625320	91636414	-	0.405943	-2.27118	-1.62947
Slc35c1	2	92452764	92460538	-	2.95971	3.34968	3.51724
Prdm11	2	92965151	93046167	-	2.74888	1.76924	1.90844
Pamr1	2	102550012	102643041	+	-0.48962	-4.20764	-3.62225
Gm13964	2	113500679	113504034	-	-0.334554	-4.48086	-4.40288
Slc27a2	2	126552407	126588243	+	5.54257	4.92283	4.90298
Hdc	2	126593667	126619299	-	0.813464	-1.54589	-1.51113
AU019990	2	132598195	132653068	+	-1.09626	-4.48086	-4.3169
Jag1	2	137081456	137116644	-	3.83131	2.98822	2.97369
Nanp	2	151029685	151039398	-	-0.267504	-0.448173	-3.56124
Slc52a3	2	151996511	152009258	+	1.79863	2.48981	2.52411
Nrsn2	2	152368755	152376638	-	1.18715	1.82989	2.11659
Defb25	2	152622356	152623053	-	-1.00806	-4.48086	-4.48952
Nnat	2	157560078	157562522	+	3.19563	3.65172	3.67963
Snhg11	2	158375638	158386145	+	4.82723	5.4863	5.31066
Hnf4a	2	163506808	163572910	+	0.594434	1.92938	2.09963
Nfatc2	2	168476410	168601657	-	1.70638	2.60473	2.69544
Pmepa1	2	173224458	173276533	-	4.27852	4.83353	4.69539
Gm14296	2	176892509	176927809	-	2.17205	1.50476	-1.43713
9030418K01Rik	2	178414524	178424428	+	1.40028	0.784617	0.448026
Slco4a1	2	180456245	180474867	+	3.13988	3.79201	3.63408
BC006779	2	181227615	181242027	-	0.52492	2.06496	2.07701
Zbtb10	3	9250602	9285333	+	3.05403	2.62192	2.15498
Mecom	3	29951299	30548008	-	1.80375	-2.76151	-2.6787
Adad1	3	37063527	37121924	+	-2.10098	-4.26639	-4.40288
Slc25a31	3	40708855	40725593	+	0.188986	-2.31508	-2.79871
Larp1b	3	40950631	40977793	+	3.04168	2.39332	2.20011
1700018B24Rik	3	48605732	48609101	-	-2.3239	-3.67432	-4.3169
Sohlh2	3	55182028	55209957	+	3.68064	1.29329	1.45369
Siah2	3	58674938	58692400	-	2.84275	1.7904	1.8331
Mbnl1	3	60501252	60629748	+	1.98277	1.36919	1.14947
Arhgef26	3	62338344	62462221	+	2.85934	0.449891	0.772489
Fam198b	3	79884533	79946280	+	3.07081	2.69456	2.40547
Fgg	3	83007859	83015053	+	-2.97888	-4.48086	-4.48952
Dclk2	3	86786150	86920884	-	4.15367	3.86036	3.5834
Ntrk1	3	87778244	87795162	-	0.83408	-1.57692	-1.3908
Nes	3	87971078	87980451	+	4.41593	4.08836	3.72478
She	3	89831370	89858834	+	2.10942	1.07165	1.18937
S100a13	3	90514435	90524581	+	1.79002	1.47725	0.766909
S100a16	3	90537254	90543151	+	2.01426	0.158413	0.531072
Gm4858	3	93073567	93074633	+	-2.8854	-4.48086	-4.48952
Tdpoz4	3	93796398	93797510	+	0.164148	-4.48086	-4.48952
Tdpoz3	3	93826020	93827117	+	-0.958925	-4.48086	-4.48952
Gm4778	3	94264036	94266784	+	0.845586	-3.87084	-4.26735
Fam63a	3	95281345	95296166	+	5.69521	5.79471	6.16185
Sycp1	3	102818499	102936100	-	0.362291	-2.92557	-1.69593
Rhoc	3	104789011	104794459	+	4.74363	5.12911	5.29446
Gm9396	3	130068412	130068978	+	3.26116	2.29367	0.203226
D630013G24Rik	3	133112278	133234949	-	1.06574	-1.11936	-0.845715
Tacr3	3	134829007	134934581	+	-1.73435	-4.48086	-4.48952
Ppp3ca	3	136670124	136937727	+	4.28388	3.72601	3.18524
Ddit4l	3	137621612	137628333	+	3.58253	2.54647	2.30763
Dnajb14	3	137867675	137916557	+	2.68329	2.35743	1.89576
Adh7	3	138217823	138233382	+	-1.60583	-3.96775	-4.40965
Pdha2	3	141210004	141212355	-	-0.453818	-2.20347	-2.71933
Clca4	3	144822623	144849357	-	2.82436	1.34112	2.01267
Cyr61	3	145646971	145649985	-	4.18966	3.80296	3.64749
Ddah1	3	145758675	145894277	+	4.85772	4.39234	4.30058
Penk	4	4133531	4138819	-	2.03807	1.02734	1.00233
Ttpa	4	20007938	20030785	+	3.19112	2.45179	2.47345
Gabrr1	4	33132521	33163588	+	-1.28807	-3.99317	-4.48952
Igfbpl1	4	45809468	45826923	-	2.38307	1.86679	1.73475
Gm11232	4	71755643	71757965	-	-0.750617	-4.48086	-4.26066
Tle1	4	72117142	72200919	-	4.81528	4.44171	4.36626
Gm11487	4	73401032	73405072	-	2.35886	-4.05613	-4.48952
Gm11237	4	73607881	73657291	+	0.247541	-4.48086	-4.48952
Gm428	4	73683516	73687558	+	-2.24378	-4.48086	-4.48952
Mllt3	4	87769925	88033364	-	2.75118	1.75163	1.94359
Zfp352	4	90218820	90225702	+	1.24935	-4.06283	-4.40965
Elavl2	4	91250763	91400785	-	3.84071	3.32456	2.97164
Tek	4	94739289	94874976	+	3.22735	2.79955	2.52831
Jak1	4	101152367	101265282	-	4.77857	4.40143	4.16973
B020004J07Rik	4	101834969	101844023	-	0.618371	-4.48086	-4.40288
Gm12800	4	101909121	101911908	+	1.53598	-4.48086	-4.3169
Gm12794	4	101940407	101943183	+	3.28288	-4.48086	-4.04868
Prkaa2	4	105029874	105109890	-	3.07126	2.54685	1.99455
Dmrtb1	4	107676290	107684230	-	1.44145	-0.998412	-0.39594
B230314M03Rik	4	107806033	107823010	-	1.37657	2.60015	2.4624
Rab3b	4	108879063	108943324	+	1.74758	1.06278	0.797396
Gpbp1l1	4	116557658	116593882	+	6.38244	6.15163	5.79267
Cldn19	4	119255414	119262438	+	-1.32397	-4.33605	-3.75875
Zfp362	4	128773088	128806045	-	1.90928	1.56776	1.05221
Hpca	4	129111570	129122036	-	2.56108	0.906453	0.863891
Serinc2	4	130253495	130279205	-	0.853699	1.85901	1.79637
1700029M20Rik	4	135626655	135630198	+	-2.62827	-0.579427	-0.137953
Pla2g5	4	138799244	138863482	-	1.945	2.96211	2.76024
Pla2g2e	4	138877942	138882817	+	-1.35193	-3.05599	-4.18072
Slc25a34	4	141618824	141623821	-	-1.02556	-4.05613	-3.78911
BC080695	4	143551700	143573798	+	1.63106	-4.18222	-4.48952
Gm13083	4	143615003	143618595	+	-0.901243	-4.48086	-4.48952
Gm13078	4	143719455	143729158	+	0.632555	-4.48086	-4.26735
Pramef6	4	143894237	143900380	-	-1.39366	-4.48086	-4.48952
Gm13109	4	143948580	143951016	-	0.103663	-4.48086	-4.48952
Gm13101	4	143964518	143966950	-	-0.838199	-4.48086	-4.48952
Gm13119	4	144357942	144364419	+	2.49697	-3.14237	-4.1504
Miip	4	147860778	147868816	-	3.30039	2.79809	2.48287
Slc2a7	4	150148972	150168482	+	-0.614011	0.422454	0.797444
Car6	4	150187015	150201332	-	-0.768348	-3.5286	-3.6165
Adam22	5	8072352	8368160	-	2.40345	1.87688	1.57036
Pclo	5	14514918	14863457	+	-0.162658	-4.48086	-3.16853
Gnai1	5	18265135	18360413	-	3.76114	3.09212	2.77797
Emilin1	5	30913402	30921278	+	2.5142	1.1693	1.79071
Whsc2	5	33896936	33936413	-	6.68295	6.05609	6.26334
Ppp2r2c	5	36868513	36955078	+	2.88992	1.74154	1.6008
Prom1	5	43993625	44102032	-	2.45499	2.16227	1.53672
Slc34a2	5	53038082	53071664	+	-2.31332	-3.52535	-4.40288
0610040J01Rik	5	63812495	63899619	+	1.76186	-0.890112	-0.864335
Rell1	5	63908896	63968905	-	4.00909	3.92667	3.55954
Limch1	5	66745835	67057159	+	2.1095	0.366826	0.598755
Kctd8	5	69109285	69341709	-	-0.966424	-4.05613	-4.3169
Lphn3	5	81020138	81825133	+	0.516498	-1.32012	-1.62701
AC134841.1	5	93482139	93485346	-	-0.623907	-4.48086	-4.48952
Naa11	5	97382224	97392330	-	3.60858	2.89874	2.96433
Hsd17b11	5	103989762	104021919	-	4.8609	5.14354	5.25619
Abcg3	5	104935057	104982718	-	-0.74055	-3.75749	-3.41154
Fgfrl1	5	108694229	108706950	+	2.76024	2.03977	2.04731
Mvk	5	114444269	114460591	+	4.32749	4.69852	4.83951
Msi1	5	115429599	115455698	+	4.12188	3.97016	3.49887
Fbxw8	5	118064981	118155458	-	5.68404	5.98575	6.13212
Cux2	5	121857963	122050102	-	0.990974	2.29326	2.08714
Hvcn1	5	122206804	122242297	+	4.05641	4.43374	4.52008
Auts2	5	131437335	132543344	-	3.24045	2.65913	2.58369
Mlxipl	5	135106891	135138382	+	2.37003	1.86424	1.49813
Fzd9	5	135248938	135251230	-	1.84119	1.15278	1.08301
Fkbp6	5	135291704	135349991	-	2.3029	0.476417	0.954806
Tsc22d4	5	137745730	137768450	+	4.43081	4.63008	4.90079
Stag3	5	138280240	138312393	+	4.66555	5.03041	5.19226
4933411G11Rik	5	143181017	143205075	+	-2.79079	-4.48086	-4.48952
B3galtl	5	149678230	149762599	+	3.06255	2.81797	2.47957
Glcci1	6	8509600	8597548	+	2.17526	1.4844	1.24482
AC122464.1	6	23157986	23160061	-	1.66207	-3.87084	-4.48952
Akr1b8	6	34354119	34368463	+	4.36435	4.70973	5.02414
Stk31	6	49395604	49469501	+	3.0792	2.21039	2.28334
5430402O13Rik	6	50566643	50594865	+	0.377335	-4.33605	-4.48952
Gm4782	6	50608637	50610709	+	-0.551474	-3.02979	-3.62256
Gm8038	6	50619822	50621885	-	2.0062	-4.18222	-4.12854
Adcyap1r1	6	55451978	55501451	+	0.795234	-0.134769	-0.690499
Fam190a	6	61180324	62382865	+	1.95443	-3.59762	-3.48034
Retsat	6	72598475	72608425	+	2.69185	3.47113	3.45937
Slc4a5	6	83219828	83304945	+	4.55015	4.90004	5.1163
Cml2	6	85865422	85869158	-	0.665348	-2.17515	-1.77757
Lrig1	6	94604529	94700158	-	3.15977	2.32659	2.20144
Lrrn1	6	107529726	107570228	+	-0.595557	-1.3876	-2.75104
Slc6a1	6	114282635	114317522	+	2.2393	3.19308	3.42033
Atg7	6	114643097	114860595	+	3.26482	3.6072	3.77182
Rimklb	6	122447296	122486313	-	4.97086	4.77006	4.42996
Mfap5	6	122505845	122529290	+	1.67036	1.89654	2.41248
Dppa3	6	122626410	122630272	+	4.19294	3.99857	3.28325
Tuba3a	6	125278274	125286042	-	5.23888	3.63505	3.63711
Magohb	6	131284388	131293244	-	2.73689	1.68433	1.62962
Gm8994	6	136328543	136329778	+	3.36577	-2.99771	-2.60779
Arhgdib	6	136923523	136941899	-	4.42237	4.93961	5.12474
Ptpro	6	137252299	137464629	+	-0.387858	-4.48086	-4.48952
Lrmp	6	145115653	145174934	+	3.31123	3.94533	3.97775
Zscan5b	7	6222278	6239423	+	1.58102	-0.155993	-0.0885639
Zscan4b	7	10900740	10905050	-	1.10143	-3.97296	-3.78959
Zscan4c	7	11005722	11010547	+	3.98142	-2.853	-2.60645
Zscan4d	7	11161374	11166182	-	4.82634	-2.11481	-2.55387
Zscan4e	7	11306378	11310682	-	2.08448	-4.48086	-3.75329
Zscan4f	7	11397915	11402741	+	2.23442	-4.48086	-4.32301
Pvrl2	7	19716644	19749573	-	6.58723	6.79966	6.95792
Zfp61	7	24291039	24301232	-	3.16814	3.47369	3.64231
Plaur	7	24462500	24475873	+	3.73774	3.7488	4.21962
Cd79a	7	24897381	24902197	+	0.797525	-0.940249	-0.704018
Dll3	7	28293553	28302238	-	2.75119	2.05037	1.88412
Sirt2	7	28766735	28788665	+	3.74404	4.3052	4.49032
Lgals4	7	28833975	28841703	+	2.30121	1.02284	1.03778
Rasgrp4	7	29134854	29153961	+	3.05317	3.66961	3.58103
Lrfn3	7	30355514	30362772	-	1.7043	2.66408	2.77173
Nfkbid	7	30421732	30428746	+	2.55089	2.99881	3.2887
Aplp1	7	30434981	30445582	-	6.14237	6.45183	6.63033
Kirrel2	7	30447534	30457690	-	4.24195	4.45792	4.68895
Zbtb32	7	30589681	30598909	-	3.87466	4.17484	4.38744
Gm5590	7	39445830	39446174	-	1.44031	-1.05715	-1.29659
0610005C13Rik	7	45567795	45575327	-	0.719678	-3.80182	-3.0609
Rasip1	7	45627488	45639093	+	4.03896	2.94571	3.23258
Ccdc114	7	45924072	45948956	+	3.00712	3.34098	3.56242
Ldhc	7	46861203	46878142	+	1.03051	2.23735	1.9077
Mrgprx2	7	48478619	48499270	-	-0.976653	-4.48086	-4.48952
Atp10a	7	58658202	58829426	+	2.67737	1.65722	1.90383
Ndn	7	62348277	62349928	+	3.44309	2.88803	2.63155
Acan	7	79053483	79115099	+	1.57885	-0.765802	-0.390167
Homer2	7	81600481	81706925	-	2.49919	1.51911	1.32525
Hdgfrp3	7	81881251	81934473	-	2.48304	2.05365	1.74489
Ucp2	7	100493337	100502020	+	6.27702	7.05268	7.02755
Dub2a	7	103249737	103252505	-	0.609756	-4.06283	-4.40288
Usp17l5	7	103415072	103419880	+	2.53009	-3.4381	-3.71823
Trim30d	7	104470014	104507849	-	-2.8854	-4.48086	-4.48952
Dub3	7	104768160	104777470	-	2.77184	-3.50514	-3.4157
Dub1a	7	104840257	104842603	-	2.92148	-3.59762	-3.94165
Dub1	7	104857009	104862667	+	2.38264	-4.33605	-3.044
Nlrp14	7	107166990	107198102	+	0.108631	-1.37835	-1.6778
Ctr9	7	111028951	111056377	+	6.50957	6.18841	6.10433
Doc2a	7	126847416	126852705	+	2.2788	1.47387	1.63225
2001-09-01	7	127214447	127218498	-	7.14203	7.67407	7.68421
Ctf2	7	127718106	127725616	-	-1.2174	-4.26639	-4.48952
Syce1	7	140777229	140787854	-	4.07527	2.01058	2.60318
Zfp358	8	3493138	3497208	+	2.79656	3.32766	3.44041
C86695	8	21958714	21964303	+	-1.30278	-4.48086	-4.48952
Dusp26	8	31089471	31097047	+	0.0703863	-1.36522	-1.6063
Adam25	8	40752208	40756175	+	-1.96811	-3.97296	-4.26066
Zfp353	8	42081460	42083109	-	-1.4915	-4.48086	-4.48952
Pdlim3	8	45885485	45919546	+	1.17596	-1.27677	-1.77239
Snx25	8	46033261	46152159	-	2.04985	0.996409	0.567964
Odz3	8	48227682	48674690	-	3.87329	3.03636	2.93517
Sh3rf1	8	61224171	61396072	+	2.65596	2.26897	1.81341
Tktl2	8	66511740	66513778	+	-2.78077	-4.26639	-4.48952
Hmox1	8	75093591	75100596	+	6.58935	6.53732	6.97148
Inpp4b	8	81342556	82125036	+	0.400134	-4.48086	-4.48952
Clgn	8	83389867	83428552	+	3.74793	4.25265	4.21817
Neto2	8	85636588	85690973	-	1.9898	0.70125	0.690149
Adcy7	8	88272403	88329962	+	0.172391	-0.990472	-1.44266
Kifc3	8	95099832	95142540	-	4.92294	5.09188	5.50432
Gins3	8	95633559	95645059	+	3.80807	3.8994	4.31364
Cdh3	8	106510913	106556908	+	4.53321	4.20001	3.74427
Cyb5b	8	107150661	107187470	+	6.66792	6.92972	7.02865
Calb2	8	110142539	110168206	-	0.199589	-1.1193	-1.54604
Ldhd	8	111623785	111630374	-	0.298386	-0.524048	-1.61113
Cdh15	8	122848374	122867397	+	-1.28015	-3.50838	-3.86045
Ubtfl1	9	18404418	18411502	+	-0.0455673	-4.48086	-4.48952
Zfp560	9	20345136	20385177	-	3.1846	1.81978	2.0433
A230050P20Rik	9	20868642	20874307	+	4.2645	4.69889	4.75021
S1pr2	9	20965952	20976793	-	5.16203	5.16984	5.55744
Cnn1	9	22099281	22109630	+	2.11441	1.89146	1.2355
Zfp809	9	22225714	22243197	+	3.66149	3.03655	3.08224
Gm3756	9	31936459	31936755	-	-4.3652	-4.48086	-0.137318
Robo4	9	37401897	37414023	+	2.30326	2.66102	3.03926
Cd3e	9	44998743	45009590	-	1.15701	-3.23339	-1.37477
Crabp1	9	54764748	54773110	+	3.85088	2.64573	2.33202
Spesp1	9	62270729	62282179	-	2.18984	-1.10973	-1.93773
Coro2b	9	62419492	62537044	-	3.10056	3.62795	3.92109
2810417H13Rik	9	65890237	65903266	+	5.16583	5.96001	5.87457
Gcnt3	9	70031496	70038088	-	-1.89343	-0.0952012	0.235049
Tmod2	9	75565621	75611325	-	2.69439	2.08302	1.9451
Lysmd2	9	75625732	75637773	+	3.09441	2.44955	2.20566
Myo6	9	80165031	80311729	+	2.48887	2.22851	1.66738
Hmgn3	9	83109948	83146685	-	1.79374	0.759449	0.073286
Cyb5r4	9	87022014	87077774	+	5.36832	4.99751	4.91687
Trim43c	9	88581036	88588819	+	-1.25297	-3.73627	-4.26066
Pcolce2	9	95637601	95698096	+	4.60182	3.86661	4.08776
Pls1	9	95752642	95845311	-	2.37184	1.43541	1.07717
Atr	9	95857597	95951644	+	5.29208	5.16992	4.83129
Rab6b	9	103112074	103185270	+	1.64972	2.2768	2.30914
Trf	9	103204001	103230444	-	1.95854	0.534309	0.64755
Vill	9	119052778	119071525	+	3.68197	4.51072	4.42153
Slc25a38	9	120110374	120124504	+	4.52764	4.76799	4.89587
Gm9524	9	122747346	122802074	+	-0.259883	-2.67785	-3.67209
Tmem158	9	123259058	123260789	-	1.26509	0.278843	-0.410347
Epm2a	10	11343404	11459644	+	1.29873	-0.728513	-1.28524
Traf3ip2	10	39612934	39655307	+	2.83021	3.46665	3.41795
Cd24a	10	43579169	43584262	+	5.10341	4.24921	4.03448
Mcm9	10	53536329	53630439	-	3.55965	2.98214	2.92438
AW822073	10	58222299	58225706	-	-1.76791	-4.48086	-4.48952
Spock2	10	60106219	60135198	+	4.00907	3.50073	3.52534
Stox1	10	62659043	62726128	-	0.49274	-1.34302	-1.56855
Bicc1	10	70922832	71159700	-	0.767843	-0.563426	-0.525015
Ipmk	10	71347763	71433327	+	6.11254	5.69853	5.54616
Gnaz	10	74967177	75016907	+	1.92819	1.56696	1.15435
Upb1	10	75406911	75441679	+	-0.670013	-4.18222	-3.90638
Aire	10	78030022	78043610	-	5.69298	6.30181	6.52283
Aes	10	81559494	81566362	+	7.11207	7.76247	7.68753
Nt5dc3	10	86779005	86838389	+	3.19499	2.398	2.49382
Btg1	10	96617001	96622813	+	4.69503	4.57234	3.92114
AC164627.1	10	100306571	100307185	-	-0.0902153	-4.48086	-4.40965
Gm4301	10	100381670	100382539	-	3.29622	-4.33605	-3.49916
Gm4781	10	100396287	100397072	-	4.55225	-2.59558	-2.39559
Kcnc2	10	112271123	112466304	+	-2.52786	-3.52535	-4.48952
4933416C03Rik	10	116111664	116113917	-	-2.26609	-4.48086	-4.40965
Os9	10	127094259	127121160	-	4.31316	3.95581	3.71459
Dtx3	10	127190378	127195728	-	5.44497	5.89451	5.90763
Gpr182	10	127747276	127751732	-	-0.532622	-3.56389	-4.00818
Rdh1	10	127759721	127768297	+	0.88158	-4.48086	-4.3169
Il23a	10	128296140	128298084	-	0.903818	-1.13968	-1.49353
Myl6b	10	128494157	128498685	-	2.54053	3.56026	3.59666
Hormad2	11	4345814	4441105	-	0.897198	1.91145	1.89916
Nefh	11	4938754	4948064	-	4.89466	3.68509	4.03075
Camk2b	11	5969644	6066362	-	4.00035	2.89914	2.84482
Myo1g	11	6506548	6520965	-	1.63454	2.26719	2.61382
Igfbp3	11	7206086	7213923	-	4.90696	4.05529	4.09692
Ikzf1	11	11685003	11772926	+	-2.40889	-4.26639	-4.40965
Grb10	11	11930508	12038683	-	5.99769	5.47244	5.27605
C1d	11	17257579	17269176	+	5.27122	5.04838	4.68822
Gabra1	11	42130939	42182930	-	0.525686	-4.48086	-4.3169
Flt4	11	49609263	49652739	+	2.22057	1.56519	1.26849
Mgat4b	11	50210890	50235103	+	4.09677	3.744	3.3853
P4ha2	11	54100095	54131665	+	3.48418	3.04206	2.73914
Obscn	11	58994256	59136402	-	-1.05329	-3.64837	-3.71823
Arhgap44	11	65002039	65162961	-	3.49388	2.57624	2.71884
Myh3	11	67078300	67102291	+	1.82632	1.31519	0.941168
Myh4	11	67238029	67260446	+	-0.839834	-4.48086	-3.7026
Cd68	11	69664213	69666153	-	2.90803	3.51912	3.50114
Clec10a	11	70156197	70170834	+	-1.27114	-4.48086	-4.40965
Xaf1	11	72301629	72313733	+	1.44601	2.37036	2.38766
Atp2a3	11	72961169	72993044	+	3.34715	3.9917	4.04414
Olfr376	11	73371246	73375704	+	-0.604855	-4.48086	-4.48952
Sgsm2	11	74849261	74897060	-	4.02913	3.68032	3.56432
Rpl23a	11	78180932	78183584	-	7.93847	9.14951	9.12065
Ccl3	11	83647844	83649355	-	-0.264132	-4.18222	-4.48952
Car4	11	84957786	84966044	+	3.07544	2.20524	2.26355
Mks1	11	87853215	87863803	+	3.60843	4.12533	4.3262
Epx	11	87864000	87875536	-	-0.152637	-4.18222	-3.62256
Tmem92	11	94777217	94782703	-	3.5307	-2.44003	-3.00609
Itga3	11	95044474	95076801	-	5.3157	5.65419	5.81291
Krtap4-13	11	99809078	99809896	-	-2.50131	-4.48086	-4.48952
Krt14	11	100203162	100207548	-	-0.764766	-3.61367	-4.23027
Hap1	11	100347327	100356128	-	5.04438	5.53444	5.51824
Zfp385c	11	100627543	100692455	-	-1.38405	-2.68974	-3.89968
Myo15b	11	115861612	115892603	+	1.65898	0.146285	-0.360147
Itgb4	11	115974709	116008412	+	3.2483	2.20725	1.98821
Evpl	11	116220559	116238077	-	2.08665	0.942513	0.584366
Slc16a3	11	120948480	120960868	+	6.46457	6.88742	6.96398
Adcy3	12	4133103	4213525	+	2.88698	2.27339	1.95791
Apob	12	7977648	8016835	+	-0.419017	-4.06283	-3.16339
Sdc1	12	8771323	8793715	+	4.57938	3.97044	4.03316
Id2	12	25093801	25096092	-	4.31418	3.40501	3.67408
Tpo	12	30054659	30132624	-	-1.82413	-4.48086	-4.48952
Tspan13	12	36014557	36042500	-	4.50903	4.25843	3.91191
Nrcam	12	44328885	44601846	+	0.694361	-0.578031	-0.579232
Coch	12	51593341	51605773	+	3.46192	1.70277	2.19239
Foxa1	12	57540631	57546121	-	0.332453	-1.74134	-1.42856
Rpl10l	12	66283381	66284401	-	5.59454	5.07911	4.99895
Prkch	12	73584797	73778185	+	1.38538	-0.816942	-0.569373
Arg2	12	79130777	79156301	+	2.92551	-2.33804	-1.85507
Smoc1	12	81026808	81186414	+	3.99807	3.40134	3.46888
Rps6kl1	12	85135596	85151264	-	2.21569	1.48405	1.25372
Batf	12	85686669	85709087	+	-1.8184	-4.48086	-4.40288
Gm8300	12	87514316	87518253	+	4.15626	-3.18775	-2.8271
Gm4027	12	87618909	87622143	+	1.82407	-4.48086	-4.48952
Gm5662	12	87874072	87877859	+	3.6661	-4.26639	-4.12854
Gm2022	12	87892834	87896722	+	4.5422	-3.25282	-2.3583
CT954323.2	12	87919423	87919857	-	2.17731	-4.48086	-4.40965
Gm2046	12	87973528	87980224	+	0.734073	-4.48086	-4.48952
Gm2075	12	88011848	88012282	+	-2.52905	-4.48086	-4.48952
AC079644.3	12	88018337	88018771	-	-0.484069	-4.48086	-4.48952
AC079644.2	12	88027004	88027438	+	0.165712	-4.48086	-4.48952
CT030687.1	12	88249666	88250100	-	1.94012	-4.48086	-4.48952
Gm2016	12	88270640	88274500	-	4.28516	-2.80862	-3.28768
CT485612.2	12	88284535	88286055	-	-1.084	-4.48086	-4.3169
CT485612.1	12	88321047	88321481	-	3.38451	-3.54822	-4.1504
Itpk1	12	102568582	102704929	-	6.38429	6.63281	6.7731
Cox8c	12	102899306	102900534	+	-0.462988	-3.29392	-2.74595
AW555464	12	112722174	112746591	+	5.2165	5.01599	4.57414
Abcb5	12	118867824	118966421	-	0.362451	-4.48086	-4.48952
Chrm3	13	9877229	9878998	-	-0.974789	-4.33605	-4.23704
Amph	13	18948371	19150913	+	2.83549	1.72468	1.75186
Hdgfl1	13	26768172	26770165	-	-2.74955	-4.48086	-4.48952
Serpinb6c	13	33879816	33905708	-	2.72807	2.29101	1.96604
Tbc1d7	13	43151744	43171501	-	3.44885	3.86274	4.36337
Nlrp4f	13	65177111	65205716	-	1.91823	2.82329	2.96939
Rhobtb3	13	75869537	75943925	-	2.8784	2.33219	1.85314
Spz1	13	92574631	92576232	-	0.247528	-4.48086	-4.48952
Thbs4	13	92751590	92794818	-	-0.41052	-3.75749	-3.24277
Bhmt	13	93616891	93637961	-	-3.36122	-1.36486	0.15372
Scamp1	13	94201310	94285857	-	4.56177	4.04831	3.4762
Pik3r1	13	101680761	101768217	-	2.72508	2.20067	2.01005
Ddx4	13	112598333	112652310	-	2.88362	0.976814	1.68983
Ccno	13	112987802	112990778	+	3.56544	1.27637	2.04354
BC067074	13	113317084	113379711	+	2.51733	0.601192	0.880004
Hspb3	13	113662896	113663676	-	-2.93888	-4.48086	-4.48952
AF067063	13	119828089	119828678	-	-1.93586	-4.48086	-4.48952
AC231112.1	13	119836006	119846506	+	-2.50223	-4.48086	-4.48952
Tcstv1	13	119893467	119894746	-	-1.26069	-4.48086	-4.48952
AC231112.2	13	119912237	119912752	-	5.66084	-1.04039	-0.665036
B020031M17Rik	13	119949547	119950068	-	-0.700857	-4.48086	-4.32301
AC238940.3	13	120154627	120155136	+	3.37252	-3.57221	-4.1197
AC238940.1	13	120173184	120173696	+	2.40065	-3.75749	-4.40965
AC239678.2	13	120214758	120215213	-	-1.75366	-4.48086	-4.48952
AF067063	13	120240670	120241158	+	-2.75421	-4.48086	-4.48952
AF067061	13	120263191	120264364	+	1.86265	-4.48086	-4.48952
BC147527	13	120308146	120308649	+	1.21113	-4.48086	-4.48952
Tcstv3	13	120317567	120318076	+	1.67187	-3.82814	-4.40965
Oxnad1	14	32085374	32103202	+	5.07121	5.28289	5.38297
Ddhd1	14	45593174	45658143	-	2.74828	2.18235	1.95651
Bmp4	14	46383520	46390669	-	3.51793	3.8452	4.36876
Sall2	14	52311172	52328762	-	3.4166	2.71736	2.90338
Thtpa	14	55094835	55098986	+	2.48941	2.63624	3.06835
Fitm1	14	55575617	55576952	+	-1.9324	-3.48427	-4.18072
Phf11	14	59276913	59297522	-	-1.90277	-4.48086	-4.48952
Fam124a	14	62555737	62608486	+	1.60312	-1.69974	-1.3094
Neil2	14	63182443	63193541	-	1.42309	2.40974	2.22697
Cpb2	14	75242287	75283551	+	-1.22719	-4.48086	-4.48952
Pou4f1	14	104462320	104467991	-	2.12539	1.18014	1.23872
Rnf219	14	104477534	104522666	-	2.13098	1.11619	1.1595
Trim52	14	106106198	106109280	+	-0.514981	-4.48086	-4.48952
Farp1	14	121035200	121283744	+	2.42982	1.87433	1.76787
Fam83a	15	57985419	58011009	+	-1.48201	-3.75749	-4.48952
Khdrbs3	15	68928420	69093512	+	4.2408	3.41664	3.18692
Apol7b	15	77422210	77447492	-	-1.7605	-4.05613	-4.09474
Mfng	15	78755882	78773475	-	2.4551	1.7019	1.72191
Cdc42ep1	15	78842647	78850902	+	1.24534	2.20404	2.56576
Kdelr3	15	79516408	79527739	+	3.34031	4.09812	4.01093
1700029P11Rik	15	81980540	81981563	+	3.22673	1.10322	1.51434
Parvb	15	84232043	84315688	+	5.95312	6.24426	6.30194
Mov10l1	15	88982909	89055152	+	2.71332	0.964138	1.68251
Shank3	15	89499623	89560261	+	3.16205	2.26823	2.55078
Rapgef3	15	97744770	97767972	-	2.46469	3.20543	3.22938
Slc48a1	15	97784355	97792692	+	3.3799	3.83782	4.072
Col2a1	15	97975602	98004695	-	3.32324	2.1805	2.33615
Pfkm	15	98092589	98132447	+	4.80276	4.96926	5.31403
Aqp6	15	99601400	99605477	+	-0.620726	-4.33605	-4.3169
Galnt6	15	100691813	100729376	-	3.16303	1.88248	2.09085
Krt71	15	101733950	101743109	-	-2.40968	-4.48086	-4.48952
Ercc4	16	13109684	13150617	+	4.63344	4.00055	4.08181
Thpo	16	20725158	20734511	-	1.38432	2.35444	2.22135
Iqcg	16	33015385	33056218	-	3.43737	4.4093	4.25874
Ildr1	16	36693978	36726804	+	3.68256	4.06274	4.21482
Cd200r2	16	44867097	44915840	+	-2.97824	-4.33605	-4.48952
Dppa4	16	48283735	48294292	+	7.06229	7.11502	6.12998
Cd47	16	49855618	49915010	+	1.90746	1.45272	0.877779
Pros1	16	62854307	62929346	+	4.36512	4.30778	3.81201
App	16	84954440	85173707	-	2.27727	1.73155	1.51555
Pabpc6	17	9666497	9669704	-	-0.934233	-4.18222	-4.1197
Igf2r	17	12682406	12769664	-	5.77358	5.47608	5.15008
Tcte2	17	13482553	13761825	-	0.81293	1.31323	1.75656
Wdr27	17	14829331	14934653	-	-0.92719	-4.18222	-4.3169
Dll1	17	15367354	15376872	-	3.35789	2.0511	2.34622
Zfp97	17	17121415	17146831	+	2.99106	2.36071	1.96636
Msln	17	25748614	25754327	-	2.18667	1.42308	1.32429
Ergic1	17	26561489	26656931	+	5.60194	6.09969	6.01731
Cpne5	17	29156550	29237797	-	3.68805	3.90583	4.26432
Cryaa	17	31677933	31681722	+	-2.35979	-4.48086	-4.40288
Rasal3	17	32390659	32403583	-	-1.16958	-4.48086	-4.26735
Tnxb	17	34670535	34719815	+	-1.68143	-3.72603	-4.18072
C4b	17	34728380	34743882	-	-1.17701	-2.76055	-3.71823
H2-Q6	17	35424850	35430055	+	0.223159	-3.08355	-3.31461
AC127274.2	17	39038285	39040117	+	-2.39843	-4.48086	-4.48952
Foxp4	17	47867133	47924645	-	6.54262	6.88303	7.05131
Treml2	17	48300038	48312534	+	1.33613	2.11114	2.2819
Dazl	17	50279394	50293599	-	2.31746	-0.0424616	0.130533
Ptprs	17	56412431	56476483	-	6.18698	5.93445	5.76524
Prr22	17	56770276	56772134	+	-0.935402	0.551541	1.0321
Vav1	17	57279100	57328031	+	-0.651848	-3.58121	-3.48806
Epb4.1l3	17	69156810	69289985	+	2.75983	1.66944	1.31959
C230073G13Rik	17	70853767	70875965	+	2.0164	2.08048	-0.968255
Ltbp1	17	75005568	75392512	+	2.02454	1.54139	0.816081
Gata6	18	11052510	11085635	+	0.298731	1.04463	1.74137
Gm6378	18	21076667	21077110	-	1.40458	1.17416	-0.499898
2010001M09Rik	18	35647266	35649367	-	-1.03036	-3.6381	-3.62273
Tmem173	18	35733678	35740554	-	-2.42638	-0.352307	0.187369
Fgf1	18	38838673	38929404	-	3.09922	2.09268	2.13986
Dpysl3	18	43320979	43438286	-	5.71905	4.88744	5.11144
Trim36	18	46165302	46212607	-	2.42278	1.38315	1.29137
Cdo1	18	46713205	46728342	-	2.6136	2.33205	1.9193
Gm5506	18	48045335	48048378	+	6.76491	7.14513	7.9586
Prrc1	18	57354733	57392719	+	5.08423	4.77458	4.44883
Pdgfrb	18	61045150	61085061	+	1.15504	2.23489	2.05838
Pmaip1	18	66458604	66465550	+	4.27935	3.80416	3.52429
Dcc	18	71258738	72351069	-	0.04019	-4.48086	-4.48952
Acaa2	18	74779197	74806207	+	4.95388	5.61546	5.57647
Fbxo15	18	84935158	84981376	+	7.61582	6.70488	6.50008
Aldh3b1	19	3913493	3929761	-	0.622405	-0.965756	-1.73039
Spnb3	19	4711208	4752353	+	4.15709	3.50655	3.33786
Pola2	19	5940543	5964206	-	6.19301	6.46705	6.64029
Cd6	19	10789341	10830058	-	1.00525	-2.14003	-1.49156
Mlana	19	29697921	29708448	+	0.665882	-1.35607	-0.999021
Lipo1	19	33517740	33761951	-	2.04718	1.11299	0.755513
Ankrd22	19	34122549	34166053	-	0.0438973	-4.48086	-4.1197
Pank1	19	34810894	34879455	-	3.2868	2.84856	2.70992
Pcgf5	19	36379067	36456192	+	2.97545	2.59683	2.21537
Frat2	19	41845978	41848132	-	3.67885	3.3094	3.13993
Marveld1	19	42147400	42151695	+	5.18765	4.04532	3.9348
Pyroxd2	19	42725858	42752775	-	-4.37172	-2.27655	-1.40995
Gm10768	19	43838803	43840728	+	-2.60039	-0.3095	-0.0824204
AC124724.1	19	47151609	47157764	-	-0.208577	-4.05613	-3.8921
Col17a1	19	47646344	47692094	-	0.787991	-3.03377	-0.89079
AU022751	X	6081219	6083419	-	2.03324	-1.17545	-1.03716
Gm5635	X	9063090	9063822	+	-2.25936	-4.48086	-4.48952
Tspan7	X	10485158	10596605	+	3.43161	3.15087	2.61815
Dock11	X	35888832	36076562	+	3.39071	2.61274	2.14255
Lonrf3	X	36328353	36362341	+	1.13157	-1.17339	-1.10451
Rhox1	X	37213804	37222258	-	0.51212	-1.53348	-2.934
Rhox6	X	37826910	37829857	+	1.91112	1.71367	0.761093
Rhox9	X	37899097	37901867	-	1.92107	1.32063	0.677299
Rhox13	X	38121219	38129966	+	2.38172	1.29831	1.45184
Usp26	X	51753959	51801233	-	-0.32931	-2.82104	-2.74503
Gpc3	X	52272426	52613950	-	4.90375	4.8106	4.2037
Fhl1	X	56731787	56793346	+	4.84231	4.45287	4.01243
Sox3	X	60891370	60893430	-	3.12339	1.76512	1.99765
1700019B21Rik	X	62510539	62527011	-	-1.82413	-3.48427	-4.48952
Pnma5	X	73033981	73037103	-	2.56746	2.1946	1.8897
Tktl1	X	74177259	74208500	+	-1.1071	-4.20764	-4.12854
Pls3	X	75785654	75875182	-	4.51307	4.21362	3.91937
Gm14742	X	77802351	77803280	-	-0.691699	-4.48086	-4.48952
1600014K23Rik	X	85249679	85270288	+	-1.24513	-4.48086	-4.26066
Otud6a	X	100429013	100429885	+	-1.33895	-4.48086	-4.48952
Tex11	X	100838648	101059667	-	2.07488	0.871416	1.10162
8030474K03Rik	X	101794656	101798642	+	1.46963	-0.207668	0.276869
Dmrtc1c2	X	102847639	102854616	-	0.542449	-4.48086	-3.93105
Tsx	X	103414467	103424580	+	0.884946	1.75777	1.95093
Hmgn5	X	109004534	109013404	-	4.52804	4.468	3.86543
Pof1b	X	112638431	112698651	-	-1.86126	-3.21813	-4.26066
Sytl4	X	133936385	133981812	-	-1.79561	-3.82814	-4.00818
Taf7l	X	134460118	134476490	-	0.938628	-2.20347	-1.67263
Nxf2	X	134944526	134964754	-	-2.07389	-4.18222	-4.3169
1700014N06Rik	X	136927325	136928373	+	-2.79095	-4.48086	-4.48952
Mtap7d2	X	159414572	159498757	+	3.06911	2.75704	2.23575
