# Supplementary material for: Dppa2 and Dppa4 directly regulate the Dux-driven zygotic transcriptional program
Source: Genes Dev. 2019 Feb 1;33(3-4):194–208. doi: 10.1101/gad.321174.118 (PMC6362816; doi:10.1101/gad.321174.118)
Supplement: Supplemental Material [file supp_gad.321174.118_SupplementalTable5.xlsx]

## Sheet: SupplementalTable5
Probe	Chromosome	Start	End	Probe Strand	WT (clone57)	WT (clone58)	Dppa2 KO (clone 05)	Dppa2 KO (clone 12)	Dppa4 KO (clone23)	Dppa4 KO (clone29)	Dppa2 Dppa4 DKO (clone43)
Xkr4	1	3205901	3671498	-	-1.08222	-4.17875	-1.10375	-3.91352	-2.1478	-4.4167	-4.63474
Gm1992	1	3466587	3513553	+	-4.83688	-4.83701	-4.83031	-4.82325	-4.82976	-4.83321	-4.83565
Rp1	1	4343507	4360314	-	-4.83688	-4.83701	-4.83031	-4.82325	-4.82976	-4.83321	-4.83565
Sox17	1	4490928	4496413	-	-2.45928	-2.54757	-4.29487	-0.776984	0.318386	-1.45052	-1.15446
Mrpl15	1	4773206	4785739	-	7.73909	7.9625	7.79096	8.0206	7.94287	7.92879	7.79096
Lypla1	1	4807788	4886770	+	6.16346	5.22665	5.57852	4.95421	5.56546	5.74898	5.86354
Tcea1	1	4857814	4897909	+	7.4868	7.17605	7.15555	6.8891	7.3746	7.502	7.37155
Gm6104	1	4879202	4880669	-	-0.149812	1.4605	0.706155	-1.28095	0.811059	1.60756	0.282455
Rgs20	1	4909576	5070285	-	-2.69936	-1.70684	-0.472287	-0.776984	-2.83781	-2.65433	-1.45936
Gm16041	1	4970857	4976820	+	-4.83688	-4.80446	-4.83031	-4.82325	-4.82976	-4.83321	-4.83565
Atp6v1h	1	5083173	5162549	+	5.04849	5.12636	5.34661	5.0181	5.34574	5.36485	5.55587
Oprk1	1	5588493	5606131	+	-3.97508	-4.83701	-4.29487	-4.82325	-4.82976	-4.83321	-3.54145
Npbwr1	1	5913707	5917398	-	-4.47562	-4.83701	-4.83031	-4.82325	-4.82976	-4.83321	-4.83565
Rb1cc1	1	6206197	6276648	+	4.06569	3.12791	3.596	2.83655	3.25675	3.60558	3.83355
4732440D04Rik	1	6213293	6214590	-	-4.83688	-4.83701	-4.83031	-3.91352	-4.82976	-4.83321	-4.83565
4732440D04Rik	1	6214612	6215292	-	-4.83688	-4.83701	-4.83031	-4.82325	-4.82976	-4.83321	-4.83565
Fam150a	1	6359331	6394731	+	-4.83688	-4.83701	-4.83031	-4.82325	-4.82976	-4.83321	-4.83565
St18	1	6487231	6860940	+	-3.97508	-4.83701	-4.83031	-4.82325	-4.82976	-4.83321	-4.83565
Pcmtd1	1	7088920	7173626	+	5.13811	4.25885	4.91554	4.60248	4.63608	5.06058	5.20955
Gm9826	1	7177739	7179037	+	3.48263	-4.80446	2.89732	-3.00877	4.41783	-4.83321	3.60666
Sntg1	1	8361475	9299878	-	-4.83688	-4.83701	-4.83031	-4.82325	-4.82976	-4.83321	-4.83565
Rrs1	1	9545408	9547454	+	6.37737	5.72858	6.14482	5.99797	6.04332	5.93141	6.33044
Adhfe1	1	9547948	9577970	+	-1.08222	-0.473792	-0.248129	-0.223473	1.14939	1.18573	0.985385
2610203C22Rik	1	9560832	9631175	-	-4.83688	-4.83701	-4.83031	-3.91352	-4.82976	-4.83321	-4.83565
3110035E14Rik	1	9601199	9627143	+	-4.83688	-4.83701	-4.83031	-4.82325	-4.82976	-4.83321	-4.83565
Mybl1	1	9667415	9700209	-	2.50575	1.48267	1.75627	1.83944	1.55771	1.82459	2.05441
Vcpip1	1	9718622	9748382	-	4.61904	3.5313	4.0378	3.41525	3.59596	4.08614	4.15217
Sgk3	1	9798130	9902556	+	2.49415	1.92901	2.11071	2.01822	2.00539	1.99372	1.97526
Gm6195	1	9802194	9802553	-	1.25628	1.6178	1.85923	1.8149	1.55771	1.56051	1.50813
6030422M02Rik	1	9908638	9942085	+	-2.02021	-1.70684	-4.83031	-4.82325	-4.82976	-4.83321	-4.83565
Gm10567	1	9960171	9962809	-	-0.268015	-0.110449	0.743468	-0.431064	0.0944833	0.534473	0.0924704
Ppp1r42	1	9968624	10009136	-	-4.83688	-4.83701	-4.83031	-4.82325	-4.82976	-4.83321	-4.83565
Gm15818	1	9982387	9992366	+	-4.83688	-4.83701	-4.83031	-4.82325	-4.82976	-4.83321	-4.83565
Cops5	1	10024602	10038127	-	6.70223	6.79596	6.89895	6.77306	6.80728	6.87577	6.75828
Cspp1	1	10038218	10136768	+	4.40882	3.69299	3.97823	4.01155	3.84289	3.78487	3.93382
Arfgef1	1	10137571	10232670	-	4.72743	4.08683	4.09674	2.9974	3.41192	3.66781	3.58196
Cpa6	1	10324720	10719945	-	-4.83688	-4.83701	-4.83031	-4.82325	-4.82976	-4.83321	-4.83565
Prex2	1	10993465	11303682	+	2.82194	1.88871	1.48966	0.201659	0.523828	0.596248	0.511734
A830018L16Rik	1	11414105	11975901	+	-0.323192	-1.15035	-0.765847	-0.431064	-0.901044	-1.15988	-0.746546
AC102654.1	1	11414112	11537707	+	-2.45928	-3.62881	-4.29487	-3.00877	-3.40436	-3.67811	-2.78546
Sulf1	1	12692430	12860371	+	5.06661	3.93485	4.95211	4.21567	4.51569	4.62514	4.97781
Slco5a1	1	12866549	12991177	-	0.965126	-0.725528	0.932793	-0.126754	-0.242862	0.633329	0.168391
Dppa5b	1	13062019	13062348	+	-4.83688	-2.85861	-4.29487	-3.91352	-2.43796	-4.4167	-3.54145
Prdm14	1	13113457	13127163	-	2.94861	3.34764	1.98633	2.58832	2.28204	2.3763	2.27624
Ncoa2	1	13139105	13374083	-	3.49815	3.05841	2.73994	1.96078	2.52742	2.878	3.2954
Tram1	1	13564702	13589864	-	5.76633	5.6406	5.64834	5.62424	5.51806	5.71377	5.47605
Lactb2	1	13624845	13660546	-	5.63051	5.79043	4.92371	4.71391	5.46767	5.38407	5.47859
Xkr9	1	13668771	13701723	+	-4.47562	-4.57595	-4.83031	-4.82325	-4.82976	-3.05479	-4.83565
Eya1	1	14168954	14310200	-	1.11164	0.883689	1.95768	1.34428	0.683949	1.00229	1.2623
Msc	1	14753346	14755966	-	3.28311	3.80243	2.3653	4.00715	2.57593	2.83072	2.67819
Gm9947	1	14755454	14758373	+	-3.97508	-4.57595	-2.93099	-2.07306	-4.82976	-2.32706	-3.54145
Trpa1	1	14872648	14918862	-	0.3311	0.32036	0.402059	0.47974	-0.398996	-0.551307	0.0486056
Gm10566	1	15268799	15269797	-	-4.83688	-4.83701	-4.83031	-4.82325	-4.82976	-4.83321	-4.83565
Kcnb2	1	15287259	15716367	+	-4.83688	-4.83701	-4.83031	-4.82325	-4.82976	-4.83321	-4.83565
Terf1	1	15805658	15843428	+	7.10431	6.82062	6.74659	6.78707	6.70838	6.71554	6.94619
Gm106	1	15853862	15892722	-	-4.83688	-4.83701	-4.83031	-4.82325	-4.82976	-4.83321	-4.83565
4930444P10Rik	1	16065979	16093325	-	-4.83688	-3.62881	-4.83031	-4.82325	-4.82976	-4.83321	-4.83565
Rpl7	1	16101295	16104662	-	10.6478	10.5692	10.7194	10.3554	10.617	10.617	10.7439
Rdh10	1	16105774	16133734	+	2.86731	2.6417	2.11071	2.0797	1.62169	1.62369	1.52255
Stau2	1	16228674	16520112	-	2.18917	1.68455	2.55833	1.7919	2.45769	2.42057	2.1874
Gm7568	1	16253592	16267921	+	-4.83688	-4.83701	-4.83031	-4.82325	-4.82976	-4.83321	-4.83565
Ube2w	1	16569782	16619489	-	3.67722	3.53694	3.63537	3.34879	3.42501	3.60558	3.42259
Tceb1	1	16642766	16656865	-	6.78636	6.9776	6.81415	6.81188	6.79886	6.74373	6.51892
Tmem70	1	16665207	16678275	+	3.75634	3.94948	3.90312	3.28324	3.86147	4.17173	3.75105
Ly96	1	16688456	16709605	+	-4.7835	-4.17875	-2.5438	-1.50375	-4.82976	-2.65433	-4.14592
Gm5828	1	16768270	16770138	-	0.290822	-0.537516	-0.314383	-1.09251	-0.318449	-0.0482288	0.511734
Jph1	1	16994938	17097889	-	2.44416	0.989322	2.94052	1.93594	2.36112	2.26295	2.79665
Gdap1	1	17145362	17164271	+	-4.83688	-4.83701	-4.83031	-4.82325	-4.82976	-4.83321	-4.83565
Pi15	1	17601901	17630938	+	-4.83688	-4.83701	-4.83031	-4.82325	-4.82976	-4.83321	-4.83565
Gm16070	1	17676027	17727646	-	-4.83688	-4.83701	-4.83031	-4.82325	-4.82976	-4.83321	-4.83565
Crispld1	1	17727045	17766344	+	-1.70135	-2.1405	-4.29487	-4.82325	-4.82976	-4.83321	-4.83565
Crisp4	1	18115191	18145902	-	-4.83688	-4.83701	-4.83031	-4.82325	-4.82976	-4.83321	-4.83565
Defb18	1	18236473	18237443	-	-4.83688	-4.83701	-4.83031	-4.82325	-4.82976	-4.83321	-4.83565
Defb41	1	18250980	18265138	-	-4.83688	-4.83701	-4.83031	-4.82325	-4.82976	-4.83321	-4.83565
Gm15386	1	18260524	18265080	-	-4.83688	-4.83701	-4.83031	-4.82325	-4.82976	-4.83321	-4.83565
Gm15825	1	19063299	19104840	-	-4.83688	-4.83701	-4.83031	-4.82325	-4.82976	-4.83321	-4.83565
Tfap2d	1	19103022	19166346	+	-4.83688	-4.83701	-4.83031	-4.82325	-4.82976	-4.83321	-4.83565
Tfap2b	1	19208914	19238734	+	-4.83688	-4.80446	-4.83031	-4.82325	-4.82976	-4.83321	-4.83565
Pkhd1	1	20057779	20618064	-	-2.45928	-3.62881	-4.83031	-4.82325	-4.82976	-4.83321	-4.83565
4930486I03Rik	1	20381093	20392300	+	-4.83688	-4.83701	-4.83031	-4.82325	-4.82976	-4.83321	-4.83565
Il17a	1	20730905	20734496	+	-4.83688	-4.83701	-4.83031	-4.82325	-4.82976	-4.83321	-4.83565
Il17f	1	20777151	20784270	-	-3.97508	-2.85861	-3.46077	-2.07306	-2.83781	-2.03975	-2.78546
Mcm3	1	20802974	20820278	-	8.70871	8.58824	8.79119	8.52623	8.79643	8.66111	8.96778
Paqr8	1	20890622	20938755	+	1.06469	0.284048	1.39425	0.720597	0.844481	0.596248	1.34764
Efhc1	1	20951626	20990838	+	-0.643827	-0.0543761	0.115027	-0.534026	0.732765	0.596248	0.282455
Tram2	1	20996296	21079229	-	2.82824	3.00922	2.60398	3.28324	2.4226	1.88236	2.87888
Tmem14a	1	21218575	21230167	+	0.19517	0.636311	0.994197	1.62974	0.570454	0.728056	1.14059
Gsta3	1	21240589	21265361	+	2.42339	3.06592	1.58672	2.65855	1.45904	2.09603	1.48363
AC163025.1	1	21272338	21273082	+	-2.69936	-1.98639	-2.93099	-1.50375	-3.40436	-3.05479	-2.50406
Khdc1a	1	21349641	21352200	+	-4.83688	-4.83701	-4.83031	-4.82325	-4.82976	-4.83321	-4.83565
Khdc1c	1	21368331	21370845	+	-4.83688	-4.57595	-4.83031	-4.82325	-4.82976	-4.83321	-4.83565
Khdc1b	1	21383556	21386373	+	-4.83688	-4.83701	-4.83031	-4.82325	-4.82976	-4.83321	-4.83565
Kcnq5	1	21398403	21961942	-	-2.45928	-3.62881	-1.99079	-3.91352	-4.26673	-4.83321	-4.63474
Rims1	1	22286251	22805994	-	0.410373	-0.537516	-1.10375	-0.776984	-0.901044	-0.393216	-0.898016
4933415F23Rik	1	23100473	23102253	-	-4.83688	-4.83701	-4.83031	-4.82325	-4.82976	-4.83321	-4.83565
Gm6420	1	23255987	23256406	-	-4.83688	-4.83701	-4.83031	-4.82325	-4.82976	-4.83321	-4.83565
Ogfrl1	1	23366424	23383175	-	2.50575	2.58162	2.83791	2.28353	2.87617	2.8202	2.68776
B3gat2	1	23761753	23849158	+	-4.7835	-4.57595	-2.5438	-3.00877	-3.40436	-3.67811	-2.78546
Smap1	1	23844846	23922317	-	5.65211	5.57404	5.70591	5.16525	5.69586	5.87573	5.76906
1110058L19Rik	1	23995939	24005656	-	2.8011	3.21111	3.39179	3.31407	3.42501	3.38457	3.08917
Fam135a	1	24010758	24100341	-	3.40903	2.52892	3.47654	2.04141	2.93781	3.04571	3.00767
Col9a1	1	24177610	24252684	+	-4.7835	-4.83701	-4.83031	-4.82325	-4.82976	-4.83321	-4.83565
Col19a1	1	24261890	24587472	-	-4.83688	-4.83701	-4.83031	-4.82325	-4.82976	-4.83321	-4.83565
Gm10222	1	24612404	24612700	-	-4.7835	5.39274	-4.83031	-4.82325	3.13975	-4.83321	-4.14592
Lmbrd1	1	24678544	24766299	+	3.07298	2.55078	2.94052	2.73849	2.15845	2.21822	2.56199
Bai3	1	25067476	25829707	-	-4.47562	-4.83701	-2.2429	-2.44811	-3.40436	-3.67811	-4.83565
Gm9884	1	25830657	25831878	+	-4.83688	-4.83701	-4.83031	-4.82325	-4.82976	-4.83321	-4.83565
4931408C20Rik	1	26681814	26687460	-	-4.83688	-4.83701	-4.83031	-4.82325	-4.82976	-4.83321	-4.83565
Gm597	1	28776144	28780252	-	-4.83688	-4.83701	-4.83031	-4.82325	-4.82976	-4.83321	-4.83565
Gm6462	1	28938035	28938340	+	-4.83688	-4.83701	-4.83031	-4.82325	-4.82976	-4.83321	-4.83565
Gm9898	1	30718554	30719961	-	-4.83688	-4.83701	-4.83031	-4.82325	-4.82976	-4.83321	-4.83565
Phf3	1	30802342	30863256	-	7.04937	6.50373	6.42522	6.46506	6.4804	6.5025	6.77948
Ptp4a1	1	30940303	30949770	-	5.42272	4.65972	5.15145	4.99139	3.78031	3.8273	4.05956
Gm5698	1	30976950	30978965	-	-1.18427	-0.603106	-4.83031	-4.82325	-4.82976	-4.83321	-4.83565
Gm5699	1	30997867	30999905	-	-1.30325	-1.35791	-4.83031	-4.82325	-4.82976	-4.83321	-4.83565
4931428L18Rik	1	31141078	31222661	-	-4.83688	-4.83701	-4.83031	-4.82325	-4.82976	-4.83321	-4.83565
Lgsn	1	31176406	31204656	+	-4.83688	-4.83701	-4.83031	-4.82325	-4.82976	-4.83321	-4.83565
4930521A18Rik	1	31222839	31224287	+	-4.83688	-4.83701	-4.83031	-4.82325	-4.82976	-4.83321	-4.83565
AC121888.1	1	31286945	31287706	+	-0.801611	-1.82873	-4.83031	-4.82325	-4.82976	-4.83321	-4.83565
Gm10307	1	31615458	31616843	+	0.696231	0.883689	1.51323	1.45393	1.67513	2.10861	1.14059
Khdrbs2	1	32172806	32657738	+	-4.83688	-4.83701	-4.83031	-4.82325	-4.26673	-4.83321	-4.83565
Gm9839	1	32519563	32520999	-	-4.83688	-4.83701	-4.83031	-4.82325	-4.82976	-4.83321	-4.83565
Gm5415	1	32543546	32547293	-	-4.83688	-4.83701	-4.83031	-4.82325	-4.82976	-4.83321	-4.83565
Prim2	1	33453811	33669786	-	5.1218	5.34499	5.31013	5.20823	5.66045	5.53074	5.56022
1700001G17Rik	1	33669843	33670712	+	-4.83688	-4.57595	-4.83031	-3.91352	-2.83781	-4.83321	-3.54145
Rab23	1	33719882	33742564	+	5.35086	5.05306	5.20471	5.27276	5.14328	4.82607	5.0571
Bag2	1	33745484	33757794	-	2.58289	2.79696	3.32481	2.04141	3.10001	2.99328	2.84883
Zfp451	1	33760472	33814595	-	5.66606	5.0782	5.29944	5.22036	5.18639	5.17162	5.49567
Bend6	1	33852052	33907816	-	-0.893687	-0.725528	-0.0709472	-1.09251	-0.398996	-0.0482288	-0.972949
Dst	1	34011825	34308650	+	6.59325	5.97945	5.55939	5.72255	5.6063	5.90568	5.98808
Ccdc115	1	34436671	34439672	-	4.78754	4.77526	4.94677	5.02223	4.79063	4.82207	4.65982
Imp4	1	34439851	34445736	+	6.37825	6.43272	6.28336	6.33778	6.27914	6.06313	6.03845
Ptpn18	1	34459746	34473775	+	0.374272	0.94103	0.994197	1.04856	1.05179	1.00229	0.698992
Prss39	1	34498430	34503062	+	-4.83688	-4.57595	-4.83031	-4.82325	-4.82976	-4.83321	-4.83565
Cfc1	1	34535648	34544311	+	-0.801611	0.0762577	-0.132729	-0.534026	0.0260866	-0.640329	-0.438548
Prss40	1	34543975	34560943	-	-4.83688	-4.83701	-4.83031	-4.82325	-4.82976	-4.83321	-4.83565
1700101I19Rik	1	34579224	34579613	-	-4.83688	-4.83701	-4.83031	-4.82325	-4.82976	-4.83321	-4.83565
Fam123c	1	34579693	34590938	+	-4.83688	-4.83701	-4.29487	-3.91352	-3.40436	-4.83321	-3.54145
C230030N03Rik	1	34678188	34724301	+	-4.7835	-4.80446	-4.83031	-4.82325	-4.82976	-4.83321	-4.83565
Arhgef4	1	34721924	34813309	+	1.17472	1.06627	1.14741	1.16906	1.41003	1.56051	1.14059
Fam168b	1	34813219	34843065	-	6.1019	5.83293	6.03779	5.92456	5.9136	5.60548	5.96409
Plekhb2	1	34849976	34879580	+	3.60509	3.83708	2.6979	2.04141	2.38206	3.0727	3.04325
Hs6st1	1	36068400	36106446	+	6.37279	6.58656	6.07772	6.25387	6.25794	6.20168	6.33072
Uggt1	1	36141530	36244305	-	6.27028	5.91613	5.77583	6.04054	5.48714	5.70652	5.99767
Neurl3	1	36264602	36273425	-	-3.42676	-4.17875	-4.83031	-4.82325	-4.82976	-4.83321	-4.14592
Arid5a	1	36307733	36324029	+	1.98044	2.35846	2.01137	2.72467	2.21117	2.23296	2.16787
Kansl3	1	36335730	36369181	-	5.25621	4.93661	4.77304	5.23896	4.72562	4.7003	4.86108
Lman2l	1	36422065	36445271	-	3.07298	2.99933	2.98355	3.24705	2.61564	2.49491	2.68776
Cnnm4	1	36471620	36508764	+	1.58935	1.92901	2.64746	2.14766	2.5147	2.18531	2.73373
Cnnm3	1	36511867	36528237	+	4.53664	4.22669	4.42804	4.39323	4.27606	4.23222	4.54345
Ankrd23	1	36530534	36535729	-	0.857081	0.85114	1.29986	1.48673	1.17819	1.08585	0.85046
Ankrd39	1	36538173	36547201	-	1.84882	2.28856	2.06592	2.20002	2.48806	2.40985	2.22139
Sema4c	1	36548642	36558349	-	1.90966	1.93969	1.87535	1.73714	1.89047	1.47028	2.2861
D430040D24Rik	1	36558359	36565613	+	-4.83688	-4.83701	-4.83031	-4.82325	-4.82976	-4.83321	-4.83565
Fam178b	1	36562694	36683183	-	1.81223	2.87486	-0.671946	-1.76662	0.683949	-0.23919	-0.0458099
Cox5b	1	36691487	36693385	+	7.43063	7.58431	7.80685	8.38108	7.97458	7.81135	7.57691
Actr1b	1	36699202	36714422	-	6.39031	6.55326	6.38327	6.09865	6.44913	6.32895	6.36421
Zap70	1	36761861	36782816	+	-0.0521985	0.543533	-0.765847	0.0341843	0.732765	0.889793	0.282455
Tmem131	1	36792191	36939527	-	6.99607	6.45092	6.65154	6.5915	6.58364	6.37865	6.99073
Rpl12-ps1	1	36957893	36958517	-	-4.7835	-4.80446	-2.2429	-4.82325	-4.82976	-4.4167	-4.63474
Vwa3b	1	37026596	37076996	+	-4.83688	-4.83701	-3.46077	-2.44811	-4.26673	-4.83321	-4.14592
Vwa3b	1	37153844	37187605	+	-1.30325	-1.82873	-4.29487	-2.07306	-4.26673	-3.67811	-4.63474
Cnga3	1	37218336	37263384	+	0.48376	1.30866	2.33372	2.23218	2.39482	2.00683	2.70002
Inpp4a	1	37299865	37410736	+	1.64186	1.30866	1.39425	1.7919	1.53306	1.3392	1.60581
4930439A04Rik	1	37329667	37334172	-	-4.83688	-4.83701	-4.83031	-4.82325	-4.82976	-4.83321	-4.83565
6330578E17Rik	1	37417084	37430103	-	6.13051	6.09669	6.18109	6.09004	5.9957	6.05125	5.99371
Unc50	1	37430170	37439124	+	4.31691	4.46798	4.42388	4.4792	4.4401	4.44638	4.3066
Mgat4a	1	37439340	37541016	-	2.82824	2.51087	2.76001	2.85975	2.71157	2.64288	2.70002
2010300C02Rik	1	37611677	37720085	-	-1.70135	-1.82873	-0.765847	-1.28095	-1.67751	-1.45052	-1.15446
4930556I23Rik	1	37614259	37615372	+	-4.83688	-4.83701	-4.83031	-4.82325	-4.82976	-4.83321	-4.83565
Tsga10	1	37754572	37865298	-	0.592377	0.427258	0.743468	0.284308	0.476575	0.633329	0.96729
Lipt1	1	37871738	37877387	+	2.98586	3.24967	3.1174	3.37218	2.97774	3.16159	3.00141
Mitd1	1	37874801	37890411	-	4.36169	4.35361	4.43335	3.9983	4.37045	4.39327	4.20647
Mrpl30	1	37890477	37898535	+	5.81557	6.2752	6.19036	6.36521	6.23856	6.30246	5.95521
Lyg2	1	37905921	37916493	-	-4.83688	-4.83701	-4.83031	-4.82325	-4.82976	-4.83321	-4.83565
Gm15457	1	37933596	37954136	+	-4.83688	-4.83701	-4.83031	-4.82325	-4.82976	-4.83321	-4.83565
Lyg1	1	37946736	37957759	-	-4.83688	-4.83701	-4.83031	-4.82325	-4.82976	-4.83321	-4.83565
Txndc9	1	37983867	37997346	-	6.37279	6.67453	6.36855	6.33056	6.14218	6.17679	5.93639
Eif5b	1	37998010	38055579	+	7.81975	7.88088	7.53743	7.60075	7.42239	7.37533	7.47607
Rev1	1	38052787	38129662	-	5.8518	4.97856	5.67581	5.67337	5.38897	5.44547	5.66747
Aff3	1	38177326	38664955	-	1.81223	0.395554	3.24562	2.53079	2.71157	2.43879	3.2954
Gm16150	1	38235420	38246666	+	-4.83688	-4.83701	-4.83031	-4.82325	-4.82976	-4.83321	-4.83565
Gm16151	1	38307902	38311930	+	-4.83688	-4.83701	-4.83031	-4.82325	-4.82976	-4.83321	-4.83565
Gm16152	1	38384949	38393974	+	-4.83688	-4.83701	-4.83031	-4.82325	-4.82976	-4.83321	-4.83565
Lonrf2	1	38793669	38836090	-	-2.02021	-1.82873	-2.5438	-2.07306	-4.82976	-4.4167	-2.2669
Chst10	1	38863877	38898160	-	3.23149	2.53887	3.33907	3.81058	3.28182	3.25749	3.29225
Nms	1	38939149	38950278	+	-4.83688	-4.83701	-4.83031	-4.82325	-4.82976	-4.83321	-4.83565
Pdcl3	1	38987814	38997236	+	5.80399	6.06198	6.04228	5.61194	6.09238	6.17173	6.01921
Npas2	1	39193731	39363234	+	-2.21743	-2.54757	-3.46077	-1.76662	-4.82976	-4.4167	-2.78546
Rpl31	1	39367851	39371908	+	8.56835	8.68181	8.76344	9.24206	9.13112	8.52623	8.79936
Tbc1d8	1	39371499	39478747	-	2.6926	2.27767	2.37711	2.4946	2.06816	2.38836	2.72685
D1Bwg0212e	1	39534992	39546881	+	6.22678	6.27014	6.17716	6.1787	6.16576	6.09004	6.07062
Gm15832	1	39547570	39552002	-	3.38431	3.13721	3.44263	3.04977	3.03221	3.25246	3.15201
Rnf149	1	39551296	39577405	-	5.28662	4.71748	5.03703	4.29891	4.69421	4.89556	4.981
Creg2	1	39618406	39651182	-	-1.84643	-2.85861	-4.83031	-4.82325	-4.82976	-2.03975	-2.78546
Rfx8	1	39665306	39720997	-	-4.83688	-4.80446	-4.83031	-4.82325	-4.82976	-4.83321	-4.63474
Gm3646	1	39804141	39805332	-	-4.83688	-4.83701	-4.83031	-4.82325	-4.82976	-4.83321	-4.83565
Map4k4	1	39900913	40026310	+	7.0295	6.74838	6.49739	6.15392	6.61893	6.6823	6.80005
Il1r2	1	40084768	40125219	+	-2.21743	-2.54757	-2.5438	-3.91352	-4.26673	-3.67811	-2.2669
Il1r1	1	40225080	40316198	+	-2.45928	-1.98639	-1.99079	-1.28095	-4.82976	-3.05479	-2.78546
Il1rl2	1	40324627	40365471	+	-4.83688	-4.83701	-4.83031	-4.82325	-4.82976	-4.83321	-4.83565
Il1rl1	1	40429570	40465415	+	-4.83688	-4.83701	-4.83031	-4.82325	-4.82976	-4.83321	-4.83565
Il18r1	1	40465552	40500854	+	-4.83688	-4.83701	-4.83031	-4.82325	-4.82976	-4.83321	-4.83565
Il18rap	1	40515362	40551705	+	-3.42676	-4.17875	-4.83031	-4.82325	-4.82976	-4.83321	-4.83565
Slc9a4	1	40580227	40630731	+	-4.83688	-4.83701	-4.83031	-4.82325	-4.82976	-4.83321	-4.83565
Slc9a2	1	40681712	40768885	+	-3.97508	-4.83701	-4.83031	-3.91352	-4.82976	-4.83321	-4.14592
Mfsd9	1	40772038	40790687	-	0.592377	0.113855	0.932793	-0.126754	0.424161	0.889793	1.31411
Tmem182	1	40805601	40855944	+	-4.83688	-4.83701	-4.83031	-4.82325	-4.82976	-4.83321	-4.83565
AC101702.1	1	40863734	40864219	-	-4.83688	-4.83701	-4.83031	-4.82325	-4.82976	-4.83321	-4.83565
Gm9915	1	42229726	42231108	+	-4.83688	-4.83701	-4.83031	-4.82325	-4.82976	-4.83321	-4.83565
2610017I09Rik	1	42648162	42667672	-	-4.83688	-4.83701	-4.29487	-4.82325	-4.82976	-4.83321	-4.83565
2610017I09Rik	1	42692940	42694825	-	-4.83688	-4.83701	-4.83031	-4.82325	-4.82976	-4.83321	-4.83565
Gm20646	1	42694925	42740968	+	-4.83688	-4.83701	-4.83031	-4.82325	-4.82976	-4.83321	-4.83565
Pou3f3	1	42697146	42700207	+	-1.43859	-1.98639	-2.2429	-1.28095	-4.82976	-4.4167	-4.63474
Mrps9	1	42851233	42905682	+	6.01549	6.13858	6.27944	6.38556	6.50172	6.56902	6.39828
Gpr45	1	42952872	43035449	+	-4.83688	-4.83701	-4.83031	-4.82325	-4.82976	-4.83321	-4.83565
AC112941.2	1	42953139	43030781	+	-4.83688	-4.83701	-4.83031	-4.82325	-4.82976	-4.83321	-4.83565
Tgfbrap1	1	43047269	43098622	-	2.65129	2.7895	2.5901	2.58832	2.90715	2.44925	2.70666
8430432A02Rik	1	43092588	43093835	+	-4.83688	-4.83701	-4.83031	-4.82325	-4.82976	-4.83321	-4.83565
AI597479	1	43098710	43115947	+	4.39401	4.14579	4.49465	3.83028	4.29396	4.44638	4.30968
Fhl2	1	43123074	43163961	-	1.84882	2.93023	-0.671946	-1.50375	-1.14889	0.0586927	-2.2669
Nck2	1	43445751	43570515	+	3.1476	3.20001	2.9514	2.72467	2.80854	2.73574	2.76519
1500015O10Rik	1	43730602	43742578	+	-4.7835	-2.85861	-4.83031	-4.82325	-4.82976	-4.83321	-4.83565
Uxs1	1	43746966	43827800	-	4.30657	3.99978	3.73792	3.84284	3.44594	3.94277	3.87705
Tpp2	1	43934002	44002999	+	6.21773	5.88891	5.94491	5.47246	5.78111	5.88695	6.15502
A530098C11Rik	1	44009408	44020034	-	-4.83688	-4.83701	-4.83031	-4.82325	-4.82976	-4.83321	-4.83565
Gm8251	1	44055952	44061936	-	-4.83688	-4.17875	-4.83031	-4.82325	-4.82976	-4.83321	-4.83565
1700029F09Rik	1	44086613	44102441	-	4.72743	4.53618	4.66219	4.52019	4.62141	4.79803	4.44757
Kdelc1	1	44091463	44118808	-	4.59332	4.38163	4.73809	4.51695	4.67863	4.76761	4.7183
Bivm	1	44118957	44144770	+	3.46475	3.02473	4.087	3.26587	3.76158	4.12273	3.94817
Ercc5	1	44147847	44181260	+	4.76738	4.11979	4.7412	4.67885	4.37529	4.5079	4.6569
4832428D23Rik	1	44204070	44218961	-	-4.83688	-4.83701	-4.83031	-4.82325	-4.82976	-4.83321	-4.83565
Gulp1	1	44551511	44796833	+	0.159355	-0.893553	-1.38446	-2.44811	-1.48862	-1.03684	-3.54145
Col3a1	1	45311538	45349706	+	2.10442	2.7895	-1.38446	-1.76662	-1.89045	-0.72993	-3.54145
Col5a2	1	45374321	45503282	-	-1.70135	-0.893553	-1.23987	-1.09251	-2.83781	-0.0482288	-0.972949
Wdr75	1	45795166	45823619	+	7.25114	6.951	7.09993	6.98502	6.95397	6.8528	7.1284
Slc40a1	1	45908070	45925594	-	4.68642	3.19415	2.64746	2.77557	2.36112	2.27386	2.59831
Rpl23a-ps1	1	45981548	45982015	+	-2.21743	-0.964685	-1.10375	-0.924091	-0.242862	-1.03684	-0.545386
Gm3852	1	46011547	46012266	-	-4.83688	-4.83701	-4.83031	-4.82325	-4.82976	-4.83321	-4.83565
Gm4776	1	46020072	46030469	-	-4.83688	-4.83701	-4.83031	-4.82325	-4.82976	-4.83321	-4.83565
Dnahc7b	1	46066738	46373550	+	-2.21743	-4.57595	-4.83031	-4.82325	-2.43796	-4.83321	-4.83565
Dnahc7c	1	46608961	46626111	+	-4.83688	-4.83701	-4.83031	-4.82325	-4.82976	-4.83321	-4.83565
Slc39a10	1	46807544	46854046	-	6.07975	4.93984	5.42612	5.10157	4.96371	5.18462	5.57288
C230029F24Rik	1	49244616	49338246	+	-4.83688	-4.83701	-4.83031	-4.82325	-4.82976	-4.83321	-4.83565
Tmeff2	1	50900647	51187270	+	-1.30325	-3.1456	-0.671946	-1.28095	-2.43796	-1.15988	-0.545386
Sdpr	1	51289126	51302959	+	-4.83688	-4.83701	-4.83031	-4.82325	-4.82976	-4.83321	-4.83565
Obfc2a	1	51469498	51478399	-	5.62571	5.28631	4.86148	4.37176	4.87744	5.25122	5.19087
Myo1b	1	51749765	51916071	-	4.58971	4.27423	4.22911	3.53736	4.40458	4.53408	4.7752
Gm8420	1	51940650	51941261	-	5.12574	5.58849	5.66045	5.67337	5.7726	5.86158	5.46985
Stat4	1	51987148	52107188	+	2.77464	2.7603	2.94052	3.14348	3.36248	3.27473	3.17615
Gm3940	1	52090635	52091066	-	-3.42676	-3.62881	-2.93099	0.47974	0.811059	-2.32706	2.63308
Stat1	1	52119438	52161865	+	3.30208	2.89103	3.33435	3.07889	3.07806	3.06574	3.24541
Gls	1	52163448	52233232	-	4.71486	3.7284	4.80215	4.12541	4.19555	4.68031	4.43161
Nab1	1	52457294	52500679	-	2.7452	2.4881	2.6979	2.28353	2.33599	2.58985	2.35417
Tmem194b	1	52630705	52651919	+	2.06694	2.65282	2.84719	3.00566	3.21762	3.22607	3.12826
Mfsd6	1	52656286	52727462	-	-0.21455	-1.25478	-0.132729	-1.28095	0.0260866	-0.0482288	0.168391
Inpp1	1	52789413	52817688	-	1.01729	0.487403	-1.10375	-0.0366111	-0.169689	0.259267	-1.25826
Hibch	1	52845013	52920986	+	3.0866	3.40068	3.591	2.75028	3.76709	3.7093	3.62395
1700019D03Rik	1	52922324	52963260	-	4.91257	4.0039	4.78574	3.98494	4.68985	4.33876	4.5892
Mstn	1	53061663	53068079	+	-4.83688	-4.83701	-4.83031	-4.82325	-4.82976	-4.83321	-4.83565
1700019A02Rik	1	53158577	53187617	-	-2.02021	-1.25478	-2.2429	-2.07306	-2.1478	-3.05479	-3.54145
Pms1	1	53189187	53297018	-	4.27198	4.00838	4.16267	3.70735	3.93809	3.99329	4.09337
Ormdl1	1	53297095	53310309	+	4.02801	3.39609	4.01254	3.41525	3.75021	4.11091	3.92117
Osgepl1	1	53313624	53326343	+	3.31373	3.32518	3.74765	3.2159	3.53569	3.63448	3.37396
Asnsd1	1	53325507	53352752	-	6.2164	6.21828	6.41533	6.08742	6.46795	6.55487	6.34597
Dnahc7a	1	53397002	53706784	-	-3.97508	-2.85861	-2.93099	-2.07306	-2.83781	-4.4167	-3.07285
Stk17b	1	53755506	53785224	-	4.02235	3.33543	4.21168	3.96813	4.16419	4.08896	4.5302
Hecw2	1	53806882	54195168	-	1.98044	0.818115	1.09266	1.51962	0.570454	1.16301	0.585032
Ccdc150	1	54250683	54368727	+	-1.70135	-2.85861	-1.38446	-3.00877	-2.83781	-2.65433	-3.07285
Gtf3c3	1	54397581	54438971	-	4.46228	3.9687	4.61636	3.58967	4.61577	4.46984	4.98517
Pgap1	1	54473000	54557684	-	4.16474	2.60045	3.02924	3.47287	2.4226	2.79805	3.13336
Ankrd44	1	54645340	54926387	-	-0.0521985	0.460435	-0.979184	0.47974	-2.43796	0.0586927	-0.32794
Sf3b1	1	54985169	55027478	-	8.40891	7.80044	8.25065	7.65781	7.93351	8.15739	8.36464
Coq10b	1	55052770	55072701	+	3.97734	4.18605	3.83905	3.67213	3.61257	3.68638	3.70272
Hspd1	1	55077835	55088243	-	10.5088	9.88584	9.93056	9.79714	9.5726	9.5726	9.97813
Hspe1	1	55088132	55091307	+	8.64709	8.77485	8.77121	8.9313	8.69895	8.71308	8.48684
Mob4	1	55131231	55154899	+	5.68588	5.44001	5.51022	5.32431	5.38255	5.45994	5.33694
Rftn2	1	55170159	55226782	-	1.11164	1.66848	1.55091	1.83944	1.53306	1.29588	1.12358
Mars2	1	55237177	55240058	+	3.33516	3.35249	3.0872	3.05878	3.24902	3.20851	3.11074
Boll	1	55248658	55363469	-	-0.573101	-1.35791	-0.862172	-1.28095	-1.48862	-1.15988	-1.34927
Plcl1	1	55406388	55751802	+	-2.21743	-3.1456	-4.83031	-4.82325	-4.26673	-4.83321	-4.83565
Hsfy2	1	56636053	56637451	-	-4.83688	-4.83701	-4.83031	-4.82325	-4.82976	-4.83321	-4.83565
Satb2	1	56793986	56978650	-	1.45186	1.42116	0.0537712	0.284308	0.318386	0.0586927	0.168391
9130024F11Rik	1	56971491	56975197	+	-4.7835	-4.83701	-4.83031	-4.82325	-4.82976	-4.83321	-4.83565
1700066M21Rik	1	57377620	57385423	+	1.73933	1.36812	1.75627	1.55315	1.17819	2.21822	1.81907
1110034B05Rik	1	57388237	57407101	-	3.3973	3.47966	3.65841	3.39897	3.43251	3.46107	3.24541
9430016H08Rik	1	57406328	57417953	+	4.19723	4.3921	4.36116	4.5255	4.61026	4.57979	4.35829
Spats2l	1	57774162	57948394	+	1.73933	0.989322	1.65463	1.38278	1.32032	1.20752	1.49442
Gm17234	1	57909835	57917111	-	-4.83688	-4.83701	-4.83031	-4.82325	-4.82976	-4.83321	-4.83565
Kctd18	1	57955101	58018956	-	3.17907	2.47856	2.85432	2.91234	2.69952	2.95797	2.85602
Sgol2	1	57995971	58025899	+	5.75763	5.23001	5.49426	5.26741	5.43614	5.64793	5.87343
Aox1	1	58029931	58106413	+	-1.18427	-2.85861	-1.54801	-1.76662	-1.48862	-2.65433	-1.74353
Aox3	1	58113130	58200698	+	0.732548	-0.365468	-0.765847	0.353484	-0.398996	-1.15988	-0.32794
Aox4	1	58210397	58268597	+	-2.02021	-3.1456	-1.54801	-1.28095	-2.1478	-2.03975	-1.0696
Gm15759	1	58254117	58315656	-	-4.83688	-4.83701	-4.83031	-4.82325	-4.82976	-4.83321	-4.83565
Aox3l1	1	58278326	58379264	+	-4.83688	-4.83701	-4.83031	-4.82325	-4.82976	-4.83321	-4.83565
Bzw1	1	58393136	58406548	+	8.65671	7.98934	8.16866	7.57448	7.80216	7.68502	8.02341
Clk1	1	58410189	58424066	-	6.43272	5.91473	5.62265	5.85057	5.81595	5.91651	5.68897
Ppil3	1	58430994	58445486	-	4.9381	5.18685	5.27889	5.28036	4.99454	4.94098	4.97893
Nif3l1	1	58445151	58481816	+	5.87276	5.91473	6.07283	6.24115	5.93592	5.93627	5.77583
Orc2	1	58462771	58505109	-	7.02662	6.78043	7.01216	6.81587	6.88303	6.89405	6.8437
Gm15834	1	58505148	58523230	+	-4.83688	-4.83701	-2.93099	-4.82325	-4.82976	-4.83321	-3.54145
Fam126b	1	58522806	58586323	-	2.18917	1.22038	1.85923	1.76302	1.32032	1.85704	1.45828
Ndufb3	1	58586384	58595964	+	5.05896	5.50611	5.64166	5.87591	5.7726	5.77471	5.4533
Gm10068	1	58646608	58648317	+	-4.7835	-4.80446	-2.93099	-4.82325	-4.82976	-4.83321	-4.83565
Als2cr12	1	58658117	58695989	-	-4.7835	-4.57595	-4.83031	-4.82325	-4.82976	-4.83321	-4.83565
Cflar	1	58711508	58758884	+	2.30273	1.9514	2.91589	2.21473	2.4087	2.49491	2.53555
Casp8	1	58795374	58847503	+	1.29862	1.88871	1.14741	-0.534026	0.570454	1.05824	0.369555
Trak2	1	58900449	58973430	-	4.8594	4.31457	4.16681	4.32601	3.83681	3.89763	4.00427
Stradb	1	58973522	58995715	+	2.02188	2.46316	2.29251	2.26599	2.26186	2.09603	2.24336
Als2cr11	1	58997123	59003443	-	-4.83688	-4.83701	-4.83031	-4.82325	-4.82976	-4.83321	-4.83565
Als2cr11	1	59050506	59094900	-	-4.83688	-4.83701	-4.83031	-4.82325	-4.82976	-4.83321	-4.83565
Tmem237	1	59100594	59120096	-	3.53443	3.49775	3.79574	3.52941	3.60616	3.81133	3.9177
Mpp4	1	59120936	59163389	-	2.34272	2.9528	2.59716	3.30859	2.8657	2.46201	2.47688
Als2	1	59162926	59237231	-	5.00988	4.84857	4.90731	4.75233	4.90855	4.65101	5.14178
Cdk15	1	59256906	59352993	+	-4.83688	-4.17875	-4.83031	-4.82325	-4.82976	-3.67811	-4.83565
Fzd7	1	59482147	59486947	+	5.93214	5.08177	6.30427	5.79723	6.01949	6.15038	6.56134
Gm973	1	59516264	59634508	+	-0.268015	0.246834	-0.391688	0.538456	0.879624	1.16301	1.03828
Sumo1	1	59639434	59670834	-	7.47972	7.45953	7.59493	7.394	7.47228	7.60487	7.35502
Nop58	1	59685006	59711510	+	8.83728	8.37849	8.35379	8.25065	8.24849	8.16147	8.35379
Bmpr2	1	59764279	59870549	+	-0.458537	-0.473792	-0.248129	-0.645756	-0.242862	-0.111159	0.48798
Fam117b	1	59913006	59985346	+	3.93643	3.88111	3.97823	3.58252	3.96905	4.21151	4.17824
Ica1l	1	59989070	60043087	-	-4.7835	-3.62881	-2.5438	-3.91352	-4.82976	-4.4167	-3.54145
Wdr12	1	60076868	60098645	-	6.64117	6.55113	6.8053	6.75767	6.75169	6.755	6.65427
Carf	1	60098247	60151032	+	-1.43859	-1.82873	-2.93099	-4.82325	-1.89045	-1.62434	-0.972949
Nbeal1	1	60180599	60338328	+	2.91385	2.1743	2.06592	1.83944	2.08058	2.50616	2.0906
Cyp20a1	1	60343323	60388060	+	3.61855	3.37681	3.88869	3.6262	3.51983	3.3012	3.48826
Abi2	1	60409619	60481162	+	4.99623	4.30254	4.7678	4.53452	4.6319	4.77233	4.73769
Raph1	1	60483236	60567104	-	4.29443	3.99566	3.79895	4.16058	3.69786	3.25246	3.64564
Cd28	1	60716800	60773359	+	-4.83688	-4.17875	-4.29487	-4.82325	-4.82976	-4.4167	-4.83565
Gm11579	1	60776665	60781834	-	-4.83688	-4.83701	-4.83031	-4.82325	-4.82976	-4.83321	-4.83565
2310016D23Rik	1	60778843	60803790	+	-4.83688	-4.83701	-4.83031	-4.82325	-4.82976	-4.83321	-4.83565
Ctla4	1	60887000	60915832	+	-4.83688	-4.83701	-4.83031	-4.82325	-4.82976	-4.83321	-4.83565
Icos	1	60977927	61000320	+	-4.83688	-4.83701	-4.83031	-4.82325	-4.26673	-4.83321	-4.83565
Gm11587	1	61306636	61307746	+	-4.83688	-4.83701	-4.83031	-4.82325	-4.82976	-4.83321	-4.83565
9530026F06Rik	1	61378432	61395904	+	-4.83688	-4.83701	-4.83031	-4.82325	-4.82976	-4.83321	-4.83565
Gm11588	1	61440101	61469475	+	-4.83688	-4.83701	-4.83031	-4.82325	-4.82976	-4.83321	-4.83565
4930587A21Rik	1	61616943	61621149	-	-4.83688	-4.83701	-4.83031	-4.82325	-4.82976	-4.83321	-4.83565
Pard3b	1	61638824	62642284	+	-2.69936	-3.1456	-4.83031	-4.82325	-4.26673	-4.83321	-4.83565
4930448K12Rik	1	61767415	61851540	-	-4.83688	-4.83701	-4.83031	-4.82325	-4.82976	-4.83321	-4.83565
Gm12747	1	62131195	62136109	-	-4.83688	-4.83701	-4.83031	-4.82325	-4.26673	-4.83321	-4.83565
Gm11610	1	62456725	62499261	-	-4.83688	-4.83701	-4.83031	-4.82325	-4.82976	-4.83321	-4.83565
Nrp2	1	62703285	62818695	+	4.79074	4.38672	2.7855	3.09641	2.44604	3.01534	2.36364
Ino80d	1	62958418	63114667	-	5.10102	4.67803	4.3301	5.01486	4.14715	4.30756	4.46661
Gm11602	1	63114471	63158290	+	-4.47562	-1.35791	-1.23987	-2.44811	-0.901044	-1.03684	-1.0696
Ndufs1	1	63143596	63176822	-	6.8337	6.66904	6.73916	6.66419	6.58577	6.68548	6.82126
Eef1b2	1	63176825	63180486	+	10.3554	10.3554	10.2039	10.3394	10.2765	10.2158	10.4516
Gpr1	1	63182691	63214543	-	-2.21743	-2.33127	-2.93099	-4.82325	-4.82976	-4.83321	-3.54145
Gm11607	1	63200313	63207614	+	-1.84643	-1.15035	-0.314383	-0.645756	0.0260866	-1.03684	-0.438548
Gm11608	1	63266848	63273120	-	-4.83688	-4.83701	-4.83031	-4.82325	-4.82976	-4.83321	-4.83565
Zdbf2	1	63273265	63314576	+	5.90833	5.33913	6.02654	5.9299	5.68373	5.83482	5.85835
Adam23	1	63445891	63596515	+	5.70515	5.36068	5.67953	5.98508	5.8233	6.00667	6.06405
Dytn	1	63622851	63686927	-	-4.83688	-4.83701	-4.83031	-4.82325	-4.82976	-4.83321	-4.83565
Mdh1b	1	63698819	63730318	-	-4.47562	-4.57595	-4.83031	-4.82325	-4.82976	-3.05479	-4.14592
Fastkd2	1	63730614	63754655	+	5.40601	5.0665	5.69756	5.68304	5.37742	5.40615	5.487
4933402D24Rik	1	63754907	63769267	-	-4.83688	-4.83701	-4.83031	-4.82325	-4.82976	-4.83321	-4.83565
Gm13749	1	63964727	63968999	+	-4.83688	-4.83701	-4.83031	-4.82325	-4.82976	-4.83321	-4.83565
Klf7	1	64029447	64122282	-	3.86248	3.34261	3.70386	3.48773	3.57895	3.44687	3.53385
Gm13748	1	64078654	64090782	+	-4.83688	-4.83701	-4.83031	-4.82325	-4.82976	-4.83321	-4.83565
Creb1	1	64532804	64604547	+	4.45951	3.92278	4.57896	3.95189	4.24168	4.42127	4.31313
Mettl21a	1	64606473	64617242	-	2.85045	2.89923	3.09562	2.99065	3.09318	2.88694	2.94948
2810408I11Rik	1	64679871	64690659	-	2.71829	3.00922	2.84719	2.9818	3.07806	3.34744	2.88535
Ccnyl1	1	64690455	64725644	+	4.71486	4.1059	4.71088	3.82493	4.56624	4.11451	4.45846
Fzd5	1	64730560	64737750	-	5.50958	5.43105	5.35778	5.43846	5.50566	5.6402	5.78359
Plekhm3	1	64785983	64956824	-	2.39297	2.01717	2.18355	2.32602	2.27123	2.38836	2.56199
Akr1cl	1	65012689	65032759	-	-3.97508	-4.57595	-2.2429	-4.82325	-4.82976	-4.83321	-4.63474
Cryge	1	65048554	65051149	-	-4.83688	-2.33127	-4.83031	-2.44811	-4.82976	-4.83321	-4.63474
Crygd	1	65061872	65063452	-	-2.69936	-1.98639	-4.29487	-4.82325	-4.82976	-4.83321	-4.83565
Crygc	1	65071525	65073689	-	-4.83688	-3.62881	-4.83031	-4.82325	-4.82976	-4.4167	-4.83565
Crygb	1	65080228	65082267	-	-4.83688	-4.57595	-4.83031	-4.82325	-4.82976	-4.4167	-4.83565
Cryga	1	65100389	65103373	-	-3.42676	-2.54757	-2.2429	-2.07306	-3.40436	-1.29518	-2.2669
D630023F18Rik	1	65100619	65123214	-	2.79223	2.57087	1.37046	3.12285	2.23595	2.58985	2.2861
Idh1	1	65158616	65186479	-	5.75947	6.0581	6.31481	5.98721	6.18142	6.46858	6.31066
Pikfyve	1	65186750	65274012	+	2.7452	1.24544	2.35487	1.128	1.97511	2.34398	2.97331
Pth2r	1	65282056	65389244	+	-3.01898	-3.62881	-4.83031	-3.91352	-4.82976	-4.83321	-4.83565
Crygf	1	65926522	65928307	+	-4.83688	-4.83701	-4.83031	-4.82325	-4.82976	-4.83321	-4.83565
Mtap2	1	66175273	66442583	+	1.8631	0.915827	1.41792	1.34428	1.45904	0.889793	1.61606
Gm10558	1	66322276	66328796	-	-4.83688	-4.83701	-4.83031	-4.82325	-4.82976	-4.83321	-4.83565
Unc80	1	66468367	66699866	+	-2.45928	-4.83701	-1.38446	-3.00877	-2.1478	-3.67811	-2.50406
Rpe	1	66700831	66719805	+	5.53659	4.8545	5.4995	5.14365	5.319	5.40376	5.43576
Kansl1l	1	66719248	66817562	-	0.732548	0.395554	0.617697	0.108122	0.732765	0.942194	0.913117
Acadl	1	66830839	66863277	-	4.32195	4.01483	4.84475	4.16058	4.39731	4.61914	4.44948
Myl1	1	66924295	66945404	-	-4.83688	-4.83701	-4.83031	-4.82325	-4.82976	-4.83321	-4.83565
Lancl1	1	67000517	67038872	-	4.47035	4.8391	4.77304	4.806	5.07578	4.90976	4.82643
Cps1	1	67123026	67231259	+	-2.02021	-3.1456	-4.83031	-4.82325	-4.82976	-4.83321	-4.83565
Gm15668	1	67249200	67323609	+	-4.83688	-4.83701	-4.83031	-4.82325	-4.82976	-4.83321	-4.83565
Gm15669	1	67792481	67805324	+	-4.83688	-4.83701	-4.83031	-4.82325	-4.82976	-4.83321	-4.83565
Gm15671	1	68005086	68025896	+	-4.83688	-4.83701	-4.83031	-4.82325	-4.82976	-4.83321	-4.83565
Erbb4	1	68032186	69108059	-	-4.83688	-4.83701	-4.83031	-3.00877	-4.82976	-4.83321	-4.83565
Gm16076	1	69091913	69106740	-	-4.83688	-4.83701	-4.83031	-4.82325	-4.82976	-4.83321	-4.83565
Ikzf2	1	69531214	69685960	-	-1.08222	-1.15035	-2.5438	-2.44811	-1.89045	-1.29518	-1.34927
Spag16	1	69826988	70725132	+	-3.97508	-2.85861	-4.83031	-4.82325	-4.82976	-4.83321	-4.83565
Vwc2l	1	70725715	70885397	+	-4.83688	-4.83701	-4.83031	-4.82325	-4.82976	-4.83321	-4.83565
Bard1	1	71027498	71103146	-	5.00494	5.15853	4.94677	5.14226	5.03551	5.12154	5.04216
Abca12	1	71243090	71414910	-	-4.7835	-3.62881	-4.83031	-4.82325	-4.82976	-4.83321	-4.83565
Atic	1	71557150	71579631	+	8.21681	8.05709	8.04774	8.08471	8.06814	7.97317	8.15739
Fn1	1	71585523	71653171	-	8.73753	8.3675	7.94928	7.93638	8.02341	8.50342	8.64288
Apol7d	1	71652837	71662843	+	-2.69936	-2.33127	-2.2429	-4.82325	-1.30374	-0.814014	-1.58598
Rpl21-ps1	1	72004288	72004770	+	-1.70135	-0.893553	-0.472287	0.538456	-0.169689	-0.111159	0.0486056
Mreg	1	72159233	72212307	-	6.79638	6.44568	6.0521	6.05454	6.40815	6.5025	6.65864
Pecr	1	72259167	72284314	-	4.04262	4.33538	4.34775	4.33202	4.5534	4.64104	4.49427
Tmem169	1	72284369	72303104	+	-3.01898	-4.17875	-0.979184	-1.09251	-2.83781	-1.03684	-1.58598
Xrcc5	1	72307421	72394952	+	6.88672	6.88659	6.97913	6.93164	7.08181	7.25758	7.14078
2004-03-01	1	72427112	72536930	-	-4.83688	-4.83701	-4.83031	-4.82325	-4.82976	-4.83321	-4.63474
Smarcal1	1	72583251	72633134	+	4.88301	4.79262	4.93877	4.96261	4.81531	4.79583	4.88687
Ankar	1	72642980	72700564	-	-4.83688	-4.83701	-4.29487	-4.82325	-4.82976	-4.83321	-4.83565
Rpl37a	1	72711260	72713809	+	9.3614	9.64946	9.58604	9.97813	9.82131	9.79714	9.59259
Igfbp2	1	72824503	72852474	+	7.99646	8.37144	8.70657	8.11574	8.83279	9.03436	8.99029
Igfbp5	1	72857932	72874884	-	-0.393262	0.154386	-2.2429	-2.44811	-4.82976	-1.62434	-2.78546
Tnp1	1	73015083	73015899	-	-4.83688	-4.83701	-4.83031	-4.82325	-4.82976	-4.83321	-4.83565
Tns1	1	73910231	74124447	-	2.86731	3.07803	2.42669	3.34879	2.53856	2.66378	2.87888
Rufy4	1	74125541	74148223	+	-4.83688	-4.83701	-3.46077	-3.91352	-3.40436	-2.65433	-3.07285
Cxcr2	1	74153989	74161238	+	-4.83688	-4.83701	-4.83031	-4.82325	-4.82976	-4.83321	-4.83565
Cxcr1	1	74191785	74194631	-	-4.83688	-4.83701	-4.83031	-4.82325	-4.82976	-4.83321	-4.83565
Arpc2	1	74236497	74268209	+	7.50097	7.6915	7.58899	7.06996	7.43645	7.42009	7.41345
Gpbar1	1	74278550	74279624	+	-4.7835	-4.80446	-4.29487	-4.82325	-3.40436	-4.83321	-4.83565
Aamp	1	74279840	74284738	-	7.60709	7.89707	7.4409	8.13371	7.58153	7.48002	7.59397
Pnkd	1	74284930	74353694	+	4.65568	5.10653	4.5492	5.31247	5.28165	5.36485	4.74962
Tmbim1	1	74288247	74305622	-	4.11513	4.68254	3.31837	3.67841	3.66039	4.03066	3.79827
Gm216	1	74362108	74369321	+	2.2895	2.4881	1.17728	2.0797	1.49113	2.24715	1.52255
Slc11a1	1	74375203	74386062	+	1.58935	2.55078	1.58672	2.01822	2.05381	3.21988	2.26698
Ctdsp1	1	74391509	74397285	+	5.78507	6.0275	5.28975	5.53744	5.42119	5.09334	5.31281
Vil1	1	74409376	74435559	+	-0.719469	-0.214827	-0.314383	-0.776984	0.0944833	-0.918912	-0.389944
Usp37	1	74435510	74544286	-	5.51584	5.11513	5.03141	5.27617	4.97278	4.9594	5.01845
Rqcd1	1	74506058	74530844	+	6.94583	6.87069	6.94807	6.76133	6.86775	6.71937	6.93105
Plcd4	1	74542888	74567794	+	-2.02021	-2.1405	-1.23987	-0.126754	-0.486006	-1.15988	-1.15446
Zfp142	1	74565127	74588246	-	4.97404	4.6366	4.70866	5.03136	4.83016	4.5743	4.6319
Bcs1l	1	74588289	74592443	+	3.91065	4.29655	4.45216	4.33911	4.64965	4.51636	4.32897
Rnf25	1	74593748	74601397	-	5.11072	5.34307	5.32746	5.8691	5.26953	5.15097	5.13719
Stk36	1	74601445	74636894	+	1.62704	1.70082	1.39425	2.18428	1.12015	1.13534	1.14059
Ttll4	1	74661745	74701832	+	6.42191	5.62799	6.38556	6.01299	6.05798	6.03338	6.32808
Cyp27a1	1	74713574	74737890	+	-0.975399	-1.25478	-4.83031	-4.82325	-4.82976	-4.83321	-4.83565
Prkag3	1	74739499	74749221	-	-4.47562	-4.83701	-4.83031	-4.82325	-4.82976	-4.83321	-4.83565
Wnt6	1	74771892	74785319	+	1.73933	1.55389	-1.99079	-0.126754	-1.67751	-0.72993	-0.972949
Wnt10a	1	74791516	74804179	+	-1.08222	-1.58436	-3.46077	-2.07306	-4.82976	-4.83321	-4.83565
Gm16582	1	74850895	74879953	+	-4.83688	-4.83701	-4.83031	-4.82325	-4.82976	-4.83321	-4.83565
Cdk5r2	1	74855029	74857732	+	-0.149812	0.883689	0.494502	1.04856	1.12015	0.0586927	1.32943
Fev	1	74881509	74885419	-	-4.47562	-4.83701	-4.83031	-3.00877	-4.82976	-4.83321	-4.83565
Cryba2	1	74889934	74893143	-	-4.83688	-4.83701	-4.83031	-3.00877	-4.82976	-4.83321	-4.83565
Ccdc108	1	74902071	74935599	-	-4.7835	-4.80446	-2.2429	-3.00877	-4.82976	-3.05479	-4.83565
Gm15841	1	74902371	74907653	+	-4.83688	-4.83701	-4.83031	-4.82325	-4.82976	-4.83321	-4.83565
Ihh	1	74945319	74951651	-	-3.01898	-3.1456	-1.38446	-0.126754	-1.67751	-1.62434	-2.78546
Nhej1	1	74967139	75046639	-	3.10747	3.2554	3.52507	4.24981	3.28182	2.76101	2.86698
Slc23a3	1	75125544	75133890	-	-4.7835	-4.83701	-4.83031	-4.82325	-4.82976	-4.83321	-4.83565
1810031K17Rik	1	75134554	75142368	-	4.15682	4.28745	4.79234	4.66139	4.95148	4.56595	4.8578
Fam134a	1	75142786	75147909	+	4.1934	4.37538	4.39181	4.66981	4.21889	4.29678	4.39368
Zfand2b	1	75168646	75171629	+	3.12049	3.88111	3.6547	3.81058	4.03532	3.94789	3.72022
Abcb6	1	75171717	75180392	-	3.59142	3.69798	3.60042	4.11188	3.30025	3.41526	3.7427
Atg9a	1	75180866	75191923	-	3.80251	3.96519	4.15393	4.2879	4.1076	4.05234	4.12691
Ankzf1	1	75192151	75199387	+	4.44172	4.80905	4.97801	5.0123	5.24817	5.19281	4.99493
Glb1l	1	75198243	75210778	-	0.857081	-0.0543761	0.706155	0.47974	1.08653	0.498025	0.282455
Stk16	1	75210838	75215606	+	5.5121	5.55998	5.22396	5.71944	5.2123	5.16592	4.91248
Tuba4a	1	75214974	75219253	-	7.43645	7.84913	7.6356	7.72203	7.84603	7.74841	7.61896
AC166150.1	1	75220095	75232093	-	-4.47562	-4.17875	-4.83031	-3.00877	-4.82976	-4.83321	-4.63474
Dnajb2	1	75236465	75244804	+	1.51954	1.48267	1.48966	1.70887	1.29232	1.29588	1.89947
Ptprn	1	75247041	75264208	-	3.56234	3.826	4.03406	4.44565	3.36758	3.01534	3.53385
Resp18	1	75272199	75278415	-	-4.83688	-4.83701	-3.46077	-3.91352	-4.82976	-4.83321	-4.83565
Dnpep	1	75307896	75317637	-	5.60135	6.4198	5.8439	5.92815	6.14825	6.09543	5.96863
Des	1	75360329	75368579	+	3.08001	3.70619	3.97498	4.20623	3.93383	4.07672	3.90074
Gm15179	1	75368212	75375012	-	-4.83688	-4.83701	-4.83031	-4.82325	-4.82976	-4.83321	-4.83565
Speg	1	75375297	75432320	+	3.07298	3.34764	4.00207	3.6262	3.70173	3.82213	3.93683
Gm15178	1	75392131	75396363	-	-4.83688	-4.83701	-4.83031	-4.82325	-4.82976	-4.83321	-4.83565
Gmppa	1	75435930	75443179	+	4.9381	5.49253	5.08	5.32588	5.21371	5.16928	5.10717
Accn4	1	75450436	75474343	+	-4.83688	-4.83701	-4.29487	-4.82325	-4.26673	-4.83321	-4.83565
Chpf	1	75474569	75479471	-	4.66523	4.99279	4.82399	5.44047	4.9421	4.7752	4.92111
Obsl1	1	75479310	75506452	-	5.31824	5.3462	5.67466	5.79305	5.58395	5.5369	5.86018
Tmem198	1	75479532	75485705	+	-0.643827	-0.603106	-0.862172	1.16906	-1.30374	-0.551307	-0.389944
Inha	1	75507077	75510366	+	-3.01898	-1.98639	-0.671946	-0.534026	0.213927	-0.393216	-0.233312
Stk11ip	1	75521529	75537335	+	5.03489	5.00407	4.88078	5.09205	4.71671	4.39751	4.64767
Slc4a3	1	75546266	75562172	+	2.49415	2.46316	2.64746	2.9818	2.63362	2.57116	2.39871
Epha4	1	77367185	77515088	-	5.01605	4.322	3.66645	4.13575	3.54631	4.29977	4.56663
Pax3	1	78101267	78197134	-	-2.69936	-1.70684	-4.29487	-4.82325	-4.82976	-4.83321	-4.83565
Sgpp2	1	78310346	78420286	+	-4.83688	-4.17875	-4.83031	-4.82325	-4.26673	-4.4167	-3.54145
Farsb	1	78417958	78488859	-	7.07262	7.06361	7.23108	7.0474	7.24264	7.28885	7.33377
BC035947	1	78497806	78511963	-	-4.7835	-4.80446	-4.29487	-4.82325	-4.82976	-4.83321	-4.63474
Mogat1	1	78510991	78538173	+	-4.7835	-4.83701	-4.83031	-4.82325	-4.82976	-4.83321	-4.83565
Acsl3	1	78657825	78706987	+	5.29258	5.29246	5.5461	4.7224	5.10283	5.39683	5.63795
Utp14b	1	78658038	78667588	+	2.92306	2.58162	2.73994	1.97634	2.56463	1.94253	2.63308
Kcne4	1	78816949	78820024	+	-4.83688	-4.83701	-4.83031	-4.82325	-4.82976	-4.83321	-4.83565
Gm5830	1	78967637	78968079	-	-3.42676	-4.57595	-4.83031	-4.82325	-2.83781	-4.83321	-2.50406
Scg2	1	79434669	79440090	-	-4.83688	-4.83701	-4.83031	-4.82325	-4.82976	-4.83321	-4.83565
Ap1s3	1	79606876	79671972	-	2.07895	1.28886	-0.862172	-3.00877	-3.40436	-0.111159	-0.0458099
Wdfy1	1	79702262	79776143	-	4.12952	4.20152	4.62857	4.05286	4.60543	4.89813	4.86392
Mrpl44	1	79776018	79781445	+	5.26765	5.46517	5.58444	5.68897	5.5254	5.50009	5.32489
Serpine2	1	79794197	79858696	-	4.43912	4.60889	4.3223	4.67885	3.56129	3.63845	4.0723
Gm5529	1	79922536	79923426	-	-3.42676	-4.80446	-4.83031	-1.76662	-2.83781	-1.80877	-1.89856
Fam124b	1	80198706	80218473	-	-4.83688	-4.83701	-4.83031	-4.82325	-4.82976	-4.83321	-4.63474
Cul3	1	80264923	80340480	-	7.06736	6.68181	6.68575	6.17748	6.57507	6.70902	6.66269
Gm6189	1	80383104	80385188	-	-0.323192	-0.214827	-4.83031	-4.82325	-3.40436	-4.4167	-4.83565
Dock10	1	80501073	80758553	-	-4.7835	-4.17875	-4.29487	-4.82325	-4.82976	-4.83321	-4.83565
9430031J16Rik	1	81076950	81341764	+	-4.83688	-4.83701	-4.83031	-4.82325	-4.82976	-4.83321	-4.83565
Irs1	1	82233101	82291416	-	1.25628	1.82679	1.32555	-0.924091	0.0944833	0.306477	0.403697
Gm9747	1	82233112	82235933	+	-4.83688	-4.83701	-4.83031	-4.82325	-4.82976	-4.83321	-4.83565
Rhbdd1	1	82316452	82445366	+	2.50575	2.31712	1.9281	1.65744	2.371	2.72655	2.68776
Col4a4	1	82452558	82586849	-	-4.83688	-4.83701	-4.83031	-4.82325	-4.82976	-4.83321	-4.83565
Col4a3	1	82586921	82722059	+	-4.83688	-4.83701	-4.83031	-4.82325	-4.82976	-4.83321	-4.83565
Mff	1	82724890	82752394	+	5.80295	5.81939	5.94949	5.74669	6.00466	6.06899	5.99947
Tm4sf20	1	82756649	82768461	-	-4.83688	-4.83701	-4.83031	-4.82325	-4.82976	-4.83321	-4.83565
Agfg1	1	82839483	82896275	+	6.00946	5.94496	5.7528	5.37617	5.79441	6.01425	5.98248
Slc19a3	1	83012523	83038448	-	-1.08222	-1.25478	-0.19522	-0.924091	-0.774648	0.104486	0.0924704
Ccl20	1	83116766	83119167	+	-1.84643	-3.62881	-3.46077	-3.00877	-4.82976	-3.05479	-3.54145
Wdr69	1	83159752	83210574	+	-4.83688	-4.83701	-4.83031	-4.82325	-4.82976	-4.83321	-4.83565
Sphkap	1	83254139	83408200	-	-4.83688	-4.83701	-3.46077	-4.82325	-4.82976	-4.83321	-4.83565
Pid1	1	84036296	84364180	-	3.51801	3.05841	3.56026	3.57054	2.777	2.52387	2.98496
Dner	1	84369841	84696221	-	-0.103279	-0.893553	-1.38446	-1.76662	-0.901044	-1.29518	-2.2669
Trip12	1	84721189	84839304	-	8.71663	8.10503	7.89053	7.91266	7.78043	7.96954	8.19138
Fbxo36	1	84839841	84900487	+	1.65475	2.78304	1.67008	2.01822	2.02038	1.42923	1.41852
Slc16a14	1	84905898	84935125	-	-4.47562	-4.80446	-2.5438	-4.82325	-2.83781	-4.83321	-3.54145
C130026I21Rik	1	84992690	85270566	-	-3.01898	-4.80446	-4.83031	-4.82325	-4.82976	-4.83321	-4.83565
A530032D15Rik	1	85083069	85109853	-	-4.83688	-4.80446	-4.83031	-4.82325	-4.82976	-4.83321	-4.63474
Gm10553	1	85100164	85100535	+	-4.83688	-4.83701	-4.83031	-4.82325	-4.82976	-4.83321	-4.83565
A530040E14Rik	1	85105946	85114035	+	-2.45928	-4.80446	-4.83031	-4.82325	-4.82976	-4.83321	-4.83565
Gm16028	1	85246851	85255465	+	-4.83688	-4.83701	-4.83031	-4.82325	-4.82976	-4.83321	-4.83565
Gm16025	1	85326729	85342615	+	-4.83688	-4.83701	-4.83031	-4.82325	-4.82976	-4.83321	-4.83565
Gm16092	1	85511133	85527161	-	-1.84643	-4.57595	-1.23987	-4.82325	-4.82976	-2.03975	-3.07285
AC147806.1	1	85575676	85577295	+	-4.83688	-4.83701	-4.83031	-4.82325	-4.82976	-4.83321	-4.83565
Sp110	1	85576899	85598817	-	-0.393262	-1.46744	-4.83031	-4.82325	-4.82976	-4.4167	-4.83565
Gm16094	1	85599286	85599839	+	-4.83688	-4.83701	-4.83031	-4.82325	-4.82976	-4.83321	-4.83565
Sp140	1	85600378	85645037	+	-4.7835	-3.62881	-4.83031	-4.82325	-3.40436	-4.83321	-2.78546
Gm17017	1	85641222	85650585	-	-4.83688	-4.83701	-4.29487	-4.82325	-4.82976	-4.83321	-2.50406
Sp100	1	85649988	85709998	+	-4.83688	-4.83701	-4.83031	-4.82325	-4.82976	-4.83321	-4.83565
A630001G21Rik	1	85717083	85778643	-	-0.975399	-1.25478	-0.248129	-0.534026	-2.1478	-0.3164	-0.292985
Cab39	1	85793441	85851576	+	5.99507	5.50948	5.86775	5.30394	5.81747	5.73225	5.92688
Itm2c	1	85894281	85908675	+	4.41183	4.80751	4.88078	4.84134	4.75273	4.67741	4.9097
4933407L21Rik	1	85928483	85940624	+	-4.83688	-4.83701	-4.83031	-4.82325	-4.82976	-4.83321	-4.83565
Gpr55	1	85939537	85961055	-	-4.83688	-4.83701	-4.83031	-4.82325	-4.82976	-4.83321	-4.83565
Spata3	1	86016816	86029958	+	-4.83688	-4.83701	-4.83031	-4.82325	-4.82976	-4.83321	-4.83565
2810459M11Rik	1	86045863	86055456	+	-2.45928	-2.85861	-0.862172	-0.776984	-1.48862	-3.67811	-2.07459
Psmd1	1	86064387	86139151	+	8.39629	8.32151	8.38108	8.10976	8.41778	8.42782	8.58824
Htr2b	1	86099026	86111970	-	-4.83688	-4.83701	-4.83031	-4.82325	-4.82976	-4.83321	-4.83565
RP24-308M3.1	1	86133637	86162788	+	5.9382	6.41871	6.22305	6.46679	6.49999	6.39603	6.12408
Armc9	1	86154780	86278284	+	4.13605	4.24717	4.41256	4.58742	4.37529	4.19125	4.2977
Gm16341	1	86275509	86301375	-	-4.83688	-4.83701	-4.83031	-4.82325	-4.82976	-4.83321	-4.83565
B3gnt7	1	86303221	86307303	+	6.56726	6.59325	6.68976	7.01683	6.62476	6.50584	6.63919
Gm5258	1	86323267	86323593	+	-4.83688	-4.83701	-4.83031	-4.82325	-4.82976	-4.83321	-4.83565
Ncl	1	86344719	86359455	-	11.3723	10.9512	11.2224	11.2224	10.9512	10.9512	11.2687
C130036L24Rik	1	86359574	86373791	+	-0.719469	-0.365468	1.02358	0.929062	0.424161	0.459652	0.311164
Nmur1	1	86386242	86388162	-	-4.83688	-4.83701	-4.83031	-4.82325	-4.82976	-4.83321	-4.83565
1700019O17Rik	1	86426329	86428049	+	-4.83688	-4.83701	-4.83031	-4.82325	-4.82976	-4.83321	-4.83565
Ptma	1	86526736	86530698	+	11.2224	10.7628	11.3037	10.9825	10.7439	10.3554	11.3723
Pde6d	1	86542994	86582629	-	3.97402	4.68786	4.45772	4.30495	4.59465	4.57979	4.34065
Cops7b	1	86582904	86606978	+	5.3999	5.60626	5.56131	5.71043	5.59977	5.58869	5.61382
Nppc	1	86666293	86670573	-	-4.7835	-3.1456	-4.83031	-2.44811	-4.82976	-3.05479	-4.83565
Dis3l2	1	86703804	87050097	+	2.98586	3.24382	3.41681	3.58252	3.77442	3.77547	3.90997
Alppl2	1	87086690	87089928	-	-2.21743	-1.70684	-4.83031	-4.82325	-4.82976	-4.83321	-4.83565
Alpi	1	87098002	87101606	-	-4.83688	-4.83701	-4.83031	-4.82325	-4.82976	-4.83321	-4.83565
Akp3	1	87125008	87127912	+	-4.83688	-4.83701	-4.83031	-4.82325	-4.82976	-4.83321	-4.63474
Ecel1	1	87147655	87156521	-	-3.01898	-2.54757	-1.10375	-2.44811	-0.774648	-2.32706	-1.89856
Prss56	1	87183493	87188404	+	-2.21743	-2.54757	-2.5438	-1.50375	-2.83781	-1.80877	-2.78546
Chrnd	1	87190652	87200069	+	-4.83688	-4.83701	-4.83031	-4.82325	-4.82976	-4.83321	-3.54145
Chrng	1	87205811	87211835	+	-3.42676	-4.57595	-4.83031	-4.82325	-4.82976	-4.83321	-4.83565
Eif4e2	1	87213914	87240488	+	7.40322	7.65945	7.24041	7.50188	7.45127	7.4266	7.21771
Efhd1	1	87264363	87310839	+	1.08929	1.30866	0.743468	1.30946	1.14939	0.207852	0.673457
Gm16535	1	87264481	87265174	-	-4.83688	-4.83701	-4.83031	-4.82325	-4.82976	-4.83321	-4.83565
Gigyf2	1	87326998	87450796	+	6.09244	5.69287	5.6859	5.43846	5.88695	5.85216	6.07882
Kcnj13	1	87386363	87394729	-	-4.83688	-4.83701	-4.83031	-4.82325	-4.82976	-4.83321	-4.83565
3110079O15Rik	1	87470264	87475459	+	-4.83688	-4.80446	-4.83031	-4.82325	-4.82976	-4.83321	-4.83565
Ngef	1	87476834	87573870	-	-0.975399	-1.06052	-0.979184	-1.28095	-0.398996	-1.45052	-0.545386
Neu2	1	87509889	87597845	+	-4.83688	-4.83701	-4.83031	-4.82325	-4.82976	-4.83321	-4.83565
Inpp5d	1	87620312	87720507	+	5.89112	5.89138	5.75038	6.40596	6.27306	6.3633	6.54185
Atg16l1	1	87755870	87792428	+	5.62407	5.52275	5.39527	5.85644	5.32956	5.29594	5.38247
5830472F04Rik	1	87796467	87796817	+	-4.83688	-4.83701	-4.83031	-4.82325	-4.82976	-4.83321	-4.83565
Sag	1	87803680	87845158	+	-4.47562	-4.83701	-4.83031	-1.76662	-4.82976	-4.83321	-4.14592
Dgkd	1	87853287	87944489	+	5.53053	5.26237	5.74351	5.52107	5.81398	5.72279	6.06273
Usp40	1	87945121	88008551	-	2.95527	2.74632	2.63198	3.18254	2.73426	2.60717	2.73373
Ugt1a10	1	88055388	88219004	+	-4.83688	-4.83701	-4.83031	-4.82325	-4.82976	-4.83321	-4.83565
Gm20528	1	88055393	88218584	-	-4.83688	-4.83701	-4.83031	-4.82325	-4.82976	-4.83321	-4.83565
Ugt1a9	1	88070800	88218997	+	-4.83688	-4.83701	-4.83031	-4.82325	-4.82976	-4.83321	-4.83565
Ugt1a8	1	88087813	88219004	+	-4.83688	-4.83701	-4.83031	-4.82325	-4.82976	-4.83321	-4.83565
Ugt1a7c	1	88095062	88220002	+	-4.83688	-4.83701	-4.83031	-4.82325	-4.82976	-4.83321	-4.83565
Ugt1a6b	1	88103252	88219003	+	-4.83688	-4.83701	-4.83031	-4.82325	-4.82976	-4.83321	-4.83565
Ugt1a6a	1	88103252	88220002	+	-4.83688	-4.83701	-4.83031	-4.82325	-4.82976	-4.83321	-4.83565
Ugt1a5	1	88166012	88218997	+	-4.83688	-4.83701	-4.83031	-4.82325	-4.82976	-4.83321	-4.83565
Ugt1a2	1	88200601	88218997	+	-4.83688	-4.83701	-4.83031	-4.82325	-4.82976	-4.83321	-4.83565
Dnajb3	1	88204732	88205748	-	-1.43859	-0.893553	-2.5438	-4.82325	-1.48862	-3.05479	-4.14592
Ugt1a1	1	88211959	88218997	+	-4.83688	-4.83701	-4.83031	-4.82325	-4.82976	-4.83321	-4.83565
Heatr7b1	1	88226986	88262289	+	-4.83688	-4.83701	-4.29487	-4.82325	-4.82976	-4.4167	-4.83565
Hjurp	1	88262471	88277633	-	6.94457	6.39887	6.78522	6.71233	6.74408	6.91059	6.75719
Trpm8	1	88277661	88389293	+	-4.83688	-4.83701	-4.83031	-4.82325	-4.82976	-4.83321	-4.83565
4930453O03Rik	1	88347489	88352930	-	-4.83688	-4.83701	-4.83031	-4.82325	-4.82976	-4.83321	-4.83565
Spp2	1	88406961	88426438	+	-4.83688	-4.83701	-4.83031	-4.82325	-4.82976	-4.83321	-4.83565
Glrp1	1	88501123	88509886	-	-4.83688	-4.83701	-4.83031	-4.82325	-4.82976	-4.83321	-4.83565
Arl4c	1	88673125	88702221	-	5.34695	5.75944	5.58914	4.75525	5.35362	5.30613	5.38966
Sh3bp4	1	89070415	89155068	+	4.79234	5.01032	4.28077	4.08556	4.48207	4.33204	4.49427
Agap1	1	89454811	89895282	+	4.63253	4.58439	4.67166	4.57615	4.74246	4.70655	4.65413
Gbx2	1	89927962	89933290	-	4.73262	4.53382	4.98076	5.93422	4.97278	4.62317	4.83899
D130058E05Rik	1	89930234	89931862	+	-0.505986	0.359272	0.538623	1.55315	0.646684	0.972214	0.913117
Asb18	1	89952591	90014666	-	-4.83688	-4.83701	-4.83031	-4.82325	-4.82976	-4.83321	-4.83565
Iqca	1	90042132	90153401	-	-4.83688	-4.80446	-4.83031	-4.82325	-4.82976	-4.83321	-4.83565
Cxcr7	1	90203980	90216751	+	1.45186	1.82679	0.773934	1.45393	0.953443	1.3618	1.106
Cops8	1	90603425	90613341	+	6.20548	6.26874	6.41468	6.4007	6.20725	6.10339	6.16092
Gm9991	1	90675161	90679793	+	-4.83688	-4.83701	-4.83031	-4.82325	-4.82976	-4.83321	-4.83565
Col6a3	1	90765923	90843971	-	-3.97508	-4.57595	-4.83031	-4.82325	-4.82976	-4.4167	-4.63474
Mlph	1	90915085	90951142	+	-4.7835	-4.57595	-4.29487	-4.82325	-4.82976	-4.83321	-4.83565
Prlh	1	90953108	90954012	+	-4.83688	-4.83701	-4.83031	-4.82325	-4.82976	-4.83321	-4.83565
Rab17	1	90958133	90969661	-	-1.70135	-1.82873	-0.391688	-0.126754	-0.035895	-0.551307	-0.488073
Lrrfip1	1	90998727	91128944	+	4.48934	4.15727	3.70386	3.0319	3.56129	3.46778	3.49578
Rbm44	1	91145103	91170795	+	-0.268015	-0.250987	-1.99079	-2.44811	-0.486006	-0.162901	-0.32794
Ramp1	1	91179822	91225196	+	-4.47562	-4.83701	-4.83031	-4.82325	-4.82976	-4.83321	-4.83565
Ube2f	1	91250311	91288877	+	5.14618	5.61686	5.56875	5.57833	5.57764	5.29594	5.32622
Scly	1	91298338	91321075	+	4.24771	4.48894	4.45216	4.14869	4.48207	4.49573	4.24202
Gm17090	1	91305092	91321101	-	-4.83688	-4.83701	-4.83031	-4.82325	-4.82976	-4.83321	-4.83565
Espnl	1	91322075	91348306	+	-3.97508	-4.83701	-2.5438	-4.82325	-4.82976	-3.05479	-2.78546
Klhl30	1	91351016	91362416	+	-3.42676	-0.804639	-4.83031	-3.91352	-4.82976	-2.03975	-3.54145
Fam132b	1	91366430	91374216	+	1.33777	1.73634	1.77127	1.65744	1.71271	1.71618	1.76745
Ilkap	1	91375831	91398783	-	5.55005	5.80369	6.03026	6.11374	6.04634	6.02728	5.82408
Hes6	1	91411483	91414038	-	3.8718	3.37681	4.49145	5.16142	4.28055	3.77915	4.49427
Per2	1	91415984	91459330	-	-0.0193299	-1.58436	-0.19522	0.353484	0.0260866	-0.3164	0.555877
Traf3ip1	1	91494668	91529303	+	4.12249	3.73642	3.98959	3.99355	3.85412	3.64659	3.84368
Asb1	1	91540565	91559590	+	3.88916	3.65016	3.90312	4.06284	3.62245	3.46107	3.76273
Twist2	1	91801461	91848028	+	-1.70135	0.636311	-4.29487	-4.82325	-2.83781	-4.4167	-4.83565
Hdac4	1	91928785	91931176	-	3.43507	3.54264	3.64997	4.32116	4.00639	3.94789	3.73951
Hdac4	1	91932757	92148393	-	2.56604	1.74821	2.06592	1.45393	2.17857	2.40985	2.63308
Ndufa10	1	92439010	92473860	-	7.08621	7.22178	7.3834	7.478	7.37805	7.3834	7.31439
Olfr1416	1	92479681	92480619	-	-4.83688	-4.83701	-4.83031	-4.82325	-4.82976	-4.83321	-4.83565
Olfr1415	1	92490818	92491753	-	-4.83688	-4.83701	-4.83031	-4.82325	-4.82976	-4.83321	-4.83565
Olfr1414	1	92511048	92518515	-	-4.83688	-4.83701	-4.83031	-4.82325	-4.82976	-4.83321	-4.83565
Olfr1413	1	92573125	92574206	+	-4.83688	-4.83701	-4.83031	-4.82325	-4.82976	-4.83321	-4.83565
Olfr1412	1	92588332	92589297	+	-4.83688	-4.83701	-4.83031	-4.82325	-4.82976	-4.83321	-4.83565
Olfr1411	1	92596521	92597492	+	-4.83688	-4.83701	-4.83031	-4.82325	-4.82976	-4.83321	-4.83565
Olfr1410	1	92607839	92608847	+	-4.83688	-4.83701	-4.83031	-4.82325	-4.82976	-4.83321	-4.83565
Olfr12	1	92619881	92621001	+	-4.83688	-4.83701	-4.83031	-4.82325	-4.82976	-4.83321	-4.83565
Myeov2	1	92637145	92641985	-	5.01256	5.39369	5.61335	5.95517	5.77621	5.69667	5.24543
Otos	1	92644218	92648841	-	-4.83688	-4.83701	-4.29487	-4.82325	-4.82976	-4.83321	-4.83565
Gpc1	1	92831645	92860198	+	4.62933	4.60889	4.97473	4.69514	4.76041	4.55786	4.83056
Ankmy1	1	92870129	92902906	-	-3.01898	-4.83701	-4.83031	-4.82325	-4.82976	-4.83321	-4.14592
Dusp28	1	92906989	92908620	+	1.37676	1.77377	1.60665	2.29996	1.8733	1.68365	1.48363
Rnpepl1	1	92910783	92924384	+	3.89774	4.47613	3.89579	3.71905	3.86147	3.40986	3.38979
Capn10	1	92934376	92947941	+	4.32863	4.75891	4.45398	4.75233	4.52049	4.44638	4.36093
Gpr35	1	92973119	92986391	+	-4.47562	-4.17875	-2.93099	-3.91352	-4.26673	-4.83321	-3.07285
Aqp12	1	93006334	93012269	+	-4.83688	-4.83701	-4.83031	-4.82325	-4.26673	-4.83321	-4.83565
Kif1a	1	93015456	93101865	-	3.36864	3.03475	4.82399	2.67389	5.08712	4.40488	3.92117
Agxt	1	93135245	93145407	+	-4.83688	-4.83701	-4.83031	-4.82325	-4.82976	-4.83321	-4.83565
2310007B03Rik	1	93151349	93160948	-	0.410373	-0.157307	-1.38446	-0.322302	-1.30374	-1.45052	-3.54145
E030010N08Rik	1	93215899	93231072	+	2.55471	2.44528	2.60398	3.90208	3.07806	2.95797	2.87486
Sned1	1	93235841	93301065	+	3.72517	2.23528	3.2027	4.17079	2.81914	2.63333	2.50263
Mterfd2	1	93299211	93305915	-	4.70849	4.81718	4.86725	5.14571	4.56976	4.62317	4.44593
Pask	1	93308770	93343482	-	5.01139	4.67709	5.00646	4.84134	5.21909	5.2769	5.34809
Ppp1r7	1	93342854	93373489	+	6.38368	6.38556	6.48504	6.53498	6.394	6.30527	6.41841
Ano7	1	93373896	93403502	+	-2.02021	-4.57595	-4.83031	-4.82325	-4.82976	-4.83321	-4.83565
Hdlbp	1	93405940	93478808	-	8.53421	8.20582	8.0206	7.96628	8.05452	7.97809	8.25065
Gm17415	1	93421682	93422488	+	-2.69936	-2.54757	-1.10375	-1.76662	-0.774648	-1.15988	-2.07459
2002-09-01	1	93478964	93510260	+	7.51124	7.28778	7.29008	6.89505	7.21549	7.39155	7.337
Farp2	1	93512079	93621976	+	-0.643827	-0.964685	-1.75708	-0.322302	-1.14889	-0.72993	-0.821275
Stk25	1	93621902	93635722	-	5.71922	5.82364	5.72906	5.34487	5.72674	5.71973	5.65559
Bok	1	93685694	93695762	+	3.57195	3.66039	4.07428	4.0198	3.95849	3.91928	3.38318
Thap4	1	93705391	93754838	-	4.9589	5.21152	5.2938	5.21033	5.35063	5.32697	5.25565
Atg4b	1	93751500	93789434	+	4.60952	4.73252	4.92152	4.9019	4.80451	4.89062	4.88468
Dtymk	1	93792576	93801934	-	7.44343	7.64019	7.39049	7.77581	7.55982	7.47163	7.2328
Ing5	1	93803965	93822101	+	6.01549	5.67412	5.64576	5.98026	5.59093	5.34828	5.47286
D2hgdh	1	93825240	93852348	+	1.25628	1.22038	1.17728	1.20863	1.49113	1.20752	1.34764
Gal3st2	1	93861344	93876494	+	-4.83688	-4.83701	-4.83031	-4.82325	-4.82976	-4.83321	-4.83565
Gm9994	1	93918437	93941239	+	-4.83688	-4.83701	-4.83031	-4.82325	-4.82976	-4.83321	-4.63474
Gm6086	1	93990509	94011541	+	-4.83688	-4.80446	-4.29487	-3.91352	-4.82976	-4.83321	-4.63474
Neu4	1	94020493	94028326	+	-4.83688	-4.83701	-4.83031	-4.82325	-4.82976	-4.83321	-4.83565
Pdcd1	1	94038307	94052553	-	-4.47562	-4.83701	-4.83031	-4.82325	-4.82976	-4.83321	-4.83565
Fam174a	1	95313628	95335284	+	1.08929	1.32777	1.77127	0.929062	1.91329	1.66552	1.67712
St8sia4	1	95587684	95667594	-	-0.801611	-4.17875	-1.38446	-2.44811	-3.40436	-3.05479	-2.50406
Slco4c1	1	96818784	96872171	-	0.0288687	-2.54757	-1.99079	-2.44811	-0.667423	-0.640329	0.209351
Slco6b1	1	96906176	96997577	-	-4.83688	-4.83701	-4.83031	-4.82325	-4.82976	-4.83321	-4.83565
Gm6430	1	97024681	97025928	+	-3.97508	-3.62881	-2.93099	-3.91352	-2.43796	-1.45052	-2.50406
Slco6c1	1	97059038	97128253	-	-4.83688	-4.83701	-4.83031	-4.82325	-4.82976	-4.83321	-4.83565
D1Ertd622e	1	97643903	97662074	-	1.89301	1.44137	1.81854	0.821355	1.49113	1.47028	1.41045
Ppip5k2	1	97706048	97770411	-	5.5749	4.2913	5.30725	4.42072	4.96371	5.06465	5.49151
Gin1	1	97770172	97793709	+	3.01453	3.12791	3.21613	2.95337	3.07806	3.28613	2.89972
Pam	1	97795114	98095646	-	2.70121	2.06774	2.35487	2.4043	1.71271	1.99372	2.36364
B230216N24Rik	1	98031116	98057680	-	-2.69936	-4.83701	-3.46077	-4.82325	-2.83781	-4.83321	-3.54145
Slco6d1	1	98421124	98516988	+	-4.83688	-4.83701	-4.83031	-4.82325	-4.82976	-4.83321	-4.83565
Cntnap5b	1	99772765	100485942	+	-4.83688	-4.83701	-4.83031	-4.82325	-4.82976	-4.83321	-4.83565
Cdh20	1	104768529	104995481	+	-4.83688	-4.83701	-4.83031	-4.82325	-4.82976	-4.83321	-4.83565
Gm15699	1	104911431	104912333	-	-4.83688	-4.83701	-4.83031	-4.82325	-4.82976	-4.83321	-4.83565
Rnf152	1	105276917	105356710	-	-1.43859	-0.964685	-3.46077	-1.28095	-1.30374	-1.29518	-0.972949
Pign	1	105518422	105659008	-	2.89763	2.45462	2.80112	2.31458	2.58755	2.93276	2.88535
2310035C23Rik	1	105663861	105755131	+	4.29443	3.89703	4.14417	4.17915	3.86147	4.04298	4.08683
Tnfrsf11a	1	105780723	105847981	+	-1.30325	-1.82873	-1.10375	-1.76662	-4.26673	-2.32706	-2.50406
Zcchc2	1	105990406	106034074	+	4.16728	3.59975	3.78836	3.44737	3.50729	3.56731	3.65115
Phlpp1	1	106171752	106394250	+	2.65931	2.65282	3.30154	2.53079	3.33802	2.74854	3.16258
Bcl2	1	106538178	106714274	-	-0.268015	-0.250987	0.362733	-0.534026	-0.398996	-0.72993	-0.438548
D630008O14Rik	1	106541943	106575045	+	-4.83688	-4.83701	-4.83031	-4.82325	-4.82976	-4.83321	-4.83565
Kdsr	1	106720410	106759742	-	3.8718	3.57691	4.3665	3.70735	4.34183	4.48002	4.37358
Vps4b	1	106764071	106796728	-	6.13898	5.61947	5.87367	5.29643	5.63464	5.80438	5.96961
Serpinb5	1	106861173	106883348	+	-4.7835	-2.54757	-4.83031	-4.82325	-3.40436	-4.83321	-4.83565
Serpinb12	1	106934449	106957080	+	-4.83688	-4.83701	-4.83031	-4.82325	-4.82976	-4.83321	-4.83565
Serpinb13	1	106980984	107001195	+	-4.83688	-4.83701	-4.83031	-4.82325	-4.82976	-4.83321	-4.83565
Serpinb3a	1	107045587	107052337	-	-4.83688	-4.83701	-4.83031	-4.82325	-4.82976	-4.83321	-4.83565
Serpinb3d	1	107078193	107083480	-	-4.83688	-4.83701	-4.83031	-4.82325	-4.82976	-4.83321	-4.83565
Serpinb3b	1	107153940	107278361	-	-4.83688	-4.83701	-4.83031	-4.82325	-4.82976	-4.83321	-4.83565
Serpinb3c	1	107271201	107278371	-	-4.83688	-4.83701	-4.83031	-4.82325	-4.82976	-4.83321	-4.83565
Serpinb11	1	107361929	107380475	+	-4.83688	-4.83701	-4.83031	-4.82325	-4.82976	-4.83321	-4.83565
Gm15391	1	107385200	107387412	-	-4.83688	-4.83701	-4.83031	-4.82325	-4.82976	-4.83321	-4.83565
Serpinb7	1	107399655	107452689	+	-4.83688	-4.83701	-4.83031	-4.82325	-4.82976	-4.83321	-4.83565
Serpinb2	1	107511423	107535478	+	-4.7835	-4.83701	-4.83031	-4.82325	-4.82976	-4.83321	-4.83565
Serpinb8	1	107590006	107608909	+	-1.30325	-1.70684	-1.10375	-2.07306	-4.82976	-4.83321	-4.83565
Gm15389	1	107687008	107693514	+	-4.7835	-4.83701	-4.83031	-4.82325	-4.82976	-4.83321	-4.63474
Cdh7	1	109982431	110140157	+	-4.83688	-4.83701	-2.5438	-4.82325	-4.82976	-4.83321	-4.63474
Cdh19	1	110889195	110977372	-	-4.83688	-4.83701	-4.83031	-4.82325	-4.82976	-4.83321	-4.83565
Dsel	1	111858702	111864909	-	2.1262	1.15842	1.85923	1.24713	1.3919	2.02302	1.80128
Cntnap5a	1	115684756	116582026	+	-4.83688	-4.83701	-4.83031	-4.82325	-4.82976	-4.83321	-4.83565
AC132379.1	1	116803193	116821850	+	-4.83688	-4.83701	-4.83031	-4.82325	-4.82976	-4.83321	-4.83565
Tsn	1	118298517	118311132	-	6.81946	6.64226	6.88303	6.69117	6.61119	6.66756	6.6334
Mki67ip	1	118321839	118333822	+	7.23493	6.98432	7.19889	7.33738	6.9022	6.79387	6.9142
Clasp1	1	118389058	118609432	+	5.39387	5.24154	5.5928	5.49045	5.53662	5.33531	5.54768
2900060B14Rik	1	118458670	118458747	-	-4.83688	-4.83701	-4.83031	-3.91352	-4.82976	-4.83321	-4.63474
Tfcp2l1	1	118627945	118685167	+	6.67497	6.87725	5.8762	6.39265	5.81398	6.41412	6.32429
Gli2	1	118834132	119053619	-	5.00248	5.31623	4.52467	4.88508	4.96749	5.02495	4.96311
Inhbb	1	119415465	119422248	-	3.72517	3.94236	2.37711	4.17915	3.08605	3.43372	3.34471
Ralb	1	119470305	119504794	-	5.07886	5.55035	5.40933	5.15893	5.53266	5.65798	5.63216
Epb4.1l5	1	119545033	119649000	-	4.45356	3.84157	4.1904	3.87279	3.90294	4.01636	4.17155
Ptpn4	1	119658044	119837613	-	1.92236	0.608904	0.773934	0.418835	0.921908	1.54623	1.28084
Tmem177	1	119907890	119913208	-	3.4029	3.60396	3.42649	3.57588	3.68701	3.70328	3.5659
Gm101	1	119923341	119997234	-	-4.83688	-4.57595	-4.29487	-4.82325	-4.82976	-4.83321	-3.54145
Sctr	1	120006980	120063528	+	-4.83688	-4.83701	-4.83031	-4.82325	-4.82976	-4.83321	-4.83565
Tmem37	1	120067377	120074074	-	1.73933	3.23782	2.35487	2.55904	2.27123	2.40985	2.22139
Dbi	1	120113280	120121078	-	6.55024	6.89164	7.21484	7.45462	7.02861	7.14902	6.8891
3110009E18Rik	1	120121187	120188189	+	1.90966	2.62015	2.59716	2.99065	2.57593	2.47398	2.61009
Steap3	1	120190757	120272705	-	4.87181	4.86981	3.64997	4.64516	3.85043	3.7093	3.84941
C1ql2	1	120340582	120343171	+	-2.69936	-3.1456	-4.83031	-3.91352	-4.82976	-4.4167	-4.83565
Marco	1	120474538	120505084	-	-4.83688	-4.83701	-4.83031	-4.82325	-4.82976	-4.83321	-4.83565
En1	1	120602418	120609296	+	0.965126	0.696127	1.51323	0.929062	0.646684	0.0586927	0.0924704
Insig2	1	121304353	121332589	-	3.30832	3.5313	3.75216	3.45464	3.30025	3.64659	3.65906
Ccdc93	1	121431049	121506460	+	3.48263	3.16393	3.66202	3.1163	3.64836	3.61123	3.65906
Gm15392	1	121489296	121493203	-	-4.83688	-4.83701	-4.83031	-4.82325	-4.82976	-4.83321	-4.83565
Htr5b	1	121509842	121528465	-	-4.47562	-3.62881	-4.29487	-3.00877	-4.82976	-4.4167	-4.83565
Ddx18	1	121553835	121567989	-	8.04154	7.96011	7.99646	7.93867	7.93161	7.86345	8.03652
Dpp10	1	123332142	124045559	-	-4.83688	-4.83701	-4.83031	-4.82325	-4.82976	-4.83321	-4.83565
Actr3	1	125392905	125435727	-	7.73586	7.43349	7.48002	6.92998	7.51124	7.69295	7.61192
Slc35f5	1	125561016	125595684	+	3.6723	3.27659	3.46385	2.80661	3.1719	3.45451	3.4774
Gpr39	1	125676995	125873862	+	-3.01898	-1.82873	-4.29487	-4.82325	-4.26673	-4.83321	-4.83565
Lypd1	1	125867622	125913101	-	-0.573101	-0.365468	-1.99079	-0.924091	-2.43796	-2.03975	-2.78546
Nckap5	1	125913620	126830799	-	-3.01898	-4.80446	-4.83031	-4.82325	-4.82976	-4.83321	-4.83565
Mgat5	1	127204986	127483704	+	0.552957	0.154386	-0.314383	0.0341843	-0.318449	-0.551307	0.85046
Tmem163	1	127486546	127678096	-	-3.42676	-3.1456	-1.10375	-3.00877	-4.26673	-4.4167	-2.2669
Acmsd	1	127729413	127767564	+	-4.83688	-4.83701	-4.83031	-4.82325	-4.82976	-4.83321	-4.83565
Ccnt2	1	127774164	127808061	+	6.30921	5.50781	5.97321	5.70384	5.95816	6.05536	6.19915
Ysk4	1	127815271	127840290	-	-4.83688	-4.83701	-4.83031	-4.82325	-4.82976	-4.83321	-4.83565
Rab3gap1	1	127868773	127943868	+	4.73262	4.45512	4.24116	4.54659	4.51336	4.45449	4.64392
Zranb3	1	127954184	128103047	-	4.8888	4.59846	4.909	4.68262	4.81765	4.82985	5.02791
R3hdm1	1	128103306	128237735	+	5.95422	5.53966	5.40706	5.54227	5.40525	5.68645	5.47476
Ubxn4	1	128244181	128279377	+	5.91161	5.77877	5.9427	5.84359	5.84903	5.96769	5.88695
Lct	1	128284756	128328318	-	-4.83688	-4.83701	-4.83031	-3.91352	-4.82976	-4.4167	-4.63474
Mcm6	1	128331591	128359656	-	8.1634	8.00093	8.03923	7.87552	8.10503	8.07192	8.38108
Dars	1	128363708	128417416	-	6.91589	6.70959	6.79681	5.96189	6.81415	6.90284	6.87926
Cxcr4	1	128588199	128592293	-	0.732548	0.284048	-0.0709472	-0.223473	-0.486006	-0.393216	-0.140986
Thsd7b	1	129273302	130219278	+	-4.83688	-4.83701	-4.83031	-4.82325	-4.82976	-4.83321	-4.83565
Gm16081	1	130269950	130281258	-	-4.83688	-4.83701	-4.83031	-4.82325	-4.82976	-4.83321	-4.83565
Daf2	1	130388537	130423009	-	-3.42676	-2.85861	-3.46077	-4.82325	-3.40436	-4.4167	-4.63474
Gm15674	1	130422824	130437914	+	-4.83688	-4.83701	-4.83031	-4.82325	-4.82976	-4.83321	-4.83565
Gm15675	1	130429781	130437191	-	-3.42676	-2.85861	-4.29487	-1.76662	-4.82976	-2.32706	-3.54145
Cd55	1	130439027	130462744	-	1.29862	1.09083	0.115027	0.876316	-0.035895	0.00864953	-0.0984051
Gm16083	1	130462576	130557075	+	-4.83688	-4.83701	-4.83031	-4.82325	-4.82976	-4.83321	-4.83565
Zp3r	1	130576713	130629621	-	-4.7835	-4.83701	-4.83031	-4.82325	-4.82976	-4.83321	-4.83565
C4bp	1	130634773	130661632	-	-4.83688	-4.83701	-4.83031	-4.82325	-4.82976	-4.83321	-4.83565
Pfkfb2	1	130689043	130729253	-	2.8011	2.26701	2.20765	1.86371	2.05381	2.24715	2.19766
Yod1	1	130717327	130722055	+	0.48376	-0.214827	-0.314383	-0.223473	0.0260866	0.00864953	0.337967
AA986860	1	130731976	130744621	+	0.965126	1.2697	0.313324	0.821355	0.376617	0.104486	0.209351
Fcamr	1	130800902	130814740	+	-4.47562	-4.83701	-4.83031	-4.82325	-4.82976	-4.83321	-4.83565
Gm15848	1	130809977	130824084	-	-4.83688	-4.83701	-4.83031	-4.82325	-4.82976	-4.83321	-4.83565
Pigr	1	130826684	130852249	+	-4.83688	-4.83701	-4.83031	-4.82325	-4.82976	-4.83321	-4.83565
Faim3	1	130865669	130880790	+	-4.83688	-4.83701	-4.83031	-4.82325	-4.82976	-4.83321	-4.83565
Il24	1	130882074	130887454	-	0.3311	1.3827	-2.5438	0.108122	-2.83781	-1.29518	-4.14592
Il20	1	130907192	130911296	-	-4.83688	-4.83701	-4.83031	-4.82325	-4.82976	-4.83321	-4.83565
Il19	1	130932658	130940073	-	-4.83688	-4.83701	-4.83031	-4.82325	-4.82976	-4.83321	-4.83565
Il10	1	131019845	131024974	+	-4.47562	-4.57595	-4.83031	-2.44811	-3.40436	-4.4167	-2.78546
Mapkapk2	1	131053704	131097543	-	5.2382	5.58371	5.24926	5.09468	5.17609	5.10653	5.02463
Dyrk3	1	131128441	131138234	-	5.85863	5.76163	5.25565	5.81135	5.3132	5.19281	5.34274
Eif2d	1	131153181	131187658	+	7.08473	7.337	6.93164	6.98942	7.07262	6.97614	6.8331
Rassf5	1	131176410	131245258	-	-1.43859	-1.70684	-0.862172	-1.76662	-2.43796	-2.03975	-0.821275
Ikbke	1	131254343	131279606	-	0.48376	1.28886	-1.38446	-0.534026	-1.30374	-0.918912	-3.54145
Srgap2	1	131285251	131527361	-	5.10213	4.72645	4.87197	4.94376	4.92546	4.87531	5.0586
Fam72a	1	131527903	131539872	+	2.64237	2.81526	3.13756	3.45464	2.97774	3.25749	3.10517
Avpr1b	1	131599239	131612000	+	-4.7835	-4.83701	-4.83031	-4.82325	-4.82976	-4.83321	-4.83565
AC120217.1	1	131632506	131632874	-	-3.97508	-4.83701	-4.83031	-4.82325	-4.82976	-4.83321	-4.83565
Ctse	1	131638306	131675503	+	-4.83688	-4.83701	-4.83031	-4.82325	-4.82976	-4.83321	-4.83565
5430435G22Rik	1	131688695	131713542	+	-4.83688	-4.83701	-4.83031	-4.82325	-4.26673	-4.83321	-4.83565
Slc26a9	1	131744022	131771504	+	-0.719469	-2.1405	-1.75708	-1.09251	-1.67751	-1.80877	-2.2669
Pm20d1	1	131797381	131821473	+	1.15182	1.09083	0.538623	1.48673	1.05179	1.37921	1.53222
Slc41a1	1	131827493	131848865	+	4.25266	4.42921	3.80517	4.05832	4.18238	4.2937	4.41602
Rab7l1	1	131867224	131872887	+	1.69944	2.61225	1.62457	2.25033	1.76768	1.62369	1.39664
Nucks1	1	131910458	131936321	+	8.17075	7.76731	7.64683	7.59561	7.32794	7.50536	7.50718
Slc45a3	1	131962967	131982963	+	1.33777	1.54093	0.706155	1.01008	1.45904	0.855351	1.43134
Elk4	1	132007607	132032612	+	2.93599	2.7027	2.90778	3.46711	2.80854	2.53801	2.54893
Mfsd4	1	132022806	132068062	-	-2.69936	-4.80446	-4.83031	-3.91352	-4.26673	-2.65433	-3.54145
Cdk18	1	132113550	132139685	-	4.16105	5.10176	4.07851	3.58967	4.52049	4.46984	4.27505
Lemd1	1	132191436	132257381	+	-1.70135	-0.725528	-0.19522	-0.431064	-1.14889	-0.918912	-0.600473
Gm10188	1	132229048	132229767	-	-4.83688	-4.83701	-4.83031	-4.82325	-4.82976	-4.83321	-4.83565
Klhdc8a	1	132298626	132307357	+	0.290822	0.818115	-3.46077	-4.82325	-4.26673	-3.05479	-4.63474
Nuak2	1	132316126	132333488	+	3.07298	3.66039	2.73994	2.44798	3.04463	3.0814	3.20478
Tmcc2	1	132356315	132391281	-	2.22737	2.66986	2.99193	1.99565	2.85336	3.03928	2.87486
Gm15849	1	132381129	132382509	+	-4.83688	-4.83701	-4.83031	-4.82325	-4.82976	-4.83321	-4.83565
Dstyk	1	132417453	132466959	+	2.05474	2.1743	1.51323	1.27835	1.58019	2.02302	2.22139
Rbbp5	1	132477367	132505665	+	5.90963	5.55178	5.22757	5.38535	5.25294	5.26465	5.51047
Tmem81	1	132506230	132508637	+	1.41843	1.82679	1.91028	2.58832	1.8375	2.51436	2.24336
Cntn2	1	132509425	132542940	-	1.06469	0.94103	1.48966	1.8149	1.08653	1.18573	1.76745
Nfasc	1	132564691	132741797	-	1.47061	0.427258	2.6678	1.51962	2.63362	2.54936	2.83788
Lrrn2	1	132880273	132940005	+	0.122887	-0.658796	-0.765847	0.418835	-0.486006	-1.80877	-0.32794
Mdm4	1	132989845	133025366	-	4.53482	2.43169	3.15331	2.76153	2.99717	3.66408	3.98585
Pik3c2b	1	133045667	133108687	+	1.75534	1.56894	1.52991	1.30946	1.8375	1.94253	2.11256
Ppp1r15b	1	133131143	133139783	+	6.44825	6.07766	6.55065	6.0694	6.48433	6.64563	6.87577
Plekha6	1	133246097	133303435	+	0.792671	1.11868	0.662865	0.929062	0.476575	1.00229	0.535767
Golt1a	1	133309823	133323026	+	-4.83688	-4.57595	-4.83031	-3.91352	-4.26673	-4.83321	-4.83565
Kiss1	1	133321875	133329901	+	-4.7835	-4.17875	-4.83031	-4.82325	-4.82976	-4.83321	-4.83565
Ren1	1	133350510	133360325	+	-1.43859	-0.964685	-4.83031	-2.44811	-3.40436	-2.65433	-3.07285
Etnk2	1	133363572	133380336	+	3.02918	3.10637	2.64746	3.08775	2.63362	2.33333	2.40942
Sox13	1	133382303	133424377	-	4.87634	4.4912	4.84475	4.97689	4.85572	4.61914	4.82472
Snrpe	1	133603871	133610291	-	7.13879	7.27567	7.36168	7.53094	7.34694	7.33612	7.0396
Zc3h11a	1	133619871	133661380	-	7.17259	6.44968	6.68317	6.41138	6.33058	6.41554	6.64863
Zbed6	1	133619940	133661318	-	7.2328	6.45299	6.69468	6.41748	6.35097	6.44233	6.69802
Lax1	1	133679029	133690108	-	-0.643827	-0.214827	-1.23987	-1.28095	-2.83781	-2.32706	-2.07459
Gm17678	1	133701639	133701881	-	-4.83688	-4.83701	-4.83031	-4.82325	-4.82976	-4.83321	-4.83565
Atp2b4	1	133702674	133801041	-	1.84882	0.753981	0.448493	1.24713	0.953443	1.37921	1.36853
Optc	1	133897199	133907999	-	-4.83688	-4.83701	-4.83031	-4.82325	-4.82976	-4.83321	-4.83565
Gm15851	1	133906531	133914822	+	-4.83688	-4.83701	-4.83031	-4.82325	-4.82976	-4.83321	-4.83565
Prelp	1	133910304	133921414	-	-4.7835	-4.83701	-4.83031	-4.82325	-4.82976	-4.83321	-4.83565
Fmod	1	134037254	134048277	+	-4.83688	-4.83701	-4.83031	-4.82325	-4.82976	-4.83321	-4.83565
Btg2	1	134075170	134079120	-	5.15001	5.21414	4.65451	5.03512	4.82778	4.63135	4.8979
Gm8618	1	134109368	134109799	+	-2.69936	-1.58436	-3.46077	-3.00877	-2.43796	-2.65433	-2.2669
Chit1	1	134111242	134151540	+	-4.47562	-3.62881	-4.29487	-4.82325	-4.82976	-2.03975	-2.50406
Chi3l1	1	134182176	134190181	+	-1.84643	-1.25478	-1.75708	-2.44811	-0.486006	-1.03684	-1.74353
Mybph	1	134193448	134201231	+	-4.83688	-2.33127	-4.83031	-4.82325	-4.82976	-3.67811	-4.83565
Adora1	1	134199223	134235431	-	-3.01898	-3.62881	-2.93099	-2.07306	-0.486006	-1.62434	-2.07459
Myog	1	134290004	134292547	+	-4.83688	-4.80446	-4.83031	-4.82325	-4.82976	-4.83321	-4.83565
Ppfia4	1	134296783	134332928	-	2.82194	3.27659	2.44347	3.14348	3.13975	3.44687	2.8604
Tmem183a	1	134346097	134361999	-	6.56283	6.584	6.76409	6.57172	6.50172	6.59217	6.43955
4933406M09Rik	1	134385940	134390981	+	-3.97508	-4.83701	-4.29487	-3.91352	-4.82976	-4.83321	-4.83565
Cyb5r1	1	134405781	134411740	+	6.9403	6.51012	6.38922	6.57777	6.41974	6.38886	6.2211
Adipor1	1	134415378	134433351	+	6.92107	7.18251	7.02236	6.90494	7.16576	7.20021	7.09797
Klhl12	1	134455531	134491018	+	5.09608	4.77321	5.10438	4.96654	4.98451	5.112	5.13392
Rabif	1	134494660	134507882	+	5.13417	5.40502	5.0287	5.22708	5.21123	5.30856	5.01919
4931440L10Rik	1	134540941	134549682	-	-3.97508	-3.62881	-4.29487	-3.00877	-1.02666	-2.03975	-1.58598
Kdm5b	1	134560171	134632877	+	8.15354	7.78364	8.00033	7.69511	8.01225	8.15216	8.33479
Syt2	1	134709300	134753149	+	-4.47562	-3.62881	-4.29487	-1.50375	-4.26673	-4.4167	-2.07459
Ppp1r12b	1	134754658	134955942	-	1.20062	0.518825	0.90734	1.57843	1.45904	1.24586	1.30082
Ube2t	1	134962565	134974162	+	4.22095	4.52998	4.68159	4.41453	5.00253	5.00517	4.71649
Lgr6	1	134986348	135105276	-	-1.70135	-1.98639	-1.54801	-1.28095	-2.83781	-2.32706	-2.2669
Ptprv	1	135111169	135112306	-	-2.21743	-3.1456	-1.99079	-1.28095	-4.26673	-3.05479	-2.2669
Ptpn7	1	135132725	135145320	+	-1.84643	-1.82873	-2.5438	-1.50375	-3.40436	-2.65433	-2.07459
Arl8a	1	135146824	135156269	+	4.7582	5.37198	5.09422	4.99139	5.13944	5.09991	5.18779
Gm15445	1	135152963	135153806	+	-4.7835	-4.83701	-4.83031	-4.82325	-4.82976	-4.83321	-4.83565
Gpr37l1	1	135160234	135167681	-	-4.7835	-4.83701	-4.83031	-4.82325	-4.82976	-4.83321	-4.83565
Gm4204	1	135232045	135233404	+	6.89163	6.46588	6.91485	6.57172	6.63067	6.72394	6.96261
Elf3	1	135253574	135258472	-	4.96905	5.5259	4.3882	4.71692	4.75645	4.75297	4.65982
Rnpep	1	135262712	135284084	-	5.35631	5.59309	5.60556	5.40657	5.48182	5.37144	5.39146
Timm17a	1	135301532	135313778	-	6.70264	6.97459	6.76133	7.05924	6.64449	6.62727	6.45682
Lmod1	1	135324807	135368065	+	-0.458537	0.696127	-1.54801	-1.09251	-1.30374	-2.03975	-2.07459
Shisa4	1	135371057	135375237	-	1.47061	2.91746	1.39425	1.27835	1.32032	1.48643	1.28084
Ipo9	1	135382312	135430499	-	6.72121	6.53502	6.89944	6.63279	6.9067	6.96523	7.12058
Nav1	1	135434580	135585355	-	5.40373	4.77526	4.88396	4.61537	4.9019	4.65265	5.12165
Gm4793	1	135584773	135599950	+	-4.83688	-4.83701	-4.83031	-4.82325	-4.26673	-4.83321	-4.83565
Nav1	1	135606447	135688105	-	-3.42676	-4.83701	-3.46077	-4.82325	-4.26673	-4.83321	-3.54145
Csrp1	1	135720061	135752232	+	7.07982	7.40517	5.84178	5.65253	5.90666	6.04657	5.62427
Phlda3	1	135766119	135769136	+	6.13967	6.25063	5.70591	6.46203	5.76794	5.54227	5.45118
Tnni1	1	135783065	135810989	+	-3.97508	-1.58436	-4.29487	-3.91352	-2.43796	-3.67811	-2.50406
Lad1	1	135818598	135833341	+	5.06953	5.18528	4.44138	4.71692	4.85572	4.5529	4.49162
Tnnt2	1	135836386	135852260	+	-1.84643	-1.58436	-4.29487	-2.44811	-4.82976	-4.4167	-4.63474
Pkp1	1	135871395	135919207	-	-4.47562	-4.17875	-4.83031	-4.82325	-4.82976	-4.83321	-4.63474
Igfn1	1	135953578	136006342	-	-4.83688	-4.83701	-4.83031	-4.82325	-4.82976	-4.83321	-4.83565
Tmem9	1	136008219	136035030	+	4.3774	4.98764	4.86148	4.56456	4.9957	5.03722	4.97292
Cacna1s	1	136052750	136119822	+	0.441201	-0.473792	-4.83031	-4.82325	-4.82976	-4.83321	-4.83565
Gm15850	1	136126178	136131183	-	-4.83688	-4.83701	-4.83031	-4.82325	-4.82976	-4.83321	-4.83565
Kif21b	1	136131389	136177998	+	2.65931	3.22399	2.9514	2.12619	4.0233	3.84918	3.90766
2310006M14Rik	1	136181474	136207097	-	-4.7835	-4.83701	-4.83031	-3.91352	-4.82976	-4.83321	-4.63474
5730559C18Rik	1	136213522	136234280	-	4.60618	4.78651	4.67384	4.39767	4.68172	4.45449	4.3843
Gpr25	1	136258914	136260873	-	-4.83688	-2.85861	-4.83031	-3.00877	-4.82976	-4.83321	-4.83565
Camsap2	1	136268123	136346104	-	4.27469	3.63096	4.06249	3.61841	3.87602	3.8273	4.20025
Ddx59	1	136415271	136440158	+	3.62844	3.9081	3.88414	3.95189	4.21424	4.09365	4.19319
Kif14	1	136467958	136531511	+	4.45605	4.3407	4.38077	4.51336	4.43428	4.55786	4.56412
Zfp281	1	136624901	136630053	+	6.15127	5.09935	5.82195	5.39545	5.59717	5.76438	5.88134
Nr5a2	1	136843584	136960427	-	4.83335	3.84157	3.64025	3.85436	3.5561	3.74731	4.06619
A130050O07Rik	1	137928170	137930273	+	-4.83688	-4.83701	-4.83031	-4.82325	-4.82976	-4.83321	-4.83565
Ptprc	1	138062861	138175305	-	-4.83688	-4.83701	-4.83031	-4.82325	-4.82976	-4.83321	-4.83565
Atp6v1g3	1	138273738	138289460	+	-4.83688	-4.83701	-4.83031	-4.82325	-4.82976	-4.83321	-4.83565
Nek7	1	138484714	138619696	-	3.91448	3.22764	3.80186	3.13514	3.34851	3.5729	3.77232
Lhx9	1	138825186	138848576	-	-2.21743	-4.17875	-4.83031	-4.82325	-4.82976	-4.83321	-4.83565
2310009B15Rik	1	138851979	138856854	-	1.75534	1.82679	2.17084	2.54708	2.38206	2.20592	2.00445
Dennd1b	1	138963436	139176043	+	3.36864	2.51974	2.73088	2.6312	2.36112	2.33333	2.54548
4930596I21Rik	1	138977657	138979240	+	-4.83688	-4.83701	-4.83031	-3.00877	-4.82976	-4.83321	-4.83565
Crb1	1	139197056	139377100	-	-4.47562	-4.83701	-3.46077	-4.82325	-4.82976	-4.83321	-4.14592
Zbtb41	1	139422383	139453005	+	3.33516	2.53887	2.6678	2.32602	2.36112	2.48417	2.59059
Aspm	1	139454773	139494090	+	5.27001	4.63118	4.98451	5.11229	5.02404	5.06768	5.41407
F13b	1	139501707	139523756	+	-4.83688	-4.83701	-4.83031	-3.91352	-4.82976	-4.83321	-4.63474
Cfhr1	1	139547062	139560258	-	-4.83688	-4.83701	-4.83031	-4.82325	-4.82976	-4.83321	-4.83565
Cfhr3	1	139593755	139608282	-	-4.83688	-4.83701	-4.83031	-4.82325	-4.82976	-4.83321	-4.83565
Gm4788	1	139697635	139781239	-	-4.83688	-4.83701	-4.83031	-4.82325	-4.82976	-4.83321	-4.83565
Cfhr2	1	139810293	139858689	-	-4.83688	-4.83701	-4.83031	-4.82325	-4.82976	-4.83321	-4.83565
Cfh	1	140085855	140183411	-	-4.47562	-4.80446	-4.83031	-4.82325	-3.40436	-4.83321	-4.83565
Kcnt2	1	140246216	140612063	+	-2.69936	-2.33127	-0.57027	-1.50375	-0.486006	0.259267	-0.746546
AC110527.1	1	141256568	141257158	-	-4.83688	-4.83701	-4.83031	-4.82325	-4.82976	-4.83321	-4.83565
Cdc73	1	143598797	143702893	-	5.94665	5.28631	5.61709	5.1285	5.45395	5.41444	5.5216
B3galt2	1	143640664	143650406	+	-4.83688	-4.83701	-4.83031	-4.82325	-4.82976	-4.83321	-4.83565
Glrx2	1	143739029	143749676	+	4.1398	4.05724	4.0378	4.22118	4.04689	3.88599	3.7954
Trove2	1	143750790	143777068	-	3.91065	3.02929	3.4374	3.29382	3.18737	3.32763	3.31526
Uchl5	1	143777278	143807466	+	6.33058	6.30941	6.61158	6.30583	6.37979	6.35273	6.25111
Rgs2	1	143999338	144004161	-	-0.975399	-1.25478	0.115027	-0.924091	-0.667423	-1.29518	-0.898016
Rgs13	1	144138667	144177372	-	-4.83688	-4.83701	-4.83031	-4.82325	-4.82976	-4.83321	-4.83565
Rgs1	1	144243972	144249242	-	-4.83688	-4.83701	-4.83031	-4.82325	-4.82976	-4.83321	-4.83565
Rgs18	1	144752683	144775435	-	-4.83688	-4.83701	-4.83031	-4.82325	-4.82976	-4.83321	-4.83565
Gm5263	1	146420434	146420874	+	-1.54809	-4.83701	-0.472287	-3.91352	-0.486006	0.00864953	-1.25826
Fam5c	1	146495629	146902472	+	-4.83688	-4.83701	-4.83031	-4.82325	-4.82976	-4.83321	-4.83565
A230059L01Rik	1	146802965	146806022	-	-4.83688	-4.83701	-4.83031	-4.82325	-4.82976	-4.83321	-4.83565
Gm15584	1	146809831	146841696	-	-4.83688	-4.83701	-4.83031	-4.82325	-4.82976	-4.83321	-4.83565
Gm9931	1	147280758	147281942	-	-4.83688	-4.83701	-4.83031	-4.82325	-4.82976	-4.83321	-4.83565
Pla2g4a	1	149829618	149961290	-	-0.268015	-0.804639	-1.10375	-2.07306	-2.43796	-0.814014	-0.821275
Ptgs2	1	150100124	150108010	+	0.696231	1.77377	-1.54801	-2.44811	-3.40436	-2.65433	-4.14592
Pdc	1	150319417	150333905	+	-4.83688	-4.83701	-4.83031	-4.82325	-4.82976	-4.83321	-4.83565
BC003331	1	150361305	150393080	-	3.91448	3.44406	3.56886	3.32197	3.37798	3.5805	3.35413
Tpr	1	150392838	150449935	+	7.99799	7.61896	7.7447	7.31216	7.67872	7.66991	7.95645
Prg4	1	150449412	150466165	-	-4.83688	-4.83701	-4.83031	-3.91352	-4.82976	-4.83321	-4.83565
Hmcn1	1	150563527	150993435	-	-1.43859	-4.83701	-1.75708	-4.82325	-4.82976	-2.65433	-1.15446
Gm20631	1	150625265	150783499	+	-4.83688	-4.83701	-4.83031	-4.82325	-4.82976	-4.83321	-4.83565
Ivns1abp	1	151344498	151364445	+	7.30839	6.74244	7.30443	6.68021	7.1452	7.24041	7.313
1200016B10Rik	1	151367699	151428455	-	4.30303	4.17584	4.28513	4.25683	4.29784	4.27103	4.39025
1190005F20Rik	1	151428648	151458182	+	4.52095	4.47613	5.08223	4.53872	5.11146	5.18019	5.1396
Rnf2	1	151469406	151500823	-	6.35056	5.84446	5.91547	5.342	5.61174	5.80282	5.90565
Fam129a	1	151571186	151721939	+	3.43109	3.92278	3.02924	2.6312	3.56129	3.5805	3.57557
Edem3	1	151755374	151822328	+	4.3599	3.38295	3.27903	3.38546	3.01117	3.28613	3.71772
1700025G04Rik	1	151884524	152090320	-	2.73647	2.75244	2.61501	2.61695	2.95313	2.88694	2.70666
Tsen15	1	152370735	152386688	-	4.71962	4.71474	4.84912	4.81487	4.73872	4.91444	4.51923
Glt25d2	1	152399830	152510695	+	-4.7835	-4.83701	-4.83031	-4.82325	-4.82976	-4.83321	-4.83565
Rgl1	1	152516759	152766351	-	0.290822	0.284048	0.932793	0.353484	0.158182	0.207852	0.555877
Gm15479	1	152684026	152687501	-	-4.83688	-4.83701	-4.83031	-4.82325	-4.82976	-4.83321	-4.83565
Apobec4	1	152750551	152757544	+	-4.83688	-4.83701	-4.83031	-4.82325	-4.82976	-4.83321	-4.83565
Arpc5	1	152766542	152775597	+	6.47319	6.29714	6.10367	5.81269	5.98964	6.10472	5.78169
Ncf2	1	152807890	152836990	+	-0.323192	0.578525	-1.54801	-1.09251	-0.774648	-2.32706	-1.45936
Smg7	1	152836996	152902646	-	7.19073	6.77341	6.33383	7.0295	6.23856	6.37015	6.54834
Nmnat2	1	152955101	153119260	+	4.35817	4.9381	4.57896	4.74322	4.45951	4.55786	4.78754
Lamc2	1	153122756	153186447	-	4.3511	4.38672	2.87506	3.27386	2.55118	3.00114	2.72685
Lamc1	1	153218922	153332786	-	7.61033	7.27444	6.79193	7.12221	6.9067	7.13022	7.59978
E330020D12Rik	1	153404827	153408429	-	0.3311	1.63752	1.25359	1.30946	1.14939	1.50521	0.96729
1700012A16Rik	1	153425162	153452574	+	-2.02021	-2.54757	-1.99079	-2.07306	-0.774648	-2.03975	-1.45936
Dhx9	1	153455758	153487660	-	8.30936	7.18054	7.59561	7.31216	7.23595	7.337	7.92633
Npl	1	153503016	153549714	-	3.60034	3.91399	3.3706	3.69393	4.17037	4.06435	4.0423
Rgs8	1	153653025	153697667	+	-4.47562	-4.57595	-4.29487	-4.82325	-3.40436	-4.83321	-4.83565
Rgs16	1	153740349	153745468	+	2.65931	2.16646	1.81854	1.91232	2.23595	2.2551	2.26698
Rnasel	1	153749426	153764221	+	-4.83688	-4.83701	-3.46077	-4.82325	-3.40436	-1.80877	-1.89856
Rgsl1	1	153779381	153844142	-	-4.83688	-4.83701	-4.83031	-4.82325	-4.82976	-4.83321	-4.83565
5830403L16Rik	1	153849542	153900208	-	-4.83688	-4.80446	-3.46077	-3.00877	-3.40436	-3.67811	-3.07285
Gm5531	1	153874345	153876871	+	-4.83688	-4.83701	-4.83031	-4.82325	-4.82976	-4.83321	-4.83565
Teddm1	1	153891646	153893060	+	-4.83688	-4.83701	-4.83031	-4.82325	-4.82976	-4.83321	-4.83565
Glul	1	153899944	153909723	+	7.87145	7.64385	7.54417	7.73909	7.62838	7.46404	7.44862
A930039A15Rik	1	153905301	153916910	+	-4.7835	-4.80446	-4.83031	-3.91352	-4.82976	-4.83321	-4.83565
Zfp648	1	154201187	154205674	+	-4.83688	-4.83701	-4.83031	-4.82325	-4.82976	-4.83321	-4.83565
Cacna1e	1	154392519	154725920	-	-4.7835	-4.83701	-4.83031	-4.82325	-4.82976	-4.4167	-3.54145
Ier5	1	155096367	155099636	-	2.97811	3.53694	2.68762	2.36004	3.01733	2.79001	2.51939
Mr1	1	155127878	155146780	-	-4.83688	-4.83701	-4.83031	-4.82325	-4.82976	-4.83321	-4.83565
Stx6	1	155158703	155203517	+	4.28445	4.58182	4.64086	4.17347	4.76041	4.75297	4.65229
BC034090	1	155212474	155232724	-	0.592377	1.24544	-0.19522	-0.924091	-0.573154	-0.111159	-0.438548
Xpr1	1	155275701	155417415	-	3.17	3.01847	2.46575	2.97051	2.67027	3.02221	2.93101
Gm5532	1	155520173	155527111	-	-4.7835	-4.83701	-4.83031	-4.82325	-4.82976	-4.83321	-4.83565
Acbd6	1	155558120	155687233	+	5.42553	5.72503	5.94606	6.08854	6.2326	6.07808	5.89372
Lhx4	1	155698036	155742120	-	-4.47562	-4.83701	-4.83031	-3.91352	-4.82976	-4.83321	-4.83565
Qsox1	1	155778155	155812883	-	2.78152	3.31665	2.22104	1.93594	2.12524	2.27386	1.92128
Cep350	1	155844966	155972890	-	2.92306	2.59085	2.82949	2.6312	2.81914	2.90209	3.08917
Tor1aip1	1	156004599	156036480	-	3.86603	3.58196	3.31837	3.41525	2.73426	2.76793	2.77281
Tor1aip2	1	156035403	156068861	+	6.99967	6.728	6.60563	6.39031	6.5172	6.62422	6.66196
Fam163a	1	156075966	156205026	-	-3.97508	-4.57595	-4.83031	-4.82325	-4.82976	-4.83321	-4.83565
Tdrd5	1	156255296	156303664	-	2.40426	1.42116	2.49152	2.28353	2.60653	2.21822	2.46169
Nphs2	1	156310727	156328035	+	-3.97508	-4.83701	-4.83031	-4.82325	-4.82976	-4.83321	-4.83565
9430070O13Rik	1	156323509	156421159	-	-3.01898	-2.85861	-4.83031	-3.91352	-3.40436	-4.4167	-4.14592
Gm2000	1	156366040	156366484	+	3.04706	3.99006	3.60953	4.40723	4.21044	3.85901	3.32764
Soat1	1	156428108	156474328	-	4.30303	3.58878	3.41681	3.10721	3.83681	3.91928	3.86427
AC114588.1	1	156524092	156526659	+	3.23798	2.4881	2.72354	2.67389	2.91393	2.99328	3.23301
Abl2	1	156558786	156649568	+	5.43001	4.8545	5.04962	5.39545	4.8389	4.85888	5.30936
Tor3a	1	156653617	156674356	-	4.91257	4.41237	4.62101	5.30077	4.57817	4.64104	4.33538
Fam20b	1	156678545	156719001	-	4.71486	4.60618	4.11439	4.2338	3.95849	4.16598	4.19698
Ralgps2	1	156804166	156939626	-	4.70128	4.6272	4.74695	4.36635	4.76865	5.03722	4.78094
Angptl1	1	156838562	156861078	+	-4.83688	-4.83701	-4.83031	-4.82325	-4.82976	-4.83321	-4.83565
1700057K13Rik	1	157099148	157108680	-	-4.83688	-4.83701	-4.83031	-4.82325	-4.82976	-3.05479	-4.83565
Rasal2	1	157135183	157412595	-	3.29262	2.57087	3.01798	2.90191	2.93781	2.74854	3.24541
2810025M15Rik	1	157412352	157420235	+	5.7538	6.11712	6.30344	6.17748	6.46441	6.49739	6.75946
BC026585	1	157458580	157489060	+	1.41843	1.96763	1.80187	2.0797	1.91329	2.16416	2.35417
Gm15486	1	157497875	157511721	-	-4.83688	-4.83701	-4.83031	-4.82325	-4.82976	-4.83321	-4.83565
Sec16b	1	157506728	157568425	+	-4.7835	-3.62881	-4.29487	-4.82325	-4.82976	-4.83321	-4.14592
Fam5b	1	158245271	158356260	-	-1.08222	-1.82873	0.362733	-1.50375	-0.573154	-0.3164	0.00112715
Astn1	1	158362304	158691786	+	-1.30325	-4.57595	-1.10375	-2.07306	-1.89045	-2.65433	-1.34927
Pappa2	1	158711727	158980490	-	-4.83688	-4.83701	-4.83031	-4.82325	-4.82976	-4.83321	-4.83565
1600012P17Rik	1	158967701	158980463	-	-4.83688	-4.83701	-4.83031	-4.82325	-4.82976	-4.83321	-4.83565
Gm4953	1	159168157	159168642	-	-4.7835	-4.17875	-4.29487	-3.91352	-4.82976	-2.32706	-3.07285
Rfwd2	1	159232326	159347580	+	5.49018	5.45606	5.51833	4.93695	5.6674	5.50998	5.44312
Gm10530	1	159614749	159684875	+	-4.83688	-4.83701	-4.83031	-4.82325	-4.82976	-4.83321	-4.83565
Tnr	1	159737510	159924397	+	-4.83688	-4.83701	-4.83031	-4.82325	-4.82976	-4.83321	-4.83565
4930523C07Rik	1	160044384	160078428	+	-4.7835	-3.1456	-4.83031	-4.82325	-4.82976	-4.83321	-4.83565
4930562F07Rik	1	160074735	160077985	-	-4.83688	-4.83701	-4.83031	-4.82325	-4.82976	-4.83321	-4.83565
Tnn	1	160085036	160153580	-	-4.47562	-4.83701	-4.83031	-4.82325	-4.82976	-4.83321	-4.83565
Mrps14	1	160195215	160202170	+	5.29795	5.51998	5.52684	5.93566	5.75138	5.77311	5.50526
Cacybp	1	160202367	160212892	-	8.4111	8.14942	8.17963	7.97317	8.23448	8.17075	8.04491
Rabgap1l	1	160219174	160792938	-	2.40426	1.14164	1.51323	1.16906	0.921908	1.62369	1.49442
Gm6177	1	160893120	160893584	+	-4.83688	-2.85861	-4.29487	-2.44811	5.10283	-1.45052	0.209351
Rc3h1	1	160906418	160974978	+	4.36588	3.80243	4.13825	4.02543	3.99895	3.97515	4.11547
Serpinc1	1	160978606	161003010	+	-4.47562	-4.80446	-4.29487	-4.82325	-3.40436	-4.83321	-4.83565
Zbtb37	1	161008794	161034849	-	1.55296	0.725022	0.538623	0.284308	0.523828	0.207852	0.585032
Gas5	1	161034422	161038539	+	6.64925	6.19377	6.33111	6.50439	6.04063	5.94198	5.84608
Dars2	1	161040601	161070658	-	5.16842	5.27531	5.53178	5.18949	5.39178	5.18214	5.27784
Cenpl	1	161070767	161086724	+	3.86248	3.81581	3.94575	3.94586	3.58609	3.78487	3.45578
Klhl20	1	161088375	161131511	-	3.9027	3.79727	3.82243	3.42782	3.92833	4.00813	4.03334
Ankrd45	1	161142691	161169106	+	1.89301	1.22038	1.02358	1.55315	1.2385	1.47028	1.17517
4930469G21Rik	1	161154558	161159314	-	-4.83688	-4.83701	-4.83031	-4.82325	-4.82976	-4.83321	-4.83565
Prdx6	1	161240112	161251219	-	8.81305	8.70657	9.02651	8.79936	8.87022	8.73753	8.69513
Tnfsf4	1	161395409	161418410	+	-4.83688	-4.83701	-4.83031	-4.82325	-4.82976	-4.83321	-4.83565
Tnfsf18	1	161494655	161505290	+	-4.7835	-4.80446	-4.83031	-4.82325	-2.83781	-4.83321	-4.83565
Fasl	1	161780691	161788495	-	-4.83688	-4.83701	-4.83031	-4.82325	-4.82976	-4.83321	-4.83565
AI848100	1	161816112	161876661	-	4.62933	3.61123	4.23195	4.11744	3.67312	3.96907	4.34385
4930558K02Rik	1	161942086	161979636	-	-4.83688	-4.83701	-4.83031	-4.82325	-4.82976	-4.83321	-4.83565
Pigc	1	161969186	162027106	+	2.65129	3.07803	2.37711	2.67389	2.44604	2.34398	2.3929
Dnm3	1	161982453	162478034	-	-4.83688	-4.17875	-2.93099	-3.91352	-4.82976	-4.4167	-4.83565
2810442N19Rik	1	162004969	162016494	+	-4.83688	-4.83701	-4.83031	-4.82325	-4.82976	-4.83321	-4.83565
Dnm3os	1	162217623	162225550	+	-4.83688	-4.83701	-4.83031	-4.82325	-4.82976	-4.83321	-4.83565
Gm10176	1	162477680	162479943	+	-4.83688	-4.83701	-4.83031	-4.82325	-4.82976	-4.83321	-4.83565
Mettl13	1	162532127	162548551	-	5.3205	5.09377	5.31282	5.65416	5.0215	5.00876	5.01115
Vamp4	1	162570515	162599084	+	2.24856	2.40387	2.49935	2.44798	2.3495	2.79805	2.50658
Gm5705	1	162628357	162629067	-	-4.83688	-4.83701	-4.83031	-4.82325	-4.82976	-4.83321	-4.63474
Myoc	1	162639150	162649693	+	-4.83688	-4.83701	-4.83031	-4.82325	-4.82976	-4.83321	-4.83565
7420461P10Rik	1	162647203	162658173	-	-4.83688	-4.83701	-4.83031	-4.82325	-4.82976	-4.83321	-4.83565
Prrc2c	1	162673402	162740495	-	7.14682	5.70778	6.26806	5.54673	6.13369	6.10339	6.86511
Fmo4	1	162793883	162813972	-	-4.7835	-4.83701	-4.83031	-4.82325	-4.82976	-4.83321	-4.83565
Fmo1	1	162829561	162866548	-	-4.7835	-4.83701	-4.83031	-4.82325	-4.82976	-4.83321	-4.83565
Fmo2	1	162874317	162898726	-	-4.83688	-4.83701	-4.83031	-4.82325	-4.82976	-4.83321	-4.83565
AC117767.1	1	162916551	162937225	-	-4.83688	-4.83701	-4.83031	-4.82325	-4.82976	-4.83321	-4.83565
Fmo3	1	162953802	162984528	-	-4.83688	-4.83701	-4.83031	-4.82325	-4.82976	-4.83321	-4.83565
4921528O07Rik	1	163024302	163085670	-	-4.83688	-4.83701	-4.83031	-4.82325	-4.82976	-4.83321	-4.83565
Prrx1	1	163245116	163313710	-	-4.47562	-1.46744	-4.83031	-4.82325	-4.82976	-4.83321	-4.83565
Gm20471	1	163280356	163287045	+	-4.83688	-4.83701	-4.83031	-4.82325	-4.82976	-4.83321	-4.83565
Gorab	1	163384909	163403641	-	3.09456	2.72915	2.7472	2.28353	2.46745	2.57116	2.56199
Mettl11b	1	163702257	163725232	-	-4.83688	-4.83701	-4.83031	-4.82325	-4.82976	-4.83321	-4.83565
Kifap3	1	163779583	163917109	+	5.3205	5.13526	4.9639	4.59966	4.83016	4.63666	4.7067
Scyl3	1	163929100	163955126	+	3.5756	3.58878	3.74765	2.96113	3.69786	3.60055	3.68546
BC055324	1	163945993	163994796	-	5.82488	5.70778	5.90368	5.84034	5.8916	6.09103	5.99091
2810422O20Rik	1	163994889	163997243	+	3.34081	3.54264	3.86028	3.83028	3.55138	3.7093	3.53052
Sele	1	164048234	164057677	+	-4.83688	-4.83701	-4.83031	-4.82325	-4.82976	-4.83321	-4.83565
Sell	1	164062076	164080785	+	-4.83688	-4.83701	-4.83031	-4.82325	-4.82976	-4.83321	-4.83565
Selp	1	164115264	164150026	+	-4.83688	-3.1456	-1.99079	-3.91352	-4.82976	-3.05479	-3.54145
Gm16587	1	164143432	164146366	-	-4.83688	-4.83701	-4.83031	-4.82325	-4.82976	-4.83321	-4.83565
Gm16548	1	164148591	164152217	-	-4.83688	-4.83701	-4.83031	-4.82325	-4.82976	-4.83321	-4.83565
F5	1	164151838	164220277	+	-0.393262	-1.15035	-1.99079	-2.44811	-2.43796	-2.03975	-4.14592
Slc19a2	1	164249046	164265385	+	5.56106	4.75524	5.22256	5.22036	4.93614	5.24923	5.38509
4930455F23Rik	1	164275585	164287847	+	2.54457	2.73926	3.15331	3.18254	3.04463	3.13384	2.91611
Blzf1	1	164289800	164307489	-	4.58722	4.53382	4.4778	4.32984	4.25614	4.26808	4.32703
Nme7	1	164312879	164348181	+	3.69046	3.60714	3.95892	3.53736	3.73263	3.72333	3.96831
Atp1b1	1	164437267	164458355	-	6.01186	5.76542	5.21371	5.25464	4.92127	5.40891	5.30208
Dpt	1	164796732	164824266	+	-4.83688	-4.83701	-4.83031	-4.82325	-4.82976	-4.83321	-4.83565
Xcl1	1	164931644	164935527	-	-4.83688	-4.83701	-4.83031	-4.82325	-4.82976	-4.83321	-4.83565
Tbx19	1	165137855	165160773	-	-4.7835	-3.1456	-2.5438	-4.82325	-4.82976	-4.4167	-4.83565
Sft2d2	1	165174341	165194433	-	4.24094	4.2222	4.56485	4.42785	4.61314	4.84639	4.81551
Tiprl	1	165214922	165236943	-	5.40601	5.503	5.37882	5.39545	5.319	5.36764	5.28405
Gpr161	1	165301863	165322930	+	0.19517	-0.365468	0.448493	-0.534026	-0.103606	-0.551307	0.337967
Dcaf6	1	165329511	165460465	-	2.98586	2.79696	2.72354	2.06056	2.62578	2.71732	2.47688
Brp44	1	165461037	165481214	+	2.97057	3.57691	3.0577	3.28324	3.17907	3.20851	2.91611
Adcy10	1	165485183	165576774	+	-4.7835	-4.83701	-4.83031	-4.82325	-4.82976	-4.83321	-4.83565
Mpzl1	1	165592181	165634541	-	5.52616	5.70635	5.20063	4.9702	5.09513	5.18214	5.16721
Rcsd1	1	165648945	165708094	-	-0.719469	-0.110449	-0.979184	-2.07306	-1.89045	-1.80877	-1.45936
Creg1	1	165763746	165775308	+	2.46211	2.83691	2.88832	2.58832	3.03221	3.03928	2.97331
Gm16565	1	165781075	165789367	+	-4.7835	-4.80446	-4.29487	-3.91352	-2.83781	-2.65433	-3.07285
Cd247	1	165788681	165877276	+	-4.83688	-4.80446	-4.83031	-4.82325	-4.82976	-4.4167	-4.63474
Pou2f1	1	165865154	166002678	-	5.51065	4.74529	4.99914	5.30077	4.98188	4.96416	5.05571
Dusp27	1	166098153	166127898	-	5.71774	5.50611	5.18817	5.95979	4.93225	4.94098	5.0706
Gpa33	1	166130238	166166510	+	5.68588	6.09541	5.53723	6.07686	5.87367	5.95973	5.92019
Mael	1	166201385	166238744	-	2.8011	3.43662	-2.5438	-3.00877	-0.035895	-0.72993	-1.0696
Ildr2	1	166254139	166316823	+	0.19517	0.0330863	0.0537712	0.0341843	-0.573154	-0.0482288	0.48798
5330438I03Rik	1	166306741	166309585	-	-4.83688	-4.83701	-4.83031	-4.82325	-4.82976	-4.83321	-4.83565
Tada1	1	166379097	166393621	+	2.17689	1.98305	2.7472	2.86867	2.58755	2.44925	2.64278
Gm15853	1	166379839	166380493	-	-4.83688	-4.83701	-4.83031	-4.82325	-4.82976	-4.83321	-4.83565
Pogk	1	166384622	166409863	-	1.06469	0.696127	1.2082	0.768556	0.811059	0.259267	0.826314
Gm4846	1	166483613	166497588	-	-4.83688	-4.83701	-4.83031	-4.82325	-4.82976	-4.83321	-4.83565
Gm4847	1	166628971	166647693	-	-4.83688	-4.83701	-4.83031	-4.82325	-4.82976	-4.83321	-4.83565
Fmo9	1	166662055	166681845	-	-4.83688	-4.83701	-4.83031	-4.82325	-4.82976	-4.83321	-4.83565
Fam78b	1	167001417	167091302	+	-2.45928	-2.1405	-1.38446	-1.50375	-1.48862	-2.65433	-1.45936
Uck2	1	167223827	167223919	-	2.46211	2.65282	3.56408	3.36632	3.45318	3.12661	3.26622
Uck2	1	167226090	167285127	-	6.63531	7.02694	6.89405	6.43299	7.09883	7.01216	7.01504
Tmco1	1	167308670	167333978	+	5.38468	5.29733	5.50674	5.42805	5.319	5.38757	5.37872
Aldh9a1	1	167349991	167368530	+	6.60771	6.67036	7.41783	6.54376	7.46786	7.53173	7.49036
Mgst3	1	167371966	167393841	-	3.58091	4.35659	4.14417	4.38933	4.67196	4.75717	4.28038
Lrrc52	1	167445675	167466780	-	-4.83688	-4.80446	-4.83031	-4.82325	-4.82976	-4.83321	-4.83565
Rxrg	1	167598384	167639623	+	0.965126	-0.804639	2.94052	2.53079	2.68776	2.4298	2.25112
Lmx1a	1	167689239	167848741	+	-0.975399	-1.06052	-1.75708	-0.322302	-2.43796	-2.03975	-1.45936
Gm20711	1	168115244	168122465	+	-4.83688	-4.83701	-4.83031	-4.82325	-4.82976	-4.83321	-4.83565
Pbx1	1	168153527	168432270	-	3.59142	3.17701	4.01954	3.07889	3.7161	3.40327	3.88464
Gm5265	1	169453528	169453869	-	-4.83688	-4.80446	-4.83031	-4.82325	-4.82976	-4.83321	-4.83565
Nuf2	1	169497934	169531464	-	5.28135	5.13526	5.39527	5.03357	5.15553	5.26101	5.34424
Rgs5	1	169655501	169695813	+	-2.02021	-2.85861	-4.83031	-4.82325	-4.26673	-4.4167	-4.83565
Rgs4	1	169741477	169747642	-	-4.83688	-4.83701	-4.83031	-4.82325	-4.82976	-4.83321	-4.83565
1700084C01Rik	1	169928648	169934653	+	-2.02021	-1.58436	-1.54801	-3.00877	-2.1478	-2.03975	-1.45936
Gm15852	1	169932698	169934248	-	-4.83688	-4.83701	-4.83031	-4.82325	-4.82976	-4.83321	-4.83565
Hsd17b7	1	169949535	169969241	-	2.94229	2.82787	3.04071	2.65855	2.69952	2.30123	2.64278
Ddr2	1	169972308	170110501	-	0.732548	-0.537516	-4.29487	-1.76662	-2.1478	-2.65433	-3.07285
Uap1	1	170141938	170174957	-	4.49329	4.37937	4.63198	4.26581	4.76865	4.75717	4.82227
Uhmk1	1	170193420	170215397	-	4.69175	3.81581	3.84909	4.03882	3.61257	3.75179	4.04695
4930500M09Rik	1	170214860	170215556	+	-4.83688	-4.83701	-4.83031	-4.82325	-4.82976	-4.83321	-4.83565
Sh2d1b2	1	170232749	170253608	+	-4.83688	-4.83701	-4.83031	-4.82325	-4.82976	-4.83321	-4.83565
Sh2d1b1	1	170277376	170285662	+	-4.83688	-4.17875	-4.83031	-4.82325	-4.26673	-4.83321	-4.83565
Gm7694	1	170298193	170306332	-	-0.975399	-1.35791	-0.765847	-0.223473	-1.02666	-1.03684	-1.34927
Nos1ap	1	170302668	170589861	-	-3.42676	-4.17875	-3.46077	-3.91352	-3.40436	-4.83321	-1.45936
1700015E13Rik	1	170308803	170312125	+	-4.83688	-4.83701	-4.83031	-4.82325	-4.82976	-4.83321	-4.83565
Olfml2b	1	170644532	170682789	+	-1.70135	-1.15035	-2.93099	-1.76662	-2.83781	-2.32706	-2.2669
Atf6	1	170704457	170867771	-	4.24094	3.94653	4.23734	4.39323	4.56624	4.5442	4.62334
Gm9929	1	170868645	170881721	+	-4.7835	-4.83701	-4.29487	-4.82325	-4.82976	-4.83321	-4.63474
Dusp12	1	170873498	170885540	-	4.78434	5.09669	4.69532	4.86986	4.43207	4.46552	4.15575
Fcrlb	1	170907273	170912941	-	-4.83688	-4.83701	-4.83031	-4.82325	-4.82976	-4.83321	-4.83565
Fcrla	1	170917576	170927583	-	-4.83688	-4.83701	-4.83031	-4.82325	-4.82976	-4.83321	-4.83565
Fcgr2b	1	170960558	170976547	-	-0.505986	-0.157307	-0.979184	-0.924091	-1.89045	-1.29518	-1.58598
Fcgr4	1	171018920	171029761	+	-4.83688	-4.83701	-4.83031	-4.82325	-4.82976	-4.83321	-4.83565
Fcgr3	1	171051174	171064935	-	-3.01898	-4.80446	-0.979184	-2.44811	-3.40436	-1.80877	-4.14592
1700009P17Rik	1	171113918	171126967	+	-1.08222	-0.964685	-0.248129	-0.322302	0.476575	0.00864953	-0.0458099
Sdhc	1	171127165	171150603	-	6.3621	6.62727	6.82699	6.90149	7.07368	7.11523	6.91141
Mpz	1	171150711	171161130	+	-3.01898	-1.70684	-4.83031	-2.44811	-1.67751	-3.05479	-2.78546
Pcp4l1	1	171173262	171196268	-	-0.21455	-0.537516	-0.57027	-0.0366111	-1.48862	-1.45052	-0.898016
Nr1i3	1	171213970	171220701	+	-4.7835	-4.17875	-3.46077	-3.91352	-4.82976	-3.67811	-2.50406
Tomm40l	1	171217802	171222514	-	4.79234	5.09377	5.1673	5.28794	5.18025	5.18019	4.96311
Apoa2	1	171225054	171226379	+	-4.83688	-4.83701	-4.83031	-2.44811	-2.83781	-3.05479	-4.14592
Fcer1g	1	171229572	171234365	-	-4.83688	-4.17875	-4.83031	-1.50375	-4.82976	-4.83321	-4.83565
Ndufs2	1	171234853	171247122	-	7.02662	7.25258	6.98276	7.07531	7.07085	7.13702	7.0396
Adamts4	1	171250421	171260637	+	0.159355	0.85114	0.402059	0.0341843	-0.035895	0.36197	0.4647
B4galt3	1	171270328	171276896	+	4.86773	5.05306	4.84475	5.1309	4.73872	4.61914	4.62047
Ppox	1	171275990	171281186	-	3.8833	4.17584	3.90763	4.08556	3.94307	4.08614	3.78626
Usp21	1	171281945	171287991	-	5.20411	5.44966	4.95958	5.19492	5.18025	5.21184	5.14308
Ufc1	1	171288563	171295024	-	5.73741	6.1074	6.06799	6.35501	6.05593	6.03931	5.72624
Rpl27-ps1	1	171305084	171305494	-	-2.21743	4.46159	-2.2429	-1.09251	-0.667423	-0.551307	-1.15446
Dedd	1	171329145	171342331	+	5.11072	5.31526	5.20955	5.4758	5.29472	5.05518	5.25678
Nit1	1	171338008	171345646	-	4.43384	4.98929	4.84475	4.62276	4.69421	4.66079	4.52858
Pfdn2	1	171345670	171359254	+	6.4078	6.73072	6.73662	6.86984	6.9328	6.94096	6.73867
Klhdc9	1	171358446	171360798	-	-1.43859	-1.35791	-0.19522	-1.09251	-0.035895	-0.162901	-0.32794
Pvrl4	1	171370099	171388598	+	0.930785	0.784677	1.23462	0.201659	0.769653	0.764227	0.944404
Arhgap30	1	171388954	171410298	+	3.79613	3.63096	2.84719	4.03882	4.05179	3.9838	3.93683
Usf1	1	171411313	171419142	+	6.6258	6.47999	6.83606	7.15456	6.8418	6.60435	6.61608
Tstd1	1	171419033	171420352	+	0.19517	0.725022	0.803112	1.97634	0.523828	0.663046	0.555877
F11r	1	171437535	171464603	+	6.3931	6.13136	5.8346	6.01018	5.62521	5.59007	5.78014
B930036N10Rik	1	171502796	171504111	-	-4.83688	-4.80446	-4.83031	-4.82325	-4.82976	-4.83321	-4.63474
Alyref2	1	171503478	171504750	+	0.592377	1.01851	1.62457	1.60241	1.74885	1.48643	1.54525
Gm9765	1	171515233	171516922	+	-4.83688	-4.83701	-4.83031	-4.82325	-4.82976	-4.83321	-4.83565
Itln1	1	171518122	171535294	-	-4.83688	-4.80446	-4.83031	-4.82325	-4.82976	-4.83321	-4.83565
Cd244	1	171559193	171585318	+	-4.83688	-4.83701	-4.83031	-4.82325	-4.82976	-4.83321	-4.83565
Ly9	1	171588624	171607410	-	-4.83688	-4.83701	-4.83031	-4.82325	-4.82976	-4.83321	-4.83565
Slamf7	1	171634925	171649007	-	-4.83688	-4.83701	-4.83031	-4.82325	-4.82976	-4.83321	-4.83565
Cd48	1	171682009	171705258	+	-4.83688	-4.83701	-4.83031	-4.82325	-4.82976	-4.83321	-4.83565
Slamf1	1	171767127	171801184	+	-4.83688	-4.83701	-4.83031	-4.82325	-4.82976	-4.83321	-4.83565
Cd84	1	171839697	171890718	+	-4.83688	-4.83701	-4.83031	-4.82325	-4.82976	-4.83321	-4.83565
Gm10521	1	171895664	171898237	+	-4.83688	-4.83701	-4.83031	-4.82325	-4.82976	-4.83321	-4.83565
Slamf6	1	171917537	171943868	+	-3.97508	-4.83701	-4.83031	-4.82325	-4.82976	-4.83321	-4.83565
Vangl2	1	172000960	172028444	-	4.20152	4.04889	4.61402	4.38629	4.43003	4.34166	4.79024
Nhlh1	1	172052292	172057573	-	-4.83688	-4.83701	-4.83031	-4.82325	-4.26673	-4.83321	-4.83565
Ncstn	1	172066013	172082795	-	5.17427	5.03761	5.03141	5.24408	4.75273	4.75717	5.20635
Copa	1	172082529	172122330	+	7.03254	7.06609	7.01393	6.85565	7.03483	7.02662	7.22298
Pex19	1	172126755	172136493	+	6.02707	6.16701	6.20043	6.00039	6.24775	6.29601	6.28538
Dcaf8	1	172148015	172196393	+	5.87014	5.76843	6.23231	5.67072	6.29325	6.27463	6.45404
Pea15a	1	172196728	172206804	-	5.33741	5.84299	4.81045	4.9178	4.66922	4.72229	4.28838
Casq1	1	172209894	172219868	-	-0.21455	0.518825	0.17339	1.34428	0.732765	0.36197	0.168391
Gm17224	1	172213021	172213680	+	-4.83688	-4.83701	-4.83031	-4.82325	-4.82976	-4.83321	-4.83565
Atp1a4	1	172223513	172258414	-	-2.21743	-2.33127	-1.75708	0.353484	-4.26673	-4.4167	-3.54145
Igsf8	1	172261641	172319841	+	3.69382	4.16308	4.4432	4.27769	4.61904	4.89813	4.905
Atp1a2	1	172271709	172298064	-	-4.83688	-4.80446	-2.5438	-2.44811	-2.1478	-2.65433	-1.25826
Kcnj9	1	172321033	172329263	-	-2.69936	-2.33127	-1.23987	-3.00877	-1.89045	-1.80877	-1.74353
Kcnj10	1	172341210	172374085	+	0.410373	-0.0543761	1.27369	0.201659	0.811059	0.972214	1.185
Pigm	1	172376531	172384099	+	4.61358	4.33796	4.50125	4.5255	4.31936	4.42767	4.28545
Slamf9	1	172475358	172478575	+	-0.719469	-0.411529	-0.472287	0.47974	0.476575	0.728056	0.4647
Igsf9	1	172481788	172498878	+	5.50566	5.2065	5.32746	5.55144	5.18992	4.91444	5.29065
Tagln2	1	172500047	172507380	+	7.55564	8.0665	7.2733	7.43968	7.44343	7.67281	7.35029
Ccdc19	1	172521044	172545870	+	-0.323192	-0.411529	-0.391688	0.538456	0.683949	-0.0482288	0.129716
4933439K11Rik	1	172538133	172558129	-	-4.47562	-4.83701	-4.83031	-3.00877	-4.82976	-4.83321	-3.07285
Vsig8	1	172555938	172563717	+	-4.83688	-4.80446	-4.83031	-4.82325	-4.82976	-4.83321	-4.83565
Slamf8	1	172581377	172590568	-	-4.83688	-4.83701	-4.83031	-4.82325	-4.82976	-4.83321	-4.83565
Fcrl6	1	172596640	172602551	-	-4.83688	-4.83701	-4.83031	-4.82325	-4.82976	-4.83321	-4.83565
Dusp23	1	172630769	172632974	-	-1.54809	-1.98639	-1.99079	-1.09251	-2.1478	-1.80877	-1.45936
Crp	1	172698056	172699966	+	-4.83688	-4.83701	-4.83031	-4.82325	-4.82976	-4.83321	-4.83565
Apcs	1	172893962	172895054	-	-4.83688	-4.83701	-4.83031	-4.82325	-4.82976	-4.83321	-4.83565
Olfr16	1	172956768	172957817	+	-4.83688	-4.83701	-4.83031	-4.82325	-4.82976	-4.83321	-4.83565
Olfr1408	1	173130200	173131236	-	-4.83688	-4.83701	-4.83031	-4.82325	-4.82976	-4.83321	-4.83565
Olfr1406	1	173183442	173184504	-	-4.83688	-4.83701	-4.83031	-4.82325	-4.82976	-4.83321	-4.83565
Olfr218	1	173203358	173204299	+	-4.83688	-4.83701	-4.83031	-4.82325	-4.82976	-4.83321	-4.83565
Olfr1404	1	173215607	173216640	+	-4.83688	-4.83701	-4.83031	-4.82325	-4.82976	-4.83321	-4.83565
Fcer1a	1	173221271	173227229	-	-4.83688	-4.83701	-4.83031	-4.82325	-4.82976	-4.83321	-4.83565
Olfr418-ps1	1	173270147	173271137	+	-4.83688	-4.83701	-4.83031	-4.82325	-4.82976	-4.83321	-4.83565
Gm11062	1	173274461	173277756	-	-4.83688	-4.83701	-4.83031	-4.82325	-4.82976	-4.83321	-4.83565
Darc	1	173331886	173333503	-	-4.83688	-4.83701	-3.46077	-2.44811	-4.26673	-4.83321	-3.54145
Cadm3	1	173334254	173367695	-	-1.18427	-1.58436	0.313324	-0.776984	0.0944833	-0.393216	-0.292985
Aim2	1	173350879	173466040	+	3.22593	3.26016	2.20765	2.37631	3.66039	2.74854	3.43414
Gm4955	1	173468509	173474052	-	-4.83688	-4.83701	-4.83031	-4.82325	-4.82976	-4.83321	-4.83565
Gm4955	1	173480371	173491041	-	-4.83688	-4.83701	-4.83031	-4.82325	-4.82976	-4.83321	-4.83565
BC094916	1	173519717	173535957	-	-4.83688	-4.83701	-4.83031	-4.82325	-4.82976	-4.83321	-4.83565
Pydc4	1	173566284	173599274	-	-4.83688	-4.83701	-4.83031	-4.82325	-4.82976	-4.83321	-4.83565
Pyhin1	1	173630859	173647928	+	-4.83688	-4.83701	-4.83031	-4.82325	-4.82976	-4.83321	-4.83565
Pydc3	1	173673911	173698392	+	-4.83688	-4.83701	-4.83031	-4.82325	-4.82976	-4.83321	-4.83565
AI607873	1	173723430	173741809	-	-4.83688	-4.83701	-4.83031	-4.82325	-4.82976	-4.83321	-4.83565
Ifi204	1	173747293	173766876	-	-4.7835	-4.83701	-4.83031	-4.82325	-4.82976	-4.83321	-4.83565
Mndal	1	173857221	173942491	-	-4.83688	-4.83701	-2.93099	-4.82325	-4.82976	-4.83321	-4.83565
Mnda	1	173896355	173912922	-	-4.83688	-4.83701	-4.83031	-4.82325	-4.82976	-4.83321	-4.83565
Ifi203	1	173920407	173942672	-	-4.83688	-4.80446	-4.83031	-4.82325	-4.82976	-4.83321	-4.83565
Ifi202b	1	173962569	173982844	-	-1.43859	-0.411529	-4.83031	-4.82325	-4.82976	-2.65433	-4.83565
Ifi205	1	174011998	174031755	-	-4.83688	-4.83701	-4.83031	-4.82325	-4.82976	-4.83321	-4.83565
Olfr433	1	174041933	174042936	+	-4.83688	-4.83701	-4.83031	-4.82325	-4.82976	-4.83321	-4.83565
Olfr432	1	174050375	174051313	+	-4.83688	-4.83701	-4.83031	-4.82325	-4.82976	-4.83321	-4.83565
Olfr430	1	174069300	174070253	+	-4.83688	-4.83701	-4.83031	-4.82325	-4.82976	-4.83321	-4.83565
Olfr429	1	174089038	174089980	+	-4.83688	-4.83701	-4.83031	-4.82325	-4.82976	-4.83321	-4.83565
Olfr427	1	174099460	174100407	+	-4.83688	-4.83701	-4.83031	-4.82325	-4.82976	-4.83321	-4.83565
Olfr231	1	174117091	174118014	-	-4.83688	-4.83701	-4.83031	-4.82325	-4.82976	-4.83321	-4.83565
Olfr424	1	174136746	174137693	+	-4.83688	-4.83701	-4.83031	-4.82325	-4.82976	-4.83321	-4.83565
Olfr420	1	174158722	174159767	+	-4.83688	-4.83701	-4.83031	-4.82325	-4.82976	-4.83321	-4.83565
Spna1	1	174172776	174248450	+	3.27316	2.00158	2.4547	3.05878	2.29579	1.58511	1.99791
Olfr419	1	174249889	174250976	-	-4.83688	-4.83701	-4.83031	-4.82325	-4.82976	-4.83321	-4.83565
1810030J14Rik	1	174330518	174332873	+	-4.83688	-4.83701	-4.83031	-4.82325	-4.82976	-4.83321	-4.83565
Olfr417	1	174368919	174369848	+	-4.83688	-4.83701	-4.83031	-4.82325	-4.82976	-4.83321	-4.83565
Olfr248	1	174391046	174392055	+	-4.83688	-4.83701	-4.83031	-4.82325	-4.82976	-4.83321	-4.83565
Olfr414	1	174430430	174431384	+	-4.83688	-4.83701	-4.83031	-4.82325	-4.82976	-4.83321	-4.83565
Olfr220	1	174448625	174449602	+	-4.83688	-4.83701	-4.83031	-4.82325	-4.82976	-4.83321	-4.83565
Fmn2	1	174501825	174822717	+	1.71924	1.04609	1.75627	1.62974	0.646684	1.00229	1.45828
Grem2	1	174833785	174921819	-	-4.47562	-4.83701	-4.83031	-4.82325	-4.82976	-4.83321	-4.83565
Rgs7	1	175059736	175491130	-	-4.83688	-4.83701	-4.83031	-4.82325	-4.82976	-4.83321	-4.83565
Fh1	1	175600374	175625635	-	6.14484	6.47215	6.49922	6.26918	6.56752	6.73662	6.52592
Kmo	1	175620381	175662116	+	-4.83688	-4.83701	-4.83031	-4.82325	-4.82976	-4.83321	-4.83565
Opn3	1	175662421	175692776	-	-1.08222	-1.46744	-0.314383	-1.09251	-1.48862	-0.47039	-1.45936
Chml	1	175686488	175688353	-	-0.323192	-4.80446	-2.2429	-3.91352	-1.48862	-1.15988	-1.25826
Wdr64	1	175698593	175815734	+	-0.21455	-0.157307	-4.83031	-4.82325	-4.26673	-4.83321	-4.83565
Exo1	1	175880778	175911396	+	6.34894	6.11054	6.24148	6.10038	6.00897	5.95615	6.19804
Pld5	1	175962306	176275312	-	-4.83688	-4.83701	-4.83031	-4.82325	-4.82976	-4.83321	-4.83565
B020018G12Rik	1	175977777	175979114	-	1.29862	1.56894	1.9281	2.21473	1.9904	1.82459	1.97526
Cep170	1	176733653	176807124	-	3.68093	2.68995	3.20949	2.53079	2.96829	3.28613	3.30214
Sdccag8	1	176814660	177020437	+	0.820248	0.818115	1.05162	1.30946	1.37147	1.7008	1.71982
Gm15423	1	176927999	176932711	-	-4.83688	-4.83701	-4.83031	-4.82325	-4.82976	-4.83321	-4.83565
Akt3	1	177020073	177258203	-	2.58935	2.75244	3.26826	2.51111	3.156	3.32763	3.32764
Zfp238	1	177444661	177450760	+	2.75243	2.55078	2.82151	2.34108	3.24124	3.28613	3.38318
1700016C15Rik	1	177729814	177753324	+	-4.83688	-4.83701	-4.83031	-4.82325	-4.82976	-4.83321	-4.83565
Adss	1	177762962	177796511	-	7.35318	7.19073	7.14682	6.93371	7.0565	7.00172	7.00671
Gm16432	1	177991435	178048291	+	-4.83688	-4.83701	-4.83031	-4.82325	-4.82976	-4.83321	-4.83565
Pppde1	1	178187417	178252598	+	4.59959	4.21064	4.88847	4.19069	4.93379	5.28252	5.10027
Gm9982	1	178256103	178257295	+	-4.47562	-3.62881	-4.83031	-3.91352	-4.82976	-2.65433	-4.14592
B230369F24Rik	1	178313328	178318549	-	-3.97508	-4.17875	-4.83031	-4.82325	-4.82976	-4.83321	-3.54145
Fam36a	1	178319130	178322693	+	3.347	3.47338	3.70386	3.46027	3.25675	3.33588	3.08355
Gm16586	1	178321108	178324171	-	4.83464	4.20152	3.75216	5.62948	3.68701	4.04298	2.90996
Hnrnpu	1	178323074	178337797	-	10.2158	9.47233	9.86086	9.40268	9.72353	9.70359	10.0212
Efcab2	1	178405881	178483247	+	0.592377	0.427258	1.32555	1.16906	1.20687	2.02302	1.52255
Kif26b	1	178529125	178932855	+	-2.45928	-2.85861	-2.93099	-3.91352	-4.26673	-4.83321	-4.83565
Gm16564	1	178898582	178917614	-	-4.83688	-4.83701	-4.83031	-4.82325	-4.82976	-4.83321	-4.83565
Smyd3	1	178951960	179518041	-	3.52941	3.93116	3.82243	4.21098	4.35379	4.37848	4.55654
AC130279.1	1	179520375	179520857	-	3.67722	4.55757	2.73088	-0.223473	4.59175	3.90448	4.81062
Tfb2m	1	179528055	179546267	-	3.84733	4.13457	4.1492	2.0797	4.0233	3.48089	3.73951
Cnst	1	179546370	179627478	+	3.20522	3.09951	2.977	3.06808	2.7976	2.90209	3.04325
Sccpdh	1	179668210	179687189	+	4.42767	4.45512	4.46729	3.81488	3.8907	4.32183	4.14517
Gm1305	1	179695297	179745185	-	1.27723	1.3827	1.78801	2.58832	1.37147	1.54623	1.05661
Ahctf1	1	179744894	179803680	-	7.4409	6.75339	7.00638	6.80444	6.79144	6.92098	7.13419
Gm10518	1	179803376	179804676	+	-4.83688	-4.83701	-4.83031	-4.82325	-4.82976	-4.83321	-4.14592
Cdc42bpa	1	179960472	180165603	+	4.08535	4.07903	3.87577	4.1222	4.1733	4.11451	4.20864
Adck3	1	180165238	180199602	-	2.70121	3.02473	3.07876	3.29382	3.72724	3.8273	3.69991
Psen2	1	180227004	180263438	-	1.75534	1.88871	1.8908	2.9221	2.50547	2.2879	2.49648
Gm5069	1	180326971	180330550	-	-1.18427	-0.473792	-0.472287	0.108122	-0.398996	-0.3164	-0.32794
Itpkb	1	180330485	180424802	+	1.65475	1.82679	1.27369	1.08669	1.14939	1.10906	0.96729
6330403A02Rik	1	180432387	180483504	-	-4.47562	-4.80446	-4.29487	-3.91352	-3.40436	-3.05479	-3.07285
Parp1	1	180568955	180601253	+	9.03801	8.74789	8.88563	8.45962	9.05234	9.06943	9.32125
Lin9	1	180641150	180690518	+	3.92251	3.23782	3.6297	3.44035	3.56129	3.5729	3.78626
Mixl1	1	180693043	180697034	-	-0.975399	-1.98639	-0.19522	-0.322302	-0.398996	-2.32706	-1.74353
Acbd3	1	180726043	180754203	+	4.75144	4.39788	4.2676	3.91218	4.25266	4.44303	4.37917
H3f3a	1	180800832	180813943	-	6.00132	6.50282	6.93852	6.39128	7.17915	7.28236	6.73072
Gm16067	1	180813776	180816859	+	-4.47562	-3.1456	-2.5438	-3.00877	-2.83781	-2.65433	-4.14592
BC031781	1	180851151	180868097	+	5.97218	5.56985	5.60258	5.76824	5.59372	5.59825	5.71023
Lefty2	1	180893108	180899103	+	4.81767	4.56431	5.63008	5.78143	5.37533	6.03338	5.41551
Pycr2	1	180904274	180908087	+	6.69935	7.01216	7.8151	7.87552	7.6711	7.65781	7.63873
Lefty1	1	180935022	180938400	+	4.86478	4.97543	7.13217	6.46058	6.80552	7.00523	7.18384
Tmem63a	1	180942344	180975112	+	3.00718	2.28856	3.6297	3.46027	3.38952	3.47416	3.78626
2210411M09Rik	1	180952064	180958149	-	-4.83688	-4.83701	-4.83031	-4.82325	-4.82976	-4.83321	-4.83565
Ephx1	1	180976155	181020904	-	2.16326	2.20007	2.24696	2.93457	2.43476	2.91827	2.92699
9130409I23Rik	1	181051237	181060667	+	-4.83688	-4.83701	-4.83031	-4.82325	-4.82976	-4.83321	-4.83565
Nvl	1	181093423	181144157	-	6.54312	6.2123	6.40237	5.72512	6.35812	6.24148	6.44642
Cnih4	1	181150931	181168994	+	5.31006	5.60046	5.30421	5.19249	5.30394	5.3462	5.23474
Wdr26	1	181173228	181211552	-	6.36921	5.96516	6.40815	5.8857	6.12408	6.25542	6.36045
A430110L20Rik	1	181226076	181228490	+	-4.83688	-4.57595	-4.83031	-3.91352	-2.83781	-4.4167	-3.07285
Cnih3	1	181352628	181460641	+	-4.83688	-4.80446	-2.5438	-4.82325	-3.40436	-4.4167	-3.54145
Ccdc121	1	181509633	181511451	-	-4.83688	-4.83701	-4.83031	-4.82325	-4.82976	-4.83321	-4.83565
Dnahc14	1	181738988	181769674	+	-2.21743	-4.17875	-3.46077	-1.09251	-3.40436	-4.83321	-4.83565
Lbr	1	181815316	181842401	-	6.54018	6.21	7.05285	6.45092	6.74659	6.95791	7.07177
Gm5533	1	181851608	181853189	-	-4.7835	-4.83701	-4.83031	-4.82325	-4.82976	-4.4167	-4.63474
Enah	1	181904445	182019980	-	7.9158	7.17462	7.13702	6.64319	7.21033	7.21291	7.47098
Srp9	1	182124737	182132407	+	6.37918	6.58821	6.65546	6.72769	6.47656	6.44374	6.31534
Vmn1r1	1	182157144	182158319	-	-4.83688	-4.83701	-4.83031	-4.82325	-4.82976	-4.83321	-4.83565
Degs1	1	182275772	182282804	-	6.68938	6.33283	6.68207	6.70319	6.1372	6.23709	6.52592
Fbxo28	1	182313102	182341606	-	5.29795	5.0782	5.17782	5.18141	5.04041	5.10157	5.31372
Gm10517	1	182408619	182409020	-	-4.83688	-4.83701	-4.83031	-4.82325	-4.82976	-4.83321	-4.83565
Trp53bp2	1	182409172	182462432	+	4.81767	4.58647	4.74553	4.60581	4.62961	4.71346	4.99054
Capn2	1	182467256	182517495	-	5.61278	5.99378	4.37623	4.53452	4.26017	4.6549	3.92949
Capn8	1	182565007	182632352	+	-4.83688	-4.83701	-4.83031	-4.82325	-4.82976	-4.83321	-4.83565
4922505E12Rik	1	182747126	182749180	-	-4.83688	-4.83701	-4.83031	-4.82325	-4.82976	-4.83321	-4.83565
Susd4	1	182763860	182896598	+	3.16383	3.27659	3.26826	2.90191	3.04463	3.06574	2.92245
Tlr5	1	182954788	182976044	+	-4.47562	-4.80446	-3.46077	-2.07306	-2.1478	-4.4167	-4.14592
Disp1	1	183086264	183221529	-	3.12049	3.22399	2.91589	3.33057	3.16531	2.88694	2.93101
Brox	1	183276342	183297256	-	4.73588	4.51718	4.43024	4.56054	4.32376	4.38488	4.52151
Aida	1	183297060	183324501	+	4.76529	4.74294	4.55157	4.6862	4.69195	4.80134	4.51523
CAAA01083517.1	1	183326725	183369529	-	5.4641	5.00088	5.07278	5.14571	4.81158	4.95274	5.31913
CAAA01083517.2	1	183388981	183409353	+	3.49512	3.20498	3.26826	3.53736	2.90715	2.66378	3.06665
Hhipl2	1	183418503	183437053	+	-3.01898	-4.80446	-2.93099	-3.00877	-4.82976	-4.83321	-4.83565
Gm8214	1	183681778	183682194	-	-4.83688	-4.83701	-4.83031	-4.82325	-4.82976	-4.83321	-4.83565
Dusp10	1	184013302	184075636	+	1.87655	2.25526	1.56793	1.24713	1.12015	0.690025	1.0018
1700056E22Rik	1	184033032	184033998	-	-3.97508	-2.54757	-2.5438	-2.44811	-2.83781	-1.62434	-1.89856
4930488B22Rik	1	184712497	184718989	+	-4.83688	-4.83701	-4.83031	-4.82325	-4.82976	-4.83321	-4.83565
Hlx	1	184727140	184732619	-	-3.42676	-1.58436	-4.29487	-1.09251	-2.1478	-3.05479	-2.78546
Mosc1	1	184786776	184811313	-	-4.7835	-4.83701	-4.83031	-4.82325	-4.26673	-4.83321	-4.83565
Mosc2	1	184813068	184846451	-	4.3774	4.8979	4.35007	4.86316	4.46688	4.5079	4.31313
C130074G19Rik	1	184871926	184883218	-	1.228	1.01851	0.617697	0.201659	0.879624	0.889793	0.724856
Mark1	1	184896443	184999549	-	2.72623	2.50059	2.99193	2.54708	3.10001	2.77885	2.61009
Rab3gap2	1	185204168	185286743	+	5.39821	5.15853	5.40933	5.44407	5.54827	5.63037	5.63934
Iars2	1	185284726	185329396	-	5.41314	5.33351	5.62636	4.94376	5.64045	5.55776	5.76206
Bpnt1	1	185332149	185357777	+	4.97225	4.92544	4.80773	4.33911	4.82111	4.80971	4.8145
Eprs	1	185363095	185428355	+	8.02341	7.59445	8.07095	7.65323	8.2882	8.23947	8.48331
9630028B13Rik	1	185429357	185441819	-	-4.83688	-4.83701	-4.83031	-4.82325	-4.82976	-4.83321	-4.83565
Slc30a10	1	185454848	185468762	+	-1.84643	-2.54757	-0.012267	-0.924091	-0.486006	0.153809	-1.34927
Lyplal1	1	186087731	186117310	-	3.32518	3.72052	3.49749	3.20064	3.8907	3.85343	3.60362
Tgfb2	1	186623186	186705992	-	2.76335	2.89103	0.216584	-0.0366111	-0.573154	0.0586927	-2.07459
Rrp15	1	186720978	186749358	-	6.73164	6.78197	6.67475	6.69935	6.75767	6.76067	6.66999
D1Pas1	1	186967416	186970627	+	3.91065	3.50543	-2.2429	-1.09251	2.12524	0.764227	-3.54145
Spata17	1	187044648	187215465	-	-4.47562	-2.85861	-4.83031	-4.82325	-4.82976	-3.67811	-4.83565
Gm15509	1	187120869	187124365	-	-4.83688	-4.83701	-4.83031	-4.82325	-4.82976	-4.83321	-4.83565
1700007P06Rik	1	187125138	187125983	+	-4.83688	-4.83701	-4.83031	-4.82325	-4.82976	-4.83321	-4.83565
Gpatch2	1	187215508	187351704	+	3.69046	3.20498	3.4374	3.53736	3.69258	3.6942	3.78197
Esrrg	1	187608791	188214885	+	-4.83688	-4.83701	-4.83031	-4.82325	-4.82976	-4.83321	-4.83565
Ush2a	1	188262023	188965041	+	-4.83688	-4.83701	-4.83031	-4.82325	-4.82976	-3.67811	-4.83565
Kctd3	1	188971098	189007840	-	6.03731	5.45499	6.19704	5.66548	6.2315	6.06313	6.13286
Kcnk2	1	189207931	189343832	-	0.0802998	-0.964685	0.0537712	0.538456	-2.1478	-3.67811	-0.972949
Cenpf	1	189640599	189688086	-	6.4198	5.96516	6.25968	6.01018	6.24243	6.43897	6.39067
Ptpn14	1	189728268	189876695	+	6.03619	5.40327	5.39321	5.63087	4.8389	4.67485	5.14427
Smyd2	1	189880492	189922363	-	5.31824	5.47922	5.36796	5.70857	5.40175	5.2747	5.10348
Prox1	1	190118038	190170680	-	-2.21743	-4.17875	-1.75708	-1.28095	-1.30374	-3.05479	-1.0696
Gm17566	1	190170296	190217276	+	-4.83688	-4.83701	-4.83031	-4.82325	-4.82976	-4.83321	-4.83565
Rps6kc1	1	190700202	190911770	-	3.99081	3.96519	4.01567	4.25683	4.07543	3.84918	4.15575
Angel2	1	190925112	190946962	+	4.84407	4.68254	4.85244	4.72625	4.91657	4.78565	4.88937
Vash2	1	190947648	190979296	-	2.2375	1.68455	3.63537	2.80661	3.02358	2.76793	3.07707
Mfsd7b	1	191005832	191026190	-	2.76335	1.96763	1.98633	1.96078	2.05381	1.48643	1.84796
1700022P22Rik	1	191036822	191042941	+	0.930785	0.753981	0.964082	1.24713	0.921908	-0.111159	0.129716
Tatdn3	1	191045826	191062932	-	1.96476	2.20007	2.55833	2.86867	2.30696	2.42057	2.0906
Nsl1	1	191063012	191084558	+	4.58063	4.42921	4.44931	4.65825	4.37045	4.22521	4.2977
Batf3	1	191098414	191108943	+	-0.573101	-0.473792	0.115027	0.0341843	0.318386	0.104486	-1.25826
Fam71a	1	191162584	191164817	-	-4.83688	-4.83701	-4.83031	-4.82325	-4.82976	-4.83321	-4.83565
Atf3	1	191170296	191183340	-	1.65475	2.11973	1.46567	-0.223473	2.17857	1.86847	1.84796
D730003I15Rik	1	191224474	191225686	+	-3.97508	-1.06052	-0.765847	-0.924091	-0.774648	-0.814014	-1.0696
Nenf	1	191306789	191318194	-	2.56604	3.05841	3.32481	3.48231	3.41192	3.62631	2.91611
Tmem206	1	191325912	191350914	+	1.43623	1.77377	1.8908	1.8149	2.06816	2.33333	2.01341
Ppp2r5a	1	191351981	191397041	-	5.40222	5.503	5.86891	5.47476	5.78609	6.01977	5.80352
Dtl	1	191537365	191575534	-	5.79116	5.39792	5.54742	5.04025	5.42119	5.56395	5.70277
Ints7	1	191575763	191622672	+	5.7627	5.53777	5.51611	5.83761	5.26627	5.21692	5.51047
Lpgat1	1	191717834	191784255	+	4.07745	3.33543	4.07428	3.37218	3.34316	3.69911	3.97141
Nek2	1	191821444	191833050	+	5.8716	5.87573	5.89606	5.49258	5.87562	5.92019	6.02569
1700034H15Rik	1	191890233	191907527	-	-0.505986	-1.25478	-0.862172	-0.431064	-0.573154	-1.15988	-0.746546
Slc30a1	1	191906767	191913247	+	3.50711	2.86847	3.52993	3.59792	3.13975	3.37946	3.33518
Rd3	1	191977373	191988282	+	-4.83688	-4.83701	-4.83031	-4.82325	-4.82976	-4.83321	-4.83565
Traf5	1	191997430	192092559	-	-0.975399	-1.58436	-0.472287	-0.322302	-0.667423	-0.918912	-0.438548
Rcor3	1	192098656	192138010	-	0.592377	0.460435	1.17728	0.284308	0.844481	0.764227	0.96729
Kcnh1	1	192190784	192510159	+	-1.84643	-3.62881	-2.5438	-0.924091	-1.89045	-3.05479	-1.34927
Hhat	1	192512828	192771213	-	-2.45928	-1.46744	-2.2429	-4.82325	-2.1478	-2.03975	-3.54145
A730013G03Rik	1	192833169	192834719	-	-4.83688	-4.83701	-4.83031	-4.82325	-4.82976	-4.83321	-4.83565
Sertad4	1	192844431	192855752	-	2.31189	1.55389	2.23552	1.42224	1.89047	1.52538	1.93745
Gm15867	1	192854928	192856466	+	-3.01898	-4.80446	-4.83031	-4.82325	-3.40436	-2.65433	-3.07285
Syt14	1	192897307	193035698	-	0.374272	-0.658796	-0.248129	0.201659	-0.169689	-0.551307	0.369555
Diexf	1	193104403	193130251	-	5.50566	5.27121	5.44384	5.45391	5.44474	5.30412	5.38509
Irf6	1	193153112	193172042	+	2.21599	2.51087	2.76635	2.0797	2.4087	2.55991	2.51153
A130010J15Rik	1	193168049	193177832	+	3.19233	3.07803	3.26826	2.7963	2.97774	3.14374	3.03424
Traf3ip3	1	193175506	193201703	-	-4.83688	-4.83701	-4.83031	-3.91352	-4.82976	-4.83321	-4.83565
Gm15872	1	193187375	193192011	+	-4.83688	-4.83701	-4.83031	-4.82325	-4.82976	-4.83321	-4.83565
4930570N18Rik	1	193203039	193226208	+	-4.83688	-4.83701	-4.83031	-4.82325	-4.82976	-4.83321	-4.83565
1600010F14Rik	1	193207750	193254474	+	-4.83688	-4.83701	-4.83031	-4.82325	-4.82976	-4.83321	-4.83565
Hsd11b1	1	193221630	193264054	-	-4.7835	-4.83701	-4.83031	-4.82325	-4.82976	-4.83321	-4.83565
G0s2	1	193272161	193273188	-	-3.97508	-0.658796	-0.012267	-0.645756	1.73099	1.7008	1.08152
Lamb3	1	193301957	193343878	+	0.22291	-0.0543761	-1.99079	-0.223473	0.476575	0.534473	-0.600473
Camk1g	1	193346346	193370297	-	-4.83688	-4.80446	-4.29487	-2.44811	-1.89045	-4.4167	-1.74353
Plxna2	1	194619829	194816869	+	0.374272	0.154386	0.17339	0.47974	-0.667423	-0.814014	-0.0984051
Cd34	1	194938821	194961292	+	1.17472	0.487403	-1.75708	0.0341843	-0.103606	-0.918912	-1.89856
Cd46	1	195041285	195092248	-	-3.97508	-4.83701	-4.83031	-4.82325	-4.82976	-4.83321	-4.83565
Cr1l	1	195103789	195131570	-	3.64173	3.46556	3.30154	3.82493	3.51396	3.46778	3.20885
Cr2	1	195136811	195176715	-	-4.83688	-4.83701	-4.83031	-4.82325	-4.82976	-4.83321	-4.83565
AC139206.1	1	195165745	195171168	-	-4.83688	-4.83701	-4.83031	-4.82325	-4.82976	-4.83321	-4.83565
Fam171a1	2	3114224	3227806	+	2.31189	2.35846	1.44225	1.65744	0.953443	1.18573	0.985385
Nmt2	2	3284212	3328877	+	5.96189	5.83696	6.14351	5.65981	5.9491	6.04311	5.9225
Rpp38	2	3328949	3332643	-	4.49329	4.63118	4.04086	4.48997	4.26985	4.11754	3.8158
Acbd7	2	3336168	3340993	+	0.290822	0.725022	0.313324	0.657884	0.476575	0.153809	0.00112715
Olah	2	3341982	3366591	-	-4.83688	-4.83701	-4.83031	-4.82325	-4.82976	-4.83321	-4.83565
Meig1	2	3409043	3422648	-	-4.83688	-4.17875	-4.29487	-3.91352	-2.83781	-4.4167	-4.63474
Dclre1c	2	3424131	3464130	+	2.39297	1.54093	1.39425	1.128	1.73099	1.91576	1.67712
Suv39h2	2	3455815	3475031	-	4.88999	4.36483	4.77753	4.48278	4.71401	4.54938	4.53995
Gm13184	2	3468613	3474546	+	-4.83688	-4.83701	-4.83031	-4.82325	-4.82976	-4.83321	-4.83565
Hspa14	2	3488850	3512814	-	7.22238	7.12221	7.48336	7.11572	7.43499	7.46059	7.43424
Cdnf	2	3513030	3526376	+	-1.70135	-2.33127	-1.99079	-2.44811	-4.26673	-1.62434	-1.15446
Fam107b	2	3613758	3782142	+	3.94629	3.95542	3.39811	3.12894	2.89177	3.37168	3.09456
Gm13185	2	3752986	3755177	-	-4.83688	-4.83701	-4.83031	-4.82325	-4.82976	-4.83321	-4.83565
Gm13180	2	3855030	3877575	+	-4.83688	-4.83701	-4.83031	-4.82325	-4.82976	-4.83321	-4.83565
Gm13191	2	3925808	3929139	-	-4.83688	-4.83701	-4.83031	-4.82325	-4.82976	-4.83321	-4.83565
Frmd4a	2	4017717	4614043	+	3.60896	3.56694	2.89732	3.24705	3.1719	3.4884	3.15201
1700080N15Rik	2	4132063	4141141	-	-4.83688	-4.83701	-4.83031	-4.82325	-4.82976	-4.83321	-4.83565
Gm13189	2	4137774	4144102	+	-4.83688	-4.83701	-4.83031	-4.82325	-4.82976	-4.83321	-4.83565
Gm13187	2	4287595	4301167	-	-4.83688	-4.83701	-4.83031	-4.82325	-4.82976	-4.83321	-4.83565
Gm13175	2	4458434	4466670	-	-4.83688	-4.83701	-4.83031	-4.82325	-4.82976	-4.83321	-4.83565
Gm13179	2	4586024	4587287	-	-4.83688	-4.80446	-4.83031	-3.91352	-4.26673	-4.83321	-4.14592
Prpf18	2	4622058	4652113	-	4.88999	4.7467	4.88396	4.54189	4.75645	4.89556	4.90863
Bend7	2	4717831	4802142	+	-1.08222	-1.06052	0.538623	-1.28095	0.476575	0.596248	0.403697
Sephs1	2	4881564	4910557	+	6.27464	6.1375	6.55892	6.29074	6.48134	6.3587	6.36421
Phyh	2	4919019	4938730	+	4.54785	4.92352	4.44571	4.14011	4.55704	5.01528	4.59905
Ucma	2	4976122	4985748	+	-1.70135	-2.1405	-1.75708	-0.645756	-1.89045	-4.4167	-1.74353
Mcm10	2	4989714	5012791	-	7.21771	7.12343	7.26768	7.20139	7.10296	7.02499	7.3834
Optn	2	5020642	5064051	-	2.38206	2.03327	2.03769	2.25033	2.69952	2.79805	2.77281
4930551O13Rik	2	5037280	5041133	+	-4.83688	-4.83701	-4.83031	-4.82325	-4.82976	-4.83321	-4.83565
Ccdc3	2	5137776	5230878	+	2.78152	2.72915	1.97025	3.3024	1.69665	1.88236	1.69375
Camk1d	2	5293457	5714515	-	3.50711	3.33825	2.02346	3.05878	2.59812	2.878	2.86698
Cdc123	2	5794294	5845164	-	6.32599	6.43004	6.63919	6.33389	6.6083	6.47892	6.52988
Nudt5	2	5845019	5871895	+	6.4826	6.3426	7.10907	6.60375	6.52592	6.63312	6.51282
Gm13199	2	5862080	5862934	-	-3.42676	-4.57595	-4.29487	-1.76662	-2.83781	-2.03975	-2.78546
Sec61a2	2	5870987	5895432	-	4.65877	4.63258	4.80215	4.65429	4.68466	4.88165	4.62047
Gm13267	2	5895510	5900131	+	-4.83688	-4.83701	-4.83031	-4.82325	-4.82976	-4.83321	-4.83565
Dhtkd1	2	5896115	5942792	-	2.85837	2.58162	2.49152	2.36004	2.89177	3.23365	3.31917
Upf2	2	5951469	6056703	+	5.41982	4.89638	5.31621	5.00434	5.03551	5.12937	5.43898
5430407P10Rik	2	6100025	6130211	-	1.3567	1.90314	1.32555	1.34428	2.44604	2.58985	1.93745
Echdc3	2	6188465	6213033	-	-1.30325	-1.98639	-2.93099	-2.07306	-1.67751	-1.45052	-1.74353
A230108P19Rik	2	6193251	6321611	+	-4.83688	-4.83701	-4.83031	-4.82325	-4.82976	-4.83321	-4.83565
Gm13383	2	6255946	6257266	-	-4.83688	-4.83701	-4.83031	-4.82325	-4.82976	-4.83321	-4.83565
Usp6nl	2	6322667	6446390	+	4.46668	4.2051	4.65451	4.38629	4.59465	4.55786	4.64614
Gm13388	2	6431786	6436033	-	-4.83688	-4.83701	-4.83031	-4.82325	-4.82976	-4.83321	-4.83565
Gm13391	2	6472000	6478619	+	-4.83688	-4.83701	-4.83031	-4.82325	-4.82976	-4.83321	-4.83565
Celf2	2	6539705	7081302	-	1.89301	1.09083	1.23462	-0.223473	0.683949	0.798603	0.913117
Gm13389	2	6884270	6886924	+	-4.83688	-4.83701	-4.83031	-4.82325	-4.82976	-4.83321	-4.83565
Gm10855	2	6932541	6935081	-	-4.83688	-4.83701	-4.83031	-4.82325	-4.82976	-4.83321	-4.83565
Gm10115	2	6950453	6951680	-	-4.83688	-4.83701	-4.83031	-4.82325	-4.82976	-4.83321	-4.83565
Gm13390	2	7395858	7396000	-	-4.83688	-4.83701	-4.83031	-4.82325	-4.82976	-4.83321	-4.83565
Gm13211	2	7716151	7781408	-	-4.83688	-4.83701	-4.83031	-4.82325	-4.82976	-4.83321	-4.83565
1700061F12Rik	2	9189515	9197477	+	-4.83688	-4.83701	-4.83031	-4.82325	-4.82976	-4.83321	-4.83565
Gm13219	2	9352431	9447676	+	-4.83688	-4.83701	-4.83031	-4.82325	-4.82976	-4.83321	-4.83565
Gm13218	2	9591219	9597843	-	-4.83688	-4.83701	-4.83031	-4.82325	-4.82976	-4.83321	-4.83565
Gata3	2	9857078	9890034	-	2.46211	2.94731	-0.671946	1.83944	-0.667423	-0.47039	0.0486056
Gm13256	2	9877256	9878869	+	-4.83688	-4.83701	-4.83031	-4.82325	-4.82976	-4.83321	-4.83565
4930412O13Rik	2	9881252	9883921	+	-4.83688	-4.83701	-4.83031	-4.82325	-4.82976	-4.83321	-4.83565
9230102O04Rik	2	9883041	9889540	-	-4.83688	-4.83701	-4.83031	-4.82325	-4.82976	-4.83321	-4.83565
Gm13262	2	9906178	9914678	+	-4.83688	-4.83701	-4.83031	-4.82325	-4.82976	-4.83321	-4.83565
Taf3	2	9914552	10048596	-	4.71748	4.38394	4.30713	4.57956	4.53565	4.46552	4.6188
Atp5c1	2	10056016	10080510	-	8.18956	8.45962	8.43542	8.58557	8.57024	8.59743	8.43817
Kin	2	10080593	10092806	+	4.65568	4.49445	4.52175	4.60581	4.41577	4.08328	4.20647
Itih2	2	10094593	10131396	-	-4.83688	-4.83701	-4.83031	-4.82325	-4.82976	-4.83321	-4.83565
Itih5	2	10153571	10256529	+	-3.97508	-2.85861	-2.5438	-2.07306	-1.14889	-1.03684	-0.746546
Gm13261	2	10339283	10374041	-	1.41843	1.90314	1.85923	2.54708	2.48806	2.63333	2.29476
Sfmbt2	2	10370510	10595253	+	5.27835	4.36131	4.56748	5.1553	4.39384	4.58337	4.49427
Gm13264	2	11036874	11049066	+	-4.83688	-4.83701	-4.83031	-4.82325	-4.82976	-4.83321	-4.83565
Prkcq	2	11172113	11301226	+	-4.7835	-4.80446	-4.83031	-4.82325	-4.82976	-4.83321	-4.83565
Gm13293	2	11339489	11342612	+	-4.83688	-4.83701	-4.83031	-4.82325	-4.82976	-4.83321	-4.83565
Gm13291	2	11385003	11387064	+	-4.83688	-4.83701	-4.83031	-4.82325	-4.82976	-4.83321	-4.83565
Pfkfb3	2	11471430	11502101	-	4.57838	4.05724	3.78315	3.53736	3.86147	3.7427	3.97988
Rbm17	2	11585439	11604153	-	7.69406	7.56693	7.76731	7.86852	7.6915	7.70134	7.6915
Gm17490	2	11625606	11626264	-	-4.83688	-4.83701	-4.83031	-4.82325	-4.82976	-4.83321	-4.83565
Il2ra	2	11642792	11693191	+	-4.83688	-4.83701	-4.83031	-4.82325	-4.82976	-4.83321	-3.54145
Il15ra	2	11705287	11733986	+	-0.393262	-1.70684	-1.75708	-3.91352	-4.26673	-4.83321	-4.63474
Fbxo18	2	11742573	11777582	-	4.91644	4.97856	5.22573	4.8668	5.18025	5.20738	5.3049
Ankrd16	2	11777876	11790325	+	3.8718	3.54844	3.69287	4.03882	3.38952	3.53773	3.03424
Itga8	2	12106632	12301920	-	1.06469	-0.214827	-0.012267	0.657884	-0.573154	-1.03684	-0.389944
E030013I19Rik	2	12300947	12311300	+	-4.47562	-4.83701	-4.83031	-4.82325	-4.82976	-4.83321	-4.83565
Fam188a	2	12347263	12419469	-	4.73262	4.56688	4.8313	4.21567	4.60543	4.75984	4.65013
Pter	2	12924041	13003453	+	1.37676	1.65469	1.87535	0.720597	1.67513	1.76687	1.52255
C1ql3	2	13003457	13011747	-	-4.7835	-4.83701	-4.29487	-3.91352	-4.26673	-4.4167	-4.83565
Rsu1	2	13076967	13271431	-	5.67237	5.81766	5.57954	5.39278	5.55327	5.73623	5.58653
Gm13270	2	13271602	13324791	+	-4.83688	-4.83701	-4.83031	-4.82325	-4.82976	-4.83321	-4.83565
Cubn	2	13276338	13491924	-	0.0288687	-0.157307	-0.862172	1.99565	1.42968	0.596248	0.311164
Trdmt1	2	13509014	13544664	-	2.17689	2.0962	2.06592	1.34428	2.15845	2.4298	2.01341
Gm9875	2	13557848	13560324	+	-4.83688	-4.83701	-4.83031	-4.82325	-4.82976	-4.83321	-4.83565
Vim	2	13573927	13582826	+	7.337	8.03588	6.30842	6.71066	6.1143	6.39603	5.95726
St8sia6	2	13651020	13793808	-	-1.84643	-0.537516	-1.23987	-3.00877	-1.67751	-1.80877	-4.83565
Ptpla	2	13975563	14056135	-	2.37563	2.34835	2.48436	2.4646	2.72422	1.97482	1.87365
4921530L18Rik	2	14070332	14073934	-	-4.7835	-2.85861	-3.46077	-3.91352	-2.1478	-3.05479	-3.07285
Stam	2	14074100	14148338	+	4.5451	3.91748	4.26432	3.44035	4.228	4.57713	4.2717
Tmem236	2	14174524	14221971	+	-4.83688	-4.83701	-4.83031	-4.82325	-4.82976	-4.83321	-4.83565
Mrc1	2	14229414	14332057	+	-0.573101	-1.70684	-3.46077	-4.82325	-4.82976	-4.83321	-4.83565
Slc39a12	2	14388316	14494975	+	-4.83688	-4.83701	-4.83031	-4.82325	-4.82976	-4.83321	-4.83565
Gm13266	2	14512591	14542805	+	-4.83688	-4.83701	-4.83031	-4.82325	-4.82976	-4.83321	-4.83565
Cacnb2	2	14604306	14987908	+	-1.43859	-2.85861	0.858003	-3.00877	-1.02666	-0.72993	-0.746546
Gm13269	2	14740374	14767022	-	-4.83688	-4.83701	-4.83031	-4.82325	-4.82976	-4.83321	-4.83565
Nsun6	2	14995131	15054884	-	2.34272	1.92901	2.64746	2.48007	2.84223	2.70457	2.33031
Arl5b	2	15049395	15082456	+	4.81767	4.16308	4.66462	4.2338	4.4093	4.54938	4.53559
Gm13364	2	15646962	15696710	+	-4.83688	-4.83701	-4.83031	-4.82325	-4.82976	-4.83321	-4.83565
Gm13318	2	16042126	16150806	+	-4.83688	-4.83701	-4.83031	-4.82325	-4.82976	-4.83321	-4.83565
Plxdc2	2	16356304	16755839	+	3.00718	2.52892	2.7472	2.43005	2.02038	1.05824	2.2861
Gm13322	2	17181743	17185487	-	-4.83688	-4.83701	-4.83031	-4.82325	-4.82976	-4.83321	-4.83565
Nebl	2	17343909	17731464	-	-2.45928	-2.85861	-3.46077	-4.82325	-4.82976	-4.4167	-4.83565
Gm13324	2	17559060	17559998	+	-4.83688	-4.83701	-4.83031	-4.82325	-4.82976	-4.83321	-4.83565
H2afb1	2	17996422	17996946	-	-4.83688	-4.83701	-4.83031	-4.82325	-4.82976	-4.83321	-4.83565
A930004D18Rik	2	18025193	18037737	-	0.592377	0.460435	1.32555	0.418835	0.213927	0.764227	0.673457
Gm13330	2	18032533	18039633	+	-4.83688	-4.83701	-4.83031	-4.82325	-4.82976	-4.83321	-4.83565
2810030E01Rik	2	18040676	18049051	-	-0.268015	-0.804639	0.0537712	-2.44811	0.376617	-0.551307	-0.0458099
1810059C17Rik	2	18054193	18056613	-	-4.83688	-4.83701	-4.83031	-4.82325	-4.82976	-4.83321	-4.83565
Mllt10	2	18055237	18212388	+	5.30631	4.64682	5.03982	4.24981	5.14887	5.14812	5.48158
Dnajc1	2	18195654	18392830	-	2.72623	2.62858	2.22104	2.6882	2.12524	1.88236	2.14325
Commd3	2	18672384	18676231	+	3.67722	4.05282	3.11102	3.32197	2.84223	3.05098	2.94385
Bmi1	2	18677018	18686629	+	1.62704	0.636311	-0.132729	0.418835	-1.02666	-0.393216	0.311164
Gm13334	2	18694032	18699037	+	-4.83688	-4.83701	-4.83031	-4.82325	-4.82976	-4.83321	-4.83565
BC061194	2	18699023	18750413	+	-4.83688	-4.83701	-4.83031	-4.82325	-4.82976	-4.83321	-4.83565
Gm20539	2	18742715	18760862	-	-4.83688	-4.83701	-4.83031	-4.82325	-4.82976	-4.83321	-4.83565
Pip4k2a	2	18842255	18998126	-	2.54457	1.82679	1.81854	1.27835	2.03519	1.82459	1.58313
4930426L09Rik	2	18998343	18999801	+	-4.83688	-4.83701	-4.83031	-4.82325	-4.82976	-4.83321	-4.83565
Armc3	2	19199302	19310241	+	-4.83688	-4.83701	-4.83031	-4.82325	-4.82976	-4.83321	-4.63474
4930447M23Rik	2	19344317	19351050	+	-4.83688	-4.83701	-4.83031	-4.82325	-4.82976	-4.83321	-4.83565
Msrb2	2	19371440	19394976	+	3.38431	3.07803	3.35367	3.81885	3.156	3.15166	3.26258
Gm13344	2	19429104	19431983	-	-4.83688	-4.83701	-4.83031	-4.82325	-4.82976	-4.83321	-4.83565
Gm13336	2	19441508	19446674	-	-4.83688	-4.83701	-4.83031	-4.82325	-4.82976	-4.83321	-4.83565
Ptf1a	2	19445663	19447501	+	-4.83688	-4.83701	-4.83031	-4.82325	-4.82976	-4.83321	-4.83565
1810010K12Rik	2	19451828	19454995	+	-4.83688	-4.83701	-4.83031	-4.82325	-4.82976	-4.83321	-4.83565
4921504E06Rik	2	19462837	19553914	-	-4.83688	-4.83701	-4.83031	-4.82325	-4.82976	-4.83321	-4.83565
Gm13348	2	19634034	19636986	-	-4.83688	-4.83701	-4.83031	-4.82325	-4.82976	-4.83321	-4.83565
Otud1	2	19658062	19660590	+	3.14109	2.90571	3.21613	2.75028	3.34316	3.11934	3.37029
Gm13346	2	19676711	19686157	-	-4.83688	-4.57595	-4.83031	-4.82325	-4.82976	-4.83321	-4.83565
Etl4	2	19909780	20810713	+	6.32939	5.42903	6.00443	5.4602	5.71109	5.95789	6.23589
Gm17171	2	20300817	20324670	-	-4.83688	-4.83701	-4.83031	-4.82325	-4.82976	-4.83321	-4.83565
Gm13335	2	20420570	20432934	-	-4.7835	-4.83701	-4.83031	-4.82325	-4.82976	-4.83321	-4.83565
Gm13362	2	20709375	20713234	-	-4.83688	-4.83701	-4.83031	-4.82325	-4.82976	-4.83321	-4.83565
Arhgap21	2	20847919	20968881	-	5.49379	4.90017	4.73809	4.32984	4.56976	4.83622	4.90148
Gm13380	2	20921860	20931389	-	-4.83688	-4.83701	-4.83031	-4.82325	-4.82976	-4.83321	-4.83565
Gm13375	2	20969054	20969997	+	0.122887	0.543533	0.494502	0.418835	1.76768	1.31571	0.85046
Gm13376	2	21097099	21120659	+	-4.83688	-4.83701	-4.83031	-4.82325	-4.82976	-4.83321	-4.83565
Enkur	2	21180731	21205365	-	-3.01898	-2.54757	-3.46077	-2.07306	-4.82976	-1.80877	-4.83565
Thnsl1	2	21205724	21215009	+	3.07298	2.90571	3.39179	3.0416	3.35608	3.5293	3.34471
Gm13327	2	21341925	21369111	-	-4.83688	-4.83701	-4.83031	-4.82325	-4.82976	-4.83321	-4.83565
Gpr158	2	21367542	21830547	+	-4.83688	-4.83701	-4.83031	-4.82325	-4.26673	-4.83321	-4.83565
Myo3a	2	22227503	22618252	+	-4.83688	-4.83701	-4.83031	-4.82325	-4.82976	-4.83321	-4.83565
Gad2	2	22622205	22693874	+	-4.83688	-4.83701	-4.83031	-4.82325	-4.82976	-4.83321	-4.83565
1700092C17Rik	2	22755984	22762273	+	-4.83688	-4.83701	-4.83031	-4.82325	-4.82976	-4.83321	-4.83565
Apbb1ip	2	22774094	22875653	+	-1.18427	-2.54757	-4.83031	-4.82325	-4.82976	-4.83321	-4.83565
Pdss1	2	22895522	22940266	+	3.91448	3.88893	3.86028	3.49985	3.63769	3.86977	3.70834
Abi1	2	22940073	23040241	-	5.31462	5.01617	4.95722	4.35745	4.80865	5.00372	5.03458
Acbd5	2	23068168	23114510	+	3.68601	3.06592	3.47654	2.85975	3.01733	3.48089	3.40858
Mastl	2	23115606	23156024	-	4.89947	4.50884	4.64918	4.47677	4.42168	4.53871	4.70167
Yme1l1	2	23156369	23199260	+	7.25258	6.66807	6.92734	6.20614	6.67475	6.99483	7.06817
4931423N10Rik	2	23207476	23267129	+	-4.7835	-4.83701	-4.83031	-4.82325	-4.82976	-4.83321	-4.83565
Nxph2	2	23321246	23401973	+	-4.83688	-4.83701	-4.83031	-4.82325	-4.82976	-4.83321	-4.83565
Spopl	2	23506220	23572106	-	2.75243	2.3926	2.7472	2.48007	2.21117	2.08164	2.14685
Hnmt	2	24002910	24049394	-	-4.7835	-4.83701	-4.83031	-4.82325	-4.82976	-4.83321	-4.83565
Tbpl2	2	24071721	24096595	-	-4.83688	-4.83701	-4.83031	-4.82325	-4.82976	-4.83321	-4.83565
Il1f8	2	24153161	24160519	+	-4.83688	-4.83701	-4.83031	-4.82325	-4.82976	-4.83321	-4.83565
Il1f9	2	24186476	24193568	+	-4.83688	-4.83701	-4.83031	-4.82325	-4.82976	-4.83321	-4.83565
Il1f6	2	24215418	24225702	+	-4.83688	-4.83701	-4.83031	-4.82325	-4.82976	-4.83321	-4.83565
Il1f5	2	24276954	24283426	+	-4.83688	-4.83701	-4.83031	-4.82325	-4.82976	-4.83321	-4.83565
Il1f10	2	24291196	24293820	+	-4.83688	-4.83701	-4.83031	-4.82325	-4.82976	-4.83321	-4.83565
Gm13411	2	24322424	24322956	+	-4.83688	-4.83701	-4.83031	-4.82325	-4.82976	-4.83321	-4.83565
Il1rn	2	24336853	24351494	+	-4.83688	-4.83701	-4.83031	-4.82325	-4.82976	-4.83321	-4.83565
Psd4	2	24367580	24409182	+	1.8631	1.96763	0.494502	1.30946	1.49113	0.972214	0.63034
Pax8	2	24420551	24475599	-	1.13145	0.725022	-0.012267	0.284308	0.376617	0.415218	-0.292985
Gm13415	2	24440418	24486855	+	-4.83688	-4.57595	-4.83031	-4.82325	-4.82976	-4.83321	-4.83565
Gm13417	2	24545492	24566697	-	-4.83688	-4.83701	-4.83031	-4.82325	-4.82976	-4.83321	-4.83565
Cacna1b	2	24603887	24763152	-	1.79603	0.578525	2.24696	2.57327	2.29579	2.13896	2.60225
Ehmt1	2	24790769	24919609	-	6.22046	5.70635	6.07395	5.84359	6.05266	5.93422	6.25861
Arrdc1	2	24925352	24935252	-	3.78751	4.07312	3.95892	4.17347	3.90882	3.7191	3.70272
Zmynd19	2	24949792	24962075	+	6.58329	6.85684	6.61119	6.73834	7.06455	6.92324	6.86199
Wdr85	2	24962400	24972163	+	3.91448	4.26334	4.19379	4.2879	4.26414	4.14382	4.08683
Mrpl41	2	24974117	24975098	-	4.3774	4.67188	4.73809	5.08219	4.63608	4.84822	4.45587
Pnpla7	2	24976033	25054057	+	2.79223	2.14301	2.85432	3.0319	2.99717	2.85045	3.07074
Nelf	2	25054355	25062881	+	1.15182	1.72505	1.58672	1.55315	1.89047	1.66552	1.4465
Entpd8	2	25080304	25085716	+	-4.7835	-4.83701	-4.83031	-4.82325	-4.82976	-4.83321	-4.83565
Noxa1	2	25085667	25095149	-	-4.83688	-4.83701	-4.83031	-4.82325	-4.82976	-4.83321	-4.83565
Gm13387	2	25122603	25145396	-	-4.83688	-4.83701	-4.83031	-4.82325	-4.82976	-4.4167	-4.83565
Nrarp	2	25180758	25183330	+	2.06694	1.68455	2.53924	1.73714	2.48806	2.30123	2.51153
A830007P12Rik	2	25192966	25196886	-	2.32702	2.68545	2.01137	2.34108	1.76768	1.7008	2.06858
Cobra1	2	25199712	25211489	-	5.76063	5.98708	5.98098	5.97493	6.20429	6.07944	5.96587
4933433C11Rik	2	25212207	25214637	-	-1.18427	-1.15035	-3.46077	-4.82325	-2.43796	-2.32706	-3.07285
Fam166a	2	25218745	25222280	+	-4.83688	-4.83701	-4.29487	-3.91352	-4.82976	-4.4167	-4.14592
Tubb4b	2	25222160	25224702	-	9.83982	10.0011	9.77817	9.77817	9.53748	9.40268	9.55282
Slc34a3	2	25228898	25234364	-	-0.643827	0.284048	-3.46077	-3.00877	-2.1478	-3.05479	-2.50406
Gm757	2	25234476	25236787	-	-4.7835	-4.17875	-1.99079	-2.44811	-2.43796	-2.65433	-2.2669
2310002J15Rik	2	25238827	25242452	-	-4.7835	-3.1456	-1.54801	-2.44811	-2.43796	-1.45052	-1.58598
Rnf208	2	25242255	25244262	+	2.55471	3.51095	3.3118	3.77487	3.39656	3.06574	3.24541
Ndor1	2	25244821	25256022	-	5.81399	5.70928	5.45919	5.84737	5.42119	5.20561	5.162
Tmem203	2	25255439	25256352	+	1.31756	1.6178	1.44225	1.70887	1.85339	1.95811	1.70833
Tprn	2	25262618	25269885	+	4.5397	4.59066	4.00526	4.80308	3.81865	3.68946	3.94065
Ssna1	2	25271039	25272438	-	5.06127	5.4363	5.24663	5.83761	5.33448	5.25122	4.92866
Anapc2	2	25272478	25285915	+	6.36646	6.64528	6.69261	6.61139	6.67962	6.70183	6.79095
Tmem210	2	25288145	25289189	+	-4.83688	-4.83701	-4.83031	-4.82325	-4.82976	-4.83321	-4.83565
Lrrc26	2	25289915	25291180	+	-4.83688	-4.83701	-4.83031	-4.82325	-4.82976	-4.83321	-4.83565
Grin1	2	25291181	25319187	-	0.666458	-0.603106	1.41792	1.27835	2.777	3.03928	3.21832
E130003G02Rik	2	25291220	25298925	+	-4.83688	-4.83701	-4.29487	-4.82325	-4.82976	-4.83321	-4.83565
Man1b1	2	25332338	25352212	+	5.88076	5.72954	5.69605	5.95106	5.74241	5.68645	5.78169
Dpp7	2	25352276	25356359	-	4.60423	4.4699	4.37623	4.96654	4.15174	4.16262	3.95532
Uap1l1	2	25359889	25365682	-	4.00323	4.89259	5.23142	4.99702	5.65798	5.68054	5.69667
2010317E24Rik	2	25372321	25378213	+	4.00323	4.52761	4.59107	4.65825	4.80178	4.78152	4.42165
Entpd2	2	25395874	25401321	+	-1.54809	-1.25478	-0.391688	-2.44811	0.570454	0.259267	0.431944
Npdc1	2	25399351	25409494	+	3.78751	4.23552	4.69775	5.17479	4.66437	4.83352	4.73769
Fut7	2	25423267	25426374	+	-4.83688	-4.83701	-4.29487	-4.82325	-4.82976	-4.83321	-4.83565
Abca2	2	25428703	25448540	+	3.19233	3.29029	3.90312	3.98959	3.86603	3.79985	4.26266
BC029214	2	25455141	25461094	-	-0.21455	1.04609	0.0537712	1.04856	0.683949	0.36197	0.0486056
Clic3	2	25456838	25458776	+	-3.97508	-1.98639	-4.29487	-4.82325	-4.82976	-4.83321	-4.14592
Ptgds	2	25466709	25470046	-	-1.84643	-0.603106	-3.46077	-3.91352	-1.89045	-2.65433	-1.89856
Lcn12	2	25490845	25493911	-	-4.83688	-4.83701	-4.83031	-4.82325	-4.82976	-4.83321	-4.83565
C8g	2	25498651	25501719	-	-1.54809	-0.964685	0.538623	0.284308	0.811059	0.91934	0.403697
Fbxw5	2	25500750	25505471	+	4.12249	4.52068	4.87669	4.76342	4.92127	4.80971	4.7183
Traf2	2	25517982	25546940	-	4.07745	4.23945	4.23734	4.79466	4.21044	3.90448	4.10602
Edf1	2	25557847	25562082	+	6.87069	7.3576	7.21715	7.45934	7.33612	7.31468	7.07085
Mamdc4	2	25563115	25574845	-	4.30303	4.81519	4.51398	5.19492	4.8474	4.595	4.69883
Phpt1	2	25573430	25575224	-	4.4003	4.91491	4.66896	5.31053	4.96945	4.76761	4.80115
Gm996	2	25575416	25580099	-	-0.505986	-0.250987	-1.23987	-0.645756	-1.30374	-4.4167	-1.34927
B230208H17Rik	2	25583018	25608521	-	5.55238	5.82186	6.18195	5.94164	6.45539	6.48661	6.43955
Gm13520	2	25607892	25631761	+	-4.83688	-4.83701	-4.83031	-4.82325	-4.82976	-4.83321	-4.83565
4921530D09Rik	2	25608635	25617678	-	-4.83688	-4.83701	-4.83031	-4.82325	-4.82976	-4.83321	-4.83565
Tmem141	2	25620067	25622005	-	2.39297	2.62858	3.35367	3.6262	3.35608	3.09482	3.13336
Fcna	2	25624666	25628030	-	-4.83688	-4.83701	-4.83031	-4.82325	-4.82976	-4.83321	-4.83565
Lcn8	2	25653120	25656217	+	-4.83688	-4.83701	-4.83031	-4.82325	-4.82976	-4.83321	-4.83565
Lcn5	2	25657952	25661977	+	-4.83688	-4.83701	-4.83031	-4.82325	-4.82976	-4.83321	-4.83565
Lcn6	2	25676786	25681608	+	-4.83688	-4.83701	-4.83031	-4.82325	-4.82976	-4.83321	-4.83565
Lcn10	2	25682726	25686081	+	-4.83688	-4.83701	-4.83031	-4.82325	-4.82976	-4.83321	-4.83565
Lcn13	2	25700043	25703326	+	-4.83688	-4.83701	-4.83031	-4.82325	-4.82976	-4.83321	-4.83565
A230005M16Rik	2	25705850	25709716	-	-4.47562	-4.57595	-1.75708	-2.44811	-1.67751	-1.29518	-2.07459
Bmyc	2	25706879	25707717	+	3.42381	3.9081	4.35725	4.50753	4.55704	4.48977	4.16568
Lcn14	2	25737009	25740097	+	-4.83688	-4.83701	-4.83031	-4.82325	-4.82976	-4.83321	-4.83565
Lcn3	2	25765569	25768099	+	-4.83688	-4.83701	-4.83031	-4.82325	-4.82976	-4.83321	-4.83565
Lcn11	2	25777017	25780279	+	-4.83688	-4.83701	-4.83031	-4.82325	-4.82976	-4.83321	-4.83565
Gm13538	2	25783940	25794650	-	-4.83688	-4.83701	-4.83031	-4.82325	-4.82976	-4.83321	-4.83565
Gm13539	2	25784617	25787022	+	-4.83688	-4.83701	-4.83031	-4.82325	-4.82976	-4.83321	-4.83565
Glt6d1	2	25793859	25815848	-	-4.83688	-4.83701	-4.83031	-4.82325	-4.82976	-4.83321	-4.83565
Lcn9	2	25823153	25825537	+	-4.83688	-4.83701	-4.83031	-4.82325	-4.82976	-4.83321	-4.83565
Sohlh1	2	25842995	25847248	-	-4.83688	-4.17875	-4.83031	-4.82325	-4.82976	-4.83321	-4.83565
Kcnt1	2	25863795	25918273	+	-2.21743	-3.1456	-4.83031	-3.91352	-1.48862	-3.67811	-2.78546
Camsap1	2	25926838	25983282	-	5.46998	5.01404	5.0649	5.23665	4.89261	4.81799	5.2866
Ubac1	2	25998543	26021747	-	6.26768	6.38481	6.65279	6.59038	6.70559	6.63312	6.60249
Nacc2	2	26055535	26123220	-	1.37676	1.6178	1.9281	1.99565	1.53306	1.76687	1.92128
Gm13554	2	26059010	26060275	+	-4.83688	-4.83701	-4.83031	-4.82325	-4.82976	-4.83321	-4.83565
C330006A16Rik	2	26136814	26140521	-	4.74555	4.70181	5.45455	5.4209	5.39604	5.4391	5.30548
1810012K08Rik	2	26138546	26139543	+	-4.83688	-4.83701	-4.83031	-4.82325	-4.26673	-4.83321	-4.63474
Gm13553	2	26186729	26191678	-	-4.83688	-4.83701	-4.83031	-4.82325	-4.82976	-4.83321	-4.83565
Lhx3	2	26200212	26208289	-	-4.7835	-4.83701	-4.83031	-4.82325	-4.26673	-4.83321	-4.63474
Qsox2	2	26208637	26237525	-	3.61226	4.03612	3.96711	3.98494	3.92833	4.05528	4.30196
C030048H21Rik	2	26246333	26246707	-	-4.83688	-4.83701	-4.83031	-3.91352	-4.82976	-4.83321	-4.83565
C030048H21Rik	2	26251757	26257554	-	-4.83688	-4.83701	-4.83031	-4.82325	-4.82976	-4.83321	-4.83565
4932418E24Rik	2	26271646	26294557	-	-4.7835	-4.83701	-4.83031	-4.82325	-4.82976	-4.83321	-4.83565
Gpsm1	2	26315515	26348237	+	2.73647	3.08896	3.46926	3.1526	3.08605	2.92369	3.12317
Dnlz	2	26348121	26352110	-	3.95606	4.39569	4.00857	4.69025	4.4979	4.23519	3.95532
Card9	2	26352176	26360918	-	-4.47562	-1.46744	-4.83031	-3.91352	-4.82976	-4.83321	-4.83565
Gm13562	2	26352645	26371952	+	-4.7835	-4.80446	-4.83031	-4.82325	-4.82976	-4.83321	-4.83565
Snapc4	2	26362765	26380653	-	5.62632	5.38363	5.20338	5.7421	5.21909	5.0215	5.0664
Gm13563	2	26381526	26389018	+	-1.43859	-3.62881	-1.23987	-2.44811	-1.89045	-1.45052	-1.25826
Sdccag3	2	26382802	26389316	-	6.27268	6.25816	6.31224	6.29936	6.21435	6.15375	6.20778
Pmpca	2	26389339	26397122	+	7.41345	7.42009	7.21291	7.18538	7.1711	7.18498	7.25532
Inpp5e	2	26396249	26409203	-	3.26772	3.47966	3.2027	3.20064	2.96829	2.90209	2.93781
Sec16a	2	26409431	26445216	-	6.03311	5.53542	5.95615	6.0236	6.27238	6.27395	6.52592
0610009E02Rik	2	26445696	26459390	+	-3.97508	-2.85861	-3.46077	-1.76662	-2.43796	-2.03975	-2.2669
Gm13568	2	26457144	26458316	+	-4.83688	-4.83701	-4.83031	-4.82325	-4.82976	-4.83321	-4.83565
Notch1	2	26457903	26516663	-	4.43912	4.22888	4.33608	4.58742	4.3215	4.53408	4.90863
Egfl7	2	26580014	26593120	+	4.08535	4.57528	4.59444	5.10725	4.88125	4.78995	4.40912
Gm20532	2	26586639	26635634	+	1.3567	2.33882	2.34316	2.55904	2.58755	2.16416	2.36364
Agpat2	2	26593057	26604417	-	4.63592	5.32195	4.69259	4.99139	4.8251	4.90976	4.73677
Fam69b	2	26628457	26636497	+	2.02188	3.31665	3.18946	3.06808	3.25675	3.14374	3.03865
5730588L14Rik	2	26640372	26645944	+	-2.45928	-1.25478	-1.99079	-0.924091	-2.43796	-1.80877	-2.2669
Lcn4	2	26667674	26671282	-	-4.83688	-4.83701	-4.83031	-4.82325	-4.82976	-4.83321	-4.83565
Abo	2	26842503	26864979	-	-4.7835	-2.85861	-4.83031	-4.82325	-4.82976	-4.83321	-4.83565
Surf6	2	26888628	26902879	-	6.1259	5.75443	5.8762	6.00781	5.96961	5.63771	5.84903
Med22	2	26905262	26910677	-	5.91358	5.81527	5.89444	6.28336	5.76547	5.4788	5.50798
Rpl7a	2	26910764	26913318	+	8.44605	8.95924	8.73753	8.79643	8.86672	8.63084	8.62834
Surf1	2	26913383	26916530	-	4.59332	5.03568	4.74553	5.24716	4.76631	4.56203	4.54345
Surf2	2	26916367	26920183	+	5.67404	5.79683	5.93541	6.05623	5.88455	5.77162	5.62699
Surf4	2	26920040	26933928	-	7.00523	7.13773	6.87833	7.11181	6.80444	6.86036	6.92685
Gm711	2	26934047	26953496	+	-4.83688	-4.83701	-2.93099	-3.00877	-4.82976	-3.67811	-2.78546
Rexo4	2	26953563	26964386	-	5.99184	5.91832	6.02353	6.27732	5.91137	5.79663	5.72389
Adamts13	2	26973416	27009628	+	-4.7835	-4.83701	-4.83031	-4.82325	-4.82976	-4.83321	-4.83565
5930434B04Rik	2	27009926	27021089	+	3.32987	3.51742	3.83905	3.7964	3.60103	3.39056	3.58196
Slc2a6	2	27021363	27027998	-	-2.21743	-0.365468	0.17339	-0.322302	-0.103606	-0.47039	-0.488073
Gm13398	2	27037285	27040853	+	-4.83688	-3.1456	-0.57027	-1.76662	-2.43796	-2.32706	-1.74353
Tmem8c	2	27061636	27072179	-	-4.83688	-4.80446	-4.83031	-4.82325	-4.82976	-4.83321	-4.83565
Adamtsl2	2	27079379	27108981	+	-4.83688	-4.83701	-4.83031	-4.82325	-4.82976	-4.83321	-4.83565
Fam163b	2	27110380	27142491	-	-0.893687	-3.1456	0.313324	0.929062	0.424161	0.306477	0.604005
Gm13399	2	27144898	27162703	-	-4.83688	-4.83701	-4.83031	-4.82325	-4.82976	-4.83321	-4.83565
Dbh	2	27165233	27183200	+	-4.83688	-4.83701	-4.83031	-4.82325	-4.82976	-4.83321	-4.83565
Sardh	2	27188393	27248337	-	-4.7835	-4.83701	-4.83031	-4.82325	-4.26673	-4.83321	-4.14592
Gm17071	2	27189382	27234710	+	-4.83688	-4.83701	-4.83031	-4.82325	-4.82976	-4.83321	-4.83565
Vav2	2	27262104	27427033	-	4.30859	4.10035	4.10022	4.17347	4.18238	4.00464	4.2977
AA645442	2	27326704	27331297	+	-4.83688	-4.83701	-4.83031	-4.82325	-4.82976	-4.83321	-4.83565
Brd3	2	27445579	27507662	-	6.69305	6.22819	6.44825	6.27911	6.50439	6.38886	6.71233
Wdr5	2	27515157	27536535	+	7.85882	7.76513	7.61489	7.62067	7.6605	7.66406	7.77064
Gm13421	2	27540426	27543362	+	-0.0193299	-0.893553	-0.765847	-0.645756	-0.103606	0.153809	0.0486056
Rxra	2	27676440	27762957	+	3.77563	3.88464	3.40297	3.7424	3.25675	3.40986	3.4606
2810430I11Rik	2	27882925	27887052	-	-4.83688	-4.80446	-4.83031	-4.82325	-4.82976	-4.4167	-4.83565
Col5a1	2	27886425	28039514	+	3.74101	4.49763	2.71661	2.9221	2.43476	2.878	2.61009
Gm13372	2	28025417	28030437	-	-4.83688	-4.83701	-4.83031	-4.82325	-4.82976	-4.83321	-4.83565
Fcnb	2	28076378	28084885	-	-4.83688	-4.83701	-4.83031	-4.82325	-4.82976	-4.83321	-4.83565
Gm13371	2	28092032	28093514	-	-4.83688	-4.83701	-4.83031	-4.82325	-4.82976	-4.83321	-4.83565
F730016J06Rik	2	28095477	28127731	+	-4.83688	-4.83701	-4.83031	-4.82325	-4.82976	-4.83321	-4.83565
Olfm1	2	28192992	28230736	+	1.69944	1.73634	2.29251	2.0797	2.4226	2.1965	2.40942
Gm13373	2	28315016	28324050	-	-4.83688	-4.83701	-4.83031	-4.82325	-4.82976	-4.83321	-4.14592
Ppp1r26	2	28446800	28455508	+	1.9985	1.56894	2.42669	1.48673	2.06816	1.68365	2.1874
1700007K13Rik	2	28462001	28466332	-	3.96864	4.00838	3.3074	4.61932	3.08605	3.23854	3.26258
Mrps2	2	28468066	28471178	+	6.61608	6.60771	6.32385	6.17216	6.3163	6.27463	6.22305
Gbgt1	2	28496891	28505415	+	-1.43859	-2.1405	-4.29487	-4.82325	-1.89045	-4.4167	-3.54145
Gm10134	2	28506095	28506475	+	-4.7835	-4.80446	-4.83031	-4.82325	-4.82976	-4.83321	-4.63474
Ralgds	2	28513125	28553081	+	4.81412	4.95169	4.34068	4.30495	4.51336	4.41482	4.53754
Cel	2	28555795	28563403	-	-4.83688	-4.83701	-4.83031	-4.82325	-4.82976	-4.83321	-4.83565
Gm13381	2	28562197	28576698	+	-4.83688	-4.83701	-4.83031	-4.82325	-4.82976	-4.83321	-4.83565
Gtf3c5	2	28566311	28583751	-	5.18706	5.15511	5.01845	5.57559	4.92941	4.82607	4.87201
Gfi1b	2	28609450	28621982	-	-2.69936	-1.58436	-0.979184	-3.91352	-2.83781	-1.80877	-1.58598
Tsc1	2	28641228	28691167	+	4.31472	4.13957	4.1702	4.3449	4.57546	4.62906	4.92501
1700026L06Rik	2	28692080	28699727	-	-3.01898	-3.1456	-2.2429	-2.07306	-1.89045	-2.65433	-2.2669
Ak8	2	28700164	28813165	+	-1.18427	-0.893553	0.706155	0.284308	0.376617	0.633329	0.4647
Gtf3c4	2	28822299	28840360	-	5.55807	5.18901	5.43289	5.23665	5.39905	5.23311	5.56425
Ddx31	2	28840406	28905571	+	4.45951	4.30416	4.5467	4.82357	4.50598	4.45198	4.59604
Barhl1	2	28907679	28916668	-	-4.83688	-4.83701	-4.83031	-2.44811	-4.82976	-4.83321	-2.78546
1700101E01Rik	2	28955373	29055064	-	-1.54809	-0.00958313	0.773934	0.538456	0.213927	0.690025	0.932029
Ttf1	2	29060262	29087656	+	4.46228	3.95542	4.07851	3.99355	3.88469	4.06435	4.24433
Gm13395	2	29088371	29090246	-	-4.83688	-4.83701	-4.83031	-4.82325	-4.82976	-4.83321	-4.83565
Gm13393	2	29088666	29094501	+	-4.83688	-4.83701	-4.83031	-4.82325	-4.82976	-4.83321	-4.83565
Setx	2	29124181	29182471	+	7.24793	6.36014	6.72982	6.75551	6.56205	6.75169	7.07627
Ntng2	2	29194541	29253005	-	-3.97508	-2.85861	-2.93099	-4.82325	0.0260866	-0.393216	-0.898016
6530402F18Rik	2	29245107	29253006	-	-4.83688	-4.83701	-4.83031	-4.82325	-4.82976	-4.83321	-4.83565
Med27	2	29346819	29524793	+	3.91872	4.53618	4.45603	4.72625	4.64072	4.67196	4.56826
Gm13402	2	29349842	29396459	-	-4.83688	-4.83701	-4.83031	-4.82325	-4.82976	-4.83321	-4.83565
Rapgef1	2	29619720	29740978	+	6.8148	6.57474	6.738	6.83963	6.72018	6.55773	6.85914
Gm13420	2	29744919	29747250	-	-4.83688	-3.62881	-4.83031	-4.82325	-4.82976	-4.83321	-4.83565
Gm13547	2	29759312	29768998	+	-4.83688	-4.83701	-4.83031	-4.82325	-4.82976	-4.83321	-4.83565
Trub2	2	29761224	29788502	-	5.46998	5.36616	5.60691	5.60486	5.51159	5.22118	5.36637
Coq4	2	29787493	29797935	+	4.07745	4.20765	4.62101	4.77799	4.49269	4.24978	3.97988
Slc27a4	2	29802634	29817522	+	4.7855	4.94359	4.40173	4.84134	4.18936	4.20644	4.32897
Urm1	2	29820075	29845002	+	5.85695	5.89974	5.54295	6.22305	5.70317	5.36116	5.27314
2600006K01Rik	2	29868726	29869785	-	-1.70135	-2.54757	-3.46077	-1.28095	-2.1478	-3.67811	-3.07285
Cercam	2	29869164	29882840	+	2.67513	2.83691	2.65755	2.84835	2.71157	2.64998	3.04325
Odf2	2	29889221	29931746	+	7.30839	7.10139	7.21715	6.86775	7.22646	7.22524	7.43063
Gle1	2	29935426	29960371	+	6.27974	6.02627	6.17716	6.09392	6.12713	6.2047	6.19537
Spna2	2	29965560	30031451	+	8.23197	7.92387	7.71098	7.93351	7.58153	7.54265	7.87901
Wdr34	2	30031546	30048881	-	4.83135	5.17318	4.75774	5.16311	5.22327	5.24185	5.00304
Set	2	30057378	30072577	+	10.7439	10.1251	10.617	10.1358	9.93868	10.3889	10.1358
Pkn3	2	30077684	30091022	+	3.55208	4.0039	3.94958	3.98494	4.20551	4.09837	4.17362
Zdhhc12	2	30090944	30093648	-	5.28975	5.71483	5.4032	5.76102	5.37819	5.29039	5.20241
Zer1	2	30097283	30124585	-	4.11111	3.87473	4.54431	4.78908	4.73087	4.68686	4.79171
Tbc1d13	2	30133746	30152013	+	6.45484	6.50866	6.47612	6.70027	6.48552	6.49977	6.64319
Endog	2	30171493	30174069	+	2.99544	3.58878	3.68018	4.10745	3.78031	3.72959	3.35413
D2Wsu81e	2	30173447	30178459	-	6.0534	6.47422	5.9427	6.27411	6.11192	6.04657	5.96409
Ccbl1	2	30185124	30205847	-	2.24856	3.07803	3.10486	2.84835	3.39656	3.16159	3.02329
Lrrc8a	2	30237715	30282148	+	4.00671	4.06459	4.03406	4.23898	3.96905	3.89763	3.83036
Phyhd1	2	30266203	30301080	+	1.20062	1.36812	0.617697	0.768556	1.45904	1.68365	1.66486
Dolk	2	30284229	30286354	-	2.31189	2.95824	2.32408	2.80661	2.3495	1.88236	1.83678
Nup188	2	30286397	30344266	+	7.29227	7.42913	7.20543	7.23361	7.5642	7.345	7.57584
Gm14471	2	30306067	30323986	-	-4.83688	-4.80446	-4.83031	-4.82325	-4.82976	-4.83321	-4.63474
Sh3glb2	2	30344809	30359337	-	4.86773	5.41115	5.0287	5.22332	5.25663	4.96609	4.76559
Fam73b	2	30364233	30385521	+	4.01698	4.12875	3.81454	4.04323	3.78829	3.62322	3.76273
Dolpp1	2	30392254	30400529	+	4.31888	4.38672	4.10374	5.0181	4.35379	4.35993	4.34065
Crat	2	30400471	30415813	-	2.73647	3.46556	3.15331	3.0416	3.22665	3.19522	3.22315
Gm16323	2	30413716	30415338	+	-4.83688	-4.83701	-4.83031	-4.82325	-4.82976	-4.83321	-4.83565
Ppp2r4	2	30416039	30447806	+	6.85975	7.08273	7.03763	7.37924	7.23795	7.06196	7.08931
Ier5l	2	30472648	30474199	-	4.77489	5.64254	4.99436	5.40657	5.27641	4.9594	4.68864
Gm14487	2	30534729	30539022	+	-4.83688	-4.83701	-4.83031	-4.82325	-4.82976	-4.83321	-4.83565
Cstad	2	30595040	30608943	+	-4.83688	-4.80446	-4.83031	-4.82325	-4.82976	-4.83321	-4.83565
9330198N18Rik	2	30629655	30689210	+	-4.83688	-4.83701	-4.83031	-4.82325	-4.82976	-4.83321	-4.83565
Gm14486	2	30658468	30678011	-	-4.83688	-4.83701	-4.83031	-4.82325	-4.82976	-4.83321	-4.83565
Gm14488	2	30713147	30720057	-	-4.83688	-4.57595	-4.83031	-4.82325	-4.82976	-4.83321	-4.83565
1700001O22Rik	2	30794769	30803661	-	-0.505986	0.636311	-0.132729	-1.09251	0.213927	0.259267	0.252804
4930527E20Rik	2	30803793	30807429	+	-4.83688	-4.83701	-4.83031	-4.82325	-4.82976	-4.83321	-4.83565
Mettl11a	2	30807826	30823033	+	4.46228	5.30775	5.39527	5.40933	5.69796	5.56257	5.18779
Asb6	2	30823097	30830333	-	5.56323	5.70778	5.3322	5.91181	5.30976	5.07715	5.04462
Prrx2	2	30834972	30881241	+	0.820248	2.8824	1.29986	1.76302	1.79032	2.04318	1.89947
Ptges	2	30889471	30929863	-	1.76856	3.34764	1.46567	2.04141	1.20687	2.06899	1.67712
Tor1b	2	30952959	30959015	+	5.50763	5.06848	4.82172	5.3913	4.7238	4.62317	4.60242
Tor1a	2	30960627	30967933	-	4.77983	5.01617	4.79038	5.15728	4.81531	4.74854	4.76044
BC005624	2	30972833	30982201	-	5.72146	5.78334	5.59516	5.89802	5.59553	5.56257	5.52264
Usp20	2	30982279	31023586	+	2.47253	2.66986	2.77747	3.22622	3.02358	2.76101	2.79665
Fnbp1	2	31026206	31142008	-	5.58102	5.66501	5.39527	5.45391	5.33241	5.35408	5.44804
D330023K18Rik	2	31146457	31152291	-	-1.30325	-0.804639	-1.10375	0.284308	-0.901044	-1.15988	-0.972949
Gpr107	2	31152316	31219548	+	5.30434	5.38024	5.05785	5.48036	4.9405	5.09127	5.30023
Gm13405	2	31209470	31211347	-	-4.83688	-4.83701	-4.83031	-4.82325	-4.82976	-4.83321	-4.83565
Ncs1	2	31245823	31295989	+	3.0866	3.42015	3.34559	3.6429	3.51983	3.06574	3.16981
Hmcn2	2	31314415	31460738	+	1.20062	1.4605	-0.19522	2.60242	1.08653	1.29588	1.2623
Ass1	2	31470207	31520672	+	7.86586	8.44018	7.75908	8.37369	7.59307	7.7856	7.84317
Fubp3	2	31572651	31617526	+	6.96523	6.393	6.37251	6.10541	6.32784	6.09543	6.69709
Gm13425	2	31638170	31640589	-	-4.83688	-4.83701	-4.83031	-4.82325	-4.82976	-4.83321	-4.83565
Prdm12	2	31640037	31655795	+	-4.47562	-4.83701	-4.29487	-4.82325	-4.82976	-4.83321	-4.83565
Exosc2	2	31670715	31681350	+	6.56726	6.57108	6.65836	6.68474	6.75256	6.72538	6.6935
Gm13427	2	31676364	31688469	-	-4.83688	-4.83701	-4.83031	-4.82325	-4.82976	-4.83321	-4.83565
Abl1	2	31688376	31804227	+	5.69229	5.82078	5.37552	5.23352	5.70012	5.4416	5.72954
Qrfp	2	31806166	31810580	-	-4.83688	-4.80446	-4.83031	-4.82325	-4.82976	-4.83321	-4.83565
Fibcd1	2	31813290	31846005	-	-4.47562	-4.83701	-4.29487	-4.82325	-4.82976	-4.83321	-4.14592
Gm13441	2	31886934	31892417	-	-4.83688	-4.83701	-4.83031	-4.82325	-4.82976	-4.83321	-4.83565
Lamc3	2	31887291	31946539	+	-4.83688	-3.62881	-4.83031	-3.91352	-4.82976	-3.05479	-3.54145
Aif1l	2	31950260	31973442	+	4.29804	5.22786	3.60042	3.13514	3.68701	3.37168	3.11696
Gm13442	2	31961690	31962547	-	-4.83688	-4.83701	-4.83031	-4.82325	-4.82976	-4.83321	-4.83565
Nup214	2	31974436	32053975	+	6.46965	6.36421	6.35171	6.82918	6.38325	6.36045	6.46159
Gm13609	2	32016644	32017344	-	-4.83688	-4.83701	-4.83031	-4.82325	-4.82976	-4.83321	-4.83565
Fam78a	2	32050055	32084857	-	1.45186	1.88871	1.32555	1.99565	2.05381	1.93061	2.01341
Gm16534	2	32050086	32064911	-	-4.83688	-4.80446	-4.29487	-3.00877	-4.26673	-4.83321	-4.14592
Ppapdc3	2	32095528	32110820	+	-1.70135	-2.33127	-0.979184	-0.126754	0.0260866	0.0586927	0.209351
Prrc2b	2	32151082	32234537	+	7.42372	7.38634	7.33494	7.20308	7.4381	7.39831	7.7028
Gm13610	2	32232782	32236382	-	-2.45928	-3.62881	-1.54801	-1.28095	-0.901044	-1.15988	-2.50406
Pomt1	2	32236590	32255005	+	3.87798	4.1059	3.83905	4.20086	4.0233	4.15279	4.19698
Uck1	2	32255002	32260159	-	4.93623	4.96171	5.17782	5.24716	5.10283	4.8999	4.89329
Swi5	2	32278816	32288075	-	7.62554	7.87414	7.81135	7.97809	7.97683	8.0059	7.76333
Golga2	2	32287384	32307921	+	5.18706	5.15145	4.64704	5.06289	4.78619	4.59066	4.84839
Dnm1	2	32308471	32353329	-	2.16326	2.40387	2.24696	2.73849	2.60653	2.47398	2.65121
Ciz1	2	32352327	32380226	+	3.85846	4.13457	4.4106	4.56456	4.34635	4.38488	4.53343
1110008P14Rik	2	32377097	32381938	-	4.12249	4.95047	4.81987	5.54505	5.03551	4.90616	4.60914
Lcn2	2	32384633	32387797	-	-4.83688	-4.83701	-4.83031	-4.82325	-4.82976	-4.83321	-4.83565
Ptges2	2	32395896	32402739	+	4.21434	4.60149	4.15863	4.56456	4.4511	4.39751	4.15575
Slc25a25	2	32414487	32451445	-	4.1934	4.47209	4.07428	4.39323	4.29396	4.13899	4.18948
Naif1	2	32450457	32456953	+	3.02918	3.12089	2.81184	2.91234	2.8657	2.62578	2.68776
Gm13412	2	32525031	32527990	+	-4.83688	-4.83701	-4.83031	-4.82325	-4.82976	-4.83321	-4.83565
Fam102a	2	32535332	32569756	+	3.96864	4.1891	3.76916	4.01571	3.76709	3.61637	3.89733
Dpm2	2	32570858	32573579	+	5.29795	5.71944	5.07512	5.77471	5.1996	5.08667	4.9097
9430097D07Rik	2	32574184	32575684	-	-4.83688	-3.1456	-2.5438	-4.82325	-3.40436	-2.03975	-2.50406
Pip5kl1	2	32574797	32583782	+	1.39583	1.88871	2.14688	1.16906	2.02038	1.58511	1.49442
St6galnac4	2	32587095	32599698	+	2.52955	3.06592	2.88374	3.0319	2.88433	3.00114	2.93453
St6galnac6	2	32599709	32620806	+	3.86866	4.4592	4.31103	4.38629	4.63608	4.79803	4.68508
Ak1	2	32621758	32646805	+	6.1074	5.97945	4.89213	5.9222	5.07864	4.84282	4.90324
Eng	2	32646595	32682669	+	4.24094	4.03612	0.964082	2.90191	2.32001	1.8909	1.0172
Fpgs	2	32682609	32704137	-	6.99432	7.29188	6.47892	7.0643	6.82245	6.65154	6.68088
Cdk9	2	32705784	32713076	-	6.6045	6.90524	6.73473	6.79095	6.85211	6.51987	6.73441
Sh2d3c	2	32721055	32755512	+	1.71924	2.53887	2.2586	1.97634	2.94547	2.61646	3.01825
6330409D20Rik	2	32732620	32741016	-	-4.83688	-4.80446	-2.93099	-2.44811	-2.1478	-3.67811	-4.83565
Ttc16	2	32757026	32775633	-	-3.42676	-2.54757	-0.979184	-0.645756	-1.30374	-1.15988	-0.600473
Tor2a	2	32757234	32762244	+	4.94611	5.20064	5.01425	5.1309	5.2938	5.24923	5.12672
Ptrh1	2	32775786	32777597	+	2.38206	3.23782	2.00001	2.4946	2.48806	2.3763	1.88611
1700019L03Rik	2	32777381	32784428	-	-3.01898	-4.83701	-4.83031	-4.82325	-4.82976	-3.05479	-4.83565
Stxbp1	2	32787602	32847239	-	3.24288	3.4499	4.07851	3.76536	4.30672	4.18136	4.54648
Gm13524	2	32846186	32848168	+	-4.83688	-4.83701	-4.83031	-4.82325	-4.82976	-4.83321	-4.83565
Gm13523	2	32873755	32876001	-	-4.83688	-4.83701	-4.83031	-3.91352	-4.82976	-4.83321	-4.83565
Fam129b	2	32876114	32925254	+	6.96212	7.20543	6.31727	6.94661	6.19731	6.20614	6.25258
Lrsam1	2	32925216	32961614	-	3.99081	4.09072	3.69698	3.81488	3.62903	3.55666	3.59372
Rpl12	2	32961559	32964496	+	10.0442	10.0562	10.3194	10.0562	10.3889	10.4884	10.3554
Slc2a8	2	32972990	32982083	-	3.17907	3.57172	3.68717	3.77487	4.0578	4.15885	4.11208
Garnl3	2	32986366	33131654	-	2.56604	2.94236	2.65755	2.4646	2.67027	2.77885	2.70002
Ralgps1	2	33133421	33371486	-	2.42339	2.08324	2.61501	2.0797	2.52742	2.95797	3.20186
Gm13528	2	33177902	33181881	+	-4.83688	-4.83701	-4.83031	-4.82325	-4.82976	-4.83321	-4.83565
Angptl2	2	33216069	33247717	+	-0.801611	-0.473792	-0.979184	-0.924091	-1.67751	-0.814014	-1.74353
Zbtb34	2	33406108	33431324	-	4.17858	3.93833	4.21168	4.10745	4.27219	4.13575	4.48552
Gm13536	2	33446802	33449207	+	-4.83688	-4.83701	-4.83031	-4.82325	-4.82976	-4.83321	-4.83565
Zbtb43	2	33450287	33468559	-	5.07118	4.7467	4.5492	4.6862	4.65374	4.80134	4.89076
Gm13530	2	33489782	33503632	+	-4.83688	-4.83701	-4.83031	-4.82325	-4.82976	-4.83321	-4.63474
Lmx1b	2	33560965	33640511	-	-0.893687	-1.06052	-0.862172	-1.28095	-1.89045	-1.45052	-0.183888
C130021I20Rik	2	33641193	33646349	+	-4.47562	-4.80446	-4.29487	-4.82325	-4.82976	-3.67811	-4.83565
9430024E24Rik	2	33716361	33718899	-	-4.83688	-4.83701	-4.83031	-4.82325	-4.82976	-4.83321	-4.83565
Fam125b	2	33729953	33887946	-	1.48872	2.03327	1.91028	1.16906	2.53856	2.65671	2.35417
Nron	2	33805816	33813591	+	-4.83688	-4.83701	-4.83031	-4.82325	-4.82976	-4.83321	-4.83565
Gm13403	2	33935788	33942145	-	-4.83688	-4.83701	-4.83031	-4.82325	-4.82976	-4.83321	-4.83565
Gm13404	2	33978246	33980324	+	-4.47562	-3.1456	-4.83031	-4.82325	-4.82976	-4.83321	-4.83565
C230014O12Rik	2	34018289	34111444	-	-4.83688	-4.57595	-2.93099	-4.82325	-4.26673	-2.32706	-4.14592
Pbx3	2	34171457	34373140	-	2.42339	1.92901	3.55515	2.23218	3.21762	3.06574	3.22785
C79798	2	34287771	34304440	+	-4.83688	-4.83701	-4.83031	-4.82325	-4.82976	-4.83321	-4.83565
Mapkap1	2	34406771	34624950	+	4.67925	5.08177	4.97225	4.69304	5.09131	5.15792	5.13392
Gapvd1	2	34676184	34755232	-	5.92636	5.68224	5.65587	5.62003	5.68911	5.67122	5.86711
Hspa5	2	34771970	34776531	+	9.1222	8.81727	8.21901	8.89899	7.97317	8.22355	8.40401
Rabepk	2	34777556	34799912	-	4.07031	4.79262	4.1702	4.00715	4.42679	4.36393	4.09043
Fbxw2	2	34804514	34826311	-	5.66459	5.73514	5.58444	5.45096	5.51447	5.66611	5.49151
Psmd5	2	34852088	34870939	-	6.3531	6.47031	6.32385	6.2726	6.37526	6.32385	6.35369
D730039F16Rik	2	34874396	34892132	+	-1.43859	-1.98639	-4.83031	-3.91352	-4.82976	-2.32706	-3.07285
Phf19	2	34893757	34914026	-	3.73556	3.5218	3.32976	3.73463	3.66039	3.66408	3.53656
Gm13448	2	34912871	34916014	+	-4.83688	-4.83701	-4.83031	-4.82325	-4.82976	-4.83321	-4.83565
Traf1	2	34941750	34961772	-	-0.323192	-0.214827	-2.5438	-1.28095	-1.02666	-1.62434	-3.07285
Hc	2	34983331	35061438	-	-4.47562	-4.17875	-4.29487	-4.82325	-4.82976	-4.83321	-4.83565
Gm13449	2	34993973	35013446	+	-4.83688	-4.83701	-4.83031	-4.82325	-4.82976	-4.83321	-4.83565
AI182371	2	35084046	35101543	-	-4.7835	-4.83701	-3.46077	-3.91352	-3.40436	-3.67811	-2.78546
Cep110	2	35109492	35178822	+	4.38602	3.91399	4.05212	4.00715	4.04113	4.43377	4.38692
Rab14	2	35180205	35201120	-	6.21902	5.88891	5.90519	5.47476	5.87562	5.97971	6.07454
Gm13605	2	35224535	35226254	+	-4.83688	-4.83701	-4.83031	-4.82325	-4.82976	-4.83321	-4.83565
Gsn	2	35279663	35307892	+	5.14618	6.46679	3.99783	4.22894	3.96905	4.35204	3.65906
Stom	2	35313986	35336976	-	1.93583	2.53887	2.02346	2.0797	1.73099	2.27386	2.63308
4930568D16Rik	2	35354218	35367729	-	-4.83688	-4.83701	-4.83031	-4.82325	-4.82976	-4.83321	-4.83565
4930402F06Rik	2	35375562	35397175	-	-4.83688	-4.83701	-4.83031	-4.82325	-4.82976	-4.83321	-4.83565
Ggta1	2	35400179	35463231	-	4.26963	4.18605	3.93408	3.67213	3.61257	4.08328	3.92404
Gm13447	2	35503531	35506090	-	-4.83688	-4.83701	-4.83031	-4.82325	-4.82976	-4.83321	-4.83565
Gm13446	2	35554849	35558702	-	-4.83688	-4.83701	-4.83031	-4.82325	-4.82976	-4.83321	-4.83565
Dab2ip	2	35558266	35730994	+	5.94319	5.56098	5.09974	5.45757	5.07733	5.06768	5.30642
Ttll11	2	35751241	35979913	-	-4.83688	-4.83701	-3.46077	-4.82325	-2.83781	-2.32706	-3.54145
9030204H09Rik	2	35819190	35823385	+	-4.83688	-4.83701	-4.83031	-4.82325	-4.82976	-4.83321	-4.83565
Ndufa8	2	36036326	36049406	-	5.92349	6.30527	6.23403	6.5854	6.19652	6.26687	5.9593
Morn5	2	36049458	36079718	+	-4.83688	-4.80446	-4.29487	-3.91352	-2.83781	-4.4167	-4.83565
Lhx6	2	36081950	36105408	-	0.792671	1.19889	0.313324	0.929062	0.879624	1.05824	0.763954
Rbm18	2	36116079	36136773	-	4.65359	4.39788	4.62568	4.56054	4.6175	4.51248	4.59107
Mrrf	2	36136389	36190647	+	4.55631	4.78651	5.00646	5.1364	5.12204	4.86927	4.57568
Gm13429	2	36202314	36212903	+	-4.83688	-4.83701	-4.83031	-4.82325	-4.82976	-4.83321	-4.83565
Gm13431	2	36216777	36222934	+	-4.47562	-3.62881	-4.83031	-2.07306	-4.82976	-3.67811	-4.63474
Ptgs1	2	36230426	36252272	+	1.29862	-0.0543761	-1.23987	0.108122	-1.89045	-0.111159	-1.45936
Olfr338	2	36376778	36377698	+	-4.83688	-4.83701	-4.83031	-4.82325	-4.82976	-4.83321	-4.83565
Olfr339	2	36421400	36422329	+	-4.83688	-4.83701	-4.83031	-4.82325	-4.82976	-4.83321	-4.83565
Olfr340	2	36452587	36453525	+	-4.83688	-4.83701	-4.83031	-4.82325	-4.82976	-4.83321	-4.83565
Olfr341	2	36479187	36480128	-	-4.83688	-4.83701	-4.83031	-4.82325	-4.82976	-4.83321	-4.83565
Olfr342	2	36527388	36528441	+	-4.83688	-4.83701	-4.83031	-4.82325	-4.82976	-4.83321	-4.83565
Olfr344	2	36568600	36569529	+	-4.83688	-4.83701	-4.83031	-4.82325	-4.82976	-4.83321	-4.83565
Olfr345	2	36640041	36640976	+	-4.83688	-4.83701	-4.83031	-4.82325	-4.82976	-4.83321	-4.83565
Olfr346	2	36688004	36688933	+	-4.83688	-4.83701	-4.83031	-4.82325	-4.82976	-4.83321	-4.83565
Olfr347	2	36734319	36735261	+	-4.83688	-4.83701	-4.83031	-4.82325	-4.82976	-4.83321	-4.83565
Olfr348	2	36784276	36787468	+	-4.83688	-4.83701	-4.83031	-4.82325	-4.82976	-4.83321	-4.83565
Olfr50	2	36793238	36794176	+	-4.83688	-4.83701	-4.83031	-4.82325	-4.82976	-4.83321	-4.83565
Olfr3	2	36812149	36813090	-	-4.83688	-4.83701	-4.83031	-4.82325	-4.82976	-4.83321	-4.83565
Olfr350	2	36850048	36850986	+	-4.83688	-4.83701	-4.83031	-4.82325	-4.82976	-4.83321	-4.83565
Olfr351	2	36859414	36860346	-	-4.83688	-4.83701	-4.83031	-4.82325	-4.82976	-4.83321	-4.83565
Olfr352	2	36869568	36870515	+	-4.83688	-4.83701	-4.83031	-4.82325	-4.82976	-4.83321	-4.83565
Olfr353	2	36889911	36890846	-	-4.83688	-4.83701	-4.83031	-4.82325	-4.82976	-4.83321	-4.83565
Olfr354	2	36906911	36907994	+	-4.83688	-4.83701	-4.83031	-4.82325	-4.82976	-4.83321	-4.83565
Olfr355	2	36927180	36928112	-	-4.83688	-4.83701	-4.83031	-4.82325	-4.82976	-4.83321	-4.83565
Olfr356	2	36937121	36938068	+	-4.83688	-4.83701	-4.83031	-4.82325	-4.82976	-4.83321	-4.83565
Olfr357	2	36996727	36997818	+	-4.83688	-4.83701	-4.83031	-4.82325	-4.82976	-4.83321	-4.83565
Olfr358	2	37004589	37005647	-	-4.83688	-4.83701	-4.83031	-4.82325	-4.82976	-4.83321	-4.83565
Olfr360	2	37065746	37069260	+	-4.83688	-4.83701	-4.83031	-4.82325	-4.82976	-4.83321	-4.83565
Olfr361	2	37084778	37085746	-	-4.83688	-4.83701	-4.83031	-4.82325	-4.82976	-4.83321	-4.83565
Gm13434	2	37088288	37089164	-	-4.83688	-4.83701	-4.83031	-4.82325	-4.82976	-4.83321	-4.83565
Olfr362	2	37104695	37105648	-	-4.83688	-4.83701	-4.83031	-4.82325	-4.82976	-4.83321	-4.83565
Olfr364-ps1	2	37146214	37147137	+	-4.83688	-4.83701	-4.83031	-4.82325	-4.82976	-4.83321	-4.83565
Olfr365	2	37201243	37202181	+	-4.83688	-4.83701	-4.83031	-4.82325	-4.82976	-4.83321	-4.83565
Olfr366	2	37219491	37220420	+	-4.83688	-4.83701	-4.83031	-4.82325	-4.82976	-4.83321	-4.83565
Olfr368	2	37331749	37332733	+	-4.83688	-4.83701	-4.83031	-4.82325	-4.82976	-4.83321	-4.83565
Pdcl	2	37350074	37359332	-	4.44172	3.78666	4.61124	3.81058	4.43207	4.87145	4.8691
Rc3h2	2	37370069	37422903	-	4.7582	3.96028	4.27082	4.27769	3.76158	4.11451	3.68546
Zbtb6	2	37425500	37443171	-	3.14109	2.28856	2.84719	2.4646	2.64546	2.85679	2.64278
Zbtb26	2	37432168	37443121	-	2.65129	1.73634	2.34316	1.45393	2.19592	2.61646	2.36364
Rabgap1	2	37443279	37566454	+	5.46824	5.03568	5.01132	4.85244	4.99311	4.97692	5.23927
Strbp	2	37483228	37703859	-	5.6947	5.44802	5.93898	5.12561	5.86956	6.08771	6.03018
Gpr21	2	37516332	37520603	+	-2.21743	-4.83701	-2.5438	-2.44811	-4.26673	-2.65433	-1.89856
Crb2	2	37776249	37799103	+	-0.573101	-0.964685	0.17339	0.201659	-0.398996	-0.111159	0.369555
Dennd1a	2	37798991	38287390	-	2.96242	3.27659	2.42669	3.28324	3.45836	3.08717	3.13935
Gm13556	2	38286255	38287291	+	-4.83688	-4.83701	-4.83031	-4.82325	-4.82976	-4.83321	-4.83565
Lhx2	2	38339281	38369733	+	-1.70135	-3.1456	-3.46077	-1.09251	-4.26673	-4.4167	-3.07285
Gm13584	2	38359580	38363980	-	-4.83688	-4.83701	-4.83031	-4.82325	-4.82976	-4.83321	-4.83565
Gm13589	2	38424002	38455851	+	-4.83688	-4.83701	-4.83031	-4.82325	-4.82976	-4.83321	-4.83565
Nek6	2	38511643	38588041	+	4.1059	4.90752	4.39886	4.15199	4.72726	4.93861	4.52445
Psmb7	2	38588036	38644087	-	7.83592	8.01225	8.18618	8.17374	8.05709	7.99799	7.94781
Gm13587	2	38672537	38676552	+	-4.47562	-4.83701	-4.83031	-4.82325	-4.82976	-4.83321	-4.83565
Nr5a1	2	38692656	38714542	-	-4.83688	-4.80446	-4.83031	-3.91352	-4.82976	-4.83321	-4.83565
4933433P16Rik	2	38712676	38720638	+	-4.83688	-4.83701	-4.83031	-4.82325	-4.82976	-4.83321	-4.83565
Nr6a1	2	38723370	38927688	-	6.02541	6.00105	6.03117	5.21206	6.2237	5.85934	6.17875
Gm13507	2	38823257	38852370	+	-4.83688	-4.83701	-4.83031	-4.82325	-4.82976	-4.83321	-4.83565
Olfml2a	2	38931978	38963753	+	-4.7835	-3.62881	-2.93099	-4.82325	-2.43796	-4.83321	-1.58598
Gm13496	2	38996713	38998258	-	-3.01898	-3.62881	-3.46077	-2.44811	-4.82976	-4.83321	-4.63474
Wdr38	2	38997476	39006168	+	-0.21455	0.883689	1.41792	2.9221	2.15845	1.94253	1.53222
Rpl35	2	39001580	39005624	-	9.84921	9.72353	9.99199	10.2635	10.0562	9.93056	9.53748
Arpc5l	2	39008076	39015877	+	6.00312	6.09868	6.15105	6.09669	6.16701	6.15915	5.90565
Golga1	2	39016261	39065541	-	3.04706	2.69657	2.23552	2.90191	2.43476	2.46201	2.1224
Scai	2	39066214	39190730	-	1.87655	0.85114	1.46567	0.972483	0.732765	1.64388	1.48363
Ppp6c	2	39194354	39226451	-	5.59546	5.61041	5.41584	5.46324	5.43823	5.4313	5.27022
Lrp1b	2	40595248	42653598	-	-4.7835	-4.83701	-4.83031	-4.82325	-4.82976	-4.83321	-4.83565
Kynu	2	43555329	43682715	+	-2.02021	-4.80446	-0.862172	-0.322302	-1.89045	-2.65433	-1.58598
Arhgap15	2	43748824	44395953	+	-4.83688	-4.83701	-4.83031	-4.82325	-4.82976	-4.83321	-4.83565
A430092G05Rik	2	44059238	44065324	-	-4.83688	-4.83701	-4.83031	-4.82325	-4.82976	-4.83321	-4.83565
Gtdc1	2	44564412	44927657	-	2.90513	2.93023	3.20949	2.67389	3.45836	3.23365	3.17615
Zeb2	2	44983634	45117395	-	0.592377	0.818115	0.216584	-0.924091	-0.103606	-1.03684	-0.746546
Gm13476	2	45111138	45114087	+	-4.7835	-4.57595	-4.29487	-4.82325	-2.43796	-4.83321	-4.83565
Gm13479	2	45357265	45404035	+	-4.83688	-4.83701	-4.83031	-4.82325	-4.82976	-4.83321	-4.83565
1700019E08Rik	2	45696605	45698447	+	-4.83688	-4.83701	-4.83031	-4.82325	-4.82976	-3.05479	-4.83565
Gm13465	2	45733457	45753311	+	-4.83688	-4.83701	-4.83031	-4.82325	-4.82976	-4.83321	-4.83565
Gm13467	2	45747803	45751684	-	-4.83688	-4.83701	-4.83031	-4.82325	-4.82976	-4.83321	-4.83565
Gm13470	2	46419535	46442710	-	-4.7835	-4.80446	-4.83031	-4.82325	-4.82976	-4.83321	-4.83565
Gm13481	2	48062548	48457245	-	-4.83688	-4.83701	-4.83031	-4.82325	-4.82976	-4.83321	-4.83565
Acvr2a	2	48814109	48903269	+	2.73647	1.99154	2.49152	2.21473	1.79032	2.21822	2.46713
Orc4	2	48902824	48950277	-	5.45521	5.05119	5.33866	4.88508	5.1971	5.36116	5.0778
Mbd5	2	48949510	49322284	+	2.31189	1.74821	1.68588	1.34428	1.63912	1.80748	1.53222
Epc2	2	49451486	49551948	+	4.9589	4.12875	4.30265	4.32601	3.9825	4.11997	4.31868
Kif5c	2	49619298	49774778	+	3.8718	3.63096	4.44931	3.70002	3.70691	4.13202	4.16816
Lypd6b	2	49787688	49948849	+	-0.393262	-1.46744	-0.862172	-0.924091	-1.14889	-1.15988	-0.746546
Gm13480	2	49805976	49812948	-	-4.83688	-4.83701	-4.83031	-4.82325	-4.82976	-4.83321	-4.83565
Lypd6	2	50066429	50193569	+	1.33777	0.66769	0.662865	0.284308	0.732765	0.459652	0.655502
Mmadhc	2	50279881	50296801	-	5.68353	5.67618	6.04351	5.61356	5.95816	5.91117	5.7421
Gm13483	2	50296810	50433967	+	-4.83688	-4.83701	-4.83031	-4.82325	-4.82976	-4.83321	-4.83565
Gm13485	2	50547914	50552258	+	-4.83688	-4.83701	-4.83031	-4.82325	-4.82976	-4.83321	-4.83565
Rnd3	2	51130438	51149111	-	5.04536	4.7131	4.88847	4.42072	4.33664	4.27397	4.57414
Gm13497	2	51241831	51295945	+	-4.83688	-4.83701	-4.83031	-4.82325	-4.82976	-4.83321	-4.83565
Gm13499	2	51363572	51365499	-	-4.83688	-4.83701	-4.83031	-4.82325	-4.82976	-4.83321	-4.83565
1700057H21Rik	2	51420984	51438785	-	0.19517	-0.110449	0.448493	0.538456	0.424161	-0.111159	0.129716
Tas2r134	2	51627511	51628407	+	-4.83688	-4.83701	-4.83031	-4.82325	-4.82976	-4.83321	-4.83565
Gm13490	2	51656966	51732009	-	-4.83688	-4.83701	-4.83031	-4.82325	-4.82976	-4.83321	-4.83565
Rbm43	2	51924448	51935163	-	2.85837	2.53887	2.44347	1.96078	2.39482	2.18531	2.25929
Nmi	2	51948487	51973494	-	0.410373	-0.157307	-0.19522	-3.00877	-1.02666	-0.393216	-4.14592
Tnfaip6	2	52038009	52056686	+	-1.30325	-1.25478	-1.10375	-0.322302	-0.774648	-0.72993	-0.32794
Rif1	2	52072837	52122383	+	7.59527	6.08612	6.84812	6.17393	6.60332	6.77854	7.28397
Neb	2	52136647	52338798	-	-1.70135	-1.46744	-0.391688	-1.76662	-1.89045	-0.162901	-0.821275
Gm13522	2	52385916	52388260	+	-4.83688	-4.83701	-4.29487	-4.82325	-3.40436	-4.83321	-4.83565
Arl5a	2	52397951	52424901	-	5.00248	5.14992	4.86319	5.09468	4.10451	5.09991	4.71112
A430018G15Rik	2	52425012	52434885	+	-3.42676	-3.62881	-2.93099	-1.76662	-2.83781	-1.03684	-2.50406
Cacnb4	2	52428320	52676831	-	-3.97508	-4.80446	-4.29487	-4.82325	-4.82976	-4.4167	-4.63474
Gm13540	2	52619732	52620601	+	-0.801611	-1.06052	0.264904	0.821355	0.265474	-0.23919	-0.545386
Stam2	2	52691664	52742281	-	5.03908	4.96807	4.98076	4.54452	4.957	4.88754	4.99942
Fmnl2	2	52857860	53134202	+	4.52517	3.85478	3.94216	2.9221	3.46545	3.75717	3.98283
Prpf40a	2	53134704	53191284	-	7.05285	6.39887	6.70244	6.15335	6.30666	6.51405	6.72224
Arl6ip6	2	53191726	53219220	+	4.78259	4.51273	4.68159	4.04713	4.64395	4.67741	5.0521
Rprm	2	54084093	54085552	-	1.65475	1.56894	1.78801	2.12619	1.14939	0.728056	0.96729
Galnt13	2	54436317	55118309	+	-4.47562	-4.83701	-2.93099	-4.82325	-4.26673	-3.67811	-4.83565
Gm14033	2	55411790	55433435	+	-4.83688	-4.83701	-4.83031	-4.82325	-4.82976	-4.83321	-4.83565
Kcnj3	2	55435970	55598145	+	2.94861	1.1761	4.18181	2.61695	3.34851	3.43372	3.4774
Nr4a2	2	57106830	57124003	-	-1.70135	-3.1456	-1.99079	-0.924091	-2.1478	-1.45052	-1.45936
BB557941	2	57127479	57181754	-	-4.83688	-4.83701	-4.29487	-4.82325	-4.26673	-4.83321	-4.83565
4930555B11Rik	2	57181831	57188257	+	-4.83688	-4.83701	-4.83031	-4.82325	-4.82976	-4.83321	-4.83565
A930012O16Rik	2	57236227	57238508	-	-3.01898	-2.54757	-2.2429	-2.44811	-4.26673	-2.03975	-2.07459
Gpd2	2	57237635	57370719	+	6.05834	5.6379	6.00726	5.73144	5.96843	5.91651	6.11712
Galnt5	2	57997884	58045860	+	-4.83688	-4.83701	-4.83031	-4.82325	-4.82976	-4.83321	-4.83565
Ermn	2	58045113	58052864	-	-4.83688	-4.83701	-4.83031	-4.82325	-4.82976	-4.83321	-4.83565
Cytip	2	58129137	58195532	-	-4.83688	-4.83701	-4.83031	-4.82325	-4.82976	-4.83321	-4.83565
Gm13546	2	58164001	58177063	+	-1.84643	-4.80446	-2.5438	-2.44811	-4.82976	-4.4167	-4.63474
Acvr1c	2	58267453	58357895	-	-4.83688	-4.83701	-4.83031	-4.82325	-4.82976	-4.83321	-4.83565
Gm13544	2	58276779	58286902	+	-4.83688	-4.83701	-4.83031	-4.82325	-4.82976	-4.83321	-4.83565
Acvr1	2	58388644	58567157	-	1.96476	1.34688	1.9281	1.73714	2.03519	1.66552	2.46169
Gm17409	2	58470116	58471077	+	-4.83688	-4.83701	-4.83031	-4.82325	-4.82976	-4.83321	-4.83565
Upp2	2	58567298	58792971	+	-4.83688	-3.62881	-2.93099	-4.82325	-4.26673	-1.80877	-2.50406
Gm13558	2	58705769	58735396	+	-4.83688	-4.83701	-4.83031	-4.82325	-4.82976	-4.83321	-4.83565
Ccdc148	2	58821697	59160683	-	-3.97508	-4.83701	-4.83031	-4.82325	-4.82976	-4.83321	-4.63474
Gm11099	2	58859434	58907618	+	-4.83688	-4.83701	-4.83031	-4.82325	-4.82976	-4.83321	-4.83565
Pkp4	2	59160850	59355208	+	6.56577	6.14191	6.11405	5.99074	6.07344	6.11488	6.19251
5330411J11Rik	2	59382502	59387471	-	-0.643827	-1.82873	-3.46077	-1.76662	-3.40436	-0.551307	-1.89856
Dapl1	2	59484653	59505020	+	-4.83688	-4.83701	-4.83031	-4.82325	-4.82976	-4.83321	-4.83565
Tanc1	2	59612042	59846149	+	5.67776	5.16568	5.23446	5.46804	5.31661	5.25855	5.57357
Wdsub1	2	59852364	59882591	-	3.23798	3.4499	3.31837	2.97051	3.38272	3.41526	3.19456
Baz2b	2	59899363	60209839	-	3.11381	2.83691	3.2027	2.77557	2.75761	3.15166	3.33238
Gm13572	2	60037141	60038837	+	-4.83688	-4.83701	-4.83031	-4.82325	-4.82976	-4.4167	-4.83565
Gm13620	2	60125096	60125819	+	-4.83688	-4.83701	-4.83031	-4.82325	-4.82976	-4.83321	-4.63474
2007-03-01	2	60209887	60250676	+	5.75233	4.8391	5.28749	4.25683	5.18639	5.33531	5.57288
Cd302	2	60251993	60284488	-	-0.893687	-0.725528	-0.862172	-3.00877	-0.398996	-0.23919	-0.0984051
Ly75	2	60292103	60383303	-	3.6723	3.47338	2.76635	2.77557	2.96829	3.65053	3.75105
Gm13571	2	60338188	60371234	+	-4.7835	-4.80446	-3.46077	-4.82325	-4.82976	-2.65433	-2.78546
Gm13580	2	60411525	60412579	+	0.3311	1.06627	-1.75708	-0.431064	-0.901044	0.153809	-1.58598
Pla2r1	2	60417543	60553308	-	-3.97508	-4.17875	-4.29487	-3.91352	-4.82976	-4.4167	-4.83565
Gm13583	2	60550757	60553923	+	-4.83688	-4.83701	-4.83031	-4.82325	-4.82976	-4.83321	-4.83565
Itgb6	2	60598292	60722643	-	-4.83688	-4.83701	-4.83031	-4.82325	-4.82976	-4.83321	-4.83565
Rbms1	2	60750193	60963192	-	5.72146	5.3699	4.51796	4.48278	4.06267	4.51248	4.19524
Gm13582	2	60964376	60975151	-	-4.83688	-4.83701	-4.83031	-4.82325	-4.82976	-4.83321	-4.83565
Tank	2	61578585	61654171	+	2.66691	2.50059	2.51974	1.55315	2.3495	2.13896	2.27624
Psmd14	2	61711694	61800376	+	7.45788	7.42102	7.57039	7.3163	7.33799	7.33068	7.29149
Tbr1	2	61802930	61814114	+	-3.42676	-4.57595	-3.46077	-3.91352	-4.82976	-4.83321	-4.83565
Slc4a10	2	62046462	62326730	+	-4.83688	-4.83701	-4.83031	-4.82325	-4.82976	-4.83321	-4.83565
Dpp4	2	62330073	62412231	-	3.55208	3.41084	0.494502	1.60241	1.42968	0.855351	0.585032
Gm13561	2	62357071	62470913	+	-4.83688	-4.83701	-4.83031	-4.82325	-4.82976	-4.83321	-4.83565
Gm13565	2	62436880	62441142	-	-4.83688	-4.83701	-4.83031	-4.82325	-4.82976	-4.83321	-4.83565
Gm13564	2	62452936	62456648	-	-4.83688	-4.83701	-4.83031	-4.82325	-4.82976	-4.83321	-4.83565
[truncated: 23,966 more rows]
