# Supplementary material for: Dppa2 and Dppa4 directly regulate the Dux-driven zygotic transcriptional program
Source: Genes Dev. 2019 Feb 1;33(3-4):194–208. doi: 10.1101/gad.321174.118 (PMC6362816; doi:10.1101/gad.321174.118)
Supplement: Supplemental Material [file supp_gad.321174.118_SupplementalTable6.xlsx]

## Sheet: SupplementalTable6
Probe	Chromosome	Start	End	Probe Strand	WT (clone57)	WT (clone58)	Dppa2 KO (clone 05)	Dppa2 KO (clone 12)	Dppa4 KO (clone23)	Dppa4 KO (clone29)	Dppa2 Dppa4 DKO (clone43)
Arfgef1	1	10137571	10232670	-	4.72743	4.08683	4.09674	2.9974	3.41192	3.66781	3.58196
Prex2	1	10993465	11303682	+	2.82194	1.88871	1.48966	0.201659	0.523828	0.596248	0.511734
Ptp4a1	1	30940303	30949770	-	5.42272	4.65972	5.15145	4.99139	3.78031	3.8273	4.05956
Gm5698	1	30976950	30978965	-	-1.18427	-0.603106	-4.83031	-4.82325	-4.82976	-4.83321	-4.83565
Gm5699	1	30997867	30999905	-	-1.30325	-1.35791	-4.83031	-4.82325	-4.82976	-4.83321	-4.83565
AC121888.1	1	31286945	31287706	+	-0.801611	-1.82873	-4.83031	-4.82325	-4.82976	-4.83321	-4.83565
Plekhb2	1	34849976	34879580	+	3.60509	3.83708	2.6979	2.04141	2.38206	3.0727	3.04325
Fam178b	1	36562694	36683183	-	1.81223	2.87486	-0.671946	-1.76662	0.683949	-0.23919	-0.0458099
Cnga3	1	37218336	37263384	+	0.48376	1.30866	2.33372	2.23218	2.39482	2.00683	2.70002
Aff3	1	38177326	38664955	-	1.81223	0.395554	3.24562	2.53079	2.71157	2.43879	3.2954
Fhl2	1	43123074	43163961	-	1.84882	2.93023	-0.671946	-1.50375	-1.14889	0.0586927	-2.2669
Col3a1	1	45311538	45349706	+	2.10442	2.7895	-1.38446	-1.76662	-1.89045	-0.72993	-3.54145
Slc40a1	1	45908070	45925594	-	4.68642	3.19415	2.64746	2.77557	2.36112	2.27386	2.59831
Gm3940	1	52090635	52091066	-	-3.42676	-3.62881	-2.93099	0.47974	0.811059	-2.32706	2.63308
Nrp2	1	62703285	62818695	+	4.79074	4.38672	2.7855	3.09641	2.44604	3.01534	2.36364
Igfbp5	1	72857932	72874884	-	-0.393262	0.154386	-2.2429	-2.44811	-4.82976	-1.62434	-2.78546
Ctdsp1	1	74391509	74397285	+	5.78507	6.0275	5.28975	5.53744	5.42119	5.09334	5.31281
Cyp27a1	1	74713574	74737890	+	-0.975399	-1.25478	-4.83031	-4.82325	-4.82976	-4.83321	-4.83565
Wnt6	1	74771892	74785319	+	1.73933	1.55389	-1.99079	-0.126754	-1.67751	-0.72993	-0.972949
Wnt10a	1	74791516	74804179	+	-1.08222	-1.58436	-3.46077	-2.07306	-4.82976	-4.83321	-4.83565
Ap1s3	1	79606876	79671972	-	2.07895	1.28886	-0.862172	-3.00877	-3.40436	-0.111159	-0.0458099
Gm6189	1	80383104	80385188	-	-0.323192	-0.214827	-4.83031	-4.82325	-3.40436	-4.4167	-4.83565
Sp110	1	85576899	85598817	-	-0.393262	-1.46744	-4.83031	-4.82325	-4.82976	-4.4167	-4.83565
Lrrfip1	1	90998727	91128944	+	4.48934	4.15727	3.70386	3.0319	3.56129	3.46778	3.49578
Twist2	1	91801461	91848028	+	-1.70135	0.636311	-4.29487	-4.82325	-2.83781	-4.4167	-4.83565
Kif1a	1	93015456	93101865	-	3.36864	3.03475	4.82399	2.67389	5.08712	4.40488	3.92117
Tfcp2l1	1	118627945	118685167	+	6.67497	6.87725	5.8762	6.39265	5.81398	6.41412	6.32429
Steap3	1	120190757	120272705	-	4.87181	4.86981	3.64997	4.64516	3.85043	3.7093	3.84941
Il24	1	130882074	130887454	-	0.3311	1.3827	-2.5438	0.108122	-2.83781	-1.29518	-4.14592
Ikbke	1	131254343	131279606	-	0.48376	1.28886	-1.38446	-0.534026	-1.30374	-0.918912	-3.54145
Klhdc8a	1	132298626	132307357	+	0.290822	0.818115	-3.46077	-4.82325	-4.26673	-3.05479	-4.63474
Nfasc	1	132564691	132741797	-	1.47061	0.427258	2.6678	1.51962	2.63362	2.54936	2.83788
Csrp1	1	135720061	135752232	+	7.07982	7.40517	5.84178	5.65253	5.90666	6.04657	5.62427
Cacna1s	1	136052750	136119822	+	0.441201	-0.473792	-4.83031	-4.82325	-4.82976	-4.83321	-4.83565
Ptgs2	1	150100124	150108010	+	0.696231	1.77377	-1.54801	-2.44811	-3.40436	-2.65433	-4.14592
Smg7	1	152836996	152902646	-	7.19073	6.77341	6.33383	7.0295	6.23856	6.37015	6.54834
Lamc2	1	153122756	153186447	-	4.3511	4.38672	2.87506	3.27386	2.55118	3.00114	2.72685
Atp1b1	1	164437267	164458355	-	6.01186	5.76542	5.21371	5.25464	4.92127	5.40891	5.30208
Dusp27	1	166098153	166127898	-	5.71774	5.50611	5.18817	5.95979	4.93225	4.94098	5.0706
Mael	1	166201385	166238744	-	2.8011	3.43662	-2.5438	-3.00877	-0.035895	-0.72993	-1.0696
Aldh9a1	1	167349991	167368530	+	6.60771	6.67036	7.41783	6.54376	7.46786	7.53173	7.49036
Rxrg	1	167598384	167639623	+	0.965126	-0.804639	2.94052	2.53079	2.68776	2.4298	2.25112
Sdhc	1	171127165	171150603	-	6.3621	6.62727	6.82699	6.90149	7.07368	7.11523	6.91141
Pea15a	1	172196728	172206804	-	5.33741	5.84299	4.81045	4.9178	4.66922	4.72229	4.28838
Igsf8	1	172261641	172319841	+	3.69382	4.16308	4.4432	4.27769	4.61904	4.89813	4.905
Ifi202b	1	173962569	173982844	-	-1.43859	-0.411529	-4.83031	-4.82325	-4.82976	-2.65433	-4.83565
Wdr64	1	175698593	175815734	+	-0.21455	-0.157307	-4.83031	-4.82325	-4.26673	-4.83321	-4.83565
H3f3a	1	180800832	180813943	-	6.00132	6.50282	6.93852	6.39128	7.17915	7.28236	6.73072
Lefty2	1	180893108	180899103	+	4.81767	4.56431	5.63008	5.78143	5.37533	6.03338	5.41551
Pycr2	1	180904274	180908087	+	6.69935	7.01216	7.8151	7.87552	7.6711	7.65781	7.63873
Lefty1	1	180935022	180938400	+	4.86478	4.97543	7.13217	6.46058	6.80552	7.00523	7.18384
Capn2	1	182467256	182517495	-	5.61278	5.99378	4.37623	4.53452	4.26017	4.6549	3.92949
Tgfb2	1	186623186	186705992	-	2.76335	2.89103	0.216584	-0.0366111	-0.573154	0.0586927	-2.07459
D1Pas1	1	186967416	186970627	+	3.91065	3.50543	-2.2429	-1.09251	2.12524	0.764227	-3.54145
Ptpn14	1	189728268	189876695	+	6.03619	5.40327	5.39321	5.63087	4.8389	4.67485	5.14427
Vash2	1	190947648	190979296	-	2.2375	1.68455	3.63537	2.80661	3.02358	2.76793	3.07707
Fam107b	2	3613758	3782142	+	3.94629	3.95542	3.39811	3.12894	2.89177	3.37168	3.09456
Gata3	2	9857078	9890034	-	2.46211	2.94731	-0.671946	1.83944	-0.667423	-0.47039	0.0486056
Vim	2	13573927	13582826	+	7.337	8.03588	6.30842	6.71066	6.1143	6.39603	5.95726
Mrc1	2	14229414	14332057	+	-0.573101	-1.70684	-3.46077	-4.82325	-4.82976	-4.83321	-4.83565
Commd3	2	18672384	18676231	+	3.67722	4.05282	3.11102	3.32197	2.84223	3.05098	2.94385
Grin1	2	25291181	25319187	-	0.666458	-0.603106	1.41792	1.27835	2.777	3.03928	3.21832
Uap1l1	2	25359889	25365682	-	4.00323	4.89259	5.23142	4.99702	5.65798	5.68054	5.69667
B230208H17Rik	2	25583018	25608521	-	5.55238	5.82186	6.18195	5.94164	6.45539	6.48661	6.43955
Bmyc	2	25706879	25707717	+	3.42381	3.9081	4.35725	4.50753	4.55704	4.48977	4.16568
C330006A16Rik	2	26136814	26140521	-	4.74555	4.70181	5.45455	5.4209	5.39604	5.4391	5.30548
Col5a1	2	27886425	28039514	+	3.74101	4.49763	2.71661	2.9221	2.43476	2.878	2.61009
Aif1l	2	31950260	31973442	+	4.29804	5.22786	3.60042	3.13514	3.68701	3.37168	3.11696
Ak1	2	32621758	32646805	+	6.1074	5.97945	4.89213	5.9222	5.07864	4.84282	4.90324
Eng	2	32646595	32682669	+	4.24094	4.03612	0.964082	2.90191	2.32001	1.8909	1.0172
Gsn	2	35279663	35307892	+	5.14618	6.46679	3.99783	4.22894	3.96905	4.35204	3.65906
Dab2ip	2	35558266	35730994	+	5.94319	5.56098	5.09974	5.45757	5.07733	5.06768	5.30642
Wdr38	2	38997476	39006168	+	-0.21455	0.883689	1.41792	2.9221	2.15845	1.94253	1.53222
Rbms1	2	60750193	60963192	-	5.72146	5.3699	4.51796	4.48278	4.06267	4.51248	4.19524
Dpp4	2	62330073	62412231	-	3.55208	3.41084	0.494502	1.60241	1.42968	0.855351	0.585032
Stk39	2	68210445	68472268	-	0.22291	0.0330863	2.6678	1.27835	2.3495	2.2879	2.59831
Lrp2	2	69424340	69586065	-	5.86354	5.17098	4.68532	4.77462	4.88638	4.68031	4.76559
Sp5	2	70474923	70477729	+	3.38431	1.77377	1.94205	1.65744	0.984812	0.153809	-0.545386
Pdk1	2	71873224	71903858	+	6.42286	6.31429	7.10172	6.49244	7.20218	7.34207	7.46931
Hoxd11	2	74679392	74687741	+	-0.573101	-0.893553	-4.83031	-3.00877	-4.82976	-4.83321	-4.83565
Hoxd10	2	74691090	74695106	+	0.930785	-0.157307	-4.83031	-3.91352	-3.40436	-4.83321	-4.83565
Hoxd9	2	74697680	74700208	+	2.63611	1.80029	-1.54801	-1.76662	-2.43796	-2.65433	-4.83565
Hoxd8	2	74704615	74707933	+	2.09086	1.34688	-1.54801	-3.00877	-4.82976	-2.03975	-2.07459
Hoxd3	2	74711929	74748274	+	0.666458	-0.110449	-2.5438	-3.00877	-2.83781	-3.05479	-4.83565
Ttn	2	76703980	76982547	-	3.58662	3.04878	1.87535	3.52941	2.21117	2.18531	1.66486
Itgav	2	83724397	83806916	+	3.72993	3.47338	2.96202	2.53079	2.36112	2.71732	2.84228
Smtnl1	2	84811176	84822652	-	1.01729	1.58356	-1.99079	-0.534026	-2.1478	-1.29518	-2.2669
Slc43a3	2	84936579	84958509	+	0.930785	1.11868	-2.93099	-4.82325	0.683949	-1.03684	-4.14592
Pramel7	2	87489087	87497093	-	1.41843	2.04916	-3.46077	-2.44811	-4.26673	-4.4167	-4.63474
Pramel6	2	87506565	87510872	+	1.20062	1.4605	-2.2429	-1.76662	-4.82976	-3.67811	-3.54145
F2	2	91625320	91636414	-	-2.21743	-0.725528	-4.83031	-4.82325	-4.82976	-4.4167	-4.83565
Chst1	2	92599707	92615250	+	-0.458537	0.246834	3.0577	2.12619	2.67027	2.04318	3.01825
E530001K10Rik	2	94251879	94264758	-	-1.43859	-3.62881	0.706155	-0.126754	1.26661	0.0586927	1.12358
Trim44	2	102300119	102407828	-	5.99285	5.29164	5.04447	4.70181	4.52954	4.58855	4.51227
Cd44	2	102811141	102901665	-	0.792671	2.58162	-4.29487	-2.44811	-4.82976	-2.32706	-4.63474
Meis2	2	115863064	116065839	-	2.81584	2.24478	0.743468	1.57843	0.844481	0.104486	0.403697
Thbs1	2	118111876	118127133	+	5.07483	4.57306	2.83791	2.44798	1.79032	2.52387	2.43268
Bmf	2	118528757	118549687	-	3.19233	3.26386	4.11742	3.57588	4.71401	4.74854	4.91672
Spint1	2	119237362	119249527	+	5.28975	5.51253	4.89051	4.9586	4.77233	4.64765	4.87368
Sord	2	122234749	122265340	+	3.86248	3.70266	4.67707	4.76529	5.17036	5.07019	4.96807
Gatm	2	122594467	122611303	-	1.3567	-0.365468	-2.93099	-3.91352	-1.30374	-3.05479	-4.14592
Fbn1	2	125300594	125507993	-	0.0802998	0.818115	-0.765847	-4.82325	-0.667423	-2.03975	-1.34927
Mal	2	127633226	127656695	-	-0.505986	0.753981	-4.29487	-2.07306	-4.82976	-4.4167	-4.83565
Mall	2	127704386	127729932	-	0.48376	1.19889	-1.54801	-0.645756	-1.48862	-1.29518	-2.07459
Gm14005	2	128195993	128429349	-	0.22291	1.11868	-0.862172	-1.50375	-0.774648	-0.3164	-1.89856
Prnp	2	131909928	131938429	+	3.79899	4.06083	2.83791	3.26587	2.89177	3.13974	3.09456
Fermt1	2	132904389	132945906	-	1.98044	0.518825	-1.54801	-1.09251	-1.02666	-0.551307	-1.74353
Bmp2	2	133552159	133562885	+	0.374272	0.395554	-3.46077	-2.07306	-2.43796	-3.67811	-4.83565
Gm14074	2	135648907	135652063	+	3.44527	3.96028	1.83315	2.8237	2.91393	2.23296	1.98726
Dtd1	2	144599897	144768758	+	4.17364	4.24717	4.80451	4.85244	5.07733	4.97353	4.96483
Tcf15	2	152143561	152149097	+	5.52097	5.94065	6.39031	6.79347	6.46268	6.40706	6.20194
Sox12	2	152393611	152398046	-	5.34182	5.52275	6.16379	5.82442	6.47612	6.32607	6.29042
Zcchc3	2	152411956	152415044	-	5.28031	4.9045	5.81775	5.73013	6.00805	5.67656	5.77311
Bcl2l1	2	152780668	152831728	-	6.01275	6.46413	5.66548	6.24716	5.78471	5.60721	5.47142
Dnmt3b	2	153649450	153687730	+	8.59743	7.59063	9.31639	8.35207	9.2552	8.71663	9.41107
Scand1	2	156311847	156312704	-	4.14715	4.52761	5.26575	6.08578	5.46767	5.34481	5.11891
4921517L17Rik	2	156312299	156375638	+	-0.323192	0.427258	1.48966	2.04141	1.58019	1.71618	1.45828
Jph2	2	163336242	163397993	-	0.122887	1.70082	-1.23987	-0.645756	-1.48862	-1.45052	-3.07285
Hnf4a	2	163506808	163572910	+	-0.643827	-2.33127	0.578698	1.88865	1.62169	2.1965	1.84796
Rims4	2	163859751	163918683	-	1.17472	0.696127	2.06592	1.48673	2.4087	1.8909	2.22984
Pltp	2	164839518	164857711	-	4.21215	4.99649	5.65489	6.14539	5.79956	5.99528	6.00602
Snai1	2	167538195	167542814	+	2.85837	3.35249	2.11071	2.67389	1.8733	1.7008	1.75731
Npepl1	2	174110349	174123070	+	4.34838	4.98316	3.64025	4.19069	4.01136	3.74731	3.06241
Atp5e	2	174461072	174464105	-	6.12839	6.50046	6.86939	7.12805	7.11026	7.11158	6.65668
Tcfl5	2	180621956	180642708	-	5.68105	5.50781	6.47422	5.85778	6.55924	6.47634	6.49494
Eef1a2	2	181147653	181157014	-	0.48376	-0.00958313	2.02346	1.42224	2.10642	1.52538	1.78067
BC006779	2	181227615	181242027	-	-0.103279	-0.214827	1.8908	1.60241	1.74885	1.56051	2.25112
Fabp5	3	10012548	10016607	+	5.77953	5.35867	6.99534	6.07811	6.57299	5.8004	5.71878
Fndc3b	3	27416162	27710439	-	3.44009	3.22764	1.64105	1.62974	2.09301	2.32273	2.50658
Mecom	3	29951299	30548008	-	0.857081	-0.110449	-1.54801	-1.28095	-4.82976	-4.4167	-2.50406
Anxa5	3	36448925	36475843	-	4.73588	5.75741	3.87577	3.90208	3.41796	4.12593	3.63773
Lhfp	3	53041528	53261679	+	1.37676	2.24478	-0.765847	-2.07306	-1.48862	-1.29518	-1.34927
Sohlh2	3	55182028	55209957	+	1.66819	2.6776	-4.83031	-4.82325	-4.26673	-4.83321	-4.83565
Mbnl1	3	60501252	60629748	+	2.10442	1.40137	0.829979	1.70887	-0.667423	-0.393216	-0.821275
Arhgef26	3	62338344	62462221	+	2.78152	1.87199	1.2082	1.01008	0.213927	0.415218	0.585032
Mme	3	63295872	63382231	+	4.84407	4.64682	4.03406	3.86642	3.01733	3.49437	3.33518
Ptx3	3	66219887	66225806	+	-1.70135	-0.310068	-4.83031	-4.82325	-4.82976	-4.83321	-4.83565
Lxn	3	67457998	67463926	-	2.10442	2.99933	1.02358	2.12619	1.17819	1.24586	0.85046
Zbbx	3	75037907	75165034	-	-0.975399	-1.46744	-4.83031	-4.82325	-4.82976	-4.83321	-4.83565
Pdgfc	3	81036416	81214040	+	3.72517	3.61695	2.30948	2.70165	2.39482	2.68796	2.1874
Gucy1b3	3	82032004	82074711	-	-1.18427	-1.82873	-4.83031	-4.82325	-4.82976	-4.83321	-4.83565
Sfrp2	3	83766321	83774316	+	3.83517	3.55173	5.17209	3.82493	4.9421	4.63135	4.82227
Mnd1	3	84087934	84155786	-	4.69175	4.86399	5.12658	5.29504	5.39604	5.42387	5.1979
Fam160a1	3	85660061	85746266	-	0.122887	0.543533	-1.54801	-3.00877	-0.774648	-0.47039	-0.972949
Kirrel	3	87078593	87174747	-	4.84875	4.77526	3.60526	4.22441	3.39656	3.59681	3.83737
Rab25	3	88542029	88548300	-	2.65129	2.64784	3.64416	3.70002	3.88252	3.5729	3.67294
Fdps	3	89093592	89101967	-	6.69739	7.51538	7.73909	7.5689	7.85158	7.86529	7.80685
Pklr	3	89136142	89146784	+	-0.573101	0.818115	-4.29487	-2.44811	-1.30374	-2.32706	-2.2669
Zbtb7b	3	89377644	89394776	-	4.50312	4.94158	3.62523	3.89357	3.80408	3.4218	3.65517
She	3	89831370	89858834	+	2.29691	2.50059	0.0537712	-0.322302	-0.398996	-0.640329	-0.666967
Il6ra	3	89869324	89913162	-	-0.801611	-1.25478	-1.75708	-4.82325	-4.26673	-4.83321	-3.07285
S100a6	3	90612894	90614414	+	6.415	7.53807	5.33383	6.03927	5.22327	5.97601	4.54345
S100a7a	3	90654302	90658130	+	-1.54809	-0.893553	-4.83031	-3.91352	-4.82976	-4.83321	-4.83565
Sprr2a3	3	92288566	92289247	+	0.374272	-0.537516	-2.93099	-2.44811	-4.26673	-4.83321	-4.83565
S100a11	3	93520488	93526287	+	5.34695	6.05564	4.8062	5.33412	4.68985	4.90976	4.32703
Tuft1	3	94612757	94658872	-	2.79223	3.26386	1.09266	1.88865	1.49113	1.40388	1.0172
Hormad1	3	95559677	95587671	+	1.33777	1.2697	-4.83031	-2.44811	-0.486006	-1.15988	-1.89856
Gm129	3	95878503	95882251	-	3.35218	3.28521	4.51116	4.13575	4.8474	4.51796	4.42165
Car14	3	95897768	95904691	-	0.552957	-2.1405	3.64997	1.6841	3.82572	3.00114	3.61
Phgdh	3	98313170	98339990	-	6.25997	7.33377	7.6705	6.86061	8.38522	8.25065	7.9455
Sycp1	3	102818499	102936100	-	-0.0521985	-0.804639	-4.83031	-4.82325	-4.82976	-4.83321	-4.83565
Csf1	3	107741048	107760469	-	2.89763	4.64891	-2.93099	-3.91352	-0.035895	0.415218	-1.89856
Sars	3	108424865	108445209	-	7.64522	7.91007	8.33087	8.06437	9.06943	9.0028	8.90362
Slc25a24	3	109123149	109168457	+	3.44009	3.50543	0.829979	0.657884	0.984812	1.48643	0.431944
S1pr1	3	115710433	115715055	-	0.290822	0.201888	-2.5438	-2.07306	-3.40436	-3.05479	-3.54145
Snx7	3	117781497	117868936	-	2.26899	2.13072	1.12066	0.47974	0.318386	0.942194	0.604005
F3	3	121723537	121735052	+	4.38959	4.58855	3.0577	3.14348	2.95313	3.18895	3.17239
Bcar3	3	122419780	122530180	+	4.09931	4.09773	4.75292	4.74645	4.69195	4.79312	5.17263
Pla2g12a	3	129878622	129895821	+	3.5756	3.68709	4.85244	4.16058	5.0799	5.10414	4.90324
Npnt	3	132881745	132950291	-	2.65931	2.60045	0.617697	0.720597	-0.486006	-0.393216	-0.746546
Bdh2	3	135281221	135304426	+	1.68121	2.47856	3.56026	3.33057	3.46545	3.65689	3.42963
Ddit4l	3	137621612	137628333	+	3.1528	2.44528	1.12066	1.96078	1.45904	1.50521	0.873011
Tspan5	3	138742195	138904433	+	4.12952	3.51742	4.59695	4.32601	4.89472	4.43064	4.50368
Gbp3	3	142560052	142573209	+	1.15182	0.0762577	-1.75708	-3.00877	-1.67751	-1.15988	-1.74353
Gbp1	3	142594847	142619179	+	3.55208	2.61225	2.08095	1.08669	1.8733	1.85704	1.32943
Clca4	3	144822623	144849357	-	1.69944	1.81156	-4.83031	-4.82325	-2.43796	-3.67811	-4.63474
Cyr61	3	145646971	145649985	-	6.77221	6.91308	5.1407	4.92609	4.85282	5.28703	4.45271
Ddah1	3	145758675	145894277	+	5.46998	5.6183	4.88616	4.88508	4.42679	4.48239	4.04456
Ttll7	3	146852367	146984009	+	-0.573101	-0.893553	-4.83031	-4.82325	-3.40436	-4.83321	-4.83565
Wls	3	159839737	159935833	+	3.74498	3.96519	2.13483	1.20863	1.60127	1.73446	1.72961
Tmem64	4	15265831	15286753	+	6.14049	6.17837	4.72645	5.09468	4.86105	5.07019	4.94009
Aqp3	4	41092722	41098183	-	4.36344	4.90752	3.24562	4.06586	3.40507	3.94277	3.9436
Enho	4	41638144	41640324	-	1.01729	1.68455	2.6678	2.78599	2.53856	2.44925	2.40942
Slc44a1	4	53440413	53622478	+	5.69096	5.63942	4.9877	4.86986	4.69897	5.13207	5.17609
Fsd1l	4	53631471	53707009	+	3.29774	2.85634	0.362733	-0.126754	0.921908	0.690025	0.431944
Lpar1	4	58435255	58553898	-	3.6997	3.49775	2.35487	3.07889	2.36112	2.42057	2.20566
Bspry	4	62480053	62497298	+	4.57001	4.81086	5.42873	4.89705	5.36551	5.17561	5.17933
Tnc	4	63959785	64047015	-	1.3567	1.77377	-4.29487	0.0341843	-4.82976	-4.4167	-3.54145
Gm11487	4	73401032	73405072	-	0.48376	-0.964685	-4.83031	-4.82325	-4.82976	-4.83321	-4.83565
Sh3gl2	4	85205126	85639195	+	4.30303	4.44179	3.09933	4.00715	3.24124	3.25749	2.96267
Plin2	4	86648386	86670060	-	4.71748	5.62501	4.35725	3.95721	4.34183	4.62132	4.0749
Mllt3	4	87769925	88033364	-	2.65129	2.77555	1.75627	0.720597	1.26661	1.16301	0.826314
Ptplad2	4	88396144	88438928	-	-0.21455	0.915827	-2.5438	-2.44811	-3.40436	-2.03975	-2.50406
Zfp352	4	90218820	90225702	+	-0.573101	-1.58436	-4.83031	-4.82325	-4.82976	-4.83321	-4.83565
Jun	4	95049034	95052222	-	3.82098	4.1059	3.00816	3.22622	2.64546	2.49491	2.71606
Pgm2	4	99929414	99987294	+	3.6997	3.71317	5.3489	3.95721	5.61174	5.61308	5.72067
Jak1	4	101152367	101265282	-	4.71062	4.57528	3.94575	3.6262	3.83082	3.98607	3.98899
Gm12800	4	101909121	101911908	+	-0.0193299	-1.58436	-4.29487	-4.82325	-4.82976	-4.83321	-4.83565
Gm12794	4	101940407	101943183	+	1.57449	-0.893553	-4.83031	-4.82325	-4.82976	-4.83321	-4.83565
BC055111	4	106590909	106617241	-	0.0288687	0.636311	1.46567	1.70887	2.32001	2.10861	1.89947
Dmrtb1	4	107676290	107684230	-	-0.0521985	0.154386	-4.83031	-1.28095	-1.67751	-4.4167	-4.83565
Slc6a9	4	117834506	117875198	+	0.696231	1.56894	2.49935	0.284308	3.53052	3.11354	3.38979
2610528J11Rik	4	118526999	118530228	+	1.84882	2.25526	2.96202	2.73849	3.5561	2.85045	3.09456
Bmp8b	4	123105165	123132099	+	2.81584	3.3711	0.882857	1.128	0.769653	1.58511	0.784199
Tekt2	4	126322121	126325688	-	0.374272	0.284048	-2.93099	-2.07306	-2.1478	-2.03975	-4.63474
Gjb3	4	127325235	127330844	-	5.69702	6.15915	4.46198	4.99139	4.78385	5.09127	4.87823
Yars	4	129189760	129219607	+	6.79945	7.12805	7.56693	7.1601	7.98599	7.94046	7.97177
Tinagl1	4	130164454	130175122	-	3.98423	4.6431	1.83315	2.67389	2.19592	2.54936	1.48363
Sdc3	4	130792537	130826319	+	3.14109	3.22764	2.29251	1.93594	1.8733	2.10861	2.13373
Laptm5	4	130913125	130936141	+	5.21592	5.41604	4.23405	6.16448	3.92332	4.24978	4.28838
Sfn	4	133600556	133602168	-	6.63704	6.97822	6.09517	6.38556	5.25464	5.50998	4.85273
Trim63	4	134315120	134329629	+	1.25628	2.01717	2.34316	2.58832	2.72422	3.09482	3.25617
Slc30a2	4	134343181	134354484	+	4.90284	4.36875	3.1958	4.19069	3.10001	3.37946	3.51515
Id3	4	136143497	136145755	+	5.74318	6.1143	4.89213	4.90548	4.44272	4.03464	3.96228
Wnt4	4	137277489	137299726	+	2.65931	4.17815	1.2082	1.93594	1.53306	1.66552	0.4647
Hspg2	4	137468769	137570630	+	7.93161	8.0059	7.1273	7.82427	7.07627	7.3877	7.40322
Usp48	4	137593755	137658537	+	7.70562	7.6035	7.07627	7.17381	7.11622	7.27567	7.26492
Tmco4	4	138972888	139059171	+	1.81223	1.72505	2.30948	3.16973	3.1719	3.00114	2.96267
Nbl1	4	139082284	139092993	-	2.09086	3.19415	-0.132729	0.972483	0.0944833	0.459652	-0.488073
Gm13040	4	143535954	143542471	+	0.261641	-1.98639	-4.83031	-4.82325	-4.82976	-4.83321	-4.83565
Gm13128	4	144330249	144333465	+	-0.893687	-0.214827	-4.83031	-4.82325	-4.82976	-3.67811	-0.821275
Gm13119	4	144357942	144364419	+	-0.393262	-0.250987	-4.83031	-4.82325	-4.82976	-4.83321	-4.83565
Tnfrsf8	4	145267137	145315164	-	0.895513	1.96763	-2.5438	0.0341843	-2.1478	-2.32706	-1.74353
Gm13235	4	145868794	145899975	+	1.11164	1.01851	-1.99079	-0.223473	1.20687	1.20752	1.58313
Miip	4	147860778	147868816	-	2.0436	3.18351	1.14741	-0.126754	1.9904	2.24715	1.52255
Slc25a33	4	149744036	149774277	-	3.93643	4.54518	4.89969	4.45839	5.23078	5.17162	4.93739
Eno1	4	150236721	150248879	+	10.848	11.4106	11.6582	10.1874	11.9343	12.3275	11.6582
Errfi1	4	150853919	150868892	+	5.20598	5.26548	4.72953	4.38087	4.42168	4.5254	4.59905
Per3	4	151003652	151044665	-	1.68121	1.40137	2.73994	2.18428	2.92138	2.99328	3.04325
Thap3	4	151982639	151988997	-	2.88558	3.44031	3.93809	4.07424	4.36526	4.12916	3.80589
Agrn	4	156165290	156197488	-	7.43499	7.17737	6.51567	6.5924	6.41372	6.63531	6.60829
Cyp51	5	4081145	4104746	-	5.1553	5.06848	6.17091	5.79131	5.68806	5.91249	6.05723
Abcb1a	5	8660077	8748575	+	3.26772	3.2554	-1.23987	0.538456	0.646684	0.36197	-0.140986
Abcb1b	5	8798147	8866314	+	4.85043	4.3921	3.22225	3.5142	2.55118	2.49491	2.70666
Sema3e	5	14025276	14256689	+	3.75323	2.85634	2.68762	2.06056	2.32001	1.95811	2.63308
Smarcd3	5	24590818	24602012	-	2.54457	2.96426	1.72589	2.26599	1.26661	1.95811	1.58313
Wdr86	5	24711738	24730727	-	1.27723	2.15447	3.17625	2.67389	3.45318	3.52154	3.21388
Insig1	5	28071363	28078662	+	5.07685	5.23391	6.29905	5.40397	6.20827	6.2262	6.41209
Dpysl5	5	30711564	30799375	+	3.36278	3.71744	4.32601	3.84807	4.31444	4.16835	4.23777
Khk	5	30921556	30931246	+	2.72623	2.87486	3.8991	4.29249	3.95849	3.75717	3.70272
Fndc4	5	31292255	31295877	-	3.11381	2.93649	4.31103	4.13187	3.9513	3.62991	3.47366
Fosl2	5	32136472	32157831	+	2.76335	3.58878	1.98633	1.8149	2.3495	2.62578	1.84796
Add1	5	34573664	34632308	+	6.13051	6.65525	5.71429	5.78306	5.82036	5.71043	5.86913
Lrpap1	5	35091490	35105766	-	6.77807	6.60527	5.83636	6.45364	5.8665	5.96189	5.96077
Afap1	5	35893319	36003923	+	3.80955	3.9081	3.00816	3.1526	2.50547	2.95797	3.04871
Ppp2r2c	5	36868513	36955078	+	1.94959	2.46316	1.37046	0.821355	0.769653	0.798603	0.511734
Crmp1	5	37242080	37292132	+	5.47984	5.03238	5.87474	6.58	6.02569	5.60313	6.04722
Msx1	5	37820485	37824583	-	3.13327	1.79058	0.706155	0.594423	0.424161	-0.814014	-0.292985
Wdr1	5	38526814	38561666	-	7.40147	7.31439	6.53502	6.74255	6.39128	6.39031	6.26943
Pcdh7	5	57718021	58129351	+	-0.103279	-0.411529	-3.46077	-1.76662	-4.82976	-4.83321	-4.83565
Rell1	5	63908896	63968905	-	4.90728	4.6272	4.11742	3.55372	3.90882	4.10133	4.11208
Uchl1	5	66676098	66687231	+	6.09244	6.2662	6.75545	6.92107	6.86894	6.90435	6.52854
Limch1	5	66745835	67057159	+	1.83062	1.48267	-1.23987	-0.645756	-0.318449	0.00864953	-0.183888
Kit	5	75574916	75656722	+	5.17139	4.93408	3.0577	3.23808	3.16531	3.72333	3.93683
Pdcl2	5	76312115	76331156	-	1.39583	1.40137	-2.2429	-3.00877	-1.14889	-1.80877	-2.07459
Igfbp7	5	77349240	77408045	-	0.994226	3.04878	-2.5438	-1.28095	-1.67751	-1.15988	-1.45936
Grsf1	5	88659448	88676171	-	6.74724	6.65077	5.81559	5.32126	5.78609	5.95032	5.70468
Parm1	5	91517615	91626894	+	1.65475	1.40137	-0.248129	0.353484	0.158182	0.207852	-0.183888
Ccng2	5	93267257	93276231	+	2.02188	2.55991	3.26826	1.93594	3.91817	4.22748	4.08683
Anxa3	5	96793385	96845968	+	5.29944	5.54279	3.70386	3.74866	3.57895	4.45728	3.25617
Naa11	5	97382224	97392330	-	2.72623	2.98603	-0.391688	-4.82325	-0.318449	-1.15988	-3.54145
Antxr2	5	97882783	98030733	-	0.290822	0.578525	-0.765847	-1.76662	-1.67751	-2.65433	-1.34927
Agpat9	5	100845713	100899102	+	3.28311	2.87486	0.313324	1.30946	-0.573154	-0.0482288	-0.233312
Aff1	5	103692374	103855322	+	4.93252	4.90017	3.75711	3.23808	3.75021	4.05852	4.19834
Asphd2	5	112385448	112392213	-	1.55296	1.58356	3.35367	3.07889	3.12332	3.05866	2.96267
Sgsm1	5	113243220	113310786	-	1.92236	2.31712	3.1312	3.14348	3.64376	3.44687	3.54997
Acacb	5	114146535	114250761	+	3.59597	3.97413	4.32601	4.65825	4.53871	4.46804	4.33266
Kctd10	5	114363567	114380515	-	6.00731	6.26729	5.48081	5.85174	5.47501	5.35185	5.33694
BC057022	5	114568016	114613220	+	3.12049	3.21111	1.78801	2.71355	2.21117	1.42923	1.70833
Msi1	5	115429599	115455698	+	3.17907	3.99978	4.80215	3.65125	4.79063	4.3036	4.65229
C330018A13Rik	5	116123614	116129110	+	-3.01898	-1.46744	0.617697	0.284308	0.570454	0.825738	0.763954
Tbx3	5	119670669	119684724	+	5.96856	6.19505	4.8974	5.32796	5.08413	5.65798	5.86807
Dtx1	5	120680202	120711927	-	3.94098	4.60618	5.0512	4.30495	5.12937	4.98725	5.32411
Vps29	5	122354369	122364984	+	5.77412	6.10158	6.50282	5.94792	6.55827	6.71424	6.43769
Cdk2ap1	5	124345417	124354671	-	7.03763	7.50536	7.94287	7.48242	7.96954	7.66991	7.54341
Fzd10	5	128601106	128604093	+	4.06569	3.40377	2.93358	2.9221	2.67027	2.39814	2.51153
Psph	5	129765558	129787252	-	4.45029	5.09205	5.39684	4.88193	6.35659	6.38531	6.05194
Asl	5	130011258	130025132	-	3.95005	4.56012	5.10137	4.57615	5.09879	5.16791	4.98776
Fkbp6	5	135291704	135349991	-	0.552957	0.725022	-4.83031	-4.82325	-4.82976	-4.83321	-4.83565
Emid2	5	136741759	136883209	-	0.0288687	0.518825	1.02358	0.657884	3.24124	3.3012	2.72685
Vgf	5	137030295	137033351	+	3.19233	4.53618	2.96202	3.09641	2.45769	2.57116	2.46713
Serpine1	5	137061504	137072272	-	3.63364	5.02871	2.46575	3.68712	2.371	3.24694	2.54548
Ap4m1	5	138172002	138178708	+	3.93052	4.15142	3.14691	3.58252	2.8657	3.00114	2.96267
Pdgfa	5	138976014	138997370	-	5.86581	5.83163	4.07428	5.72789	4.01928	3.86261	3.92117
Adap1	5	139271876	139325622	-	5.37371	6.12746	4.33608	5.69702	4.90855	5.05065	4.80379
Snx8	5	140340304	140389251	-	4.7582	5.24982	5.60491	5.71521	5.79737	5.78475	5.7372
Tnrc18	5	142750380	142817662	-	3.87798	3.96028	2.5901	3.08775	2.76667	2.51436	2.66825
Zfp316	5	143249697	143270022	-	-0.643827	-0.214827	1.91028	1.51962	1.73099	1.71618	2.22984
Bri3	5	144244437	144446757	+	5.37028	6.04878	6.05454	6.10407	6.68427	6.60253	6.37495
Polr1d	5	147077050	147111361	+	6.24805	6.41404	6.43641	6.67196	7.11446	6.9155	6.39902
Cdx2	5	147300805	147307270	-	4.17043	3.56694	1.56793	1.8149	0.683949	0.91934	-0.389944
Flt1	5	147561604	147726011	-	1.76856	1.9514	0.402059	0.47974	-0.035895	0.798603	0.673457
Slc46a3	5	147878437	147894815	-	-0.323192	-1.35791	0.402059	0.929062	1.20687	1.29588	1.61606
Mtus2	5	147957320	148316065	+	2.94861	3.1491	3.40297	4.48997	4.11822	3.84155	4.23777
Stard13	5	151037628	151233836	-	1.71924	1.2697	0.264904	-0.0366111	0.376617	0.259267	-0.32794
Peg10	6	4747306	4760517	+	9.93056	9.86086	9.2552	9.17954	8.50549	9.36716	8.95924
Mdfic	6	15720661	15802165	+	1.13145	1.01851	-0.57027	-1.28095	0.0260866	-0.0482288	-0.746546
Cav2	6	17281185	17289115	+	-0.103279	-0.537516	-1.99079	-4.82325	-4.26673	-2.65433	-4.14592
Cav1	6	17306335	17341452	+	1.39583	2.45462	-3.46077	-4.82325	-3.40436	-2.65433	-4.63474
Aass	6	23072173	23132986	-	3.22136	3.03475	3.408	3.09641	4.42168	4.20644	3.16258
Flnc	6	29433153	29461888	+	5.78143	6.05944	4.65115	4.47677	4.67585	4.85351	4.3074
Smo	6	29735694	29761365	+	4.33144	4.74071	5.35687	4.35745	5.29623	5.06768	5.22617
Ube2h	6	30211289	30304539	-	5.02615	5.14563	4.3223	4.18697	4.33227	4.55786	4.99749
Mest	6	30723547	30748455	+	8.04774	7.44343	6.51974	6.80757	6.04634	7.14361	7.13419
Cald1	6	34598500	34775473	+	6.50213	6.29156	4.09674	3.96813	3.80408	4.41819	3.9177
Zc3hav1	6	38305286	38354603	-	4.77489	4.61527	3.60526	3.66437	3.49075	4.07158	3.85481
Fam131b	6	42315312	42324643	-	1.25628	0.201888	2.57603	1.7919	2.73426	2.1965	2.5547
Tpk1	6	43345001	43666278	-	2.59839	2.47067	1.17728	0.768556	1.34688	1.64388	1.21839
Repin1	6	48593883	48599082	+	2.44416	2.08324	-4.83031	-3.91352	0.646684	-4.83321	0.4647
Zfp775	6	48613180	48623227	+	1.31756	1.81156	-4.83031	-4.82325	-2.43796	-3.67811	-0.183888
Stk31	6	49395604	49469501	+	2.30273	2.13072	-0.391688	-0.223473	0.0944833	0.0586927	-1.89856
Evx1	6	52313498	52318378	+	1.9985	0.201888	-0.391688	0.353484	-1.14889	-2.32706	-3.07285
Gars	6	55038001	55079504	+	8.11458	8.26974	8.69679	8.19278	9.17954	9.17954	9.13112
Fam190a	6	61180324	62382865	+	0.22291	-0.603106	-4.83031	-3.91352	-4.82976	-4.83321	-4.83565
Grid2	6	63255876	64668282	+	-0.893687	-0.603106	-4.83031	-4.82325	-2.1478	-4.4167	-3.54145
Gng12	6	66896397	67021350	+	4.33144	4.65321	3.408	2.80661	3.05831	3.13384	3.1587
Tacstd2	6	67534059	67535822	-	2.42339	2.97586	-0.979184	-2.44811	-1.89045	0.259267	-2.50406
Smyd1	6	71213940	71322233	-	1.9985	2.44528	0.538623	1.38278	-0.242862	0.942194	-0.972949
Tmem150a	6	72355447	72359762	+	3.81503	4.23945	2.99957	3.79175	3.12332	2.9826	3.00767
Dnahc6	6	73017606	73221651	-	-0.21455	-0.110449	-2.93099	-2.07306	-4.26673	-3.67811	-2.2669
Tlx2	6	83068317	83070293	-	-1.70135	0.0330863	-4.83031	-2.44811	-4.82976	-4.83321	-4.63474
Rtkn	6	83135463	83152579	+	3.41984	3.55754	2.32408	3.06808	2.22475	2.24715	2.08162
Slc4a5	6	83219828	83304945	+	4.47035	4.50884	4.08489	5.64907	5.56546	4.92124	5.39617
Exoc6b	6	84618487	85069513	-	5.17427	5.25938	4.61636	4.71017	4.5101	4.36914	4.55368
Rab11fip5	6	85334963	85374634	-	2.98586	3.81581	1.67008	1.8149	1.67513	2.24715	1.53222
Snrpg	6	86371583	86378902	+	6.43272	6.66669	6.90631	7.33106	7.12949	7.0522	6.64769
H1fx	6	87980422	87981482	-	5.11781	5.76464	6.31481	6.18042	6.94841	7.06815	6.72282
Gata2	6	88193891	88207030	+	2.1262	2.32871	-0.132729	1.04856	0.265474	0.104486	-0.233312
Mgll	6	88724412	88828360	+	1.92236	2.62858	0.494502	1.08669	-0.486006	0.415218	0.511734
Abtb1	6	88835915	88841935	-	4.22647	4.73871	4.67707	5.30258	5.33132	5.29756	5.00494
Plxna1	6	89316316	89362613	-	6.19083	6.12197	5.60875	5.86181	5.51618	5.33866	5.95449
Chchd6	6	89383146	89595652	-	3.94098	4.18279	4.71452	4.71391	5.15145	4.92761	4.59335
Fbln2	6	91212455	91272540	+	0.122887	1.30866	-1.75708	-2.07306	-2.43796	-0.72993	-0.233312
Wnt7a	6	91363981	91411363	-	0.552957	1.28886	-1.38446	-0.0366111	-1.30374	-0.47039	-1.45936
Adamts9	6	92772699	92943492	-	3.46768	2.51087	1.23462	1.88865	1.26661	1.78029	1.71982
A730049H05Rik	6	92816478	92847174	+	1.13145	1.48267	-0.248129	0.0341843	-0.573154	-0.0482288	-0.438548
Mtmr14	6	113237843	113281387	+	5.70833	5.95769	6.12834	6.22435	6.39777	6.93032	6.3346
Cpne9	6	113282307	113305627	+	1.33777	1.34688	2.00001	2.72467	2.8657	3.22607	2.1224
1500001M20Rik	6	115004381	115037876	-	5.12398	5.23194	5.71543	5.50547	5.73575	5.75613	5.61643
Alox5	6	116410077	116461178	-	-0.0193299	-0.157307	-4.83031	-4.82325	-3.40436	-4.83321	-4.14592
Nanog	6	122707489	122714633	+	8.50751	8.97929	7.72539	7.26311	7.79663	8.09547	7.95836
Tpi1	6	124810586	124814296	-	8.95238	9.29354	9.83982	9.13573	9.87087	9.91454	9.83982
Gapdh	6	125161853	125166467	-	8.75246	8.50549	9.34393	9.0028	9.46502	9.27572	8.68181
Tuba3a	6	125278274	125286042	-	3.29262	4.40948	0.538623	1.55315	2.17857	1.24586	2.06858
Ccnd2	6	127125779	127151048	-	3.13327	2.32871	0.964082	1.24713	0.921908	-0.111159	0.168391
Tspan9	6	127961396	128143594	-	5.33559	5.81269	4.31472	5.0971	4.49269	4.71602	4.75073
Tead4	6	128224288	128300823	-	3.31893	3.79309	2.5091	2.73849	2.33599	2.67062	2.59059
Magohb	6	131284388	131293244	-	0.857081	1.55389	-0.391688	-1.76662	-4.82976	-0.640329	-1.58598
Cdkn1b	6	134920401	134925513	+	3.40903	3.18816	4.58155	3.5142	4.54188	4.94588	4.90189
Gprc5a	6	135065651	135084709	+	4.41521	4.96171	1.87535	2.65855	2.22475	2.74854	1.93074
Emp1	6	135362931	135383173	+	3.89774	4.70181	2.55833	2.72467	2.4087	3.21988	2.4482
Gm8994	6	136328543	136329778	+	1.79603	1.28886	-3.46077	-4.82325	-4.82976	-4.83321	-3.54145
Mgst1	6	138140316	138156755	+	-0.801611	-1.06052	1.12066	-0.126754	0.984812	0.764227	1.14059
Tuba3b	6	145615757	145621479	+	0.290822	-2.54757	-4.83031	-3.00877	-4.26673	-4.83321	-4.83565
Bhlhe41	6	145858243	145865558	-	-0.801611	-0.893553	1.46567	0.768556	2.55118	2.13896	2.59059
Myadm	7	3289038	3299345	+	6.88039	7.03897	5.87812	6.07158	5.91137	6.17407	6.147
Peg3	7	6703892	6730421	-	6.11267	6.06988	5.33481	4.76342	4.16737	5.58869	5.71603
Zscan4b	7	10900740	10905050	-	-1.08222	1.22038	-4.83031	-4.82325	-4.82976	-4.83321	-4.83565
Zscan4c	7	11005722	11010547	+	2.21599	1.9514	-4.83031	-4.82325	-4.82976	-4.83321	-4.83565
Zscan4d	7	11161374	11166182	-	2.32702	1.91417	-4.83031	-4.82325	-4.82976	-4.83321	-4.83565
Zscan4e	7	11306378	11310682	-	0.696231	-0.310068	-4.83031	-4.82325	-4.82976	-4.83321	-4.83565
Zscan4f	7	11397915	11402741	+	0.820248	0.0762577	-4.83031	-4.82325	-4.82976	-4.83321	-4.83565
Ehd2	7	15946977	15967567	-	2.94229	3.73642	2.42669	2.84835	2.22475	2.34398	2.03853
Bbc3	7	16309616	16318205	+	5.13032	5.14801	5.49121	5.90147	6.14046	5.92748	5.97215
Slc1a5	7	16781346	16798274	+	4.28445	4.90017	5.26423	4.9178	5.88972	5.90424	5.85612
Dact3	7	16875317	16887301	+	3.53743	4.15727	4.60627	4.1839	4.82111	4.81233	5.02791
Dmpk	7	19083849	19093821	+	3.62844	3.74396	2.42669	3.55372	2.39482	2.17468	2.03853
Gpr4	7	19212538	19224176	+	4.00671	4.42661	3.25128	4.58182	3.41192	3.10846	3.01825
Trappc6a	7	19508670	19516145	+	3.32518	4.04491	4.7029	4.44565	5.01271	5.07019	4.71452
Apoe	7	19696109	19699166	-	7.91007	8.2618	8.58824	8.83728	8.48331	8.6934	8.83728
Cd79a	7	24897381	24902197	+	-0.103279	0.989322	-2.5438	-1.28095	-1.89045	-2.65433	-2.50406
Tmem145	7	25306106	25316195	+	0.410373	0.113855	2.03769	2.4946	1.79032	1.62369	2.03853
Bckdha	7	25629852	25658761	-	6.50534	6.61893	6.84117	7.46786	7.30783	7.26424	7.27865
Axl	7	25757273	25788705	-	3.347	4.25885	2.14688	2.31458	2.03519	2.42057	1.82611
C030039L03Rik	7	27689340	27706484	+	3.71554	3.30151	1.72589	2.12619	1.85339	2.20592	1.9574
Fcgbp	7	28071236	28120862	+	-0.573101	-0.157307	-3.46077	-2.07306	-2.83781	-4.83321	-4.63474
2200002D01Rik	7	29246561	29248432	-	2.88558	3.85008	2.11071	2.67389	2.27123	2.71732	0.985385
Clip3	7	30291672	30308367	+	4.49901	4.97543	5.48451	5.13369	5.62672	5.37144	5.49419
Lrfn3	7	30355514	30362772	-	2.02188	1.79058	2.96202	2.64441	3.29291	2.94072	3.1901
Upk1a	7	30603092	30612734	-	2.26899	2.93023	1.2082	2.37631	1.32032	1.22593	0.763954
Cebpa	7	35119293	35121926	+	1.93583	1.84075	0.115027	0.108122	-0.486006	-0.0482288	-0.183888
Klk10	7	43781054	43785410	+	1.01729	2.28856	-0.012267	0.594423	-0.035895	-0.47039	0.0486056
Fut1	7	45617606	45621059	+	-4.7835	-4.57595	0.882857	-2.44811	1.85339	1.66552	1.69375
Rasip1	7	45627488	45639093	+	3.56234	4.14838	2.53924	3.0319	3.1482	2.62578	2.47688
Sec1	7	45677689	45694402	-	-0.0521985	0.460435	-4.83031	-4.82325	-1.48862	-4.4167	-4.63474
Ccdc114	7	45924072	45948956	+	2.29691	3.18816	3.84514	4.06284	3.75021	3.68638	3.96831
Ldha	7	46841475	46855627	+	10.7628	10.4884	11.3723	10.6677	11.3037	11.3037	11.2224
Snrpn	7	59982495	60140219	-	7.58394	7.34886	9.30322	7.851	8.39879	8.00386	9.33113
Snurf	7	59995449	60005049	-	5.03489	4.63766	6.67693	4.75233	5.75006	5.36116	6.78197
Pcsk6	7	65861734	66050340	+	4.37081	4.63766	3.27402	4.15663	3.11217	3.48089	3.65299
Fam169b	7	68273839	68363089	+	2.53668	3.04878	1.48966	1.96078	1.69665	2.24715	1.49442
2610034B18Rik	7	79925361	79935359	-	0.122887	1.2697	-1.23987	-1.50375	-1.02666	-1.29518	-2.50406
Sh3gl3	7	82173840	82307419	+	2.97057	3.39609	4.43913	3.31407	4.19874	4.35611	4.36658
Mesdc1	7	83880495	83884341	-	5.40601	5.5409	4.92905	5.08711	4.76402	4.63475	4.77147
Ctsc	7	88278085	88310888	+	2.79223	3.02929	1.06992	1.16906	1.71271	1.42923	1.24311
Prss23	7	89507785	89517586	-	3.64173	4.47432	1.27369	1.86371	0.683949	1.86847	0.655502
Mogat2	7	99219084	99238619	-	0.930785	2.11973	-0.012267	-2.07306	-0.035895	-1.03684	-0.972949
Serpinh1	7	99345375	99353230	-	5.95792	6.70697	5.2727	4.59488	5.51806	5.7867	5.49965
P2ry2	7	100996572	101011991	-	-0.719469	-0.804639	0.932793	0.821355	1.26661	0.798603	1.30082
Folr1	7	101858331	101870788	-	5.59034	5.96322	5.19758	6.12816	5.06267	5.07278	4.73769
Dub2a	7	103249737	103252505	-	-0.719469	-1.25478	-4.83031	-4.82325	-4.82976	-4.83321	-4.83565
Usp17l5	7	103415072	103419880	+	0.631951	0.85114	-4.83031	-4.82325	-4.82976	-4.83321	-4.83565
Dub3	7	104768160	104777470	-	1.57449	0.883689	-4.83031	-4.82325	-4.82976	-4.83321	-4.83565
Dub1a	7	104840257	104842603	-	0.792671	0.818115	-4.83031	-4.82325	-4.82976	-4.83321	-4.83565
Dub1	7	104857009	104862667	+	0.666458	0.460435	-4.83031	-4.82325	-4.82976	-4.83321	-4.83565
Prkcdbp	7	105480607	105482197	-	1.17472	1.68455	0.402059	0.538456	-0.667423	-0.551307	-0.746546
Sbf2	7	110308013	110614922	-	4.27198	4.2501	4.97473	4.67179	5.11281	5.2855	5.5844
Mical2	7	112225856	112355194	+	1.25628	2.4881	-0.472287	-0.223473	-0.318449	-0.162901	-0.438548
Parva	7	112427505	112591692	+	5.04342	5.14563	1.91028	0.284308	2.91393	3.0317	0.369555
Calca	7	114631480	114636357	-	2.36492	2.62015	3.24562	3.42188	3.87049	4.05234	3.58196
Nfatc2ip	7	126382854	126396737	-	6.42093	6.25967	5.56131	5.51207	5.73909	5.86956	6.01598
Coro1a	7	126699773	126707787	-	1.64186	1.65469	3.2573	3.32197	3.62245	3.13384	3.03173
Mapk3	7	126759601	126765819	+	6.59622	7.12085	7.20021	7.23856	7.56103	7.53615	7.41207
Ypel3	7	126776955	126780514	+	4.5397	4.98476	5.25319	5.07224	5.85458	5.73086	5.60569
Mylpf	7	127211608	127214298	+	6.4198	7.5164	6.19704	6.80005	6.2237	6.28951	5.98033
Pycard	7	127992103	127993867	-	3.962	4.5397	4.72645	5.03136	5.30976	5.25855	5.0628
Tgfb1i1	7	128246812	128253712	+	3.40903	4.2051	2.1587	2.6312	1.63912	2.04318	1.43134
Htra1	7	130936111	130985660	+	3.60034	4.12407	2.3653	3.6262	2.7976	2.84553	2.25112
Cpxm2	7	132042816	132154739	-	-0.458537	-1.98639	-4.83031	-4.82325	-4.82976	-4.83321	-4.83565
Nkx1-2	7	132594877	132599637	-	0.820248	-0.473792	-1.23987	-3.91352	-4.82976	-4.83321	-4.14592
Bnip3	7	138890836	138909519	-	5.59804	5.48729	6.94306	5.62948	7.54049	8.06814	7.37155
Echs1	7	140105710	140116476	-	5.53659	5.82956	6.39777	5.75673	6.44175	6.54589	6.41949
Syce1	7	140777229	140787854	-	3.02096	2.92266	-4.83031	-4.82325	-1.14889	-4.4167	-4.83565
Eps8l2	7	141338880	141363020	+	3.39056	3.9196	1.62457	2.01822	2.69952	2.83072	1.94693
Cend1	7	141426446	141429491	-	1.81223	1.74821	3.20949	2.90191	3.00466	2.73574	2.56925
Polr2l	7	141471860	141475132	-	3.95324	5.36514	3.5164	7.04311	3.51396	3.81133	3.54997
Lsp1	7	142460809	142494867	+	0.764047	2.01717	-1.38446	-0.924091	-1.02666	-0.640329	-2.50406
Tnnt3	7	142498836	142516009	+	-0.458537	0.154386	-4.83031	-1.50375	-2.83781	-3.05479	-4.83565
Mrpl23	7	142532799	142540747	+	5.06661	5.48808	5.63463	6.44482	6.03829	6.14282	5.92882
Igf2	7	142650766	142666816	-	7.20021	7.67938	4.38077	3.39133	4.09741	4.41482	2.82492
Igf2as	7	142659693	142670356	+	1.11164	0.85114	-2.5438	-1.09251	-2.83781	-1.80877	-4.63474
Cars	7	143557230	143600090	-	6.46633	6.61691	7.23795	6.67773	7.81293	7.88463	7.8151
Osbpl5	7	143688762	143756985	-	1.58935	2.68545	0.216584	0.353484	0.612886	0.633329	1.32943
Dhcr7	7	143823145	143848410	+	4.87634	5.34307	6.01065	5.63346	5.83165	5.89956	6.11054
Fgf15	7	144896532	144900953	+	2.99544	2.04916	4.00207	3.3024	3.9825	3.49921	3.75935
Ccnd1	7	144929931	144939869	-	6.85066	6.5236	6.39887	6.12816	5.84208	5.67748	5.70809
Zfp358	8	3493138	3497208	+	3.06557	3.58878	4.3449	4.22441	4.38395	4.10626	4.11547
BC068157	8	4209543	4217459	-	0.666458	0.427258	2.33372	2.0797	2.36112	2.46201	2.62372
Col4a1	8	11198423	11312826	-	5.16642	6.04332	3.01798	3.90208	4.00241	3.7427	3.56985
Col4a2	8	11312805	11449287	+	4.33625	5.61643	1.9281	3.41525	3.1965	3.1027	2.5547
Atp11a	8	12757014	12868728	+	4.97625	4.89427	3.76461	4.42072	3.94307	4.12593	3.96228
Adam9	8	24949611	25016922	-	4.1324	3.85478	3.12343	2.78599	3.12332	3.30942	3.42963
Fgfr1	8	25513654	25575714	+	6.44534	6.46977	5.88286	5.87072	5.91547	5.77717	6.10325
Zfp703	8	26977336	26981461	+	1.87655	3.11175	0.115027	-0.0366111	-0.774648	-0.72993	-1.58598
Gpr124	8	27085583	27123436	+	2.14703	3.31665	1.17728	0.929062	1.2385	1.45109	1.41852
Rnf122	8	31111820	31131482	+	1.20062	1.4605	2.73994	1.93594	2.80854	2.54936	2.76519
D8Ertd82e	8	36094828	36147787	+	4.36588	4.84857	3.80517	3.53736	4.10066	4.00464	4.0749
Fam149a	8	45336717	45382291	-	-1.43859	-0.365468	-4.83031	-4.82325	-2.83781	-4.83321	-4.83565
Casp3	8	46617449	46638706	+	4.21758	3.65362	4.87669	3.52941	4.76631	4.85888	4.96807
Irf2	8	46739745	46847458	+	-0.458537	0.0330863	-2.5438	-4.82325	-4.26673	-3.05479	-4.83565
Aga	8	53511702	53523421	+	1.15182	1.42116	-3.46077	-2.44811	0.476575	0.306477	-3.54145
Sc4mol	8	64718139	64733792	-	5.30434	5.63087	6.32544	5.81766	6.00069	6.40175	6.21902
Sh2d4a	8	68276567	68347694	+	-0.643827	-0.250987	-4.83031	-4.82325	-3.40436	-3.05479	-3.54145
Ncan	8	70093085	70120873	-	1.81223	1.22038	3.57446	3.20881	2.98806	2.83875	3.66799
2310045N01Rik	8	70139499	70167488	+	4.03379	4.69918	5.00359	5.3056	5.6063	5.29039	5.15831
Slc5a5	8	70882889	70892757	-	4.16105	4.23187	3.28504	3.65125	2.80854	2.64998	2.81492
Plvap	8	71497754	71511769	-	2.6926	3.18816	3.86576	4.22441	4.18238	3.90448	3.84368
Bst2	8	71534264	71537437	-	5.3611	5.28278	6.44101	6.43769	6.81996	6.85611	6.79286
Jak3	8	71676296	71690575	+	4.85043	4.99649	4.13334	4.94611	4.24168	4.20644	4.14517
Tpm4	8	72134975	72153142	+	6.9067	7.02189	6.66692	5.68488	6.42254	6.56011	6.20254
Inpp4b	8	81342556	82125036	+	-1.30325	-1.82873	-4.83031	-4.82325	-4.82976	-4.83321	-4.83565
Il27ra	8	84030287	84042575	-	-0.643827	-0.411529	-4.83031	-3.91352	-2.83781	-4.4167	-4.63474
Herpud1	8	94386438	94395377	+	2.90513	3.23782	4.14417	2.93457	4.92941	4.57979	4.69514
Cmtm3	8	104340594	104347672	+	2.79223	3.86079	2.52892	2.58832	2.10642	2.43879	2.20566
Kctd19	8	105382807	105413502	-	-4.47562	-2.85861	-0.0709472	-0.322302	0.732765	0.825738	0.763954
Psmb10	8	105935728	105938392	-	4.58722	4.78651	5.50445	5.95679	5.6063	5.52414	5.12598
Cdh3	8	106510913	106556908	+	4.98166	4.95332	4.40173	4.57615	4.13793	4.15885	4.78492
Mlkl	8	111311797	111338177	-	-0.643827	-1.82873	1.02358	0.876316	0.769653	0.690025	0.604005
Ldhd	8	111623785	111630374	-	-1.18427	-0.110449	-4.83031	-4.82325	-4.82976	-4.83321	-4.83565
Pkd1l2	8	116995679	117082449	-	0.159355	0.636311	-1.54801	-0.431064	-1.48862	-2.32706	-1.74353
Necab2	8	119446719	119472640	+	2.38206	3.26016	3.90312	4.28485	3.88469	3.7093	3.82421
Irf8	8	120736358	120756694	+	-0.21455	-0.00958313	1.77127	1.16906	1.62169	1.52538	1.61606
1700018B08Rik	8	121530784	121541954	-	-3.42676	-4.17875	-1.54801	0.201659	-0.035895	0.207852	-2.78546
Jph3	8	121729623	121794276	+	-0.719469	-0.110449	1.85923	1.45393	1.82117	1.3392	2.21338
Acta1	8	123891767	123894736	-	4.48934	5.20842	2.05165	2.72467	1.42968	2.40985	1.43134
2310022B05Rik	8	124635766	124663369	-	4.38959	4.8545	5.35897	4.98725	5.44938	5.35185	5.36824
Egln1	8	124908596	124949254	-	4.05876	4.55323	4.83957	4.08556	5.26394	5.40376	5.20752
Ntpcr	8	125729963	125748235	+	3.32518	3.78152	4.22911	4.32116	4.64965	4.69017	4.36942
Nrp1	8	128359073	128505462	+	-1.08222	-0.110449	-4.29487	-3.00877	-4.82976	-3.05479	-4.83565
Itgb1	8	128685654	128733200	+	7.25366	7.21855	6.63718	6.47384	6.4822	6.69709	6.75415
Arhgap42	9	8994953	9239013	-	3.16383	2.55991	1.91028	1.97634	1.60127	2.08164	2.3003
Amotl1	9	14541966	14615483	-	4.58971	4.52068	3.78836	3.77487	3.21762	3.64262	3.48119
Fut4	9	14748459	14752122	-	0.0288687	-1.06052	-4.83031	-4.82325	-1.48862	-2.03975	-4.83565
A230050P20Rik	9	20868642	20874307	+	4.32521	4.47872	4.69775	4.87366	5.14887	4.92124	4.51389
Tyk2	9	21104069	21127346	-	4.64199	4.89259	3.86028	4.25683	3.87049	3.93398	4.07669
Ap1m2	9	21295457	21312333	-	5.56595	5.70317	4.67707	4.4953	5.65315	4.8498	4.0562
Epor	9	21958899	21963576	-	0.857081	0.966881	2.44347	2.37631	2.19592	2.21822	2.4445
Elavl3	9	22015005	22052023	-	2.82194	3.01847	3.84514	4.29249	3.75755	3.73831	3.84941
Tbx20	9	24720812	24774303	-	2.35537	1.34688	-0.472287	0.0341843	-0.318449	-1.62434	-0.600473
Adamts8	9	30942562	30963838	+	1.48872	1.59894	0.362733	-0.126754	-0.103606	-0.393216	-0.233312
Tmem45b	9	31426199	31464238	-	-1.54809	-0.00958313	-4.29487	-2.44811	-4.82976	-3.67811	-3.07285
Ets1	9	32696042	32757820	+	2.82194	3.07168	0.882857	0.657884	0.879624	1.05824	1.31411
Fez1	9	36821939	36878924	+	1.60623	1.6178	2.67745	2.99065	2.64546	2.93276	3.34471
Robo4	9	37401897	37414023	+	2.58289	2.7027	1.14741	3.19203	1.32032	1.29588	1.14059
Vsig2	9	37539255	37544205	+	-0.458537	0.395554	-4.29487	-1.50375	-4.26673	-4.4167	-4.63474
Oaf	9	43221278	43239816	-	1.87655	3.16393	1.02358	1.57843	1.20687	0.825738	0.742267
Thy1	9	44043384	44048579	+	1.84882	2.03327	3.01798	3.01549	3.29291	3.32039	3.38979
Bcl9l	9	44499136	44510388	+	3.93052	4.45267	3.09562	3.42188	3.22665	2.9826	3.41676
Atp5l	9	44913250	44920742	-	3.96864	4.09773	4.62857	5.33718	5.03357	4.99578	4.2977
Cd3e	9	44998743	45009590	-	-0.393262	0.427258	-4.83031	-4.82325	-2.43796	-4.83321	-4.83565
Tagln	9	45929628	45936058	-	7.95361	8.4801	5.62636	5.50798	5.60423	5.87877	4.72532
1600029D21Rik	9	50494525	50505639	+	2.36492	2.82195	0.90734	2.10192	1.05179	1.71618	1.48363
Hspb2	9	50751072	50752354	-	0.820248	2.24478	-0.391688	-0.534026	-0.486006	-0.162901	-2.07459
Cryab	9	50752758	50756633	+	3.75634	5.40911	1.27369	2.43005	1.63912	2.06899	0.252804
AI118078	9	55326913	55438345	+	0.290822	0.915827	-3.46077	-3.91352	-1.89045	-3.67811	-3.07285
Hexa	9	59539667	59565105	+	4.48212	4.81317	5.12904	4.82707	5.39178	5.46805	5.51939
Spesp1	9	62270729	62282179	-	0.441201	0.359272	-4.83031	-4.82325	-4.82976	-4.83321	-4.14592
Smad6	9	63953076	64022059	-	3.00718	3.88893	1.77127	2.58832	2.68776	2.2551	2.02992
2810417H13Rik	9	65890237	65903266	+	5.32451	5.0665	6.63284	5.87787	6.42119	6.56366	6.37334
Fam96a	9	66126611	66138955	+	4.94611	5.12022	5.71774	5.37076	5.60423	5.66309	5.44967
Tpm1	9	67022590	67049406	-	8.99559	9.25087	7.71261	7.27381	7.58899	7.85158	7.30152
Anxa2	9	69453620	69491795	+	6.89163	7.92633	5.55207	6.03598	6.04063	6.64894	5.69057
Fam81a	9	70089310	70142560	-	3.3741	3.5313	2.18355	2.18428	2.29579	2.58122	2.43909
Myo1e	9	70207350	70400067	+	5.09377	5.61216	4.29655	4.75233	4.45577	4.68235	4.53754
Hmgcll1	9	76014855	76136350	+	0.261641	-0.00958313	-3.46077	-2.07306	-1.14889	-2.32706	-4.63474
Col12a1	9	79598991	79718831	-	0.410373	0.753981	-2.5438	-4.82325	-4.26673	-2.03975	-3.54145
Hmgn3	9	83109948	83146685	-	1.60623	2.04916	0.743468	-1.09251	0.424161	0.825738	-1.15446
Trim43c	9	88581036	88588819	+	-1.54809	-0.725528	-4.83031	-4.82325	-4.82976	-4.83321	-4.83565
Adamts7	9	90162978	90208071	+	3.77928	3.47966	1.83315	3.09641	1.58019	1.29588	1.81034
Chst2	9	95400929	95407270	-	0.524539	1.11868	-1.38446	0.108122	-0.901044	-1.29518	-2.78546
Pcolce2	9	95637601	95698096	+	4.59548	4.44469	3.76916	3.97628	3.45318	3.4218	3.03173
Rbp1	9	98422961	98446551	+	4.04262	4.37714	3.18324	3.81058	3.35608	3.19522	2.84883
Pik3cb	9	99038402	99140621	-	5.19941	5.06496	4.39181	4.62276	4.42168	4.60076	4.78094
Amotl2	9	102716672	102733418	+	6.755	6.52988	5.99208	5.57559	5.82804	5.63771	5.9491
Trf	9	103204001	103230444	-	0.524539	1.14164	-2.5438	-2.44811	-2.1478	-1.29518	-3.07285
Acpp	9	104288251	104337728	-	1.228	0.395554	-1.38446	-1.28095	-1.89045	-2.65433	-1.15446
Camkv	9	107935920	107949691	+	4.30859	4.23945	4.69775	4.93249	4.99935	4.79803	4.89586
Dag1	9	108205955	108263924	-	6.41812	5.8081	5.16182	5.10157	5.13335	5.14405	5.98935
Slc25a20	9	108662098	108684641	+	4.99106	5.07024	3.91574	4.4953	3.90882	4.05852	3.90766
Col7a1	9	108953586	108984875	+	2.10442	2.06774	0.402059	1.20863	-0.242862	0.306477	-0.0984051
Tdgf1	9	110939610	110946158	-	8.32751	7.96473	8.56267	8.51639	8.66111	8.88563	8.68606
Tgfbr2	9	116087698	116175363	-	1.29862	1.24544	-0.391688	-0.645756	-0.774648	-1.15988	-1.0696
Eomes	9	118478212	118486132	+	3.22593	2.47856	2.73088	1.7919	1.45904	1.79278	1.38244
Eif1b	9	120492606	120495327	+	4.08535	4.35876	4.91444	4.76794	4.8474	4.8498	4.62247
Higd1a	9	121848560	121858000	-	5.82804	6.12244	6.2811	6.25967	6.47285	6.61139	6.15863
Cdcp1	9	123170824	123216038	-	2.32702	2.69657	-4.83031	-4.82325	-1.48862	-4.83321	-3.54145
Plekhg1	10	3740364	3967303	+	3.95606	3.34764	2.39855	2.85975	2.06816	2.48417	2.48752
Mthfd1l	10	3973118	4167081	+	6.15662	5.93975	6.763	6.32338	6.99571	6.92695	7.1067
Cnksr3	10	7119063	7212237	-	3.20522	2.66986	4.05753	3.22622	3.82572	3.65319	3.93382
Hebp2	10	18540123	18546076	-	1.78253	2.18459	2.91589	2.76153	2.92138	3.19869	2.88535
Perp	10	18845071	18857073	+	5.89692	5.59495	5.12658	5.38363	4.38395	4.61203	4.47639
Sgk1	10	21882184	21999903	+	7.46404	7.33973	6.35273	6.41525	6.46795	6.738	6.69133
Enpp3	10	24773814	24836195	-	5.09972	3.84157	6.33829	5.79771	5.43823	5.78937	6.18993
Aim1	10	43950307	44004846	-	2.51442	2.18459	1.60665	1.24713	0.523828	0.764227	0.802848
Ddit4	10	59949675	59951770	-	5.3663	5.21299	7.0925	5.84846	8.11689	8.05083	8.14222
Slc29a3	10	60712072	60752794	-	3.31373	3.07168	1.78801	2.29996	1.97511	2.09603	2.25112
Unc5b	10	60762610	60831581	-	6.06684	5.81939	5.25096	4.84886	5.1267	4.87966	5.46985
Sgpl1	10	61098642	61147703	-	6.08584	5.92044	5.29472	5.24154	5.13944	5.31394	5.72512
Ank3	10	69534222	70027436	+	3.21524	2.70997	3.8991	3.18254	4.0578	3.99743	4.67123
Gstt1	10	75783813	75798584	-	1.17472	0.818115	1.25359	1.08669	2.90715	2.55991	1.97526
Gstt2	10	75831845	75834881	-	2.94229	3.02929	4.81739	4.44048	4.85282	4.31024	4.68233
Mif	10	75859353	75860250	-	9.41107	9.23058	10.1147	10.0351	10.1553	10.1358	10.1251
Chchd10	10	75935573	75937725	+	8.09547	8.63084	8.58557	8.99941	9.32125	9.24206	9.14449
Lss	10	76531588	76557138	+	5.28975	5.45426	6.13114	5.71632	6.2437	6.13952	6.20397
Pfkl	10	77986947	78010083	-	8.41778	8.27728	9.0974	8.86672	9.23058	9.02651	9.2552
Aire	10	78030022	78043610	-	5.21177	5.01032	5.23446	6.33778	5.91948	6.19012	5.57942
Dnmt3l	10	78041947	78063622	+	8.92692	8.79643	9.32125	10.0772	9.16377	9.25087	9.42403
Palm	10	79793572	79820896	+	4.94967	5.52275	5.98708	5.7732	6.04923	5.95615	6.19705
Cnn2	10	79988584	79996062	+	7.72539	8.03224	6.84439	6.77573	6.91975	6.92324	6.68575
Ndufs7	10	80249121	80256794	+	5.6947	6.03081	6.21828	6.84047	6.51987	6.44482	6.16533
Gadd45b	10	80930091	80932204	+	4.64806	5.39617	3.66202	4.75941	4.14715	4.38488	3.80972
Tjp3	10	81273207	81291267	-	3.33516	4.03259	4.54139	4.00278	5.08413	5.00143	5.15051
Mfsd12	10	81357491	81366225	+	3.84079	4.03612	2.87506	3.67841	2.71157	2.83875	3.05489
2210404O07Rik	10	81393051	81395392	+	-0.103279	-0.473792	1.12066	1.99565	1.2385	1.16301	1.28084
Nuak1	10	84370905	84440597	-	3.3973	3.33825	2.17084	2.10192	2.17857	2.46201	2.3003
Cry1	10	85131702	85185054	-	5.02268	4.40702	5.52397	5.342	5.53266	5.46805	5.6104
Timp3	10	86300372	86349506	+	3.58662	3.62441	1.23462	1.65744	1.53306	1.82459	1.36853
Spic	10	88674772	88685015	-	0.764047	1.1761	-2.5438	-1.50375	-1.30374	-1.45052	-1.15446
Tmcc3	10	94311949	94590956	+	3.87506	2.85634	2.51974	2.12619	2.52742	2.46201	2.19766
Socs2	10	95385362	95417180	-	5.94939	5.12308	6.51097	6.42315	6.16908	6.24243	6.28905
Kitl	10	100015630	100100413	+	1.9985	0.784677	-0.391688	0.353484	-0.486006	-1.15988	-0.233312
Gm4301	10	100381670	100382539	-	0.524539	0.543533	-4.83031	-4.82325	-4.82976	-4.83321	-4.83565
Gm4781	10	100396287	100397072	-	2.34272	2.00158	-4.83031	-4.82325	-4.82976	-4.83321	-4.83565
Phlda1	10	111506286	111508645	+	4.50312	5.26237	3.16387	4.27017	3.07806	3.5729	2.75127
Irak3	10	120141648	120202130	-	4.70849	4.63485	4.23195	4.55316	3.78829	3.80824	3.90425
Hmga2	10	120361275	120476469	-	5.17427	5.40502	4.14012	3.58967	3.28728	3.76287	2.84883
Mars	10	127296221	127311786	-	7.24493	7.42776	7.82904	7.31004	8.24338	8.25224	8.2582
Ndufa4l2	10	127514939	127517152	+	1.04038	1.34688	3.35367	2.95337	4.93379	5.16056	4.81723
Shmt2	10	127517123	127522444	-	7.33106	7.66562	7.93161	7.64303	8.49363	8.51456	8.4801
Nxph4	10	127525473	127534559	-	-0.458537	-0.250987	0.932793	0.353484	1.62169	2.05712	1.94693
Nab2	10	127660918	127668568	-	3.5756	3.84563	2.30948	3.24705	2.48806	2.9826	2.48752
Rdh1	10	127759721	127768297	+	-1.08222	-1.82873	-4.83031	-4.82325	-4.82976	-4.83321	-4.83565
Il23a	10	128296140	128298084	-	-0.21455	0.753981	-2.2429	-4.82325	-1.89045	-2.03975	-2.2669
Erbb3	10	128567523	128589652	-	5.24374	4.74294	4.08489	4.32116	4.11571	3.87931	4.41602
Cd63	10	128908919	128912816	+	5.63913	6.31429	5.01425	5.44749	4.85008	4.99348	4.74199
Itga7	10	128933813	128958277	+	1.9985	2.8824	0.829979	1.04856	0.732765	0.855351	0.585032
Limk2	11	3344256	3409189	-	6.8997	6.92284	6.30743	6.54521	6.35956	6.49021	6.41165
Aebp1	11	5861947	5872088	+	2.8011	3.23301	1.58672	2.10192	1.58019	1.42923	1.34764
Camk2b	11	5969644	6066362	-	2.89763	3.14302	1.60665	1.62974	2.08058	1.78029	1.89947
Ramp3	11	6658521	6677475	+	3.44886	3.61695	4.72953	5.10443	4.55	4.51796	4.4628
Upp1	11	9118103	9136170	+	7.52973	7.61112	7.67612	7.94781	8.21093	8.41423	8.08471
Egfr	11	16752203	16918158	+	2.14703	2.71924	1.48966	1.38278	0.879624	1.68365	1.36853
Bcl11a	11	24078056	24174123	+	1.71924	0.395554	3.07876	2.44798	2.97774	2.12376	2.67361
Efemp1	11	28853204	28926743	+	1.48872	0.636311	-0.472287	-1.50375	-0.901044	-1.29518	-1.58598
Stc2	11	31357307	31370074	-	2.54457	2.34835	4.35474	2.39225	5.1971	5.12625	4.72532
Nipal4	11	46148155	46166508	-	0.732548	0.578525	-4.83031	-2.07306	-2.43796	-2.32706	-4.14592
Sparc	11	55394500	55420080	-	7.92879	8.16147	6.65546	7.17143	6.63919	6.95298	6.57599
Atox1	11	55446641	55461239	-	6.89405	7.1452	7.31823	7.61192	7.59746	7.51819	7.24948
Hand1	11	57828705	57832818	-	3.30832	5.58181	-3.46077	-1.50375	-1.89045	-1.45052	-2.50406
Cenpv	11	62524946	62539261	-	4.81233	5.60897	5.94606	6.14775	6.07124	6.23518	5.99548
2410006H16Rik	11	62602877	62604807	+	5.43932	5.65267	5.85639	5.90245	6.30295	6.21469	5.81775
Pmp22	11	63128982	63159547	+	4.52517	5.74287	1.58672	1.62974	1.51221	2.08164	0.873011
Ntn1	11	68209364	68400823	-	4.11111	4.42395	4.10022	3.87781	3.44594	3.40986	3.58196
Hes7	11	69120404	69124055	+	-2.69936	-1.58436	0.313324	0.594423	0.811059	0.825738	0.585032
Polr2a	11	69733997	69758637	-	8.61288	8.65671	7.47942	8.5445	7.484	7.20308	7.46201
Fgf11	11	69796068	69801857	-	-0.393262	-0.157307	1.56793	0.108122	2.32001	1.97482	1.84796
Eno3	11	70657202	70662513	+	4.37978	4.42395	5.20063	5.20411	5.15145	5.14098	4.74683
Fam64a	11	72042032	72047370	+	4.09267	4.84553	5.2727	4.48656	5.29039	5.27168	4.57568
Tax1bp3	11	73177083	73183162	+	4.74093	5.08618	3.82243	4.16058	3.58216	3.86977	3.29225
E130309D14Rik	11	74619605	74641516	+	3.02096	3.22399	3.98959	4.20086	4.01928	4.03066	4.45271
Myo1c	11	75650504	75673910	+	6.47125	6.77658	5.83078	6.09454	5.90484	5.94552	5.82016
Rpl23a	11	78180932	78183584	-	8.82912	9.14848	9.60256	9.67773	9.80694	8.75327	8.21093
Aldoc	11	78322968	78327781	+	3.0866	3.81581	4.42388	4.01155	5.19167	5.2778	5.02593
Ccl2	11	82035571	82037453	+	-3.01898	0.608904	-4.83031	-4.82325	-4.82976	-4.83321	-4.83565
Ccl7	11	82045712	82047525	+	-3.01898	0.578525	-4.83031	-4.82325	-4.82976	-4.83321	-4.83565
Rad51l3	11	82876434	82890614	-	3.98102	4.06913	4.88078	4.80865	4.85787	4.7003	4.70167
Nle1	11	82900768	82908411	-	5.87014	6.01485	6.38772	6.23299	6.57777	6.25274	6.23709
Dusp14	11	84048041	84069261	-	4.09267	4.73693	3.0872	3.42782	3.1482	3.27936	2.48752
Acaca	11	84129672	84401651	+	5.37659	5.15511	5.98518	5.45562	5.80367	5.99129	5.87343
Car4	11	84957786	84966044	+	2.78152	3.2554	0.216584	-1.50375	1.67513	0.259267	-0.545386
2004-09-01	11	87568903	87590539	+	0.965126	2.35846	0.115027	-0.223473	0.213927	0.36197	-0.183888
Epn3	11	94489599	94499974	-	0.22291	1.56894	-0.472287	-1.09251	0.376617	-0.918912	-0.183888
Tmem92	11	94777217	94782703	-	0.441201	0.85114	-4.83031	-4.82325	-4.82976	-4.83321	-4.83565
Ppp1r9b	11	94991035	95006899	+	5.00635	5.39195	4.01254	4.48278	4.1076	3.98607	4.19524
Itga3	11	95044474	95076801	-	6.66419	7.2559	6.12636	6.67073	5.98403	6.42286	5.93748
Calcoco2	11	96099326	96111964	-	6.76649	7.25758	4.63572	5.66131	4.7091	4.74854	5.19516
Ttll6	11	96133786	96165451	+	2.89116	2.72915	1.39425	2.71355	0.646684	1.62369	1.82611
Hoxb13	11	96194316	96197447	+	-2.69936	-1.25478	0.858003	1.01008	1.08653	1.02813	1.20437
Hoxb9	11	96271457	96276595	+	1.06469	1.44137	-0.671946	0.0341843	-0.486006	-0.72993	0.311164
Arhgap23	11	97415533	97502402	+	5.18001	5.29809	4.56748	4.85578	4.56624	4.46804	4.84031
E130012A19Rik	11	97627393	97629716	-	8.72363	9.06943	7.95361	9.1222	8.15739	8.04491	8.04154
Mllt6	11	97663414	97685463	+	6.96937	6.39096	5.99923	6.75057	5.95521	5.89956	5.91508
Cisd3	11	97685826	97688621	+	3.91872	4.92544	4.92651	5.74027	5.39604	5.72491	5.2404
Lasp1	11	97799000	97838764	+	8.62395	8.64709	7.7856	8.11574	7.52134	7.56965	7.68502
Grb7	11	98446394	98455373	+	5.49943	5.84846	6.17568	5.89725	6.48661	6.15915	6.38561
Igfbp4	11	99041244	99054392	+	4.2087	5.64666	3.66645	3.38546	3.20395	3.46107	3.29225
Krt19	11	100140810	100148665	-	5.11781	5.86251	0.964082	0.47974	2.29579	2.50616	0.0486056
Jup	11	100368958	100397763	-	6.90085	7.10467	6.22435	6.9442	6.25619	6.22714	6.20022
Rdm1	11	101627195	101636100	+	5.4613	5.77694	6.10672	6.30973	6.35956	6.56726	6.03528
Mpp3	11	101999652	102028461	-	0.592377	0.753981	2.22104	1.38278	2.39482	2.3653	2.37831
G6pc3	11	102189620	102194081	+	2.36492	3.05841	3.3074	3.65125	3.7161	3.7427	3.63773
Wnt3	11	103774150	103817957	+	3.48263	2.42064	2.11071	1.70887	0.811059	0.415218	0.511734
Itgb3	11	104608000	104670476	+	1.45186	1.7118	-0.671946	-0.534026	-0.774648	-0.23919	-0.0984051
Mrc2	11	105292643	105351139	+	1.76856	1.36812	2.83791	2.87808	2.93781	2.47398	2.72172
Limd2	11	106156256	106160860	-	4.26621	5.02352	5.70998	4.95421	5.90864	5.54061	5.44486
Axin2	11	108920349	108950783	+	3.96497	3.75052	2.76001	3.1163	2.39482	2.20592	2.66119
Btbd17	11	114791217	114795945	-	-0.268015	-2.33127	0.743468	1.96078	1.12015	0.633329	1.32943
Myo15b	11	115861612	115892603	+	0.552957	1.06627	-2.93099	-1.76662	-3.40436	-1.62434	-1.74353
Itgb4	11	115974709	116008412	+	2.2805	2.62015	0.448493	2.32602	0.683949	0.972214	1.08152
Galk1	11	116008457	116012719	-	6.3804	6.81088	7.18457	6.96082	7.57691	7.6414	7.31498
Unc13d	11	116062095	116077961	-	1.41843	2.00158	-0.671946	-0.534026	-0.169689	-0.551307	-0.821275
Galr2	11	116280939	116283938	+	-0.393262	-0.365468	1.60665	1.38278	1.49113	1.29588	1.45828
2900041M22Rik	11	117611247	117613857	+	1.06469	1.54093	2.03769	2.9221	2.6772	2.67755	2.23658
Timp2	11	118301069	118355740	-	3.15903	4.43887	1.74063	2.04141	1.76768	1.94253	1.73842
Notum	11	120653788	120661175	-	4.47392	4.08306	2.32408	4.52806	2.6772	2.43879	2.37831
Slc16a3	11	120948480	120960868	+	6.87631	6.8273	7.67393	7.43645	7.74841	7.83226	7.63363
Tex19.1	11	121146143	121148319	+	6.24014	6.78704	4.96738	5.3536	5.11424	4.90259	4.89586
Fn3k	11	121434913	121450491	+	-4.47562	-4.80446	-1.23987	-1.50375	-0.667423	0.728056	-0.32794
Dnmt3a	12	3806007	3914443	+	6.46965	6.15089	7.42571	6.86894	6.99324	6.71725	7.02861
Ubxn2a	12	4879032	4907705	-	5.72146	5.6778	4.81302	4.54916	4.58266	5.00143	4.68508
Rock2	12	16894978	16988274	+	6.24859	5.66334	5.58914	5.1726	5.04276	5.16447	5.17427
Id2	12	25093801	25096092	-	5.44047	5.34976	4.82172	4.44048	4.5101	4.56203	4.03021
Sox11	12	27340697	27342709	-	3.56833	2.73926	4.42804	3.72517	4.20191	3.86977	3.83036
Nampt	12	32820335	32853369	+	6.80792	6.30527	7.5642	5.98721	7.22137	7.44343	7.38634
Egln3	12	54178981	54203860	-	3.20522	3.08408	4.96738	3.26587	5.47984	5.72701	5.39369
Prpf39	12	65036333	65063386	+	4.93623	3.89311	4.40483	2.70165	3.29291	3.00934	2.94385
Wdr20b	12	65225517	65228454	+	1.11164	-0.157307	-3.46077	-3.91352	-2.83781	-3.67811	-4.63474
Rpl10l	12	66283381	66284401	-	4.63592	4.85807	-2.2429	-2.44811	-0.486006	-1.80877	-3.07285
Klhdc2	12	69296681	69310687	+	4.37275	4.43319	6.11235	4.75941	5.49975	5.60857	5.59143
4930447C04Rik	12	72881109	72940833	-	3.63746	2.8635	2.17084	1.65744	2.22475	2.65671	1.67712
Prkch	12	73584797	73778185	+	1.69944	0.915827	-0.391688	0.538456	-0.486006	-1.45052	-0.746546
Plekhg3	12	76533560	76579039	+	4.74555	4.81988	3.69984	3.54715	3.33802	3.3012	3.45168
Gpx2	12	76792335	76795554	-	2.79223	3.42015	1.27369	2.6882	2.17857	1.56051	1.45828
Arg2	12	79130777	79156301	+	1.27723	0.154386	-0.862172	-2.07306	-1.89045	-2.32706	-2.50406
Rdh11	12	79174337	79192293	-	4.12586	3.91399	5.25927	4.48997	4.62961	4.99578	4.86541
Actn1	12	80167542	80260371	-	7.96163	8.08711	7.62554	6.91059	7.46201	7.52764	7.72539
Erh	12	80634022	80644341	-	6.67566	6.38693	8.10386	7.93161	6.93397	6.28951	5.62939
Map3k9	12	81714950	81781170	-	3.1528	3.16393	4.4974	3.91218	4.23306	4.25656	4.24717
Acot1	12	84009502	84017670	+	2.49415	1.96763	4.05896	3.32197	4.06267	4.12273	4.11738
Gm8300	12	87514316	87518253	+	2.29691	0.460435	-4.83031	-4.82325	-4.82976	-4.83321	-4.83565
Gm5662	12	87874072	87877859	+	0.764047	-0.365468	-4.83031	-4.82325	-4.82976	-4.83321	-4.83565
Gm2022	12	87892834	87896722	+	2.70121	2.81526	-4.83031	-4.82325	-4.82976	-4.83321	-4.83565
CT954323.2	12	87919423	87919857	-	0.592377	-0.157307	-4.83031	-4.82325	-4.82976	-4.83321	-4.83565
CT485612.1	12	88321047	88321481	-	0.441201	-0.365468	-4.83031	-4.82325	-4.82976	-4.83321	-4.83565
9030617O03Rik	12	100779057	100896981	+	0.792671	0.883689	-0.862172	-0.645756	-0.774648	-0.23919	-0.488073
Rin3	12	102283048	102390855	+	2.50575	3.17012	0.313324	0.284308	0.0944833	-0.47039	-2.2669
Ubr7	12	102757975	102777701	+	6.86775	6.54484	7.83844	6.74255	7.43349	7.41345	7.55564
Otub2	12	103388682	103406350	+	1.89301	2.04916	3.81454	2.01822	4.00639	3.77547	3.73333
Ifi27l2a	12	103442167	103443680	-	-4.7835	-4.80446	-0.671946	-0.776984	-0.573154	-1.15988	0.00112715
Bcl11b	12	107910403	108003602	-	-1.84643	-1.46744	2.01137	0.284308	1.34688	1.16301	1.43134
Evl	12	108554720	108688513	+	5.03266	5.11513	6.03542	5.40933	5.8391	5.57072	5.5504
Stk30	12	110807798	110840939	-	3.83119	4.61784	3.33907	3.40754	3.50729	3.53773	2.94385
Kif26a	12	112146235	112181746	+	2.80903	2.53887	3.42109	3.10721	3.54631	3.834	3.9177
Pld4	12	112760655	112768986	+	-1.84643	-1.82873	1.55091	0.768556	1.12015	0.633329	0.85046
Nid1	13	13437602	13512275	+	5.80134	5.73049	4.02575	4.89705	4.58855	5.13368	5.24201
Serpinb9b	13	33027416	33041884	+	3.76736	4.47613	1.60665	2.25033	1.01784	1.73446	0.0486056
1300014I06Rik	13	34627840	34652681	-	2.37563	3.3567	2.01137	1.38278	1.60127	1.64388	1.63783
Ppp1r3g	13	35958839	35970388	+	-4.47562	-4.17875	0.216584	-1.28095	-0.103606	-0.23919	-0.746546
Dsp	13	38151328	38198577	+	5.68588	5.33054	4.10374	3.43438	3.89637	4.32794	4.16052
Nedd9	13	41309916	41487320	-	0.696231	0.636311	-1.99079	-2.44811	-2.43796	-2.03975	-1.0696
Edn1	13	42301270	42307989	+	1.94959	1.85293	-0.391688	0.0341843	-1.48862	-0.23919	-0.746546
Atxn1	13	45549758	45964991	-	0.3311	1.54093	-0.765847	-2.44811	-1.02666	-0.23919	-0.666967
Barx1	13	48662998	48666507	+	-1.30325	-0.603106	0.829979	1.88865	0.844481	0.562735	1.88611
Wnk2	13	49036303	49148014	-	0.592377	0.818115	2.1587	1.34428	2.47826	2.30123	2.29476
1110007C09Rik	13	49202951	49216026	-	2.22737	2.96426	3.35367	2.6312	4.15485	4.01212	3.71772
Fgd3	13	49261554	49320311	-	-0.719469	-0.110449	-3.46077	-3.91352	-4.82976	-3.05479	-4.83565
Ror2	13	53109312	53286124	-	3.7929	3.8109	3.57446	2.76153	2.72422	3.09482	3.27164
Msx2	13	53466881	53473074	-	3.39056	4.11773	0.448493	1.01008	-0.103606	0.259267	0.00112715
Sncb	13	54758860	54766595	-	-0.268015	1.01851	2.49152	2.0797	3.13129	3.20267	3.09853
Prr7	13	55464267	55473155	+	2.44416	2.74632	3.52993	3.57054	3.75021	3.32039	3.09853
4930486L24Rik	13	60842621	60864416	-	-0.975399	-0.658796	-4.83031	-4.82325	-4.82976	-4.83321	-4.83565
Fbp2	13	62836884	62858400	-	1.94959	1.22038	-0.19522	1.42224	-0.398996	-0.0482288	-0.389944
Adcy2	13	68620043	68999541	-	-0.103279	-0.214827	-1.75708	-0.924091	-2.43796	-4.83321	-2.78546
Nkd2	13	73818534	73847631	-	0.0802998	-0.00958313	2.03769	1.30946	2.05381	1.50521	1.56847
Cast	13	74694286	74807921	-	3.64173	3.68305	2.71661	2.53079	2.4226	2.63333	2.73724
Dmgdh	13	93674433	93752831	+	0.374272	0.989322	-3.46077	-3.00877	-1.67751	-2.65433	-1.15446
Lhfpl2	13	94057796	94195409	+	2.09086	2.46316	0.964082	0.594423	0.265474	0.459652	0.655502
Hmgcr	13	96648967	96670936	-	6.07766	5.85414	6.64449	6.00608	6.35501	6.5025	6.72462
Ddx4	13	112598333	112652310	-	2.76335	2.24478	-4.29487	-4.82325	0.476575	-0.814014	-4.83565
BC067074	13	113317084	113379711	+	1.08929	2.01717	1.34824	-0.322302	-0.242862	-0.23919	0.698992
Hmgcs1	13	119690462	119708086	+	6.79144	6.28538	7.25455	6.71554	7.02236	7.19614	7.29952
AC231112.2	13	119912237	119912752	-	3.82098	3.47338	-4.83031	-4.82325	-4.82976	-4.83321	-4.83565
AC238940.3	13	120154627	120155136	+	0.0288687	0.696127	-4.83031	-4.82325	-4.82976	-4.83321	-4.83565
AC238940.1	13	120173184	120173696	+	-0.21455	-1.25478	-4.83031	-4.82325	-4.82976	-4.83321	-4.83565
Tcstv3	13	120317567	120318076	+	-1.08222	-0.658796	-4.83031	-4.82325	-4.82976	-4.83321	-4.83565
Flnb	14	7817957	7951588	+	7.59352	7.76144	6.755	6.79692	6.73253	7.00704	6.99817
Ube2e1	14	18282722	18331859	-	4.86215	4.77692	5.76223	4.67885	5.70949	5.70277	5.64141
Plau	14	20836662	20843388	+	0.666458	1.30866	-0.19522	-0.924091	-1.89045	-0.393216	-1.58598
Vcl	14	20929433	21033673	+	6.70362	6.4276	5.96587	5.38936	5.84507	6.06168	6.02321
Dlg5	14	24133953	24245920	-	5.16485	4.94632	4.57896	4.54189	4.24584	4.45198	4.66356
Anxa11	14	25842183	25886804	+	4.84407	4.82269	5.26705	4.27017	5.56748	5.30613	5.84198
Wnt5a	14	28504750	28527447	+	2.49415	1.2697	-1.75708	-0.431064	-1.14889	-1.80877	-2.2669
Chdh	14	30009023	30040466	+	-0.393262	-0.537516	-4.83031	-3.91352	-3.40436	-4.4167	-4.83565
Nt5dc2	14	31134853	31139121	+	7.02749	7.35178	7.75396	7.44782	7.89298	7.75258	7.52571
Bmp4	14	46383520	46390669	-	4.45174	4.98316	2.7734	4.54189	3.24902	3.5805	2.96267
Otx2	14	48657679	48667644	-	4.54232	3.59975	5.03392	3.86642	5.1996	5.00143	5.21875
Ndrg2	14	51905271	51913488	-	2.57629	3.33825	4.06249	3.37218	4.55	4.569	4.49162
Slc7a7	14	54369444	54409472	-	5.30434	4.76844	5.8762	5.89961	5.76547	5.6361	5.56425
Zfhx2	14	55060262	55092324	-	3.80251	4.31112	3.15331	3.70002	3.03221	2.53801	2.90481
Jph4	14	55106830	55116935	-	2.34272	1.7118	3.84514	3.1163	3.38272	2.92369	3.35824
Tgm1	14	55700009	55713492	-	4.80223	5.48729	3.87577	4.91183	3.75462	4.01636	3.5899
Rnf17	14	56402697	56525032	+	3.30832	2.7603	1.98633	1.65744	1.74885	1.86847	2.3003
Lats2	14	57642077	57758388	-	1.78253	1.3827	0.448493	-0.0366111	0.0260866	0.153809	0.00112715
Neil2	14	63182443	63193541	-	-0.0521985	0.753981	1.9281	2.04141	2.39482	2.61646	2.35417
Clu	14	65968483	65981548	+	3.85334	3.89703	3.45639	3.7424	2.59812	2.97152	2.8604
Bmp1	14	70474557	70520260	-	3.71005	4.38394	1.32555	1.7919	0.732765	1.68365	0.585032
Lmo7	14	101729957	101934710	+	4.34447	3.84563	2.46575	3.26587	2.64546	2.70457	2.97331
Sox21	14	118233232	118237030	-	2.47253	1.96763	0.662865	0.929062	0.0944833	-1.80877	0.337967
Farp1	14	121035200	121283744	+	3.87798	4.34815	3.63537	2.9818	3.22665	3.15166	3.19456
Zic5	14	122456795	122465677	-	3.42381	2.26701	4.3665	2.26599	4.11162	3.86261	4.3843
Zic2	14	122475435	122479852	+	4.22095	2.90571	5.60977	4.05832	5.54667	4.79312	5.71377
Slc1a3	15	8634124	8710764	-	4.04262	3.3309	4.58459	3.57054	4.37529	4.73009	4.68088
Ank	15	27466677	27594909	+	2.59839	2.68995	4.13078	3.34144	3.85787	3.82213	3.8274
Laptm4b	15	34238026	34284295	+	5.09765	4.98316	5.99027	4.98362	5.53662	5.61308	5.89025
Sqle	15	59315077	59331192	+	6.02541	5.89933	6.75607	6.13411	6.4071	6.50584	6.77526
Asap1	15	64086857	64382919	-	4.46228	4.44469	3.97498	3.81058	3.62903	3.9358	3.92117
Wisp1	15	66891320	66923201	+	0.764047	1.96763	-1.54801	-0.776984	-2.83781	-1.15988	-2.78546
Ndrg1	15	66929321	66969640	-	3.51801	3.34261	3.37722	3.87781	4.65953	4.78995	4.38692
St3gal1	15	67102875	67113992	-	1.43623	2.03327	-0.671946	-1.50375	-1.30374	-0.918912	-1.45936
Arc	15	74669083	74672570	-	4.45356	4.8391	3.16387	4.63053	3.67312	3.66029	3.48826
Psca	15	74714839	74717063	+	-0.975399	1.19889	-2.2429	-4.82325	-4.82976	-2.32706	-4.83565
Ly6a	15	74994878	74997634	-	2.75243	4.15142	1.23462	1.99565	0.921908	1.64388	0.00112715
Ly6c1	15	75045017	75048837	-	-0.573101	-0.00958313	-1.54801	-1.50375	-4.26673	-3.05479	-4.63474
Plec	15	76170974	76232574	-	6.33856	6.3841	5.71953	6.42454	5.75585	5.90242	5.84702
Tst	15	78399556	78405859	-	3.56833	3.82098	4.28513	4.7224	4.97603	5.11867	4.84336
Mpst	15	78406712	78414002	+	4.14715	4.52761	5.21587	4.98362	5.50435	5.75138	5.52833
Card10	15	78775138	78803042	-	4.90284	5.10438	4.07428	3.98494	3.88469	3.9081	3.53656
Lgals1	15	78926725	78930465	+	7.65065	8.78518	7.12257	7.39049	7.09297	7.35146	6.78281
Pdgfb	15	79995900	80014808	-	3.69046	3.77294	2.06592	1.99565	2.15845	2.23296	1.96463
Atf4	15	80255184	80257540	+	7.53948	7.98151	8.12352	8.00386	9.18439	9.13112	8.94529
1700029P11Rik	15	81980540	81981563	+	1.17472	1.91417	-2.5438	-1.76662	-0.242862	-0.0482288	-2.50406
Nhp2l1	15	82041319	82047598	-	8.07675	8.18618	7.57238	8.18618	7.62397	7.4952	7.19295
Sult4a1	15	84076097	84105754	-	4.84407	5.01032	5.60155	6.34405	5.92748	5.75038	5.66691
Wnt7b	15	85535439	85581821	-	4.23475	4.54763	2.38996	3.18254	2.76667	3.60558	1.96463
Mov10l1	15	88982909	89055152	+	1.66819	2.00158	-4.83031	-3.00877	-0.486006	-0.814014	-4.83565
Panx2	15	89059734	89073567	+	-3.01898	-2.54757	0.882857	0.876316	1.2385	0.459652	0.655502
Mapk12	15	89130585	89140703	-	2.17689	2.3926	4.1262	3.32197	4.16121	3.83775	3.90074
Cpt1b	15	89416405	89425863	-	0.122887	0.487403	2.05165	1.42224	2.50547	2.58122	2.43268
Mapk8ip2	15	89453913	89464468	+	2.67513	2.32871	3.98169	3.1526	3.78031	3.67284	3.94557
CN725425	15	91231578	91260885	+	1.55296	0.608904	-0.671946	-1.76662	0.0944833	-0.393216	0.209351
Rnd1	15	98663421	98677461	-	3.52441	4.09377	2.27884	3.54715	2.36112	2.12376	2.03853
Tuba1b	15	98931425	98934565	-	8.10024	8.8521	9.59259	9.76155	9.56282	9.5164	9.40268
Tuba1a	15	98949841	98953551	-	7.71593	8.22909	8.90362	8.36464	8.56608	8.70657	8.74789
Mettl7a1	15	100304817	100314348	+	0.631951	0.784677	2.94052	2.43005	3.31108	3.15166	3.27164
Galnt6	15	100691813	100729376	-	1.79603	1.63752	0.115027	-0.534026	-0.398996	-0.47039	0.282455
Nr4a1	15	101266846	101274792	+	5.65211	5.70778	4.73809	5.82999	5.01271	5.03472	5.18779
Krt7	15	101411043	101430313	+	3.44527	4.92352	0.743468	0.657884	0.769653	2.04318	0.403697
Krt79	15	101929332	101940324	-	-0.323192	-0.893553	-4.29487	-1.09251	-4.82976	-3.05479	-4.14592
Krt8	15	101996711	102004342	-	8.12671	8.99559	5.79483	5.73271	5.77621	6.29133	5.00092
Krt18	15	102028216	102032026	+	7.88917	8.79119	5.85992	5.58036	5.76547	6.33778	5.12672
Hoxc10	15	102966796	102971893	+	0.290822	-2.1405	-4.83031	-4.82325	-4.82976	-3.67811	-4.83565
Hoxc9	15	102976439	102985099	+	0.441201	-1.15035	-4.29487	-4.82325	-2.83781	-4.83321	-3.54145
Itga5	15	103344289	103366763	-	5.88216	6.43659	5.22573	5.91578	5.32956	5.38407	5.39482
Nckap1l	15	103453825	103498800	+	2.39297	2.42064	-0.979184	-3.00877	-0.901044	-2.65433	-2.78546
Cpped1	16	11803721	11909445	-	4.14355	4.06913	3.02924	3.54715	3.156	3.11934	3.06665
Mzt2	16	15848441	15863369	-	3.9067	4.38394	4.97801	4.89514	5.09377	4.97922	4.85273
Scarf2	16	17797282	17808287	+	1.78253	2.93649	1.32555	1.16906	0.0944833	0.91934	1.20437
Thpo	16	20725158	20734511	-	0.22291	1.06627	1.91028	2.4946	2.14108	2.09603	2.02283
Lpp	16	24393350	24992576	+	5.00788	4.86836	3.58071	3.50706	3.49776	3.79185	3.29225
Iqcg	16	33015385	33056218	-	3.4606	3.56134	4.3449	4.93695	4.21424	4.38488	4.49021
Heg1	16	33684466	33771576	+	2.06694	2.33882	1.09266	0.0341843	0.811059	0.798603	0.802848
Itgb5	16	33829665	33949153	+	5.26061	5.20064	5.36916	5.30936	4.59175	4.46804	4.95915
Fam162a	16	36043844	36071515	-	5.58301	5.79723	6.42678	5.86459	6.65279	6.76409	6.29423
Phldb2	16	45746243	45953598	-	3.9437	4.08683	2.26738	1.38278	1.53306	2.30123	1.41852
Bbx	16	50191844	50432390	-	5.65113	5.05593	4.3449	4.11744	3.72724	3.71497	3.73951
Alcam	16	52248996	52454074	-	0.261641	-0.473792	-2.2429	-1.50375	-3.40436	-2.32706	-1.74353
Filip1l	16	57353093	57573126	+	0.857081	2.14301	-1.54801	-1.50375	-1.67751	-2.03975	-2.07459
Col8a1	16	57624258	57754737	-	-1.18427	0.359272	-4.83031	-3.00877	-3.40436	-2.03975	-4.83565
Vgll3	16	65815633	65863057	+	3.11381	3.44406	0.803112	1.88865	1.53306	1.3618	1.36853
Robo2	16	73892306	74411825	-	-1.43859	-0.725528	-4.83031	-4.82325	-4.82976	-4.83321	-3.54145
Jam2	16	84774123	84825928	+	6.47319	6.77807	5.65192	5.68669	5.6472	6.2329	5.92882
App	16	84954440	85173707	-	3.80955	4.17212	2.64746	2.31458	2.68776	2.60717	2.84883
Adamts5	16	85858170	85901125	-	-1.54809	-0.157307	-4.83031	-4.82325	-4.26673	-3.67811	-4.83565
Il10rb	16	91406164	91425834	+	0.696231	1.4605	-0.248129	-0.776984	-1.14889	-1.15988	-0.292985
Tmprss2	16	97564684	97611195	-	2.09086	2.66986	-4.83031	-4.82325	-4.82976	-4.83321	-4.83565
Rsph3a	17	7945653	7979824	+	-2.45928	-3.1456	-0.391688	0.929062	1.34688	0.415218	1.38244
Map3k4	17	12227621	12318660	-	4.61143	4.58182	5.31013	4.92122	5.40975	5.51584	5.53288
Phf10	17	14945009	14961273	-	5.87014	6.04165	6.48504	6.0469	7.10205	7.11446	6.9861
Lix1	17	17402672	17459387	+	-0.643827	-0.250987	-1.23987	-2.07306	-4.82976	-2.65433	-2.78546
Mmp25	17	23629458	23645269	-	2.25941	0.32036	3.52507	2.41557	3.08605	2.48417	3.61719
Tnfrsf12a	17	23675447	23677449	-	4.78259	5.57749	3.78836	3.93562	4.14715	3.9358	3.48119
Flywch1	17	23755423	23771591	-	4.05587	3.87473	5.03982	3.7964	4.92941	4.6549	5.09373
Flywch2	17	23776916	23786081	-	1.83062	2.34835	4.02971	3.6262	3.91994	3.7191	3.57557
Caskin1	17	24488783	24508905	+	-0.893687	-0.214827	1.12066	1.04856	1.17819	1.27081	1.60581
Syngr3	17	24685092	24689955	-	1.58935	1.6178	2.75302	2.57327	2.61564	3.0317	2.87888
Cacna1h	17	25374285	25433783	-	-0.719469	-1.06052	1.46567	1.16906	1.26661	1.80748	1.80128
Mslnl	17	25736040	25748330	+	-2.21743	-0.310068	-3.46077	-3.00877	-4.26673	-4.4167	-4.63474
Msln	17	25748614	25754327	-	0.410373	1.77377	-1.23987	0.284308	-1.30374	-0.3164	-2.50406
Arhgdig	17	26196226	26207786	-	2.72623	3.12089	4.02971	4.00715	3.93383	3.62631	3.51963
Rgs11	17	26202951	26211324	+	1.20062	0.989322	2.54998	2.12619	2.63362	2.8202	2.35417
Nkx2-5	17	26838664	26841565	-	-2.45928	-0.365468	-4.83031	-4.82325	-4.82976	-4.83321	-4.83565
Brpf3	17	28801090	28838546	+	5.55807	5.21152	4.50611	4.92122	4.83256	4.65265	4.84839
Ndufv3	17	31520115	31531321	+	6.20168	6.59787	6.72018	6.87069	7.12949	7.0905	6.74348
Myo1f	17	33555719	33607764	+	2.68355	3.79727	0.448493	2.21473	0.523828	1.00229	0.168391
H2-K1	17	33996017	34000333	-	3.78391	4.12407	5.1555	3.85983	4.78619	4.96171	4.89076
Psmb8	17	34197721	34201454	+	2.54457	1.42116	-0.0709472	-1.76662	-0.398996	-0.47039	-0.666967
H2-Ab1	17	34263209	34269418	+	-0.801611	-1.82873	0.743468	-1.28095	1.8066	0.972214	0.890219
Ppt2	17	34616662	34628510	-	3.56833	3.96519	4.71452	4.58742	4.59943	4.5079	4.74683
Clic1	17	35049966	35058749	+	6.21197	6.90838	5.87943	5.71331	5.79511	5.92145	5.75696
H2-Q2	17	35342242	35346762	+	-2.69936	-2.54757	0.264904	-3.00877	0.811059	0.00864953	0.913117
H2-Q4	17	35379617	35385290	+	2.92306	2.23528	3.9854	0.876316	3.74387	3.55196	3.55506
Psors1c2	17	35533201	35534647	+	4.57451	4.27423	3.99355	4.34842	3.60616	3.24694	3.16258
H2-M5	17	36984061	36989537	-	4.96167	5.33054	3.91574	4.47677	4.13298	4.37848	4.24072
Zfp57	17	37001163	37010635	+	8.44605	8.53421	7.57238	8.32405	7.45528	7.77365	7.65473
Pla2g7	17	43568098	43612201	+	2.49415	1.85293	0.882857	1.57843	-0.035895	-0.0482288	-0.972949
AI661453	17	47436615	47470638	+	4.73588	4.45117	3.68717	4.14869	3.51983	3.27002	3.5396
Mdfi	17	47815328	47834691	-	3.54062	3.98046	4.84912	4.21567	5.14578	4.99578	4.72743
Dazl	17	50279394	50293599	-	1.01729	0.636311	-4.83031	-4.82325	-1.67751	-4.83321	-3.07285
Kdm4b	17	56326062	56402870	+	4.65173	4.41818	4.84122	4.54916	5.28749	5.34306	5.30208
Tubb4a	17	57080066	57087782	-	1.65475	2.16646	3.84909	1.51962	3.79392	3.17471	3.21832
Efna5	17	62604184	62881317	-	1.92236	1.91417	0.706155	0.657884	-0.774648	-0.23919	-0.600473
Man2a1	17	64600736	64755110	+	4.00022	3.54264	3.1958	2.87808	2.56463	2.24715	3.07707
Rab31	17	65651726	65772752	-	4.54232	4.89016	5.47206	4.75941	5.24249	5.20046	5.1171
Ptprm	17	66666848	67354459	-	-0.719469	-0.658796	-4.83031	-3.91352	-2.1478	-3.67811	-3.54145
Crim1	17	78200248	78376592	+	2.54457	1.90314	1.2082	-0.126754	0.158182	0.153809	1.0172
Cdc42ep3	17	79334025	79355091	-	3.03972	3.02473	1.51323	2.01822	1.32032	1.54623	1.74821
Cyp1b1	17	79706953	79715041	-	0.0288687	0.284048	-3.46077	-1.50375	-3.40436	-3.05479	-2.07459
Pkdcc	17	83215292	83225070	+	3.33516	3.3567	4.31472	3.3791	4.67863	4.56595	4.2295
Dsc2	18	20030633	20059554	-	3.49815	2.62858	-3.46077	-4.82325	-1.02666	-2.65433	-4.63474
Dsg2	18	20558074	20604521	+	4.65877	4.19874	3.96169	2.97051	3.32476	3.79185	3.85276
Rprd1a	18	24484962	24530204	-	5.43409	4.99952	5.84908	5.46804	5.86299	5.91117	5.7421
Bin1	18	32377217	32435736	+	3.87798	4.74529	3.28504	4.09488	2.73426	2.76793	2.87486
Reep2	18	34840589	34847463	+	1.20062	1.30866	2.80112	2.9221	2.96071	2.94933	2.86698
Hbegf	18	36504929	36515805	-	4.12952	4.70474	2.90778	4.11744	2.99717	3.39056	3.21388
Prelid2	18	41875696	41951194	-	2.92306	3.48528	3.9206	3.07889	4.37935	4.62317	4.28545
Lars	18	42202350	42262122	-	7.629	7.54518	8.10219	7.80581	8.34858	8.41915	8.54648
Dpysl3	18	43320979	43438286	-	5.27641	4.84136	4.13078	4.73176	4.09189	4.24381	4.3715
Spink3	18	43728069	43737237	-	3.06557	2.52892	0.932793	3.67213	0.570454	1.13534	0.0486056
Dcp2	18	44380500	44424969	+	6.67295	6.41066	5.93235	6.36421	5.76547	5.83961	5.97215
Ticam2	18	46559155	46574533	-	0.592377	-0.110449	-1.99079	-3.00877	-1.67751	-2.65433	-4.14592
Gm949	18	46925982	46934222	+	4.54785	4.60449	2.94052	3.1163	3.38272	4.14123	3.75634
2010002N04Rik	18	60474193	60501983	-	3.86248	4.13696	3.11102	3.54715	2.75761	2.73574	2.36364
Arsi	18	60911780	60918561	+	0.159355	0.66769	-1.54801	-3.00877	-1.48862	-0.814014	-2.07459
Camk2a	18	60925618	60988152	+	2.2375	2.61225	0.662865	2.26599	0.646684	0.728056	0.535767
Cdx1	18	61018862	61036199	-	1.89301	3.42936	0.402059	1.34428	-0.242862	0.459652	0.00112715
Afap1l1	18	61730261	61786702	-	2.96242	2.85088	2.09547	1.70887	1.53306	2.44925	1.70833
Sall3	18	80966376	80986578	-	3.48263	2.99201	1.98633	2.85975	1.26661	1.31571	1.72961
Mbp	18	82475146	82585637	+	2.2895	2.81526	1.23462	0.929062	0.984812	1.45109	1.08152
Fbxo15	18	84935158	84981376	+	6.98467	7.08273	6.05593	6.30246	6.47285	6.53033	6.38652
Gstp1	19	4035411	4037912	-	2.88558	2.76699	1.94205	3.68712	3.88469	3.91315	4.21736
Rin1	19	5050808	5057071	+	2.98586	3.30151	1.23462	1.96078	2.15845	2.04318	1.48363
Cd248	19	5068078	5070637	+	0.764047	2.41203	-2.2429	-2.07306	-0.774648	-0.918912	-1.74353
Klc2	19	5107746	5118560	-	3.95005	4.33023	4.81739	4.44565	5.25938	5.17561	5.18453
Ehbp1l1	19	5707376	5726317	-	3.62844	3.95542	2.71081	3.37218	2.73426	2.55991	2.70364
Atg2a	19	6241668	6262335	+	5.87591	5.9775	5.10438	5.98846	5.10458	5.12701	5.3455
Ehd1	19	6276725	6300096	+	7.70416	8.12671	7.16711	7.55111	7.20104	7.36291	7.06481
Trmt112	19	6909698	6911049	+	5.21397	5.74621	6.66859	7.03897	6.71747	6.71157	6.49674
1700019N12Rik	19	6922426	6925380	-	-0.268015	1.22038	0.743468	2.21473	2.371	2.878	1.62604
Vegfb	19	6982473	6987651	-	4.69644	5.61452	5.85863	5.37805	6.03485	6.0119	5.9737
Slc3a2	19	8706882	8723369	-	7.47354	7.67692	7.93867	7.89707	8.33695	8.39629	8.43152
Gng3	19	8836929	8839246	-	4.72743	4.96807	6.42345	6.16672	6.33981	6.32272	5.85477
Ahnak	19	8989284	9076919	+	6.55735	6.37525	4.98451	5.69564	4.65374	5.31394	4.69814
Rab3il1	19	10001669	10038380	+	1.89301	1.85293	2.38996	2.88896	3.18737	3.23854	3.06241
Fads2	19	10064164	10101503	-	3.50163	3.33543	4.15393	3.54715	4.3215	4.11091	4.77384
Fads1	19	10182888	10196870	+	4.43046	4.81086	5.52592	4.87366	5.54827	5.75214	5.70091
Gm98	19	10208272	10240748	-	5.84336	5.50013	6.26897	5.88695	6.43353	6.17407	6.2164
Cd6	19	10789341	10830058	-	-2.02021	-0.411529	-4.83031	-4.82325	-4.26673	-4.83321	-4.83565
Fam111a	19	12545740	12589768	+	4.13605	3.78666	4.70626	4.52019	4.88125	4.95611	5.03761
Anxa1	19	20373428	20390944	-	3.81503	5.38363	1.56793	1.91232	1.2385	2.23296	0.369555
Vldlr	19	27216484	27254231	+	-1.54809	-1.35791	1.44225	-1.76662	2.6585	2.15109	2.5547
Glis3	19	28258851	28680077	-	1.47061	0.460435	-0.391688	-0.776984	-1.14889	-1.15988	-0.183888
Mlana	19	29697921	29708448	+	-0.268015	-0.310068	-1.75708	-2.44811	-4.26673	-4.4167	-3.54145
Papss2	19	32620005	32667187	+	0.895513	0.487403	-2.5438	-1.76662	-1.30374	-2.32706	-4.14592
Lipo1	19	33517740	33761951	-	0.965126	0.784677	-1.99079	-4.82325	-0.398996	-0.0482288	-2.07459
Acta2	19	34241090	34255336	-	5.9959	7.60487	1.78801	2.84835	2.05381	2.3653	1.106
Lipa	19	34492318	34527474	-	2.01158	1.82679	-1.54801	-3.00877	-0.169689	-0.162901	-1.25826
Fgfbp3	19	36917550	36919615	-	-1.54809	-1.98639	0.662865	-0.431064	0.376617	0.690025	0.742267
Cyp26a1	19	37697808	37701528	+	1.66819	1.40137	-0.0709472	0.929062	-1.67751	-0.393216	-1.89856
Myof	19	37899036	38043577	-	4.84407	4.91893	3.0872	3.54715	3.54631	4.22912	3.96831
Loxl4	19	42593982	42612813	-	0.3311	0.578525	-0.472287	-1.28095	-2.83781	-0.47039	-3.07285
Scd1	19	44394451	44407709	-	4.62322	5.08819	5.87064	4.96058	5.78111	5.86158	6.01425
Gm6807	19	45450308	45451195	-	4.80425	5.43105	-0.248129	-0.223473	6.30295	5.66611	4.01929
Cuedc2	19	46329812	46338660	-	6.09497	6.55024	6.91184	7.1601	6.98749	6.9022	6.77526
As3mt	19	46707443	46741095	+	2.39297	2.65282	2.86344	3.77487	3.68701	3.85901	3.58607
Tdrd1	19	56826209	56870012	+	0.857081	0.154386	-2.93099	-2.44811	-0.486006	-3.05479	-4.14592
mt-Nd1	MT	2751	3707	+	11.8047	11.8047	10.9241	11.1899	10.3009	10.6677	10.3889
AU022751	X	6081219	6083419	-	-0.268015	0.460435	-1.75708	-3.91352	-1.89045	-3.05479	-3.07285
Clcn5	X	7153810	7319358	-	4.39401	4.07566	3.02924	2.95337	3.16531	3.19522	3.17615
2010204K13Rik	X	7411817	7445143	-	4.60171	4.75524	5.60155	6.0236	5.63116	5.45758	5.20366
Syp	X	7638471	7653256	+	1.20062	0.915827	2.39855	2.53079	2.53856	2.4298	2.58276
Pcsk1n	X	7919822	7924410	+	4.3409	4.97404	5.8528	5.86321	6.17976	6.30743	5.68676
Glod5	X	8004200	8018492	-	1.89301	2.20007	3.01798	2.36004	3.43924	3.30942	2.38257
Was	X	8081453	8090498	-	-0.0521985	0.608904	-2.5438	-4.82325	-2.83781	-1.29518	-3.54145
Dynlt3	X	9654267	9663003	-	2.92306	2.9688	2.1587	1.73714	1.69665	2.3763	1.92128
Tspan7	X	10485158	10596605	+	3.21524	2.55991	4.46948	3.07889	4.26017	4.11754	4.0723
Mid1ip1	X	10715013	10719690	+	4.0521	4.39788	5.47789	4.82357	5.62962	5.43607	5.53428
Ndufb11	X	20615326	20617619	-	5.90643	6.05682	6.66233	6.87384	6.85327	6.91304	6.58117
Klhl13	X	23219271	23365082	-	8.06176	7.89298	6.38693	5.27617	6.15942	6.91841	5.80352
Il13ra1	X	36112110	36171259	+	1.51954	0.784677	-0.57027	-0.645756	-1.67751	-0.918912	-1.15446
Rhox1	X	37213804	37222258	-	-1.30325	-0.893553	-4.83031	-4.82325	-4.82976	-4.83321	-4.83565
Rhox13	X	38121219	38129966	+	1.11164	1.7118	-4.83031	-3.91352	-0.318449	-1.45052	-4.63474
Elf4	X	48411046	48463132	-	1.68121	2.30187	0.115027	-0.126754	0.158182	0.534473	0.0486056
Gpc4	X	52053021	52165252	-	4.98555	4.60449	3.80517	3.89357	3.36758	3.38457	3.59824
Plac1	X	53069995	53240111	-	-2.02021	0.284048	-1.99079	-4.82325	-4.82976	-2.65433	-4.63474
Cxx1a	X	53642488	53643763	-	-1.18427	-0.365468	-4.83031	-4.82325	-3.40436	-4.83321	-4.83565
Cxx1b	X	53669178	53670408	-	0.524539	0.359272	-4.83031	-3.00877	-1.67751	-4.83321	-4.14592
Zfp36l3	X	53772686	53776394	-	0.732548	1.01851	-0.57027	-2.44811	-1.89045	-2.32706	-4.14592
Fhl1	X	56731787	56793346	+	5.79234	5.85216	4.95722	4.32601	4.57546	4.92554	4.29195
Ldoc1	X	61709614	61710949	+	-0.643827	0.113855	-3.46077	-4.82325	-4.82976	-2.03975	-4.83565
4933402E13Rik	X	62283499	62292078	+	2.01158	2.61225	0.662865	0.538456	0.646684	0.690025	0.511734
3830417A13Rik	X	64173548	64178778	+	1.98044	2.62015	-0.012267	-1.28095	-0.103606	0.415218	-0.600473
Bgn	X	73483602	73495933	+	0.48376	2.66986	-1.23987	0.418835	-1.14889	-0.3164	-2.2669
Slc6a8	X	73673150	73682502	+	5.85695	6.41213	5.06848	5.78654	5.25938	5.3397	5.15664
Pdzd4	X	73793359	73824969	-	7.11427	6.50822	7.32599	7.30079	7.54185	7.25455	7.65323
Mpp1	X	75109733	75131016	-	5.18926	5.41115	4.08489	4.6745	4.07989	4.09365	4.12345
AU015836	X	93968659	93975470	+	5.0309	5.46878	4.37623	5.07426	4.04113	4.595	4.37648
Stard8	X	99003248	99074728	+	3.19934	3.11175	0.494502	1.24713	1.69665	2.04318	0.826314
Efnb1	X	99136130	99148991	+	3.24288	3.56134	2.44347	2.60242	2.50547	2.51436	2.7867
Gm4779	X	101790053	101793308	-	-0.393262	1.32777	-2.5438	-3.00877	-2.83781	-4.4167	-4.83565
8030474K03Rik	X	101794656	101798642	+	0.696231	1.32777	-1.54801	-2.07306	-1.89045	-3.05479	-1.89856
Cited1	X	102247381	102252181	-	2.73647	3.07168	-0.57027	1.20863	-0.103606	-0.162901	-2.07459
Rlim	X	103957163	103981284	-	6.92843	6.22558	7.50097	7.39906	7.21549	7.31827	7.49356
C77370	X	104077434	104201185	-	4.88301	3.94948	2.47672	3.79175	2.00539	1.99372	2.57525
Pgk1	X	106187100	106203699	+	9.77817	9.36716	9.44802	9.86086	10.5692	10.6874	10.2765
Xkrx	X	134149043	134162076	-	-0.719469	-0.893553	-4.83031	-4.82325	-4.82976	-4.83321	-4.83565
Taf7l	X	134460118	134476490	-	-1.08222	-1.35791	-4.83031	-4.82325	-4.82976	-4.83321	-4.63474
Armcx3	X	134756595	134761455	+	0.696231	0.284048	2.22104	-2.44811	1.79032	1.8909	3.16981
Armcx2	X	134804145	134809221	-	4.87634	4.70841	5.70591	4.97929	5.50303	5.5322	5.69594
Bex1	X	136213972	136215513	-	8.66517	9.0974	8.32329	8.24129	8.03652	8.28236	7.80476
Nrk	X	138914430	139010532	+	3.9027	3.55754	2.12315	2.7963	1.71271	2.05712	1.70833
Rnf128	X	139563316	139673145	+	4.25266	4.3921	2.54998	2.14766	1.95966	2.61646	2.33768
Ripply1	X	139779549	139782353	-	0.857081	0.460435	1.62457	2.20002	2.4087	2.30123	1.92128
Morc4	X	139821632	139871677	-	4.45356	3.92699	2.52892	2.16772	1.8375	2.2879	1.93745
Prps1	X	140456613	140476140	+	6.72121	6.79316	7.49912	6.62109	7.54265	7.59493	7.34657
Col4a6	X	141165403	141474076	-	0.666458	-0.411529	-4.83031	-4.82325	-4.82976	-2.32706	-4.83565
Col4a5	X	141475385	141689234	+	1.31756	1.32777	-2.2429	-3.00877	-2.1478	-1.15988	-2.2669
Nxt2	X	142226770	142239692	+	2.17689	1.19889	3.32481	2.14766	3.06894	3.44687	3.71205
Capn6	X	143802231	143827414	-	0.592377	0.915827	-1.99079	-2.07306	-1.67751	-2.65433	-4.63474
Amot	X	145446425	145505181	-	4.43384	3.2554	2.9514	2.67389	2.32001	2.58985	2.74441
Tro	X	150645304	150657583	-	4.32521	3.97104	5.67466	5.35558	5.47724	5.43504	5.33531
Rragb	X	153139981	153171943	+	3.82098	3.30985	4.88847	3.5142	4.46169	4.46082	4.47639
Sh3kbp1	X	159627272	159978069	+	2.71829	2.51974	0.617697	1.30946	1.05179	0.104486	0.63034
Tmsb4x	X	167207093	167209315	-	8.41915	8.92443	7.43349	8.30659	7.56268	7.72866	7.06234
